# Supplementary material for: Gene expression differences consistent with water loss reduction underlie desiccation tolerance of natural Drosophila populations
Source: BMC Biol. 2023 Feb 16;21:35. doi: 10.1186/s12915-023-01530-4 (PMC9933328; doi:10.1186/s12915-023-01530-4)
Supplement: Supplementary file 1 — Additional file 1: Table S1. Inbred strains used in this work and geographical and environmental variables of the populations in which they were collected. [file 12915_2023_1530_MOESM1_ESM.xlsx]

## Sheet: S1
Additional file 1.Table S1. Inbred strains used in this work and geographical and environmental variables of the populations in which they were collected. In the collection date column, the numbers in brackets represent the collection dates in summer (1) and fall (2), corresponding to collection dates before and after September 1st, respectively (Kapun et al 2020).
							Geographical variables			World Clim variables																					ERA5 variables
Strain name	Geographical origin	Code	Collection date	Köppen Geiger climate zone (Same as in Merenciano et al 2016)	Collector name/laboratory	Inbreeding generation	Longitude	Latitude	Altitude	Annual Mean temperature (˚C)	Mean Diurnal Range (˚C)	Isothermality	Temperature Seasonality (˚C)	Max Temperature of Warmest Month (˚C)	Min Temperature of Coldest Month (˚C)	Temperature Annual Range (˚C)	Mean Temperature of Wettest Quarter (˚C)	Mean Temperature of Driest Quarter (˚C)	Mean Temperature of Warmest Quarter (˚C)	Mean Temperature of Coldest Quarter (˚C)	Annual Precipitation (mm)	Precipitation of Wettest Month (mm)	Precipitation of driest month (mm)	Precipitation Seasonality (mm)	Precipitation of Wettest Quarter (mm)	Precipitation of Driest Quarter (mm)	Precipitation of Warmest Quarter (mm)	Precipitation of Coldest Quarter (mm)	Tmin (˚C)	Tmax (˚C)	Evaporation (m of water equivalent)	Solar radiation (J m-2)
ES_Cor_15_13_1	Cortes de Baza, Spain (ES)	COR	08/08/2015 (1)	Cold semi-arid climate (Bsk)	Lain Guio and Anna Ullastres (Gonzalez Lab)	F20	-2.8	37.66	728.4	147	114	37	6349	321	20	301	100	232	233	71	436	54	7	44	150	34	41	138	17.3	31.5	-3.06e-05	744794
ES_Cor_15_14						F20
ES_Cor_15_15_1						F20
ES_Cor_15_19						F20
ES_Cor_15_18						F20
ES_Cor_15_23_1						F20
ES_Cor_15_25_1						F20
ES_Cor_15_26_1						F20
DK_Jut_15_11	Karensminde, Jutland, Denmark ( DK)	JUT	04/09/2015 (1)	Oceanic climate (Cfb)	Mads Fristrup (Loeschcke Lab)	F16	10.21	55.95	16	78	65	27	6046	200	-40	240	87	26	156	3	605	64	34	21	186	106	170	117	10.9	18.2	-7.31e-05	484985
DK_Jut_15_12						F20
DK_Jut_15_13						F20
DK_Jut_15_3						F14
DK_Jut_15_4						F20
DK_Jut_15_5						F20
DK_Jut_15_6						F20
DK_Jut_15_8						F20
FI_Aka_15_4	Akaa, Finnland (FI)	AKA	21/07/2015 (1)	Subarctic climate (Dfc)	Maaria Kankare (Kankare Lab)	F20	23.52	61.1	110	39	81	24	8396	211	-115	326	132	-30	149	-67	595	78	27	33	215	88	208	112	10.7	21.1	-5.55e-05	438995
FI_Aka_15_14						F20
FI_Aka_15_13						F20
FI_Aka_15_16						F21
FI_Aka_15_17						F21
FI_Aka_15_18						F20
FI_Aka_15_23						F20
ES_Gim_15_12	Gimenells, Spain (ES)	GIM	28/06/2015 (1)	Hot-summer mediterranean climate (Csa)	Marta Pascual (Pascual Lab)	F20	0.39	41.66	263.2	144	112	37	6469	308	10	298	171	62	227	62	434	55	21	28	142	77	100	77	16.9	30.2	-3.31e-05	670866
ES_Gim_15_24						F20
ES_Gim_15_25						F20
ES_Gim_15_4						F20
ES_Gim_15_5						F8
ES_Gim_15_27			22/10/2015 (2)			F20
ES_Gim_15_29						F20
ES_Gim_15_31						F20
ES_Gim_15_34						F20
ES_Gua_15_1	Guadix, Spain (ES)	GUA	12/09/2015(1)	Hot-summer mediterranean climate (Csa)	Anan Ullastres and Miriam Merenciano (Gonzalez Lab)	F12	-3.17	37.33	862.9	143	117	37	6429	323	15	308	96	230	230	67	480	61	7	48	170	31	40	165	13.8	27.2	-5.94e-05	745555
ES_Gua_15_2						F20
ES_Gua_15_10						F20
ES_Gua_15_4						F20
ES_Gua_15_7						F8
ES_Gua_15_9						F20
DE_Mun_15_14	Munich, Germany (DE)	MUN	01/06/2015 (1)	Oceanic climate (Cfb)	Eliza Argyridou (Parsch Lab)	F20	11.61	48.18	502	80	89	31	6827	229	-50	279	166	3	166	-10	911	122	48	35	347	153	347	157	10.3	20.8	-6.6e-05	554021
DE_Mun_15_17						F20
DE_Mun_15_18						F20
DE_Mun_15_20						F20
DE_Mun_15_9						F13
DE_Mun_15_10						F11
DE_Mun_15_13						F20
DE_Mun_15_15						F20
DE_Mun_15_8						F20
SE_Lun_15_1	Lund, Sweden (SE)	LUN	01/08/2015 (1)	Oceanic climate (Cfb)	Jessica Abbott (Abbott Lab)	F20	13.2	55.69	28.2	79	61	26	6160	202	-27	229	153	25	160	5	645	67	34	22	197	113	185	152	12.7	19.9	-7.13e-05	478311
SE_Lun_15_4						F20
SE_Lun_15_5						F20
SE_Lun_15_6						F20
SE_Lun_15_7						F20
ES_TEN_15_1	San Cristóbal de la Laguna, Tenerife (ES)	TEN	06/09/2015 (2)	Warm-summer mediterranean climate (Csb)	Quirze Rovira (Gonzalez Lab)	F17	-16.31	28.5	557	162	70	45	2737	249	96	153	140	191	200	130	552	104	3	76	288	14	19	249	17.6	24.9	-0.000122	798894
ES_TEN_15_3						F20
ES_TEN_15_11						F20
ES_TEN_15_4						F20
ES_TEN_15_6						F20
ES_TEN_15_9						F20
ES_Tom_15_4	Tomelloso, Spain (ES)	TOM	17/09/2015(1)	Cold semi-arid climate (Bsk)	Josefa Gonzalez (Gonzalez Lab)	F20	-3.02	39.16	667.6	144	123	38	6711	331	10	321	128	235	235	63	416	49	7	38	141	45	45	115	8.8	20.7	-2.86e-05	722063
ES_Tom_15_10						F20
ES_Tom_15_12						F20
ES_Tom_15_14						F20
ES_Tom_15_5						F20
ES_Tom_15_7						F20
ES_Tom_15_8						F20
ES_Tom_15_16			08/10/2015(2)			F16
ES_Tom_15_25						F20
ES_Tom_15_18						F7
ES_Tom_15_19						F7
ES_Tom_15_20						F20
ES_Tom_15_21						F20
ES_Tom_15_22						F20
ES_Tom_15_23						F20
ES_Tom_15_24						F20
