# Supplementary material for: Gene expression differences consistent with water loss reduction underlie desiccation tolerance of natural Drosophila populations
Source: BMC Biol. 2023 Feb 16;21:35. doi: 10.1186/s12915-023-01530-4 (PMC9933328; doi:10.1186/s12915-023-01530-4)
Supplement: Supplementary file 3 — Additional file 3: Table S2. Desiccation survival assays including the LT100 and LT50 values. [file 12915_2023_1530_MOESM3_ESM.xlsx]

## Sheet: S2
Additional file 3.Table S2. Desiccation survival assays including the LT100 and LT50 values. The temperature and humidity measurements corresponding to each experiment are also given. The numbers corresponding to each time point are the number of dead flies. A) From left to right (i) Mortality data for the 74 inbred strains analyzed. The 15 strains excluded from the analysis as they had >10% cont…
A) 74 inbred strains.																																							Order of the strains as they appear in Figure 1B					Temperature and humidity measurements
	Desiccation conditions																							Control conditions															SE_Lun_15_7
	Number of dead flies at time points																							Numer of dead flies at time points															ES_Gua_15_7					Desiccation conditions
Strain	Total number of flies	Replicate	4h	8 h	12h	14h	15h 30 min	16 h 30 min	17h 30 min	21h	22h 38min	24h	25h 37min	27h 14min	28h 48 min	31h	34h	LT100	Standard deviation (LT100)	LT50	Standard error (LT50)			Total numer of flies	Replicate	4h	8h	12h	14h	15 h 30 min	21h28min	22h 52min	24h1min	25h 47 min	26h36min	28h48min			ES_Tom_15_23					Replicates	Temperature (°C)	Average	Standard deviation	Humiity (%)	Average
ES_Tom_15_4	13	1	0	0	0	0	0	1	2	8	10	11	13					NA	NA	NA	NA		ES_Tom_15_4	15	1	0	0	0	0	0	0	0	0	0	0	0			ES_Gim_15_4					1	23.765	23.9344	0.170092	14.0551	13.6528
	15	2	0	0	0	1	3	NA	7	14	13	13	15											15	2	0	0	0	0	0	0	0	1	1	2	4			FI_Aka_15_14					2	24.1051			14.6413
	16	3	0	0	2	2	2	3	5	12	12	14	16											15	3	0	0	0	0	0	0	0	1	3	3	4			ES_Gim_15_31					3	23.933			12.2619
ES_Tom_15_5	15	1	0	0	0	2	5	6	7	11	13	13	13	13	14	15		31.33	2.52	19.08	1.30633		ES_Tom_15_5	15	1	0	0	0	0	0	0	0	0	0	0	0			ES_Gim_15_34
	15	2	0	0	NA	2	4	5	5	11	11	11	13	14	15									15	2	0	0	0	0	0	0	0	0	0	0	0			ES_Tom_15_8					Control conditions
	15	3	0	0	0	1	2	3	3	7	11	12	13	13	14	14	15							15	3	0	0	0	0	0	0	0	0	0	0	0			ES_Tom_15_16					Replicates	Temperature (°C)	Average	Standard deviation	Humiity (%)	Average
ES_Tom_15_7	15	1	0	0	0	0	0	3	6	14	15							27.5	4.44	21.03	1.9162		ES_Tom_15_7	15	1	0	0	0	0	0	0	0	0	1	1	1			DE_Mun_15_15					1	23.7588	23.8191	0.238955	95.7524	96.1637
	14	2	0	0	0	1	1	1	2	5	9	9	11	11	14									15	2	0	0	0	0	0	0	0	0	0	0	1			DE_Mun_15_13					2	24.0825			95.9447
	14	3	0	0	0	0	1	1	1	4	5	6	7	9	14									15	3	0	0	0	0	0	0	0	0	0	0	0			ES_Gua_15_10					3	23.6161			96.7942
ES_Tom_15_8	15	1	0	0	2	11	11	14	15									19.83	2.02	14.27	1.05468		ES_Tom_15_8	15	1	0	0	0	0	0	0	0	0	0	0	0			ES_Gua_15_4
	15	2	0	0	2	5	6	8	14	15														15	2	0	0	0	0	0	0	0	0	0	0	0			ES_Ten_15_1
	15	3	0	0	4	10	NA	9	10	15														15	3	0	0	0	0	0	0	0	0	0	0	0			ES_Gim_15_27
ES_Tom_15_10	15	1	0	0	0	2	2	3	4	9	11	12	14	15				30	3.61	22.43	2.32005		ES_Tom_15_10	15	1	0	0	0	0	0	0	0	0	0	1	1			ES_Gim_15_5
	15	2	0	0	0	0	0	0	0	0	2	4	7	9	11	14	15							15	2	0	0	0	0	0	0	0	0	1	1	1			ES_Ten_15_11
	15	3	0	0	1	1	2	2	2	3	5	7	10	12	15									15	3	0	0	0	0	0	0	1	1	1	1	1			ES_Gua_15_1
ES_Tom_15_12	14	1	0	0	0	0	1	1	2	6	10	12	13	14				25	1.73	18.39	1.52037		ES_Tom_15_12	15	1	0	0	0	0	0	0	0	0	0	0	0			ES_Gua_15_9
	15	2	0	0	1	1	1	2	4	12	13	15												15	2	0	0	0	0	0	0	0	0	0	0	0			ES_Gim_15_29
	14	3	0	1	2	4	4	4	7	12	13	14												15	3	0	0	0	0	0	0	0	0	0	0	0			DK_Jut_15 12
ES_Tom_15_14	15	1	0	1	3	5	9	14	14	15								22.5	1.5	16.22	1.54897		ES_Tom_15_14	15	1	0	0	0	0	0	1	1	1	1	1	1			ES_Tom_15_14
	15	2	0	0	1	1	5	6	8	12	15													15	2	0	0	0	0	0	0	0	0	0	0	0			DK_Jut_15_13
	15	3	0	0	0	1	NA	3	5	11	13	15												15	3	0	0	0	0	0	0	0	0	0	1	1			ES_Gim_15_25
ES_Tom_15_16	18	1	0	0	1	6	7	15	18									20.33	2.57	15.99	1.02123		ES_Tom_15_16	15	1	0	0	0	0	0	0	0	1	2	2	2			DE_Mun_15_20
	16	2	0	0	2	5	6	9	11	16														15	2	0	0	0	0	0	0	0	0	0	0	0			DK_Jut_15_5
	14	3	0	0	0	1	1	2	7	12	14													15	3	0	0	0	0	0	0	0	0	0	0	0			SE_Lun_15_5
ES_Tom_15_18	15	1	0	0	5	12	13	11	15									NA	NA	NA	NA		ES_Tom_15_18	15	1	0	0	0	0	0	0	0	1	3	6	8			DK_Jut_15_3
	16	2	0	0	4	8	12	16																15	2	0	0	0	0	0	0	0	0	0	1	3			ES_Tom_15_12
	15	3	0	0	2	4	7	11	13	15														15	3	0	0	0	0	0	0	0	1	2	3	5			ES_Tom_15_20
ES_Tom_15_19	15	1	0	0	0	0	2	5	10	14	15							25.67	3.25	16.86	1.07063		ES_Tom_15_19	15	1	0	0	0	0	0	0	0	0	0	0	0			DE_Mun_15_10
	16	2	0	0	1	5	6	7	12	15	15	15	16											15	2	0	0	0	0	0	0	0	0	0	0	0			DE_Mun_15_14
	15	3	0	1	1	3	3	5	8	12	14	14	14	14	15									15	3	0	0	0	0	0	0	1	1	1	1	1			ES_Tom_15_19
ES_Tom_15_20	11	1	0	0	1	1	2	2	4	8	9	9	9	9	9	11		25.33	9.36	18.49	1.35915		ES_Tom_15_20	9	1	0	0	0	0	0	0	0	0	0	0	0			ES_Tom_15_21
	10	2	0	0	0	0	2	3	3	9	9	10												15	2	NA	NA	NA	NA	NA	NA	NA	NA	NA	NA	NA			ES_Cor_15_15
	10	3	0	0	0	1	2	2	3	10														15	3	NA	NA	NA	NA	NA	NA	NA	NA	NA	NA	NA			FI_Aka_15_17
ES_Tom_15_21	14	1	0	0	0	0	2	NA	3	9	12	14						25.67	2.89	19.44	1.12987		ES_Tom_15_21	15	1	0	0	0	0	0	0	0	0	0	0	0			ES_Cor_15_25
	15	2	0	0	0	0	0	3	NA	11	11	13	14	14	15									15	2	0	0	0	0	0	0	0	0	0	0	0			DE_Mun_15_17
	15	3	0	0	0	0	1	2	NA	9	14	15												15	3	0	0	0	0	0	0	0	0	0	0	1			ES_Cor_15_13
ES_Tom_15_22	15	1	0	0	0	1	1	1	4	7	7	10	10	13	14	14	15	NA	NA	NA	NA		ES_Tom_15_22	15	1	0	0	0	0	0	0	0	0	0	0	0			ES_Ten_15_4
	15	2	0	0	1	1	5	6	7	9	9	9	9	11	12	13	15							15	2	0	0	0	0	0	0	3	3	3	3	4			ES_Cor_15_14
	15	3	0	0	1	1	2	2	2	7	12	12	12	14	15									15	3	0	0	0	0	0	0	0	0	0	0	1			SE_Lun_15_4
ES_Tom_15_23	16	1	0	0	8	11	14	16										18.33	2.36	13.29	1.19012		ES_Tom_15_23	15	1	0	0	0	0	0	0	0	0	0	1	2			ES_Tom_15_7
	15	2	0	1	6	9	12	13	15															15	2	0	0	0	0	0	0	0	0	0	0	0			ES_Tom_15_25
	15	3	0	0	2	5	6	9	13	15														15	3	0	0	0	0	0	0	0	0	0	0	0			DE_Mun_15_8
ES_Tom_15_24	14	1	0	1	2	2	2	3	3	8	11	12	13	14				28	1.41	20.35	1.9222		ES_Tom_15_24	15	1	0	0	0	0	0	0	0	0	0	0	0			ES_Ten_15_6
	15	2	0	0	0	1	1	2	3	9	10	13	13	14	15									15	2	0	0	0	0	0	0	0	0	0	0	0			ES_Tom_15_24
	15	3	0	0	0	0	0	5	5	NA	5	7	9	10	12	14	14							15	3	0	0	0	0	0	0	0	0	0	0	0			ES_Cor_15_19
ES_Tom_15_25	15	1	0	1	2	2	2	3	4	11	13	14	14	15				27.67	1.15	18.42	1.31535		ES_Tom_15_25	15	1	0	0	0	0	0	0	0	0	0	0	0			DK_Jut_15_4
	15	2	0	0	0	0	3	5	NA	10	13	13	13	14	15									15	2	0	0	0	0	0	0	0	0	0	0	0			ES_Tom_15_10
	15	3	0	0	1	2	2	NA	NA	10	12	13	13	15										15	3	0	0	0	0	0	0	1	1	1	1	1			ES_Cor_15_26
FI_Aka_15_13	15	1	0	1	0	0	0	Na	NA	1	3	3	5	6	8	11	14	NA	NA	29.7	4.06502		FI_Aka_15_13	15	1	0	0	0	0	0	0	0	0	0	0	0			ES_Gim_15_24
	14	2	0	0	1	1	1	1	1	1	1	1	2	3	5	6	13							15	2	0	0	0	0	0	0	0	0	0	0	0			ES_Tom_15_5
	15	3	0	0	0	0	0	0	0	1	2	3	6	7	7	9	11							15	3	0	0	0	0	0	0	0	0	0	0	0			DK_Jut_15_6
FI_Aka_15_14	16	1	0	0	3	4	8	11	13	16								18.67	2.02	13.64	1.03768		FI_Aka_15_14	15	1	0	0	0	0	0	0	0	0	0	0	0
	15	2	0	0	6	10	13	13	15															15	2	0	0	0	0	0	0	0	0	0	0	0
	15	3	0	0	4	11	12	14	15															15	3	0	0	0	0	0	0	0	0	0	0	0
FI_Aka_15_18	16	1	0	2	10	15	16											NA	NA	NA	NA		FI_Aka_15_18	15	1	0	0	0	0	0	0	1	NA	2	2	6
	15	2	0	0	10	15																		15	2	0	0	0	0	0	0	1	1	1	2	3
	15	3	0	0	12	14	15																	15	3	0	0	0	0	0	0	0	1	NA	1	1
FI_Aka_15_4	15	1	0	0	0	0	1	3	3	9	13	14	15					NA	NA	NA	NA		FI_Aka_15_4	15	1	0	0	0	0	0	0	0	0	0	1	1
	15	2	0	0	0	0	0	2	3	11	13	15												15	2	0	0	0	0	0	0	0	0	0	0	0
	15	3	0	0	0	1	2	3	4	11	13	15												15	3	0	0	0	0	0	0	0	0	0	0	0
FI_Aka_15_16	15	1	0	0	4	6	5	8	9	12	12	15						NA	NA	NA	NA		FI_Aka_15_16	15	1	0	0	0	0	0	0	4	4	6	6	7
	15	2	0	1	9	14	14	14	15															15	2	0	0	0	0	0	0	0	1	3	6	9
	14	3	0	0	2	7	8	9	9	12	12	14												15	3	0	0	0	0	0	0	1	1	2	4	8
FI_Aka_15_23	14	1	0	0	2	3	4	7	8	14								NA	NA	NA	NA		FI_Aka_15_23	15	1	0	0	0	0	0	0	0	0	1	1	1
	15	2	0	0	4	6	10	12	13	14	15													15	2	0	0	0	0	0	0	0	1	1	1	2
	13	3	0	0	0	0	3	6	6	12	12	12	12	13										15	3	0	0	0	0	0	0	0	0	0	0	2
FI_Aka_15_17	15	1	0	0	2	3	NA	3	NA	10	11	13	14	15				26.5	0.87	18.95	1.5327		FI_Aka_15_17	15	1	0	0	0	0	0	0	2	NA	NA	2	NA
	14	2	0	1	1	1	1	1	1	9	12	12	13	14										15	2	0	0	0	0	0	0	0	0	0	0	0
	15	3	0	0	1	2	2	2	2	9	12	11	15											15	3	0	0	0	0	0	0	1	1	1	2	2
DE_Mun_15_8	14	1	0	0	0	0	0	1	1	10	12	14						27.83	5.39	21.21	1.54538		DE_Mun_15_8	15	1	0	0	0	0	0	0	0	0	0	0	0
	15	2	0	0	0	0	0	1	2	10	12	14	15											15	2	0	0	0	0	0	0	0	0	0	0	0
	15	3	0	0	0	0	0	2	2	3	5	7	9	11	13	14	15							15	3	0	0	0	0	0	0	0	0	0	0	0
DE_Mun_15_9	15	1	0	0	0	0	0	1	1	1	4	5	6	7	10	NA	13	NA	NA	24.54	1.7124		DE_Mun_15_9	15	1	0	0	0	0	0	0	0	0	0	0	0
	14	2	0	0	0	0	1	1	1	5	10	NA	11	11	14									15	2	0	0	0	0	0	0	0	0	0	0	0
	15	3	0	0	0	0	0	NA	2	2	5	5	8	9	10	13	14							15	3	0	0	0	0	0	0	0	0	0	0	0
DE_Mun_15_10	15	1	0	0	0	1	1	1	3	8	9	13	13	15				25.5	2.6	19.32	1.48622		DE_Mun_15_10	15	1	0	0	0	0	0	0	0	0	0	0	0
	14	2	0	1	2	2	2	3	3	11	14													15	2	0	0	0	0	0	0	0	0	0	0	0
	15	3	0	0	0	0	2	2	2	8	10	12	14	15										15	3	0	0	0	0	0	0	1	1	1	1	1
DE_Mun_15_13	15	1	0	0	1	7	9	13	14	15								21	0	14.85	0.9664		DE_Mun_15_13	15	1	0	0	0	0	0	0	0	0	0	0	0
	15	2	0	0	2	4	8	10	14	15														15	2	0	0	0	0	0	0	0	0	0	0	1
	15	3	0	1	2	3	6	9	11	15														15	3	0	0	0	0	0	0	0	0	0	0	0
DE_Mun_15_14	15	1	0	0	1	3	4	4	5	13	14	14	14	15				25.5	2.6	17.05	1.92068		DE_Mun_15_14	15	1	0	0	0	0	0	0	0	0	0	0	0
	15	2	0	0	1	2	2	3	NA	10	11	12	14	15										15	2	0	0	0	0	0	0	0	0	0	0	0
	15	3	1	1	NA	4	6	7	7	14	15													15	3	0	0	0	0	0	0	0	1	1	1	NA
DE_Mun_15_15	15	1	0	0	1	1	6	8	10	13	15							20.83	2.89	15.27	2.52447		DE_Mun_15_15	15	1	0	0	0	0	0	0	0	0	0	1	NA
	15	2	0	0	0	1	2	5	7	13	15													15	2	0	0	0	0	0	0	1	1	1	1	NA
	14	3	2	2	3	5	7	11	14															15	3	0	0	0	0	0	0	1	1	1	2	NA
DE_Mun_15_17	14	1	0	0	0	1	1	1	1	2	6	11	12	13	14			27.17	1.76	20.94	1.6795		DE_Mun_15_17	15	1	0	0	0	0	0	0	0	0	0	0	0
	15	2	0	1	1	1	1	1	2	5	6	14	15											15	2	0	0	0	0	0	0	0	0	0	0	0
	15	3	0	0	0	0	1	1	1	4	9	13	14	15										15	3	0	0	0	0	0	0	0	0	0	0	0
DE_Mun_15_18	15	1	0	2	3	6	13	14	15									NA	NA	NA	NA		DE_Mun_15_18	15	1	0	0	0	0	0	1	2	2	3	3	3
	15	2	0	1	4	7	8	9	12	15														15	2	0	0	0	0	0	3	3	3	3	4	5
	15	3	0	5	8	10	15																	15	3	0	0	0	0	0	0	2	2	3	3	3
DE_Mun_15_20	15	1	0	0	0	0	1	4	6	10	12	14	15					23.5	2.29	17.34	1.09733		DE_Mun_15_20	15	1	0	0	0	0	0	0	0	0	0	0	1
	14	2	0	0	1	2	6	11	NA	14														15	2	0	0	0	0	0	0	0	0	0	0	1
	15	3	0	0	0	0	4	8	9	12	14	15												15	3	0	0	0	0	0	0	0	0	0	0	0
ES_Cor_15_13	15	1	0	0	0	0	0	0	0	6	10	13	15					27.17	1.76	21.65	1.08948		ES_Cor_15_13	15	1	0	0	0	0	0	0	0	0	0	0	0
	15	2	0	0	0	0	1	1	NA	4	8	12	13	15										15	2	0	0	0	0	0	0	0	0	0	0	0
	14	3	0	0	0	0	0	0	NA	5	9	11	11	13	14									15	3	0	0	0	0	0	0	0	0	0	0	0
ES_Cor_15_14	15	1	0	0	0	0	2	3	NA	12	13	15						27.33	2.89	20.75	1.48472		ES_Cor_15_14	15	1	0	0	0	0	0	0	0	0	0	0	0
	15	2	0	0	0	0	1	2	NA	8	9	10	11	14	15									15	2	0	0	0	0	0	0	0	0	0	0	0
	14	3	0	0	0	0	0	0	NA	6	8	8	8	12	14									15	3	0	0	0	0	0	0	1	1	1	1	1
ES_Cor_15_15	15	1	0	0	0	0	2	2	NA	10	11	12	12	15				26.5	0.87	19.87	2.01607		ES_Cor_15_15	15	1	0	0	0	0	0	0	0	0	0	0	0
	15	2	0	0	0	0	0	0	NA	4	7	9	11	14	14	14	14							15	2	0	0	0	0	0	0	0	0	0	0	0
	15	3	0	1	1	3	3	4	NA	13	14	14	15											15	3	0	0	0	0	0	0	0	0	0	0	0
ES_Cor_15_18	13	1	1	12	13													NA	NA	NA	NA		ES_Cor_15_18	15	1	0	0	0	0	0	0	2	4	4	5	6
	15	2	2	14	15																			15	2	0	0	0	0	0	0	1	2	2	5	5
	15	3	2	13	15																			15	3	0	0	0	0	0	0	2	2	2	2	3
ES_Cor_15_19	15	1	0	0	1	1	1	1	NA	13	13	14	15					28.5	2.78	20.49	1.45387		ES_Cor_15_19	15	1	0	0	0	0	0	0	0	0	0	0	0
	15	2	0	0	1	1	2	4	NA	9	9	12	13	14	15									15	2	0	0	0	0	0	0	0	0	0	0	0
	15	3	0	0	0	0	0	0	NA	4	6	9	12	13	14	15								15	3	0	0	0	0	0	0	0	0	0	0	0
ES_Cor_15_23	15	1	0	0	0	0	0	0	NA	2	2	5	7	7	9	9	12	NA	NA	26.79	1.97553		ES_Cor_15_23	15	1	0	0	0	0	0	0	0	0	0	0	0
	15	2	0	0	0	0	0	1	NA	3	6	6	NA	8	9	10	13							15	2	0	0	0	0	0	0	0	0	0	0	0
	15	3	0	0	0	0	0	0	NA	1	6	6	8	NA	9	11	12							15	3	0	0	0	0	0	0	0	0	0	0	0
ES_Cor_15_25	14	1	0	0	0	1	3	4	NA	8	11	12	12	13	13	NA	13	27	0	19.27	1.44047		ES_Cor_15_25	10	1	0	0	0	0	0	0	0	0	0	0	0
	15	2	0	0	1	1	2	4	NA	9	9	11	11	14	14	14	15							10	2	0	0	0	0	0	0	0	0	0	1	NA
	15	3	0	0	3	4	4	6	NA	8	11	13	14	15										10	3	0	0	0	0	0	0	0	0	0	0	0
ES_Cor_15_26	17	1	0	0	2	2	3	3	NA	8	10	13	14	17				30.5	4.95	21.33	1.96862		ES_Cor_15_26	15	1	0	0	0	0	0	0	0	0	0	0	0
	16	2	0	0	1	1	1	2	NA	7	9	12	12	14	14	15	16							15	2	0	0	0	0	0	0	0	0	0	1	1
	15	3	0	1	1	2	4	2	NA	4	5	5	8	11	12	12	13							15	3	0	0	0	0	0	0	0	0	0	0	0
ES_Gim_15_4	15	1	0	0	3	6	12	14	NA	15								18.67	4.04	13.41	1.40493		ES_Gim_15_4	15	1	0	0	0	0	0	0	0	0	0	0	0
	15	2	0	0	4	10	11	13	NA	15														15	2	0	0	0	0	0	0	0	0	0	0	0
	14	3	0	2	13	14																		15	3	0	0	0	0	0	0	0	0	0	0	0
ES_Gim_15_5	15	1	0	1	1	1	2	3	NA	15								21.5	0.87	17.95	1.46643		ES_Gim_15_5	15	1	0	0	0	0	0	0	0	0	0	0	0
	15	2	0	0	0	0	0	0	NA	14	15													15	2	0	0	0	0	0	0	0	0	0	0	0
	14	3	0	0	0	0	0	1	NA	14														15	3	0	0	0	0	0	0	0	0	0	0	0
ES_Gim_15_12	15	1	0	0	0	0	0	0	NA	1	1	1	3	6	7	9	12	NA	NA	28.76	1.9346		ES_Gim_15_12	15	1	0	0	0	0	0	0	0	0	0	0	0
	14	2	0	0	0	0	0	0	NA	0	1	2	NA	4	4	8	11							15	2	0	0	0	0	0	0	0	0	0	0	0
	15	3	0	0	0	0	0	0	NA	2	4	4	6	8	9	11	13							15	3	0	0	0	0	0	0	0	0	0	0	0
ES_Gim_15_24	15	1	0	0	0	0	1	1	NA	3	3	8	9	11	12	12	15	31.33	2.52	23.45	1.80705		ES_Gim_15_24	15	1	0	0	0	0	0	0	0	0	0	0	0
	15	2	0	0	0	1	1	2	NA	4	7	8	9	12	14	14	14							15	2	0	0	0	0	0	0	0	0	0	0	0
	15	3	0	1	1	1	1	1	NA	2	3	5	11	12	14	15								15	3	0	0	0	0	0	0	0	0	0	0	0
ES_Gim_15_25	15	1	0	0	0	0	0	4	NA	13	13	15						23	1.73	18.17	1.0605		ES_Gim_15_25	15	1	0	0	0	0	0	0	0	0	0	0	0
	14	2	0	0	0	0	1	3	NA	9	12	14												15	2	0	0	0	0	0	0	0	0	0	0	0
	15	3	0	0	0	1	3	6	NA	15														15	3	0	0	0	0	0	0	0	0	0	0	1
ES_Gim_15_27	15	1	0	0	1	3	5	7	NA	15								21	0	15.38	0.887317		ES_Gim_15_27	15	1	0	0	0	0	0	0	0	0	0	0	0
	15	2	0	0	3	8	10	12	NA	15														15	2	0	0	0	0	0	0	0	0	0	0	0
	14	3	0	0	3	NA	7	10	NA	14														15	3	0	0	0	0	0	0	0	0	0	1	1
ES_Gim_15_29	15	1	0	0	5	8	8	13	NA	14	15							22	0.87	15.77	0.965267		ES_Gim_15_29	15	1	0	0	0	0	0	0	0	0	0	1	NA
	16	2	0	0	0	2	7	8	NA	16														15	2	0	0	0	0	0	0	0	0	0	0	0
	15	3	0	0	1	3	5	10	NA	12	15													15	3	0	0	0	0	0	0	0	0	0	0	0
ES_Gim_15_31	15	1	0	0	4	7	12	15	NA									19.5	2.6	14.67	0.674783		ES_Gim_15_31	15	1	0	0	0	0	0	0	0	0	0	0	0
	13	2	0	0	3	9	11	12	NA	13														15	2	0	0	0	0	0	0	0	0	0	0	0
	16	3	0	0	0	0	8	12	NA	16														15	3	0	0	0	0	0	0	0	0	0	0	0
ES_Gim_15_34	16	1	0	0	1	7	9	13	NA	16								19.5	2.6	14.36	0.687767		ES_Gim_15_34	15	1	0	0	0	0	0	0	1	1	1	1	1
	15	2	0	0	6	10	13	15	NA															15	2	0	0	0	0	0	0	0	0	0	0	0
	14	3	0	0	2	6	11	13	NA	14														15	3	0	0	0	0	0	0	0	0	0	0	0
ES_TEN_15_1	13	1	0	0	2	5	6	9	NA	13								21	0	15.75	0.884167		ES_TEN_15_1	15	1	0	0	0	0	0	0	0	0	0	0	0
	15	2	0	0	2	3	6	10	NA	15														15	2	0	0	0	0	0	0	0	0	1	1	NA
	15	3	0	0	3	3	5	7	NA	15														15	3	0	0	0	0	0	0	0	0	0	0	0
ES_TEN_15_3	15	1	0	0	10	11	11	15	NA									NA	NA	NA	NA		ES_TEN_15_3	15	1	0	0	0	0	0	0	0	0	1	3	NA
	15	2	0	1	7	9	11	11	NA	15														15	2	0	0	0	0	0	0	1	1	2	1	NA
	15	3	0	0	5	9	11	11	NA	15														15	3	0	0	0	0	0	0	1	2	2	2	NA
ES_TEN_15_4	15	1	0	0	0	0	0	0	NA	4	4	12	15					27.17	1.76	20.58	2.07753		ES_TEN_15_4	15	1	0	0	0	0	0	0	0	0	0	0	0
	15	2	0	1	1	2	NA	2	NA	4	7	10	11	15										15	2	0	0	0	0	0	0	0	0	0	0	0
	15	3	0	0	1	2	3	4	NA	7	10	13	13	14	15									15	3	0	0	0	0	0	0	0	0	0	0	0
ES_TEN_15_6	15	1	0	0	0	0	0	1	NA	6	6	10	13	15				28	1.41	23.32	1.3799		ES_TEN_15_6	15	1	0	0	0	0	0	0	0	0	0	0	0
	15	2	0	0	0	0	0	0	NA	5	7	12	12	13	15									15	2	0	0	0	0	0	0	0	0	0	0	0
	15	3	0	0	0	0	0	0	NA	1	2	5	7	10	12	NA	14							15	3	0	0	0	0	0	0	0	0	0	0	0
ES_TEN_15_9	14	1	0	1	2	3	3	3	NA	10	12	13	14					NA	NA	NA	NA		ES_TEN_15_9	15	1	0	0	0	0	0	0	0	0	3	5	5
	15	2	0	0	3	3	3	3	NA	10	15													15	2	0	0	0	0	0	0	1	2	2	2	2
	15	3	0	0	3	3	4	8	NA	13	15													15	3	NA	NA	NA	NA	NA	NA	NA	NA	NA	NA	NA
ES_TEN_15_11	15	1	0	0	1	6	9	13	NA	15								21.5	0.87	16.2	0.944767		ES_TEN_15_11	15	1	0	0	0	0	0	0	0	0	0	0	0
	15	2	0	0	0	0	2	4	NA	13	15													15	2	0	0	0	0	0	0	2	1	1	2	1
	15	3	0	0	0	3	5	7	NA	15														15	3	0	0	0	0	0	0	0	0	0	1	1
DK_Jut_15_3	15	1	0	0	1	1	2	3	NA	10	14	15						25	1.73	18.89	1.1166		DK_Jut_15_3	15	1	1	1	1	1	1	1	1	1	1	1	1
	14	2	0	0	0	0	1	1	NA	11	13	14												15	2	0	0	0	0	0	0	0	0	0	0	0
	15	3	0	0	0	0	2	3	NA	10	12	14	14	15										15	3	0	0	0	0	0	0	0	0	0	0	0
DK_Jut_15_4	15	1	0	0	0	0	0	0	NA	6	8	13	15					29.5	7.08	22.24	1.72242		DK_Jut_15_4	15	1	0	0	0	0	0	0	0	0	0	0	0
	15	2	0	0	1	1	1	3	NA	6	6	8	14	14	15									15	2	0	0	0	0	0	0	0	0	0	0	0
	15	3	0	0	0	0	NA	1	NA	1	3	4	10	13	14	14	15							15	3	0	0	0	0	0	0	0	0	0	0	0
DK_Jut_15_5	15	1	0	0	NA	0	0	3	NA	10	15							24	2.6	19.4	1.32475		DK_Jut_15_5	15	1	0	0	0	0	0	0	0	0	0	0	0
	15	2	0	0	0	0	0	2	NA	6	9	10	14	15										15	2	0	0	0	0	0	0	0	0	0	0	0
	15	3	0	0	0	0	2	4	NA	14	15													15	3	0	0	0	0	0	0	0	0	0	0	0
DK_Jut_15_6	14	1	0	1	1	1	1	2	NA	2	3	5	10	11	14			32.33	2.89	25.64	2.9884		DK_Jut_15_6	15	1	0	0	0	0	0	0	0	0	0	0	0
	15	2	0	0	0	0	1	1	NA	1	3	4	5	6	8	11	15							15	2	0	0	0	0	0	0	0	0	0	0	0
	15	3	0	0	0	0	0	0	NA	0	0	1	6	10	12	12	15							15	3	0	0	0	0	0	0	1	1	1	1	1
DK_Jut_15_8	15	1	0	0	2	7	12	13	NA	15								NA	NA	NA	NA		DK_Jut_15_8	15	1	0	0	0	0	0	0	1	1	2	4	5
	15	2	0	0	0	0	0	3	NA	11	15													15	2	0	0	0	0	0	0	1	1	1	3	4
	15	3	0	0	NA	0	0	1	NA	1	3	4	4	7	7	9	12							15	3	0	0	0	0	0	0	0	0	0	0	0
DK_Jut_15_11	14	1	0	0	0	0	NA	0	NA	3	7	7	8	12	13	14	13	NA	NA	22.87	2.79747		DK_Jut_15_11	15	1	0	0	0	0	0	0	0	0	0	0	0
	14	2	0	0	0	0	0	1	NA	4	5	5	5	5	7	10	12							15	2	0	0	0	0	0	0	0	0	0	0	0
	15	3	0	0	0	0	0	2	NA	10	14	15												15	3	0	0	0	0	0	0	0	0	0	0	0
DK_Jut_15_12	15	1	0	0	0	0	2	3	NA	11	15							22.5	1.5	16.18	2.11142		DK_Jut_15_12	15	1	0	0	0	0	0	0	0	0	0	0	0
	16	2	0	2	2	NA	3	6	NA	12	14	16												15	2	0	0	0	0	0	0	0	0	0	0	0
	15	3	0	0	0	10	12	13	NA	15														15	3	0	0	0	0	0	0	0	0	0	0	0
DK_Jut_15_13	14	1	0	0	8	9	10	11	NA	14								23	3.46	15.37	1.55277		DK_Jut_15_13	15	1	0	0	0	0	0	0	0	0	0	0	0
	15	2	0	1	3	7	10	12	NA	15														15	2	0	0	0	0	0	0	0	0	1	1	1
	15	3	0	0	1	2	3	6	NA	12	13	14	14	15										15	3	0	0	0	0	0	0	1	1	1	1	2
SE_Lun_15_1	15	1	0	0	0	2	7	8	NA	15								NA	NA	NA	NA		SE_Lun_15_1	15	1	0	0	0	0	0	0	0	1	2	3	3
	15	2	0	0	0	1	7	8	NA	8	8	9	12	12	15									15	2	0	0	0	0	0	0	0	0	1	1	1
	15	3	0	0	0	0	0	4	NA	12	13	13	15											15	3	0	0	0	0	0	0	0	0	0	0	2
SE_Lun_15_4	15	1	0	0	0	1	1	3	NA	7	10	10	11	13	14	14	15	27.33	6.51	18.24	2.47325		SE_Lun_15_4	15	1	0	0	0	0	0	0	0	0	0	0	0
	15	2	0	0	0	1	1	2	NA	7	11	13	14	15										15	2	0	0	0	0	0	0	0	0	0	0	0
	15	3	0	0	4	8	NA	12	NA	15														15	3	0	0	0	0	0	0	0	0	0	0	0
SE_Lun_15_5	15	1	0	0	1	8	12	13	NA	15								24	3	16.37	1.5971		SE_Lun_15_5	15	1	0	0	0	0	0	0	0	0	0	0	0
	15	2	0	0	0	0	0	3	NA	14	14	14	14	15										15	2	0	0	0	0	0	0	0	0	0	0	0
	15	3	0	0	1	NA	3	6	NA	14	14	15												15	3	0	0	0	0	0	0	0	0	0	0	0
SE_Lun_15_6	15	1	0	1	11	12	14	15										NA	NA	NA	NA		SE_Lun_15_6	15	1	0	0	0	0	0	0	0	0	0	0	0
	15	2	0	2	10	13	15																	15	2	0	0	0	0	0	0	0	0	0	2	2
	14	3	0	3	11	12	14																	15	3	0	0	0	0	0	0	1	2	3	3	3
SE_Lun_15_7	14	1	0	0	7	11	13	14	NA									16.5	0	12.47	1.08132		SE_Lun_15_7	15	1	0	0	0	0	0	0	0	0	0	0	0
	15	2	0	0	3	11	12	15	NA															15	2	0	0	0	0	0	0	0	0	0	0	0
	15	3	0	0	8	13	14	15	NA															15	3	0	0	0	0	0	0	0	0	0	0	0
ES_Gua_15_1	15	1	0	0	0	2	2	NA	NA	13	15							22	0.87	16.83	1.07212		ES_Gua_15_1	15	1	0	0	0	0	0	0	0	0	0	0	0
	14	2	0	0	1	2	2	2	NA	11	14													15	2	0	0	0	0	0	0	0	0	0	0	0
	16	3	0	0	0	3	7	10	NA	16														15	3	0	0	0	0	0	0	0	0	0	1	1
ES_Gua_15_2	15	1	0	0	1	2	3	6	NA	13	13	14	14	15				NA	NA	NA	NA		ES_Gua_15_2	15	1	0	0	0	0	0	0	0	0	0	0	0
	16	2	0	1	1	4	6	7	NA	12	12	12	12	13	16									15	2	0	0	0	0	0	0	0	0	0	0	0
	15	3	0	1	1	1	4	5	NA	11	12	13	13	14	15									15	3	0	0	0	0	0	0	1	1	4	4	6
ES_Gua_15_4	14	1	0	0	0	2	7	8	NA	14								21	0	16.07	0.9147		ES_Gua_15_4	15	1	0	0	0	0	0	0	0	0	0	0	0
	15	2	0	0	1	1	3	6	NA	15														15	2	0	0	0	0	0	0	0	0	0	0	0
	14	3	0	0	0	3	6	9	NA	14														15	3	0	0	0	0	0	0	0	0	0	0	0
ES_Gua_15_7	15	1	0	0	0	0	1	4	NA	15								18	2.6	14.51	1.86003		ES_Gua_15_7	15	1	0	0	0	0	0	0	0	0	0	0	0
	15	2	0	0	9	12	11	15																15	2	0	0	0	0	0	0	0	0	0	0	0
	16	3	0	0	3	7	9	16																15	3	0	0	0	0	0	0	0	0	0	0	0
ES_Gua_15_9	15	1	0	3	6	7	NA	10	NA	14	14	15						22	4.88	14.63	1.52345		ES_Gua_15_9	15	1	0	0	0	0	0	0	0	0	0	0	0
	15	2	0	1	2	5	7	7	NA	15														15	2	0	0	0	0	0	0	1	1	1	1	1
	15	3	0	0	1	3	6	9	NA	15														15	3	0	0	0	0	0	1	1	1	1	1	1
ES_Gua_15_10	15	1	0	0	2	5	7	11	NA	15								21	0	15.88	0.985217		ES_Gua_15_10	15	1	0	0	0	0	0	0	0	0	0	0	0
	13	2	0	0	1	4	4	9	NA	13														15	2	0	0	0	0	0	0	0	0	0	1	2
	15	3	0	0	NA	0	1	6	NA	15														15	3	1	1	1	1	1	1	1	1	1	1	2
B) Analysis with 5+5 strains from the phenotypic extremes.
																													Temperature and humidity measurements
					Number of dead flies at timepoints
Strain		Total number of flies	Condition	Replicate	4h 15 min	8h 18min	11h 25min	13h 29min	16h26min	18h21min	20h59min	22h29min	24h59min	27h6min	29h6min	31h19min	34h6min	36h1min	38h21min	39h30min	40h34min	46h9min	49h56min	LT100	Standard deviation (LT100)	LT50	Standard deviation (LT50)		Desiccation condition
SE_LUN_15_7	Sensitive	19	Desiccation	1	0	0	0	2	10	15	19													21	0	15.7497	1.58473		Replicates	Temperature (°C)	Average	Standard deviation	Humiity (%)	Average	Standard deviation
		20		2	1	1	1	1	5	15	19	19	19	20															1	22.5574	22.5561	0.0444223	18.2402	19.4657	1.23742
		20		3	1	2	2	3	9	16	20																		2	22.511			19.4422
		19		4	0	0	0	0	4	15	19																		3	22.5999			20.7147
		14	Control	1	0	0	0	0	0	0	0	0	0	0	0	0	0	0	0	NA	NA	NA	NA
		15		2	0	0	0	1	1	1	1	1	1	1	1	1	1	1	1	NA	NA	NA	NA						Control condition
		15		3	0	1	1	1	1	1	1	1	1	1	1	1	1	1	1	NA	NA	NA	NA						Replicates	Temperature (°C)	Average	Standard deviation	Humiity (%)	Average	Standard deviation
		15		4	0	0	0	0	0	0	0	0	0	0	0	0	0	0	0	NA	NA	NA	NA						1	22.247	22.3538	0.144262	98.294	97.8451	0.412196
FI_AKA_15_14	Sensitive	14	Desiccation	1	0	0	0	0	1	5	6	10	12	12	14									29	2.06	19.6764	1.65472		2	22.2965			97.4837
		15		2	1	1	1	1	1	4	11	12	12	14	15														3	22.5179			97.7576
		15		3	0	0	0	1	1	7	10	14	15	15	15
		15		4	0	0	0	0	0	2	7	9	12	13	13	15
		20	Control	1	0	0	0	0	0	0	0	0	0	0	0	0	0	0	0	NA	NA	NA	NA
		20		2	0	0	0	0	0	0	0	0	0	0	0	0	0	0	0	NA	NA	NA	NA
		17		3	0	0	0	0	0	0	0	0	0	0	0	0	0	0	0	NA	NA	NA	NA
		18		4	0	0	0	0	0	0	0	0	0	0	0	0	0	0	0	NA	NA	NA	NA
ES_TOM_15_8	Sensitive	16	Desiccation	1	0	0	0	1	2	4	14	16												23.33	1.44	18.8069	0.993383
		12		2	0	0	0	0	0	1	8	11	12
		15		3	0	0	0	0	3	10	14	15
		9	Control	1	0	1	1	1	1	1	1	1	1	1	1	1	1	1	1	NA	NA	NA	NA
ES_GIM_15_31	Sensitive	19	Desiccation	1	0	0	2	4	6	14	18	19												23.38	1.97	16.4018	1.18608
		20		2	0	0	0	1	4	17	18	19	20
		20		3	1	1	1	2	6	16	18	19	20
		19		4	0	0	0	0	5	16	18	19
		15	Control	1	0	0	0	0	0	0	0	0	0	0	1	1	1	1	1	NA	NA	NA	NA
		15		2	0	0	0	0	0	0	0	0	0	0	1	1	1	1	1	NA	NA	NA	NA
		15		3	0	0	0	0	0	0	0	0	0	0	0	0	0	0	1	NA	NA	NA	NA
		15		4	1	1	1	1	1	1	1	1	1	1	1	1	1	1	1	NA	NA	NA	NA
DE_MUN_15_13	Sensitive	18	Desiccation	1	0	0	0	1	2	6	13	16	18											27.5	1	18.1182	1.33527
		20		2	1	1	1	2	3	9	13	19	19	19	20
		19		3	0	0	0	1	1	5	14	16	19
		20		4	0	0	2	3	4	10	17	19	19	20
		15	Control	1	0	0	0	0	0	0	0	0	0	0	0	1	1	4	5	NA	NA	NA	NA
		13		2	0	0	0	0	0	0	0	0	1	1	1	1	2	2	2	NA	NA	NA	NA
		15		3	0	0	0	0	0	0	0	0	0	0	0	1	1	1	3	NA	NA	NA	NA
		14		4	0	0	0	0	0	0	0	0	0	0	0	0	1	1	1	NA	NA	NA	NA
ES_GIM_15_24	Tolerant	15	Desiccation	1	0	0	0	0	0	1	1	2	4	6	11	12	14	14	14	15				37.33	2.93	25.8526	1.38722
		20		2	0	0	0	0	1	1	5	7	13	15	16	17	18	18	20
		15		3	0	0	0	0	0	1	1	3	5	7	9	9	15
		19	Control	1	0	0	0	0	0	0	0	0	0	1	1	1	1	1	1	NA	NA	3	NA
		10		2	0	0	0	0	0	0	0	0	0	0	0	0	0	0	0	NA	NA	0	NA
DE_MUN_15_9	Tolerant	20	Desiccation	1	0	0	0	0	0	1	2	5	7	9	13	15	18	20						36.83	1.44	26.5005	1.2333
		20		2	0	0	0	0	0	0	1	2	7	9	11	14	19	20
		19		3	0	0	0	0	1	1	2	5	10	12	13	15	16	18	19
		10	Control	1	0	0	0	0	0	0	0	0	0	0	0	0	0	0	0	NA	NA	NA	NA
		10		2	0	0	0	0	0	0	0	0	0	0	0	0	0	0	1	NA	NA	NA	NA
		10		4	0	0	0	0	0	0	0	0	0	0	0	0	0	0	0	NA	NA	NA	NA
ES_COR_15_23	Tolrant	8	Desiccation	1	0	0	0	1	1	1	1	1	2	4	4	6	7	8						41	7.07	28.117	3.09868
		9		2	0	0	0	0	0	0	1	1	3	5	6	6	6	6	6	6	6	9
		8	Control	1	0	0	0	0	0	0	0	0	0	0	0	0	1	1	2	NA	NA	3	NA
ES_GIM_15_12	Tolerant	14	Desiccation	1	0	0	0	0	0	1	2	2	4	7	10	10	11	13	14					41.33	4.07	29.4116	1.93772
		15		2	0	0	0	0	0	0	0	1	2	3	4	4	7	11	11	11	11	15
		15		3	0	0	0	0	1	1	1	2	4	5	6	11	12	12	14	15
		10	Control	1	0	0	0	0	0	1	1	1	1	1	1	1	1	1	1	NA	NA	2	NA
FI_AKA_15_13	Tolerant	20	Desiccation	1	0	0	0	1	1	1	1	1	3	3	5	7	12	15	18	20				45.25	4.17	30.941	3.55553
		15		2	1	1	1	1	1	1	1	1	3	3	5	7	8	9	12	14	14	15
		20		3	1	1	1	1	1	2	2	3	3	4	6	8	11	14	17	19	19	20
		19		4	0	0	0	0	0	0	1	1	1	1	2	3	8	12	15	16	16	18	19
		14	Control	1	0	0	0	0	0	0	0	0	0	0	0	0	0	0	0	0	0	0	0
		9		2	0	0	0	0	0	0	0	0	0	0	0	0	0	0	0	0	0	0	0
		14		3	0	0	0	0	0	0	0	0	0	0	0	0	0	0	0	0	0	0	0
		14		4	0	0	0	0	0	0	0	0	0	0	0	0	0	0	0	0	0	0	0
C) Strains for the RNA-seq analysis.
					Number of dead flies at timepoints
Strain		Replicate	Condition	Number of flies	9h30min	10h30min	11h30min	12h30min	13h30min	14h30min	15h30min	16h30min	17h30min	18h45min (stop of the experiment)			Temperature and humidity measurements (RNA sequencing)
ES_TOM_15_8	Sensitive	T1	Desiccation	20	0	0	0	1	1	1	1	1	1	5			Desiccation conditions
		T1		20	0	0	0	0	0	0	0	0	0	1			Replicates	Temperature (°C)	Average	Standard deviation	Humiity (%)	Average	Standard deviation
		T1		20	0	0	0	1	0	0	0	0	0	4			1	23.01	23.2033	0.211975	20.31	21.6767	2.02248
		T1		20	0	0	0	0	1	2	2	3	3	6			2	23.43			24
		C1	Control	17	0	0	0	0	0	0	0	0	0	0			3	23.17			20.72
		C1		18	0	0	0	0	0	0	0	0	0	0
		T2	Desiccation	20	0	0	0	0	0	0	0	0	1	4			Control conditions
		T2		20	0	0	0	1	1	1	3	3	3	7			Replicates	Temperature (°C)	Average	Standard deviation	Humiity (%)	Average	Standard deviation
		T2		20	0	0	0	1	1	2	3	4	6	9			1	23.59	23.44	0.141067	93.21	93.8	0.776724
		T2		20	0	0	0	0	0	0	0	1	1	3			2	23.42			93.51
		C2	Control	17	0	0	0	0	0	0	0	0	0	0			3	23.31			94.68
		C2		18	0	0	0	0	0	0	0	0	0	0
		T3	Desiccation	20	0	0	0	0	0	0	1	1	3	8
		T3		20	0	0	0	0	0	1	3	3	7	10
		T3		20	0	0	0	0	0	1	3	4	4	10
		T3		20	0	0	0	0	0	0	2	3	4	10
		C3	Control	17	0	0	0	0	0	0	0	0	0	0
		C3		18	0	0	0	0	0	0	0	0	0	0
		T4	Desiccation	20	0	0	0	0	0	0	1	5	6	14
		T4		20	0	0	0	0	0	0	0	0	4	7
		T4		20	0	0	0	0	0	0	0	2	3	8
		T4		20	0	1	1	1	1	2	2	2	3	7
		C4	Control	17	0	0	0	0	0	0	0	0	0	0
		C4		18	0	0	0	0	0	0	0	0	0	0
DE_MUN_15_13	Sensitive	T1	Desiccation	20	1	1	1	1	1	1	1	1	3	3
		T1		20	0	0	0	0	0	0	0		2	2
		T1		20	0	0	0	0	0	0	0	1	1	1
		C1	Control	20	0	0	0	0	0	0	0	0	0	0
		C1		20	0	0	0	0	0	0	0	0	0	0
		T2	Desiccation	20	0	1	2	2	3	3	5	6	6	6
		T2		20	0	0	0	0	0	0	0	1	2	5
		T2		20	0	0	0	0	1	1	3	6	6	8
		C2	Control	20	0	0	0	0	0	0	0	0	0	0
		C2		20	0	0	0	0	0	0	0	0	0	0
		T3	Desiccation	20	0	1	1	2	2	3	3	3	4	4
		T3		20	0	0	0	0	1	2	2	4	4	5
		T3		20	0	0	0	0	0	1	0	2	2	3
		C3	Control	20	0	0	0	0	0	0	0	0	0	0
		C3		20	0	0	0	0	0	1	0	0	0	0
		T4	Desiccation	20	1	1	1	1	1	1	2	3	3	4
		T4		20	1	1	1	1	1	1	1	2	2	3
		T4		20	0	0	0	0	0	0	0	0	0	1
		C4	Control	20	0	0	0	0	0	0	0	0	0	0
		C4		20	0	0	0	0	0	0	0	0	0	0
SE_LUN_15_7	Sensitive	Replicate	Condition	Number of flies	9h30min	10h30min	11h30min	12h30min	13h30min	14h30min	15h30min	15h 45min (Stop of the experiment)
		T1	Desiccation	20	0	1	NA	1	2	9	14	NA	NA	NA
		T1		20	0	0	NA	2	4	7	9	NA	NA	NA
		T1		20	0	2	NA	4	6	10	13	NA	NA	NA
		T1		20	0	0	NA	0	0	3	3	NA	NA	NA
		C1	Control	20	0	0	NA	0	0	0	0	NA	NA	NA
		C1		20	0	0	NA	0	0	0	0	NA	NA	NA
		T2	Desiccation	20	0	1	NA	0	2	6	7	NA	NA	NA
		T2		20	0	1	NA	0	3	6	8	NA	NA	NA
		T2		20	0	0	NA	0	0	1	3	NA	NA	NA
		T2		20	0	1	NA	2	4	5	7	NA	NA	NA
		C2	Control	20	0	0	NA	0	0	0	0	NA	NA	NA
		C2		20	0	0	NA	0	0	0	0	NA	NA	NA
		T3	Desiccation	20	0	0	NA	1	2	4	4	NA	NA	NA
		T3		20	1	2	NA	3	5	8	10	NA	NA	NA
		T3		20	0	1	NA	2	4	7	9	NA	NA	NA
		T3		20	2	3	NA	4	7	9	10	NA	NA	NA
		C3	Control	20	0	0	NA	0	0	0	0	NA	NA	NA
		C3		20	0	0	NA	0	0	0	0	NA	NA	NA
		T4	Desiccation	20	0	0	NA	1	2	4	6	NA	NA	NA
		T4		20	2	2	NA	2	2	6	10	NA	NA	NA
		T4		20	0	1	NA	2	4	3	4	NA	NA	NA
		T4		20	0	0	NA	0	2	2	5	NA	NA	NA
		C4	Control	20	0	0	NA	0	0	0	0	NA	NA	NA
		C4		20	0	0	NA	0	0	0	0	NA	NA	NA
					10h	11h	12h	13h	14h	15h	16h	17h	18h	18h45min (stop of the experiment)
ES_GIM_15_24	Tolerant	T1	Desiccation	20	0	0	0	0	0	0	0	0	NA	0
		T1		20	0	0	0	0	0	0	0	0	NA	0
		C1	Control	20	0	0	0	0	0	0	0	0	NA	0
		C1		20	0	0	0	0	0	0	0	0	NA	0
		T2	Desiccation	20	0	0	0	0	0	0	0	0	NA	0
		T2		20	0	0	0	0	0	0	0	1	NA	1
		C2	Control	20	0	0	0	0	0	0	0	0	NA	0
		C2		20	0	0	0	0	0	0	0	0	NA	0
		T3	Desiccation	20	0	0	0	0	0	0	0	0	NA	0
		T3		20	0	0	0	0	0	0	0	0	NA	0
		C3	Control	20	0	0	0	0	0	0	0	0	NA	0
		C3		20	0	0	0	0	0	0	0	0	NA	0
		T4	Desiccation	20	0	0	0	0	0	0	0	0	NA	0
		T4		20	0	0	0	0	0	0	0	0	NA	0
		C4	Control	20	0	0	0	0	0	0	0	0	NA	0
		C4		20	0	0	0	0	0	0	0	0	NA	0
		T1	Desiccation	20	0	0	0	0	0	0	0	0	NA	0
		T1		20	0	0	0	0	0	0	0	0	NA	0
ES_COR_15_23	Tolerant	C1	Control	20	0	0	0	0	0	0	0	0	NA	0
		C1		20	0	0	0	0	0	0	0	0	NA	0
		T2	Desiccation	20	0	0	0	0	0	0	0	0	NA	0
		T2		20	0	0	0	0	0	0	0	0	NA	0
		C2	Control	20	0	0	0	0	0	0	0	0	NA	0
		C2		20	0	0	0	0	0	0	0	0	NA	0
		T3	Desiccation	20	0	0	0	0	0	0	0	0	NA	0
		T3		20	0	0	0	0	0	0	0	0	NA	0
		C3	Control	20	0	0	0	0	0	0	0	0	NA	0
		C3		20	0	0	0	0	0	0	0	0	NA	0
		T4	Desiccation	20	0	0	0	0	0	0	0	0	NA	0
		T4		20	0	0	0	0	0	0	0	0	NA	0
		C4	Control	20	0	0	0	0	0	0	0	0	NA	0
		C4		20	0	0	0	0	0	0	0	0	NA	0
		T1	Desiccation	18	0	0	0	0	0	0	0	0	NA	0
		T1		19	0	0	0	0	0	0	0	0	NA	2
ES_GIM_15_12	Tolerant	C1	Control	16	0	0	0	0	0	0	0	0	NA	0
		C1		17	0	0	0	0	0	0	0	0	NA	0
		T2	Desiccation	18	0	0	0	0	0	0	0	2	NA	4
		T2		19	0	0	0	0	0	0	0	0	NA	2
		C2	Control	16	0	0	0	0	0	0	0	0	NA	0
		C2		17	0	0	0	0	0	0	0	0	NA	0
		T3	Desiccation	18	0	0	0	0	0	0	1	2	NA	6
		T3		19	0	0	0	0	0	0	0	0	NA	4
		C3	Control	16	0	0	0	0	0	0	0	0	NA	0
		C3		17	0	0	0	0	0	0	0	0	NA	0
		T4	Desiccation	18	0	2	2	2	2	2	2	2	NA	3
		T4		19	0	0	0	0	0	0	0	0	NA	4
		C4	Control	16	0	0	0	0	0	0	0	0	NA	0
		C4		17	0	0	0	0	0	0	0	0	NA	0
D) Temperature and humidity mesurements for the small RNA-seq analysis.
Desiccation conditions
Replicates	Temperature (°C)	Average	Standard deviation	Humiity (%)	Average	Standard deviation
1	25.5	25.45	0.0707107	22	26.5	6.36396
2	25.4			31
Control conditions
Replicates	Temperature (°C)	Average	Standard deviation	Humiity (%)	Average	Standard deviation
1	25.4	25.35	0.0707107	94.14	26.5	1.73948
2	25.3			96.6
[truncated: 4 more columns]
