# Supplementary material for: Gene expression differences consistent with water loss reduction underlie desiccation tolerance of natural Drosophila populations
Source: BMC Biol. 2023 Feb 16;21:35. doi: 10.1186/s12915-023-01530-4 (PMC9933328; doi:10.1186/s12915-023-01530-4)
Supplement: Supplementary file 5 — Additional file 5: Table S4. Overlap among differentially expressed genes in this study and in previous studies. [file 12915_2023_1530_MOESM5_ESM.xlsx]

## Sheet: S4
Additional file 5. Table S4. Overlap among differentially expressed genes in this study and in previous studies. A) Summary of previous studies that generated a desiccation stress response candidate gene list and the overlap with the differentially expressed genes in this study. B) Summary of differentially expressed genes of this study overlapping with the genes summarized in Table 1 of Telonis-…
A) Summary table of previous studies which generated a desiccation candidate gene list and the overlap with the differentially expressed genes identified in this study. Note that % of overlapping genes was only estimated when number of genes was >50.											B) The overlap of DEGs in treated vs control conditions and in tolerant vs sensitive strains in basal conditions identified in this study with the genes described in Table 1 in Telonis-Scott et al (2016).
References	Continent	Population	Source	Significant Genes	Overlapping genes in response to stress conditions (2301)	% of overlapping genes in response to stress	Overlapping genes in basal conditions (3457)	% of overlapping genes in basal conditions				Differentialy expressed genes in treated vs control conditions	Differentialy expressed genes in tolerant vs sensitive basal conditions
Rajpurohit et al 2018	North America	North Carolina	SNP	21	0	NA	9	NA			Hygrosensing (Sensory moisture receptors)	-	Pkd2 (FBgn0041195)
Clemson et al 2018	Australia	Melbourne, Innisfail	Expression	12	0	NA	0	NA					pyrexia (FBgn0035113)
Griffin et al 2017	Australia	Melbourne	SNP	40	2	NA	9	NA					painless (FBgn0060296)
Canell et al 2016	-	Canton S, mutant lines	Expression (Validated)	1	0	NA	0	NA			Stress sensing (Malphigian tubulus)	Relish (FBgn0014018)	Nplp2 (FBgn0287423)
Dembeck et al 2015	North America, Africa	North Carolina, Zambia	SNP	258	25	9.68992	58	22.4806				dunce (FBgn0000479)	Pkg21D (FBgn0000442)
Sorensen et al 2007	Europe	Hov, Hvidovre	Microarray	261	26	9.96169	61	23.3716				Pde11 FBgn0085370	Nplp4 (FBgn0040717)
Sinclair et al2007	North America	New Yersey	Expression	5	0	NA	1	NA					nanos (FBgn0002962)
Telonis-Scott et al 2012	Australia	Victoria	SNP	423	49	11.5839	106	25.0591			Stress sensing (Stress responsive pathway)	eiger (FBgn0033483)	Src64B (FBgn0262733)
Telonis-Scott et al 2016	Australia	Romsey	SNP	369	40	10.8401	96	26.0163				puckered (FBgn0243512)	happyhour (FBgn0263395)
Terhzaz et al 2012	-	Canton S, mutant lines	Expression (Validated)	1	0	NA	0	NA				basket (FBgn0000229)	cka (FBgn0044323)
Kang et al 2016	India	Jabalpur	SNP (sweeps, selection)	2227	261	11.7198	571	25.6399				Jra (FBgn0001291)	anterior open (FBgn0000097)
			SNP (selection)	344	29	8.43023	71	20.6395				kayak (FBgn0001297)	canoe (FBgn0259212)
Sun et al 2018	-	Mutant strains	Expression (Validated)	1	0	NA	1	NA			Metabolic homeostasis and water balance	chico (FBgn0024248)	-
Foley and Telonis-Scott 2011	America	Winters	SNP	55	6	10.9091	15	27.2727			Resistance mechanism: Water loss barriers	-	-
* We identified the genes where the significant SNPs were located using bedtools (v. 2.27.1) and the D. melanogaster reference genome annotation v6.12											Primary hemolymph sugar/tissue-protectant	cryptocephal (FBgn0000370)	Tps1(FBgn0027560)
													cryptocephal (FBgn0000370)
													Pgm1 (FBgn0003076)
