# Supplementary material for: Gene expression differences consistent with water loss reduction underlie desiccation tolerance of natural Drosophila populations
Source: BMC Biol. 2023 Feb 16;21:35. doi: 10.1186/s12915-023-01530-4 (PMC9933328; doi:10.1186/s12915-023-01530-4)
Supplement: Supplementary file 6 — Additional file 6: Table S5. DGET tool results for each DEG group tested. [file 12915_2023_1530_MOESM6_ESM.xlsx]

## Sheet: S5
Additional file 6. Table S5. DGET tool results for each DEG group tested. A) All strains comparing control and treated conditions ("All DEGs") B) Tolerant strains comparing control and treated conditions ("Tolerant DEGs") C) Sensitive strains comparing control and treated conditions ("Sensitive DEGs") D) Comparing tolerant and sensitive strains in control conditions ("Basal DEGs"). Hub genes are …
Expression levels:
Extremely high (<1000)	Very high (101-1000)	High (51-100)	Moderately high (26-50)	Moderate (11-25)	Low (4-10)	Very low (1-3)
A) "All DEGs": All strains together comparing treated and control conditions							B) "Tolerant DEGs": Tolerant strains comparing treated and control conditions							C) "Sensitive DEGs": Sensitive strains comparing treated and control conditions							D) "Basal DEGs": Comparing tolerant and sensitive strains in control conditions
Gene ID	head, mated 4-day female	digestive system, 4-day adult	carcass, 4-day adult	ovary, mated 4-day female			Gene ID	head, mated 4-day female	digestive system, 4-day adult	carcass, 4-day adult	ovary, mated 4-day female			Gene ID	head, mated 4-day female	digestive system, 4-day adult	carcass, 4-day adult	ovary, mated 4-day female			Gene ID	head, mated 4-day female	digestive system, 4-day adult	carcass, 4-day adult	ovary, mated 4-day female
FBgn0038666	1	1	1	6			FBgn0030067	78	62	67	329			FBgn0003514	107	258	31	202			FBgn0023212	134	92	150	216
FBgn0052533	1	1	1	4			FBgn0038746	27	37	49	285			FBgn0004687	37	210	21	71			FBgn0003275	112	125	114	233
FBgn0025630	2	1	1	4			FBgn0033379	71	51	60	202			FBgn0000463	2	4	0	63			FBgn0004177	97	155	85	251
FBgn0032620	0	2	2	25			FBgn0030063	38	35	37	169			FBgn0034744	29	43	21	52			FBgn0021795	54	84	67	97
FBgn0051368	2	2	2	8			FBgn0011787	29	58	40	158			FBgn0036666	33	47	28	38			FBgn0011016	45	72	70	72
FBgn0029857	2	2	2	7			FBgn0036124	23	21	24	151			FBgn0022027	18	29	16	33			FBgn0027095	44	114	92	140
FBgn0030629	13	2	4	30			FBgn0010770	24	21	23	117			FBgn0024329	5	6	5	33			FBgn0014879	40	67	49	421
FBgn0039407	1	3	1	6			FBgn0030061	25	30	27	109			FBgn0037539	8	11	5	32			FBgn0015509	32	25	29	186
FBgn0053505	2	3	3	22			FBgn0024364	13	16	16	108			FBgn0040308	4	25	2	28			FBgn0002914	29	23	20	96
FBgn0030365	2	3	3	16			FBgn0260456	25	27	26	107			FBgn0036805	20	30	11	23			FBgn0026620	28	12	31	45
FBgn0031832	2	3	3	14			FBgn0016983	13	14	18	107			FBgn0085370	10	11	6	23			FBgn0031260	27	34	42	32
FBgn0036838	2	3	3	14			FBgn0032051	12	15	15	102			FBgn0067864	11	7	0	20			FBgn0037624	25	40	35	341
FBgn0039566	2	3	2	13			FBgn0038275	22	16	24	98			FBgn0030955	1	87	8	13			FBgn0001197	25	42	34	404
FBgn0086130	2	3	2	10			FBgn0039404	34	33	32	81			FBgn0037231	10	7	7	13			FBgn0028836	21	24	21	46
FBgn0038968	3	3	4	23			FBgn0027334	52	49	50	79			FBgn0000479	17	11	3	7			FBgn0262801	20	32	40	34
FBgn0261286	3	3	3	21			FBgn0030855	12	11	13	70			FBgn0036765	1	8	37	5			FBgn0004855	19	19	20	76
FBgn0027602	3	3	3	17			FBgn0029672	11	11	9	67			FBgn0036271	1	4	3	5			FBgn0033081	19	41	35	393
FBgn0001330	3	3	2	16			FBgn0036686	14	13	14	59			FBgn0260475	0	0	6	3			FBgn0035227	18	7	10	10
FBgn0031764	3	3	4	14			FBgn0029755	15	11	12	59			FBgn0033836	0	0	0	3			FBgn0028360	18	14	32	116
FBgn0086451	3	3	2	14			FBgn0038235	11	12	15	58			FBgn0051642	1	0	7	1			FBgn0032725	18	36	28	90
FBgn0029999	3	3	2	12			FBgn0033507	8	12	13	57			FBgn0034417	2	6	1	1			FBgn0028837	17	21	16	75
FBgn0035335	3	3	6	8			FBgn0036254	9	9	10	56			FBgn0052191	3	8	128	0			FBgn0010278	17	33	31	275
FBgn0035901	3	3	2	5			FBgn0037504	22	17	18	55			FBgn0038511	0	0	8	0			FBgn0264848	14	22	22	216
FBgn0030081	4	3	3	21			FBgn0031851	12	11	12	55			FBgn0032230	4	2	4	0			FBgn0027057	13	16	15	33
FBgn0003278	4	3	3	10			FBgn0038601	13	12	14	54			FBgn0052791	0	0	4	0			FBgn0040283	12	12	12	76
FBgn0033089	1	4	2	17			FBgn0034528	11	12	12	53			FBgn0032685	4	1	3	0			FBgn0061492	11	10	17	15
FBgn0261068	2	4	2	20			FBgn0036990	8	14	11	52			FBgn0259233	2	1	2	0			FBgn0261437	11	16	9	41
FBgn0263605	3	4	3	21			FBgn0038319	14	27	28	51			FBgn0036768	2	3	1	0			FBgn0261278	10	8	8	110
FBgn0039835	3	4	5	11			FBgn0023514	13	13	14	48			FBgn0263986	1	0	1	0			FBgn0033571	10	13	9	30
FBgn0031361	3	4	4	11			FBgn0001565	18	12	14	48			FBgn0033763	0	0	1	0			FBgn0024956	9	8	9	56
FBgn0034001	3	4	4	2			FBgn0026261	7	13	12	46			FBgn0261053	1	1	0	0			FBgn0036136	9	10	12	21
FBgn0034933	4	4	5	21			FBgn0029885	25	23	18	45			FBgn0003900	0	1	0	0			FBgn0263979	9	12	13	109
FBgn0036405	4	4	4	20			FBgn0034243	20	19	21	44			FBgn0035445	1	0	0	0			FBgn0037878	8	7	7	62
FBgn0037200	4	4	4	17			FBgn0030630	21	16	16	44										FBgn0004655	8	7	9	82
FBgn0037561	4	4	3	14			FBgn0037529	30	27	30	42										FBgn0260012	8	10	9	63
FBgn0036772	4	4	3	7			FBgn0004556	7	6	7	42										FBgn0051855	8	11	11	37
FBgn0037543	4	4	3	7			FBgn0052344	9	9	10	41										FBgn0027053	8	15	10	48
FBgn0036135	4	4	5	5			FBgn0035336	7	10	7	41										FBgn0015615	7	7	6	48
FBgn0031657	5	4	4	11			FBgn0035534	9	12	12	40										FBgn0026373	7	9	9	33
FBgn0031822	2	5	5	22			FBgn0036018	7	9	8	40										FBgn0262955	7	10	8	37
FBgn0053506	3	5	5	20			FBgn0020305	10	10	10	39										FBgn0037121	7	10	8	18
FBgn0038057	3	5	4	11			FBgn0022288	10	10	9	39										FBgn0020616	6	5	5	26
FBgn0001341	4	5	5	23			FBgn0030692	13	21	17	38										FBgn0001179	6	8	5	26
FBgn0034734	4	5	5	17			FBgn0035063	17	15	15	38										FBgn0027055	6	10	7	30
FBgn0036828	4	5	4	15			FBgn0035272	9	15	13	36										FBgn0041186	6	11	13	134
FBgn0039627	4	5	4	15			FBgn0032701	29	32	22	35										FBgn0260987	5	6	7	18
FBgn0039274	5	5	7	19			FBgn0033169	13	12	9	35										FBgn0027054	5	9	7	33
FBgn0030000	5	5	6	19			FBgn0031736	14	10	10	34										FBgn0010173	5	14	11	87
FBgn0028426	5	5	4	9			FBgn0037489	8	9	8	34										FBgn0037831	4	2	3	7
FBgn0021874	5	5	5	7			FBgn0036514	6	8	6	34										FBgn0266282	4	3	4	44
FBgn0262560	6	5	5	19			FBgn0021995	10	12	10	31										FBgn0037202	4	4	5	24
FBgn0042092	4	6	5	29			FBgn0266284	8	10	8	31										FBgn0021796	4	6	5	13
FBgn0044030	4	6	6	10			FBgn0023527	11	8	8	31										FBgn0029094	4	7	6	70
FBgn0010926	5	6	5	31			FBgn0030504	6	6	7	31										FBgn0250837	4	16	11	160
FBgn0036277	5	6	5	23			FBgn0010926	5	6	5	31										FBgn0003302	3	1	2	4
FBgn0030552	5	6	7	22			FBgn0037608	11	10	12	30										FBgn0037613	3	1	11	2
FBgn0038903	5	6	5	18			FBgn0030629	13	2	4	30										FBgn0000588	3	2	3	32
FBgn0038146	5	6	6	15			FBgn0042092	4	6	5	29										FBgn0031399	3	3	3	7
FBgn0086447	5	6	3	7			FBgn0040389	8	10	10	28										FBgn0261976	3	4	3	8
FBgn0032298	5	6	4	6			FBgn0030686	6	10	8	28										FBgn0037376	3	4	4	34
FBgn0030504	6	6	7	31			FBgn0034496	8	8	7	28										FBgn0263237	3	5	4	33
FBgn0004556	7	6	7	42			FBgn0003714	6	11	11	27										FBgn0004107	3	5	7	122
FBgn0261535	7	6	6	26			FBgn0263510	29	25	21	26										FBgn0260985	3	7	7	69
FBgn0010220	9	6	7	20			FBgn0035374	9	17	12	26										FBgn0022936	3	8	5	60
FBgn0033210	4	7	7	46			FBgn0036754	6	8	8	26										FBgn0040233	3	9	7	50
FBgn0051450	4	7	5	23			FBgn0034727	7	9	6	26										FBgn0026432	2	1	1	9
FBgn0039558	5	7	6	32			FBgn0261535	7	6	6	26										FBgn0001612	2	2	2	22
FBgn0038307	5	7	4	26			FBgn0038307	5	7	4	26										FBgn0026430	2	3	3	26
FBgn0035141	5	7	8	25			FBgn0039765	12	15	13	25										FBgn0031309	2	3	3	25
FBgn0033160	5	7	8	21			FBgn0001995	9	13	8	25										FBgn0261850	2	3	3	18
FBgn0032430	5	7	7	11			FBgn0032620	0	2	2	25										FBgn0027518	2	3	3	17
FBgn0039182	6	7	6	31			FBgn0031660	16	21	22	24										FBgn0026143	2	3	4	50
FBgn0263599	6	7	7	25			FBgn0031651	11	15	10	24										FBgn0259876	2	3	4	49
FBgn0030433	6	7	8	19			FBgn0037892	10	11	15	23										FBgn0030864	2	4	4	87
FBgn0038234	6	7	5	19			FBgn0023519	8	16	12	23										FBgn0040268	2	4	4	31
FBgn0031266	8	7	6	25			FBgn0014023	10	12	11	23										FBgn0015391	2	4	6	105
FBgn0000377	8	7	7	20			FBgn0051450	4	7	5	23										FBgn0027783	2	4	6	97
FBgn0034564	3	8	4	31			FBgn0001341	4	5	5	23										FBgn0038889	2	5	3	17
FBgn0036514	6	8	6	34			FBgn0038968	3	3	4	23										FBgn0025832	2	6	4	55
FBgn0014366	6	8	7	32			FBgn0053505	2	3	3	22										FBgn0032906	2	6	5	64
FBgn0036754	6	8	8	26			FBgn0037330	7	9	9	21										FBgn0000996	2	10	10	188
FBgn0036733	7	8	6	58			FBgn0034933	4	4	5	21										FBgn0034495	1	1	0	6
FBgn0036487	7	8	8	33			FBgn0263605	3	4	3	21										FBgn0051453	1	1	1	16
FBgn0026079	7	8	6	12			FBgn0030081	4	3	3	21										FBgn0015546	1	1	1	13
FBgn0036915	8	8	7	28			FBgn0261286	3	3	3	21										FBgn0026371	1	1	1	12
FBgn0034496	8	8	7	28			FBgn0031639	7	11	7	20										FBgn0002891	1	1	1	10
FBgn0023527	11	8	8	31			FBgn0010220	9	6	7	20										FBgn0032848	1	1	1	8
FBgn0036314	6	9	9	21			FBgn0053506	3	5	5	20										FBgn0036397	1	1	1	7
FBgn0266917	7	9	6	44			FBgn0036405	4	4	4	20										FBgn0051989	1	1	1	4
FBgn0036018	7	9	8	40			FBgn0030433	6	7	8	19										FBgn0261109	1	1	1	4
FBgn0034727	7	9	6	26			FBgn0030000	5	5	6	19										FBgn0015271	1	1	2	25
FBgn0037330	7	9	9	21			FBgn0038234	6	7	5	19										FBgn0039403	1	1	2	18
FBgn0019938	8	9	11	42			FBgn0038903	5	6	5	18										FBgn0028700	1	2	1	17
FBgn0037489	8	9	8	34			FBgn0038474	7	11	10	17										FBgn0030196	1	2	1	12
FBgn0036254	9	9	10	56			FBgn0034734	4	5	5	17										FBgn0031875	1	2	2	34
FBgn0052344	9	9	10	41			FBgn0034232	3	5	4	17										FBgn0002906	1	2	2	34
FBgn0022069	10	9	12	58			FBgn0037200	4	4	4	17										FBgn0032698	1	2	2	32
FBgn0030686	6	10	8	28			FBgn0027602	3	3	3	17										FBgn0000147	1	2	2	31
FBgn0035336	7	10	7	41			FBgn0037250	3	3	3	16										FBgn0262619	1	2	2	30
FBgn0034893	7	10	8	12			FBgn0001330	3	3	2	16										FBgn0027903	1	2	2	30
FBgn0266284	8	10	8	31			FBgn0039627	4	5	4	15										FBgn0032244	1	2	2	25
FBgn0040389	8	10	10	28			FBgn0031764	3	3	4	14										FBgn0030871	1	2	2	18
FBgn0022288	10	10	9	39			FBgn0037561	4	4	3	14										FBgn0025808	1	2	2	15
FBgn0010292	10	10	8	28			FBgn0036838	2	3	3	14										FBgn0033845	1	2	3	51
FBgn0037608	11	10	12	30			FBgn0031832	2	3	3	14										FBgn0036486	1	2	3	50
FBgn0031736	14	10	10	34			FBgn0034893	7	10	8	12										FBgn0003041	1	2	3	41
FBgn0035253	71	10	15	47			FBgn0026079	7	8	6	12										FBgn0263600	1	2	3	36
FBgn0003714	6	11	11	27			FBgn0029999	3	3	2	12										FBgn0014127	1	2	3	35
FBgn0261119	7	11	10	45			FBgn0032430	5	7	7	11										FBgn0038118	1	2	3	35
FBgn0261380	7	11	9	32			FBgn0039835	3	4	5	11										FBgn0033526	1	3	3	69
FBgn0035162	7	11	9	26			FBgn0038057	3	5	4	11										FBgn0000063	1	3	3	59
FBgn0031639	7	11	7	20			FBgn0031657	5	4	4	11										FBgn0013548	1	3	3	50
FBgn0038474	7	11	10	17			FBgn0031361	3	4	4	11										FBgn0025815	1	3	4	49
FBgn0034579	9	11	10	27			FBgn0038183	14	13	12	10										FBgn0023180	1	4	2	43
FBgn0037892	10	11	15	23			FBgn0044030	4	6	6	10										FBgn0036574	1	4	5	73
FBgn0029672	11	11	9	67			FBgn0086130	2	3	2	10										FBgn0015625	1	6	9	185
FBgn0033556	11	11	10	30			FBgn0035335	3	3	6	8										FBgn0019686	1	8	8	173
FBgn0030855	12	11	13	70			FBgn0021874	5	5	5	7										FBgn0005655	1	18	12	223
FBgn0031851	12	11	12	55			FBgn0086447	5	6	3	7										FBgn0000404	1	25	31	614
FBgn0029755	15	11	12	59			FBgn0036772	4	4	3	7										FBgn0035194	0	0	0	3
FBgn0000426	6	12	9	58			FBgn0037543	4	4	3	7										FBgn0003227	0	0	0	2
FBgn0038989	8	12	11	69			FBgn0029857	2	2	2	7										FBgn0034937	0	0	0	0
FBgn0033507	8	12	13	57			FBgn0039407	1	3	1	6										FBgn0035627	0	0	1	13
FBgn0037220	8	12	12	42			FBgn0036135	4	4	5	5										FBgn0024227	0	1	1	22
FBgn0033688	9	12	10	49			FBgn0035901	3	3	2	5										FBgn0030500	0	1	1	21
FBgn0035534	9	12	12	40			FBgn0025630	2	1	1	4										FBgn0259676	0	1	1	21
FBgn0021995	10	12	10	31			FBgn0052533	1	1	1	4										FBgn0039680	0	1	1	19
FBgn0014023	10	12	11	23			FBgn0034001	3	4	4	2										FBgn0035644	0	1	1	18
FBgn0038235	11	12	15	58			FBgn0034802	621	610	698	3645										FBgn0264326	0	1	1	18
FBgn0034528	11	12	12	53			FBgn0086472	998	850	709	1029										FBgn0011762	0	1	1	17
FBgn0004856	12	12	12	54			FBgn0261596	533	588	557	708										FBgn0263831	0	1	1	15
FBgn0038601	13	12	14	54			FBgn0010078	715	763	574	643										FBgn0264291	0	1	1	10
FBgn0033169	13	12	9	35			FBgn0000181	221	226	237	595										FBgn0033890	0	1	2	29
FBgn0050342	15	12	14	43			FBgn0010265	383	396	358	574										FBgn0015270	0	1	2	25
FBgn0001565	18	12	14	48			FBgn0010408	433	453	337	563										FBgn0032929	0	2	2	47
FBgn0032690	19	12	13	41			FBgn0250753	194	236	255	509										FBgn0259113	0	2	2	42
FBgn0026261	7	13	12	46			FBgn0029785	309	338	300	472										FBgn0030242	0	2	2	31
FBgn0036774	8	13	9	29			FBgn0037468	51	83	48	468										FBgn0027500	0	2	3	59
FBgn0031601	9	13	5	28			FBgn0038834	470	558	370	457										FBgn0000140	0	2	3	55
FBgn0001995	9	13	8	25			FBgn0004867	385	463	310	400										FBgn0005696	0	3	2	45
FBgn0040235	11	13	12	44			FBgn0035422	272	274	342	388										FBgn0015553	0	3	3	77
FBgn0038585	11	13	12	38			FBgn0030672	98	113	119	366										FBgn0017577	0	3	3	64
FBgn0031229	11	13	9	32			FBgn0015521	284	347	275	359										FBgn0001086	0	3	3	63
FBgn0023514	13	13	14	48			FBgn0038149	53	34	76	338										FBgn0014861	0	3	3	58
FBgn0038183	14	13	12	10			FBgn0032138	190	91	131	318										FBgn0015929	0	3	3	49
FBgn0032388	16	13	14	44			FBgn0038277	0	26	29	318										FBgn0020633	0	3	4	68
FBgn0036990	8	14	11	52			FBgn0046214	49	89	62	293										FBgn0035918	0	3	5	106
FBgn0035271	10	14	10	50			FBgn0030086	27	53	40	277										FBgn0260991	0	3	5	78
FBgn0266581	12	14	14	70			FBgn0032925	32	38	45	256										FBgn0002962	0	4	5	84
FBgn0016983	13	14	18	107			FBgn0004795	15	13	17	200										FBgn0000927	0	4	6	105
FBgn0051184	8	15	7	44			FBgn0024188	35	55	45	193										FBgn0004106	0	5	5	97
FBgn0035272	9	15	13	36			FBgn0028473	143	101	109	187										FBgn0024177	0	5	5	96
FBgn0031651	11	15	10	24			FBgn0036272	26	21	44	185										FBgn0030551	0	5	5	70
FBgn0032051	12	15	15	102			FBgn0031020	17	29	31	167										FBgn0003087	0	5	6	108
FBgn0039765	12	15	13	25			FBgn0014184	306	442	317	166										FBgn0003124	0	5	6	103
FBgn0035063	17	15	15	38			FBgn0026196	48	49	41	162										FBgn0035640	0	6	8	120
FBgn0035520	25	15	16	73			FBgn0025366	95	64	65	137										FBgn0030241	0	7	8	157
FBgn0026741	8	16	13	26			FBgn0037632	18	37	26	136										FBgn0003655	0	7	9	156
FBgn0023519	8	16	12	23			FBgn0086912	15	17	20	134										FBgn0011703	0	8	6	132
FBgn0038426	12	16	14	19			FBgn0033374	1	5	7	123										FBgn0010431	0	9	11	184
FBgn0024364	13	16	16	108			FBgn0002590	266	265	207	116										FBgn0003023	0	10	14	198
FBgn0050349	13	16	15	41			FBgn0033741	21	23	24	116										FBgn0087040	0	11	13	226
FBgn0035294	16	16	13	45			FBgn0032746	30	62	50	115										FBgn0011704	0	12	9	153
FBgn0030630	21	16	16	44			FBgn0032408	25	30	25	115										FBgn0001120	0	12	16	302
FBgn0038275	22	16	24	98			FBgn0086251	1	6	6	115										FBgn0004649	0	12	17	229
FBgn0261790	7	17	10	75			FBgn0039544	10	17	12	110										FBgn0038252	0	15	19	352
FBgn0262601	9	17	11	58			FBgn0015527	29	30	28	109										FBgn0267727	0	31	30	489
FBgn0035374	9	17	12	26			FBgn0038196	20	38	27	108										FBgn0000405	0	43	55	1063
FBgn0028744	13	17	14	76			FBgn0030321	31	39	40	107										FBgn0011761	0	86	66	1756
FBgn0037504	22	17	18	55			FBgn0039163	25	35	30	107										FBgn0038845	0	131	1	0
FBgn0261641	42	17	20	47			FBgn0037248	7	8	11	104										FBgn0004045	150288	4972	115270	1896
FBgn0035675	10	19	12	57			FBgn0086856	19	25	26	102										FBgn0005391	21114	1003	18892	774
FBgn0052409	17	19	20	66			FBgn0037899	82	54	78	101										FBgn0004047	18591	769	16151	144
FBgn0034243	20	19	21	44			FBgn0033485	60	57	49	101										FBgn0003360	1034	969	1550	539
FBgn0000239	28	19	27	90			FBgn0000318	39	150	43	101										FBgn0005585	829	1337	1140	1396
FBgn0033859	26	20	26	72			FBgn0030720	25	22	30	96										FBgn0017581	448	198	477	539
FBgn0037137	11	21	18	90			FBgn0032919	48	38	40	95										FBgn0013954	394	649	412	913
FBgn0034915	13	21	18	44			FBgn0037102	36	64	37	95										FBgn0000557	336	6	125	1
FBgn0030692	13	21	17	38			FBgn0032444	14	33	16	95										FBgn0001218	260	583	440	733
FBgn0031660	16	21	22	24			FBgn0010339	16	26	21	93										FBgn0021872	259	321	358	212
FBgn0037573	18	21	21	67			FBgn0038964	24	33	23	92										FBgn0015268	243	200	243	922
FBgn0040534	18	21	17	66			FBgn0037137	11	21	18	90										FBgn0032773	202	12	169	0
FBgn0031493	20	21	18	105			FBgn0010551	24	46	29	88										FBgn0030479	199	20	49	14
FBgn0039626	21	21	21	89			FBgn0033317	19	34	30	86										FBgn0038145	191	187	244	662
FBgn0036124	23	21	24	151			FBgn0033208	19	31	34	84										FBgn0000046	182	259	1119	4
FBgn0010770	24	21	23	117			FBgn0036534	25	20	26	84										FBgn0003261	166	112	118	292
FBgn0086707	16	22	24	111			FBgn0051992	28	19	20	83										FBgn0000370	164	82	134	66
FBgn0039828	17	22	19	72			FBgn0031497	29	57	43	82										FBgn0039858	157	144	145	193
FBgn0030720	25	22	30	96			FBgn0051716	25	21	26	82										FBgn0034282	155	86	111	722
FBgn0038473	18	23	20	62			FBgn0036373	27	21	24	81										FBgn0004838	155	228	160	479
FBgn0033741	21	23	24	116			FBgn0034259	13	25	19	81										FBgn0020255	155	234	207	1172
FBgn0029885	25	23	18	45			FBgn0026083	17	14	16	81										FBgn0031037	148	99	269	63
FBgn0261933	10	25	23	136			FBgn0028744	13	17	14	76										FBgn0035720	143	36	60	77
FBgn0001491	23	25	16	62			FBgn0032014	2	9	7	76										FBgn0004432	138	249	225	484
FBgn0263510	29	25	21	26			FBgn0017550	22	21	18	75										FBgn0264922	137	321	234	1345
FBgn0038277	0	26	29	318			FBgn0036039	18	16	14	75										FBgn0038947	135	206	316	162
FBgn0038319	14	27	28	51			FBgn0030311	47	69	69	74										FBgn0004103	129	200	148	344
FBgn0260456	25	27	26	107			FBgn0039261	12	14	13	74										FBgn0011217	126	223	174	730
FBgn0037529	30	27	30	42			FBgn0036580	13	31	24	72										FBgn0035542	124	71	218	17
FBgn0032408	25	30	25	115			FBgn0039828	17	22	19	72										FBgn0033663	124	314	224	371
FBgn0030061	25	30	27	109			FBgn0011725	9	11	11	72										FBgn0016685	123	230	184	885
FBgn0032701	29	32	22	35			FBgn0266581	12	14	14	70										FBgn0037728	119	224	260	753
FBgn0038964	24	33	23	92			FBgn0038989	8	12	11	69										FBgn0022959	118	71	91	159
FBgn0039404	34	33	32	81			FBgn0036237	15	21	18	68										FBgn0028327	113	159	178	147
FBgn0261789	24	34	24	108			FBgn0033029	18	23	17	67										FBgn0015245	111	97	109	288
FBgn0030063	38	35	37	169			FBgn0033183	10	9	11	67										FBgn0263396	107	182	138	450
FBgn0038746	27	37	49	285			FBgn0261270	3	10	7	67										FBgn0010263	106	4	51	2
FBgn0032925	32	38	45	256			FBgn0260789	3	4	4	67										FBgn0010228	104	67	70	15
FBgn0032919	48	38	40	95			FBgn0052409	17	19	20	66										FBgn0263198	100	39	44	150
FBgn0033378	33	47	48	135			FBgn0259734	8	10	11	66										FBgn0024807	99	39	50	52
FBgn0026196	48	49	41	162			FBgn0032197	7	10	8	63										FBgn0026879	96	121	100	157
FBgn0027334	52	49	50	79			FBgn0031047	24	19	21	62										FBgn0004587	94	47	61	193
FBgn0033379	71	51	60	202			FBgn0038473	18	23	20	62										FBgn0260972	93	104	79	59
FBgn0037899	82	54	78	101			FBgn0011837	16	26	22	60										FBgn0013347	88	97	78	191
FBgn0033485	60	57	49	101			FBgn0036515	19	22	21	60										FBgn0005586	87	2	10	0
FBgn0023167	19	59	28	164			FBgn0085436	24	28	28	59										FBgn0263106	87	177	125	231
FBgn0030067	78	62	67	329			FBgn0011640	20	21	15	59										FBgn0035601	86	82	77	304
FBgn0025366	95	64	65	137			FBgn0022069	10	9	12	58										FBgn0036334	86	128	106	330
FBgn0003449	65	65	79	263			FBgn0032732	14	17	13	57										FBgn0001220	84	69	95	92
FBgn0032138	190	91	131	318			FBgn0031478	20	35	41	56										FBgn0263977	82	106	101	141
FBgn0028473	143	101	109	187			FBgn0052676	11	13	12	56										FBgn0003231	78	233	300	217
FBgn0002590	266	265	207	116			FBgn0050185	22	28	16	55										FBgn0016687	75	87	120	120
FBgn0035422	272	274	342	388			FBgn0031356	15	34	18	54										FBgn0000477	74	12	52	0
FBgn0029785	309	338	300	472			FBgn0024556	27	43	36	53										FBgn0001215	74	69	55	217
FBgn0015521	284	347	275	359			FBgn0027081	21	30	24	53										FBgn0003943	73	116	94	124
FBgn0010265	383	396	358	574			FBgn0031043	13	16	12	52										FBgn0024183	72	44	55	14
FBgn0010408	433	453	337	563			FBgn0036239	14	11	12	52										FBgn0035253	71	10	15	47
FBgn0038834	470	558	370	457			FBgn0023506	7	9	8	52										FBgn0026533	71	52	63	392
FBgn0261596	533	588	557	708			FBgn0030944	14	13	16	51										FBgn0029996	71	65	79	365
FBgn0010078	715	763	574	643			FBgn0028980	6	6	5	50										FBgn0034753	69	72	80	238
FBgn0086472	998	850	709	1029			FBgn0027088	13	25	20	49										FBgn0015789	69	99	77	265
FBgn0028525	0	0	1	12			FBgn0033351	10	16	14	49										FBgn0026252	67	100	90	383
FBgn0263143	0	0	1	9			FBgn0027084	10	14	11	49										FBgn0003449	65	65	79	263
FBgn0263974	0	0	1	6			FBgn0035532	6	11	8	48										FBgn0003638	64	24	24	33
FBgn0042127	0	0	0	2			FBgn0034073	4	8	6	48										FBgn0061515	64	72	54	408
FBgn0260932	0	0	0	2			FBgn0038741	3	5	5	48										FBgn0035771	62	51	74	70
FBgn0016036	0	0	1	1			FBgn0027080	29	33	27	47										FBgn0016694	61	32	47	3
FBgn0003944	0	0	3	0			FBgn0037943	18	14	17	47										FBgn0015321	61	72	63	366
FBgn0259140	0	0	2	0			FBgn0004510	5	5	5	47										FBgn0039735	61	114	97	658
FBgn0015561	0	0	2	0			FBgn0034791	17	21	18	46										FBgn0259139	60	48	39	133
FBgn0028841	0	0	2	0			FBgn0032378	15	19	15	46										FBgn0087013	59	38	46	89
FBgn0016660	0	0	1	0			FBgn0032646	19	24	22	45										FBgn0041094	58	67	67	99
FBgn0030544	0	0	1	0			FBgn0005674	12	15	19	45										FBgn0015790	57	115	73	167
FBgn0051279	0	0	0	0			FBgn0002031	13	22	16	45										FBgn0035121	56	81	74	173
FBgn0085352	0	0	0	0			FBgn0027094	12	17	16	45										FBgn0259481	55	20	24	23
FBgn0039673	0	0	0	0			FBgn0037261	40	23	31	44										FBgn0051211	54	16	21	23
FBgn0035626	0	0	0	0			FBgn0028648	19	24	22	44										FBgn0031883	54	30	31	47
FBgn0029907	0	0	0	0			FBgn0027087	19	22	19	44										FBgn0000173	54	52	39	93
FBgn0040318	0	0	0	0			FBgn0034915	13	21	18	44										FBgn0033544	54	83	19	31
FBgn0013308	0	0	0	0			FBgn0027090	11	17	15	44										FBgn0039465	53	7	13	27
FBgn0035956	0	0	0	0			FBgn0027086	13	14	15	44										FBgn0037007	53	37	31	10
FBgn0029877	0	0	0	0			FBgn0037652	8	13	10	44										FBgn0011586	53	38	50	362
FBgn0052706	0	0	0	0			FBgn0031062	5	8	8	44										FBgn0021895	53	44	47	156
FBgn0040629	0	0	0	0			FBgn0032292	18	25	34	43										FBgn0000575	53	49	39	32
FBgn0037227	0	0	0	0			FBgn0030420	6	5	5	43										FBgn0267002	52	2	10	5
FBgn0029590	0	0	0	0			FBgn0019938	8	9	11	42										FBgn0027616	52	17	20	36
FBgn0259712	0	0	0	0			FBgn0051739	8	8	8	42										FBgn0262737	51	8	26	56
FBgn0029589	0	0	0	0			FBgn0050349	13	16	15	41										FBgn0261560	51	36	108	12
FBgn0031688	0	0	0	0			FBgn0039868	12	11	10	41										FBgn0003134	50	20	48	52
FBgn0028999	0	0	0	0			FBgn0032374	0	1	2	41										FBgn0011296	50	69	207	1
FBgn0000233	0	0	0	0			FBgn0002069	14	45	18	40										FBgn0250788	48	51	41	14
FBgn0031957	0	0	0	0			FBgn0038723	11	18	15	40										FBgn0027338	48	61	63	180
FBgn0038045	0	0	0	0			FBgn0039115	9	11	12	40										FBgn0028692	48	72	71	225
FBgn0051634	0	0	0	0			FBgn0053052	7	6	8	40										FBgn0004362	48	73	70	1373
FBgn0020277	0	0	0	0			FBgn0036775	7	8	7	40										FBgn0029979	47	21	31	104
FBgn0027600	1	0	4	8			FBgn0034792	11	16	18	39										FBgn0266019	47	30	34	36
FBgn0261963	1	0	1	3			FBgn0033235	11	18	14	39										FBgn0262739	47	31	29	77
FBgn0038490	1	0	0	3			FBgn0038585	11	13	12	38										FBgn0026400	47	47	40	169
FBgn0033855	1	0	1	2			FBgn0031772	10	20	11	38										FBgn0086675	46	1	7	0
FBgn0035281	1	0	17	0			FBgn0243511	5	7	7	38										FBgn0260462	46	29	37	35
FBgn0003339	1	0	2	0			FBgn0040623	30	72	43	37										FBgn0034948	46	36	40	70
FBgn0259935	1	0	1	0			FBgn0029718	14	16	15	37										FBgn0033357	46	58	48	41
FBgn0003117	1	0	1	0			FBgn0034614	0	2	2	37										FBgn0261618	45	38	45	157
FBgn0030085	1	0	1	0			FBgn0086443	13	20	15	36										FBgn0026418	45	70	59	154
FBgn0052392	1	0	1	0			FBgn0030007	9	14	11	36										FBgn0039229	44	17	20	65
FBgn0085396	1	0	0	0			FBgn0030878	20	21	18	35										FBgn0025800	44	38	31	41
FBgn0051481	1	0	0	0			FBgn0260407	7	14	9	35										FBgn0266711	44	48	46	53
FBgn0039286	1	0	0	0			FBgn0051223	7	7	8	35										FBgn0013987	44	75	42	112
FBgn0033447	1	0	0	0			FBgn0039488	2	4	5	35										FBgn0266666	44	80	91	253
FBgn0263772	2	0	0	1			FBgn0011785	6	6	6	34										FBgn0041775	44	86	106	1234
FBgn0033603	2	0	19	0			FBgn0085444	2	3	4	34										FBgn0028577	43	15	17	22
FBgn0000576	2	0	2	0			FBgn0037530	12	17	20	33										FBgn0034242	43	45	44	101
FBgn0000625	2	0	1	0			FBgn0266518	9	12	11	33										FBgn0261641	42	17	20	47
FBgn0034218	2	0	0	0			FBgn0027093	7	12	11	33										FBgn0034051	42	18	18	48
FBgn0030757	3	0	1	7			FBgn0035337	4	5	6	33										FBgn0031896	42	26	41	200
FBgn0259211	3	0	5	0			FBgn0031157	0	2	2	33										FBgn0267791	42	27	27	58
FBgn0000157	3	0	3	0			FBgn0038745	29	32	50	32										FBgn0087035	42	43	35	45
FBgn0039347	3	0	0	0			FBgn0034215	19	17	26	32										FBgn0263231	42	46	43	128
FBgn0052544	3	0	0	0			FBgn0040666	14	19	17	32										FBgn0020496	42	48	36	120
FBgn0085422	3	0	0	0			FBgn0025335	5	15	10	32										FBgn0013263	41	19	29	63
FBgn0029950	4	0	1	0			FBgn0261380	7	11	9	32										FBgn0029820	41	28	36	30
FBgn0005677	4	0	1	0			FBgn0036406	11	15	8	32										FBgn0010282	41	46	49	282
FBgn0005558	4	0	0	0			FBgn0035980	6	9	8	32										FBgn0016701	40	34	28	43
FBgn0035050	4	0	0	0			FBgn0085224	4	6	4	32										FBgn0035473	40	39	40	92
FBgn0034103	4	0	0	0			FBgn0039687	3	6	4	32										FBgn0027359	40	47	50	106
FBgn0026411	5	0	3	0			FBgn0027079	14	19	17	31										FBgn0260439	40	57	40	104
FBgn0039152	5	0	3	0			FBgn0039528	15	26	12	31										FBgn0025637	40	62	35	116
FBgn0034660	5	0	2	0			FBgn0034963	10	8	9	31										FBgn0027335	40	65	42	157
FBgn0005561	5	0	1	0			FBgn0032882	9	10	8	31										FBgn0260855	40	66	61	107
FBgn0034567	5	0	1	0			FBgn0037087	8	12	6	31										FBgn0023529	40	77	63	90
FBgn0031858	5	0	1	0			FBgn0039182	6	7	6	31										FBgn0013749	40	105	62	126
FBgn0004102	5	0	0	0			FBgn0027615	3	6	5	31										FBgn0051550	39	18	18	30
FBgn0030260	6	0	1	0			FBgn0086445	4	3	5	31										FBgn0029174	38	36	59	164
FBgn0264502	7	0	1	0			FBgn0037378	6	13	27	30										FBgn0021800	37	7	14	42
FBgn0041723	7	0	1	0			FBgn0032053	8	15	10	30										FBgn0037051	37	41	46	149
FBgn0037546	7	0	0	0			FBgn0025635	3	4	4	30										FBgn0260858	37	45	34	125
FBgn0000439	7	0	0	0			FBgn0034066	27	39	32	29										FBgn0035469	36	25	36	48
FBgn0025360	7	0	0	0			FBgn0033085	16	17	15	29										FBgn0027554	36	31	31	37
FBgn0000320	8	0	1	3			FBgn0026089	11	17	14	29										FBgn0036918	36	57	38	103
FBgn0262477	8	0	1	0			FBgn0000611	15	16	13	29										FBgn0031318	35	14	14	30
FBgn0030926	9	0	5	0			FBgn0031662	16	12	13	29										FBgn0030366	35	30	31	108
FBgn0005775	9	0	1	0			FBgn0022986	21	9	11	29										FBgn0004924	35	39	40	240
FBgn0260793	9	0	1	0			FBgn0036774	8	13	9	29										FBgn0013303	34	8	13	29
FBgn0036146	12	0	3	0			FBgn0029957	7	4	7	29										FBgn0003520	34	11	17	67
FBgn0024941	12	0	2	0			FBgn0033715	3	3	4	29										FBgn0037705	34	14	15	3
FBgn0000028	12	0	1	0			FBgn0031304	28	25	19	28										FBgn0044323	34	26	27	42
FBgn0019650	12	0	0	0			FBgn0038360	17	21	19	28										FBgn0037262	34	36	49	193
FBgn0030259	13	0	2	0			FBgn0032000	14	14	12	28										FBgn0032961	34	39	48	137
FBgn0029123	14	0	1	0			FBgn0051357	9	10	9	28										FBgn0025700	34	73	69	54
FBgn0264598	15	0	1	0			FBgn0010292	10	10	8	28										FBgn0010621	34	77	52	204
FBgn0040505	16	0	5	0			FBgn0263133	8	9	8	28										FBgn0036428	33	15	64	59
FBgn0033358	16	0	2	0			FBgn0039639	5	11	6	28										FBgn0262114	33	30	31	80
FBgn0036544	17	0	2	1			FBgn0039175	5	10	6	28										FBgn0000283	33	32	35	266
FBgn0039536	17	0	1	0			FBgn0034401	5	7	5	28										FBgn0026316	33	38	36	93
FBgn0038641	22	0	3	0			FBgn0250732	4	5	5	28										FBgn0033378	33	47	48	135
FBgn0086677	25	0	4	0			FBgn0039849	10	23	17	27										FBgn0036661	33	50	68	342
FBgn0030258	27	0	9	0			FBgn0035088	14	16	16	27										FBgn0262732	33	57	40	122
FBgn0259110	31	0	3	0			FBgn0034579	9	11	10	27										FBgn0023175	33	66	84	199
FBgn0052220	33	0	5	0			FBgn0031638	6	6	6	27										FBgn0030648	32	15	19	69
FBgn0010473	59	0	11	0			FBgn0033475	4	4	6	27										FBgn0016076	32	16	18	2
FBgn0029810	211	0	38	0			FBgn0000709	5	8	5	27										FBgn0263352	32	16	19	69
FBgn0032374	0	1	2	41			FBgn0030406	12	7	5	27										FBgn0032208	32	21	30	105
FBgn0035641	0	1	2	36			FBgn0037342	5	5	5	27										FBgn0037084	32	28	14	51
FBgn0003483	0	1	2	31			FBgn0036702	13	19	23	26										FBgn0026428	32	33	27	39
FBgn0250816	0	1	2	23			FBgn0026741	8	16	13	26										FBgn0003607	32	47	40	185
FBgn0004400	0	1	1	23			FBgn0033816	9	12	9	26										FBgn0024352	32	65	54	300
FBgn0031070	0	1	1	20			FBgn0260990	8	10	8	26										FBgn0030809	31	15	30	46
FBgn0263232	0	1	2	17			FBgn0032486	4	4	7	26										FBgn0025608	31	27	33	97
FBgn0035642	0	1	0	16			FBgn0037369	4	4	5	26										FBgn0036516	31	28	29	90
FBgn0036640	0	1	1	14			FBgn0039509	30	30	20	25										FBgn0028734	31	40	39	264
FBgn0030660	0	1	1	12			FBgn0039555	16	19	16	25										FBgn0262579	31	45	76	27
FBgn0053172	0	1	1	11			FBgn0036614	6	6	5	25										FBgn0032586	31	46	48	102
FBgn0261266	0	1	1	7			FBgn0011817	10	2	4	25										FBgn0082598	31	48	37	202
FBgn0031678	0	1	1	6			FBgn0033122	5	5	6	24										FBgn0086708	31	53	66	2
FBgn0033450	0	1	1	5			FBgn0032799	11	27	13	23										FBgn0036813	31	55	24	42
FBgn0027364	0	1	0	5			FBgn0038923	8	13	11	23										FBgn0015283	31	55	66	133
FBgn0264562	0	1	1	3			FBgn0032997	7	8	9	23										FBgn0028685	31	63	62	144
FBgn0032234	0	1	1	3			FBgn0033672	9	12	8	23										FBgn0039581	30	15	20	61
FBgn0042125	0	1	0	3			FBgn0033661	6	5	7	23										FBgn0053526	30	17	17	46
FBgn0065035	0	1	0	3			FBgn0035238	8	6	6	23										FBgn0015949	30	19	14	44
FBgn0051460	0	1	0	2			FBgn0087039	4	4	6	23										FBgn0011289	30	26	38	96
FBgn0029750	0	1	1	1			FBgn0032259	9	5	4	23										FBgn0014037	30	27	25	76
FBgn0030244	0	1	4	0			FBgn0052068	65	82	56	22										FBgn0039977	30	32	35	96
FBgn0000015	0	1	2	0			FBgn0034443	18	21	25	22										FBgn0011290	30	37	37	259
FBgn0260642	0	1	2	0			FBgn0033738	8	8	11	22										FBgn0010602	30	46	33	186
FBgn0033623	0	1	1	0			FBgn0031231	9	14	10	22										FBgn0035909	30	47	50	42
FBgn0002573	0	1	1	0			FBgn0027091	6	11	8	22										FBgn0025638	30	55	32	61
FBgn0038612	0	1	0	0			FBgn0030552	5	6	7	22										FBgn0004419	30	103	102	1582
FBgn0013323	0	1	0	0			FBgn0039829	5	6	6	22										FBgn0030863	29	14	22	89
FBgn0028789	0	1	0	0			FBgn0067779	5	4	5	22										FBgn0264270	29	18	17	52
FBgn0033658	0	1	0	0			FBgn0033806	2	2	3	22										FBgn0021825	29	40	27	74
FBgn0035952	0	1	0	0			FBgn0027279	27	13	16	21										FBgn0004237	29	47	35	186
FBgn0035842	1	1	1	24			FBgn0015338	7	13	9	21										FBgn0086558	29	57	36	75
FBgn0037540	1	1	1	18			FBgn0037439	11	9	8	21										FBgn0262483	28	0	4	0
FBgn0035838	1	1	2	14			FBgn0036892	9	9	8	21										FBgn0051200	28	0	34	0
FBgn0039170	1	1	1	14			FBgn0011297	5	10	7	21										FBgn0029887	28	11	25	21
FBgn0039016	1	1	2	12			FBgn0038471	8	9	6	21										FBgn0022361	28	12	12	5
FBgn0028895	1	1	1	12			FBgn0032512	10	6	6	21										FBgn0033356	28	13	21	15
FBgn0030655	1	1	2	11			FBgn0031189	6	6	5	21										FBgn0024555	28	18	19	68
FBgn0053213	1	1	1	10			FBgn0031661	3	12	4	21										FBgn0034897	28	18	30	25
FBgn0031314	1	1	1	9			FBgn0034573	8	12	10	20										FBgn0000239	28	19	27	90
FBgn0004666	1	1	1	9			FBgn0034921	5	6	6	20										FBgn0036134	28	21	23	93
FBgn0029686	1	1	1	8			FBgn0033309	4	4	6	20										FBgn0013726	28	33	19	142
FBgn0034186	1	1	1	8			FBgn0030318	4	25	5	20										FBgn0036928	28	35	35	100
FBgn0037667	1	1	1	7			FBgn0038055	10	3	5	20										FBgn0010470	28	62	51	18
FBgn0030956	1	1	1	6			FBgn0020261	4	4	4	20										FBgn0263395	27	10	10	21
FBgn0036184	1	1	1	6			FBgn0036365	13	7	22	19										FBgn0000711	27	12	9	14
FBgn0039153	1	1	2	5			FBgn0038426	12	16	14	19										FBgn0035333	27	19	19	17
FBgn0034707	1	1	1	5			FBgn0032229	10	11	12	19										FBgn0030556	27	19	33	51
FBgn0033615	1	1	1	5			FBgn0263863	7	8	10	19										FBgn0261703	27	20	19	3
FBgn0035942	1	1	1	5			FBgn0024992	5	8	8	19										FBgn0002413	27	25	27	220
FBgn0036569	1	1	1	5			FBgn0062440	10	7	8	19										FBgn0014009	27	29	24	29
FBgn0051759	1	1	1	5			FBgn0038811	7	6	7	19										FBgn0010774	27	31	30	210
FBgn0052104	1	1	1	4			FBgn0039274	5	5	7	19										FBgn0010741	27	44	29	102
FBgn0037661	1	1	2	3			FBgn0036763	4	6	5	19										FBgn0263102	26	8	18	69
FBgn0031631	1	1	1	3			FBgn0262560	6	5	5	19										FBgn0015791	26	13	16	33
FBgn0029858	1	1	1	3			FBgn0034982	5	5	5	19										FBgn0261276	26	19	24	39
FBgn0032517	1	1	1	3			FBgn0030466	3	3	2	19										FBgn0033859	26	20	26	72
FBgn0027083	1	1	0	3			FBgn0037723	45	11	29	18										FBgn0050122	26	24	22	75
FBgn0036463	1	1	1	2			FBgn0037108	16	16	13	18										FBgn0023169	26	25	26	29
FBgn0031077	1	1	1	2			FBgn0036745	18	17	12	18										FBgn0016756	26	28	49	46
FBgn0037841	1	1	1	1			FBgn0034351	9	8	10	18										FBgn0267398	26	31	28	76
FBgn0085474	1	1	2	0			FBgn0030572	9	11	8	18										FBgn0023143	26	35	30	160
FBgn0053108	1	1	1	0			FBgn0038552	8	11	8	18										FBgn0262656	26	37	29	86
FBgn0040765	1	1	1	0			FBgn0031357	8	9	7	18										FBgn0032640	26	39	31	70
FBgn0015904	1	1	1	0			FBgn0039259	5	6	7	18										FBgn0030306	26	48	50	45
FBgn0039467	1	1	1	0			FBgn0032988	4	6	5	18										FBgn0035142	25	13	11	12
FBgn0034703	2	1	1	13			FBgn0014092	3	6	5	18										FBgn0035520	25	15	16	73
FBgn0033686	2	1	2	9			FBgn0031238	5	5	5	18										FBgn0035357	25	17	18	101
FBgn0031044	2	1	1	8			FBgn0032763	2	2	2	18										FBgn0003744	25	18	24	57
FBgn0038590	2	1	2	4			FBgn0037540	1	1	1	18										FBgn0027951	25	23	20	92
FBgn0029514	2	1	1	3			FBgn0028515	8	15	10	17										FBgn0025571	25	23	21	48
FBgn0034126	2	1	1	3			FBgn0032465	5	8	8	17										FBgn0036967	25	28	38	151
FBgn0262717	2	1	5	0			FBgn0025336	4	6	5	17										FBgn0028398	25	30	38	40
FBgn0036285	2	1	2	0			FBgn0033265	3	7	4	17										FBgn0035603	25	36	34	101
FBgn0004870	2	1	1	0			FBgn0034908	2	3	3	17										FBgn0022893	25	52	71	775
FBgn0033273	3	1	2	18			FBgn0266918	79	20	39	16										FBgn0019929	24	2	32	0
FBgn0050295	3	1	1	5			FBgn0033717	8	28	11	16										FBgn0033104	24	15	24	74
FBgn0261534	3	1	20	0			FBgn0037347	17	15	11	16										FBgn0025639	24	16	15	120
FBgn0028979	3	1	3	0			FBgn0033777	14	99	10	16										FBgn0025455	24	19	19	83
FBgn0003896	3	1	1	0			FBgn0034986	7	10	8	16										FBgn0038826	24	19	25	1
FBgn0039283	3	1	1	0			FBgn0047114	5	9	7	16										FBgn0033716	24	21	24	51
FBgn0263240	4	1	2	5			FBgn0064766	8	17	6	16										FBgn0034708	24	26	22	51
FBgn0261999	5	1	6	0			FBgn0039159	7	9	5	16										FBgn0033062	24	26	27	178
FBgn0032405	5	1	3	0			FBgn0033712	3	5	5	16										FBgn0023528	24	28	27	334
FBgn0032538	6	1	37	0			FBgn0034009	6	4	5	16										FBgn0023215	24	29	22	114
FBgn0004652	6	1	2	0			FBgn0039336	3	4	5	16										FBgn0259174	24	31	15	69
FBgn0051344	7	1	3	6			FBgn0033473	3	2	3	16										FBgn0261789	24	34	24	108
FBgn0040348	7	1	1	0			FBgn0039293	1	3	2	16										FBgn0033021	24	35	24	146
FBgn0004865	7	1	1	0			FBgn0028397	22	8	12	15										FBgn0029134	24	50	52	93
FBgn0037475	7	1	1	0			FBgn0030435	7	11	8	15										FBgn0020369	24	52	51	110
FBgn0003460	8	1	4	0			FBgn0053230	6	7	6	15										FBgn0250843	24	67	82	152
FBgn0003651	9	1	10	0			FBgn0038146	5	6	6	15										FBgn0040056	23	5	10	27
FBgn0039938	10	1	7	0			FBgn0034035	5	12	5	15										FBgn0261477	23	11	23	37
FBgn0260400	10	1	2	0			FBgn0036188	7	5	5	15										FBgn0039600	23	14	13	32
FBgn0259927	14	1	2	1			FBgn0032819	2	5	5	15										FBgn0003891	23	16	28	34
FBgn0039485	16	1	36	0			FBgn0262103	7	4	5	15										FBgn0000662	23	17	20	79
FBgn0051199	39	1	33	0			FBgn0038951	3	2	5	15										FBgn0259938	23	21	18	19
FBgn0086675	46	1	7	0			FBgn0259704	4	5	4	15										FBgn0030208	23	23	19	109
FBgn0034098	0	2	2	49			FBgn0037852	3	5	4	15										FBgn0001491	23	25	16	62
FBgn0034614	0	2	2	37			FBgn0033471	3	4	4	15										FBgn0030788	23	30	21	151
FBgn0003401	0	2	2	35			FBgn0036462	2	4	3	15										FBgn0016041	23	39	30	149
FBgn0031157	0	2	2	33			FBgn0033781	2	4	3	15										FBgn0030960	22	14	11	10
FBgn0000146	0	2	1	25			FBgn0033899	2	3	3	15										FBgn0026262	22	16	16	45
FBgn0051495	0	2	1	5			FBgn0034644	50	15	21	14										FBgn0035207	22	17	15	31
FBgn0000014	0	2	5	0			FBgn0033226	13	28	20	14										FBgn0264491	22	17	41	43
FBgn0052548	0	2	0	0			FBgn0031752	11	9	12	14										FBgn0043884	22	18	24	62
FBgn0041164	1	2	3	31			FBgn0036557	6	8	7	14										FBgn0040340	22	18	38	17
FBgn0011802	1	2	3	30			FBgn0032224	4	8	6	14										FBgn0035624	22	19	26	128
FBgn0022724	1	2	3	21			FBgn0053977	6	7	5	14										FBgn0033639	22	20	16	46
FBgn0262647	1	2	2	19			FBgn0028402	5	5	5	14										FBgn0033015	22	22	17	142
FBgn0033766	1	2	2	18			FBgn0032290	5	6	4	14										FBgn0010397	22	25	27	20
FBgn0030122	1	2	2	17			FBgn0031117	2	11	3	14										FBgn0032293	22	26	24	88
FBgn0036850	1	2	2	15			FBgn0022702	2	1	3	14										FBgn0086683	22	29	22	117
FBgn0024542	1	2	2	14			FBgn0086451	3	3	2	14										FBgn0263346	22	29	22	28
FBgn0030959	1	2	2	12			FBgn0035035	2	3	2	14										FBgn0032398	22	32	22	41
FBgn0039139	1	2	3	11			FBgn0036714	3	2	2	14										FBgn0003557	22	45	19	63
FBgn0020407	1	2	2	11			FBgn0035838	1	1	2	14										FBgn0015282	22	47	51	102
FBgn0036570	1	2	2	10			FBgn0034803	11	13	9	13										FBgn0038946	21	0	0	0
FBgn0026679	1	2	2	10			FBgn0031253	3	12	7	13										FBgn0259222	21	0	3	0
FBgn0039301	1	2	1	10			FBgn0032261	6	9	7	13										FBgn0004919	21	1	1	0
FBgn0037620	1	2	1	10			FBgn0261020	5	15	6	13										FBgn0032515	21	7	9	14
FBgn0035435	1	2	2	9			FBgn0038499	5	5	4	13										FBgn0010280	21	13	16	78
FBgn0036356	1	2	1	9			FBgn0038617	9	4	3	13										FBgn0026076	21	13	16	36
FBgn0035462	1	2	1	9			FBgn0032849	2	4	3	13										FBgn0261885	21	13	17	81
FBgn0036038	1	2	2	8			FBgn0052075	2	3	3	13										FBgn0054039	21	15	17	62
FBgn0052076	1	2	1	6			FBgn0034703	2	1	1	13										FBgn0027529	21	15	19	67
FBgn0030351	1	2	2	5			FBgn0035497	18	19	28	12										FBgn0030869	21	18	18	54
FBgn0034402	1	2	1	5			FBgn0023549	11	39	16	12										FBgn0004436	21	18	24	23
FBgn0038672	1	2	1	5			FBgn0030518	15	30	15	12										FBgn0045862	21	19	22	90
FBgn0051320	1	2	1	3			FBgn0034936	5	7	6	12										FBgn0041191	21	20	19	23
FBgn0051133	1	2	1	3			FBgn0002021	5	6	6	12										FBgn0039626	21	21	21	89
FBgn0038371	1	2	1	2			FBgn0035896	24	9	5	12										FBgn0262518	21	21	35	66
FBgn0052702	1	2	3	1			FBgn0010504	2	57	4	12										FBgn0031452	21	24	22	234
FBgn0003866	1	2	2	1			FBgn0027085	3	4	3	12										FBgn0029133	21	24	26	82
FBgn0028956	1	2	1	1			FBgn0023513	0	1	1	12										FBgn0035692	21	26	18	63
FBgn0034861	1	2	0	1			FBgn0030660	0	1	1	12										FBgn0034368	21	29	50	46
FBgn0025686	1	2	7	0			FBgn0028525	0	0	1	12										FBgn0267384	21	31	28	35
FBgn0024150	1	2	1	0			FBgn0036318	24	46	23	11										FBgn0026619	21	32	15	25
FBgn0004394	1	2	0	0			FBgn0083953	4	5	13	11										FBgn0038515	21	32	23	97
FBgn0002023	1	2	0	0			FBgn0039172	7	9	10	11										FBgn0031776	21	46	30	123
FBgn0021761	2	2	3	28			FBgn0033480	4	7	8	11										FBgn0003218	20	4	4	7
FBgn0033554	2	2	3	22			FBgn0031607	8	8	7	11										FBgn0002774	20	9	6	14
FBgn0033806	2	2	3	22			FBgn0034141	9	14	6	11										FBgn0020621	20	10	8	19
FBgn0032763	2	2	2	18			FBgn0024973	6	7	5	11										FBgn0013718	20	10	22	39
FBgn0259982	2	2	2	14			FBgn0036999	3	8	4	11										FBgn0034180	20	12	27	14
FBgn0036889	2	2	3	13			FBgn0030178	3	6	4	11										FBgn0032474	20	13	16	38
FBgn0036263	2	2	2	13			FBgn0030801	3	2	3	11										FBgn0001123	20	14	13	2
FBgn0035923	2	2	2	13			FBgn0053172	0	1	1	11										FBgn0035959	20	14	17	51
FBgn0030793	2	2	2	13			FBgn0019932	13	6	13	10										FBgn0036549	20	14	18	4
FBgn0004101	2	2	4	11			FBgn0038803	12	9	7	10										FBgn0031322	20	15	31	1
FBgn0035754	2	2	2	11			FBgn0030545	3	6	6	10										FBgn0031493	20	21	18	105
FBgn0038013	2	2	3	9			FBgn0038106	5	5	6	10										FBgn0028550	20	21	25	3
FBgn0024191	2	2	2	9			FBgn0036848	4	5	6	10										FBgn0260866	20	23	18	4
FBgn0033842	2	2	2	9			FBgn0037199	8	6	5	10										FBgn0028992	20	25	24	84
FBgn0037526	2	2	1	9			FBgn0052708	5	5	5	10										FBgn0260635	20	27	26	14
FBgn0030465	2	2	3	8			FBgn0035064	3	5	5	10										FBgn0266465	20	30	16	31
FBgn0027082	2	2	3	8			FBgn0030645	4	4	4	10										FBgn0030753	20	33	44	127
FBgn0051159	2	2	2	8			FBgn0037623	5	9	3	10										FBgn0085220	20	37	25	30
FBgn0085212	2	2	4	7			FBgn0003278	4	3	3	10										FBgn0051778	19	2	11	0
FBgn0038737	2	2	3	7			FBgn0021750	2	3	3	10										FBgn0002643	19	6	13	32
FBgn0038491	2	2	2	7			FBgn0034817	3	3	2	10										FBgn0032690	19	12	13	41
FBgn0037569	2	2	2	6			FBgn0053213	1	1	1	10										FBgn0262519	19	17	19	118
FBgn0032395	2	2	2	6			FBgn0025702	22	3	36	9										FBgn0031990	19	19	27	26
FBgn0034360	2	2	1	6			FBgn0261808	21	13	19	9										FBgn0011481	19	20	18	99
FBgn0031321	2	2	2	5			FBgn0030349	14	11	12	9										FBgn0034405	19	22	34	37
FBgn0034307	2	2	2	5			FBgn0037743	12	6	9	9										FBgn0262954	19	23	23	43
FBgn0031227	2	2	2	4			FBgn0038678	6	9	6	9										FBgn0034061	19	24	20	15
FBgn0033375	2	2	2	3			FBgn0038462	3	5	6	9										FBgn0005649	19	24	27	116
FBgn0035854	2	2	2	3			FBgn0033184	4	5	5	9										FBgn0035830	19	26	26	46
FBgn0052281	2	2	2	3			FBgn0028426	5	5	4	9										FBgn0265101	19	27	22	66
FBgn0033473	3	2	3	16			FBgn0031419	3	2	4	9										FBgn0034091	19	28	33	104
FBgn0038951	3	2	5	15			FBgn0038461	2	3	3	9										FBgn0014189	19	30	28	170
FBgn0035027	3	2	3	15			FBgn0261373	1	3	3	9										FBgn0038331	19	34	24	17
FBgn0036714	3	2	2	14			FBgn0038013	2	2	3	9										FBgn0023167	19	59	28	164
FBgn0030801	3	2	3	11			FBgn0034361	3	4	2	9										FBgn0013753	18	4	7	52
FBgn0031419	3	2	4	9			FBgn0053217	2	3	2	9										FBgn0033636	18	6	8	37
FBgn0017414	3	2	2	6			FBgn0035435	1	2	2	9										FBgn0011305	18	7	7	13
FBgn0039020	3	2	3	4			FBgn0037526	2	2	1	9										FBgn0030974	18	13	14	28
FBgn0032793	3	2	2	3			FBgn0004666	1	1	1	9										FBgn0262527	18	14	17	83
FBgn0037978	4	2	3	4			FBgn0044511	3	7	7	8										FBgn0027052	18	15	16	63
FBgn0051922	4	2	3	3			FBgn0037279	3	19	5	8										FBgn0037363	18	15	18	53
FBgn0031628	4	2	2	3			FBgn0028962	3	4	5	8										FBgn0039636	18	15	20	35
FBgn0000492	6	2	6	0			FBgn0035248	3	5	4	8										FBgn0026179	18	17	16	16
FBgn0005427	7	2	2	10			FBgn0260444	2	3	3	8										FBgn0028982	18	17	19	67
FBgn0086680	7	2	25	0			FBgn0027082	2	2	3	8										FBgn0024291	18	19	15	70
FBgn0026086	8	2	4	4			FBgn0036886	2	3	2	8										FBgn0003964	18	19	21	103
FBgn0011817	10	2	4	25			FBgn0260779	2	3	2	8										FBgn0014411	18	20	19	60
FBgn0023540	10	2	84	9			FBgn0037535	2	3	2	8										FBgn0040534	18	21	17	66
FBgn0003435	16	2	6	2			FBgn0051159	2	2	2	8										FBgn0037573	18	21	21	67
FBgn0019929	24	2	32	0			FBgn0031044	2	1	1	8										FBgn0038868	18	21	21	14
FBgn0004885	36	2	27	1			FBgn0034186	1	1	1	8										FBgn0058045	18	26	16	53
FBgn0004650	0	3	3	53			FBgn0035401	6	9	6	7										FBgn0003139	18	27	22	95
FBgn0016034	0	3	2	37			FBgn0034083	5	11	5	7										FBgn0261791	18	30	28	116
FBgn0014395	0	3	1	2			FBgn0259705	5	11	3	7										FBgn0014877	18	31	30	100
FBgn0036522	1	3	6	77			FBgn0025629	3	4	3	7										FBgn0036544	17	0	2	1
FBgn0038609	1	3	3	18			FBgn0029906	3	3	3	7										FBgn0003321	17	10	10	22
FBgn0015621	1	3	2	18			FBgn0038737	2	2	3	7										FBgn0033341	17	13	22	41
FBgn0039293	1	3	2	16			FBgn0039117	2	3	2	7										FBgn0017578	17	15	14	22
FBgn0261373	1	3	3	9			FBgn0038491	2	2	2	7										FBgn0001133	17	17	17	51
FBgn0036210	1	3	3	3			FBgn0030757	3	0	1	7										FBgn0002783	17	18	19	227
FBgn0052069	1	3	2	3			FBgn0040234	5	6	6	6										FBgn0004914	17	20	23	20
FBgn0034382	1	3	47	1			FBgn0032298	5	6	4	6										FBgn0027581	17	21	12	22
FBgn0039459	2	3	4	45			FBgn0038861	4	3	4	6										FBgn0030738	17	21	18	134
FBgn0085444	2	3	4	34			FBgn0032031	2	3	3	6										FBgn0036827	17	23	21	135
FBgn0037359	2	3	3	28			FBgn0017414	3	2	2	6										FBgn0011766	17	25	22	91
FBgn0039004	2	3	3	24			FBgn0032395	2	2	2	6										FBgn0022224	17	27	19	39
FBgn0030969	2	3	3	21			FBgn0034360	2	2	1	6										FBgn0040907	17	32	20	16
FBgn0037371	2	3	3	19			FBgn0052076	1	2	1	6										FBgn0015019	17	36	25	133
FBgn0261065	2	3	3	19			FBgn0032477	8	8	4	5										FBgn0014857	17	42	20	43
FBgn0266580	2	3	3	17			FBgn0033038	3	3	4	5										FBgn0003435	16	2	6	2
FBgn0015618	2	3	3	17			FBgn0033900	2	3	4	5										FBgn0003165	16	5	6	32
FBgn0034908	2	3	3	17			FBgn0052485	11	15	3	5										FBgn0032455	16	8	9	28
FBgn0039867	2	3	3	16			FBgn0032329	3	4	2	5										FBgn0260945	16	9	9	31
FBgn0034310	2	3	3	15			FBgn0031321	2	2	2	5										FBgn0016977	16	10	12	35
FBgn0033899	2	3	3	15			FBgn0034307	2	2	2	5										FBgn0038286	16	10	19	69
FBgn0027841	2	3	2	15			FBgn0030351	1	2	2	5										FBgn0039348	16	10	205	34
FBgn0035035	2	3	2	14			FBgn0263240	4	1	2	5										FBgn0036896	16	11	5	11
FBgn0004597	2	3	3	13			FBgn0039153	1	1	2	5										FBgn0040020	16	12	10	105
FBgn0052075	2	3	3	13			FBgn0038672	1	2	1	5										FBgn0262699	16	12	13	46
FBgn0021750	2	3	3	10			FBgn0051495	0	2	1	5										FBgn0032388	16	13	14	44
FBgn0038461	2	3	3	9			FBgn0033615	1	1	1	5										FBgn0030514	16	14	13	47
FBgn0031909	2	3	2	9			FBgn0036569	1	1	1	5										FBgn0035110	16	14	14	50
FBgn0010287	2	3	2	9			FBgn0035942	1	1	1	5										FBgn0003277	16	14	19	127
FBgn0053217	2	3	2	9			FBgn0051759	1	1	1	5										FBgn0037930	16	15	13	26
FBgn0260444	2	3	3	8			FBgn0027364	0	1	0	5										FBgn0039943	16	15	14	70
FBgn0036886	2	3	2	8			FBgn0039020	3	2	3	4										FBgn0260936	16	15	16	46
FBgn0037535	2	3	2	8			FBgn0031227	2	2	2	4										FBgn0024804	16	15	17	42
FBgn0260779	2	3	2	8			FBgn0034177	2	3	1	4										FBgn0035294	16	16	13	45
FBgn0037550	2	3	3	7			FBgn0037898	2	3	3	3										FBgn0028429	16	16	17	37
FBgn0039117	2	3	2	7			FBgn0052069	1	3	2	3										FBgn0020386	16	16	18	42
FBgn0032031	2	3	3	6			FBgn0032793	3	2	2	3										FBgn0053144	16	17	11	10
FBgn0033900	2	3	4	5			FBgn0033375	2	2	2	3										FBgn0020497	16	18	17	71
FBgn0034177	2	3	1	4			FBgn0035854	2	2	2	3										FBgn0036196	16	19	9	3
FBgn0037898	2	3	3	3			FBgn0052281	2	2	2	3										FBgn0259483	16	19	17	69
FBgn0024698	3	3	3	32			FBgn0037661	1	1	2	3										FBgn0259785	16	20	19	99
FBgn0033715	3	3	4	29			FBgn0051320	1	2	1	3										FBgn0029676	16	20	19	68
FBgn0038168	3	3	3	19			FBgn0051133	1	2	1	3										FBgn0002174	16	21	24	33
FBgn0032688	3	3	3	19			FBgn0029514	2	1	1	3										FBgn0086707	16	22	24	111
FBgn0030466	3	3	2	19			FBgn0029858	1	1	1	3										FBgn0036919	16	26	28	27
FBgn0050443	3	3	4	16			FBgn0032517	1	1	1	3										FBgn0003676	16	32	18	99
FBgn0038760	3	3	3	14			FBgn0036629	0	1	1	3										FBgn0052085	15	1	3	0
FBgn0034939	3	3	2	14			FBgn0032234	0	1	1	3										FBgn0011224	15	3	6	30
FBgn0032822	3	3	3	12			FBgn0261963	1	0	1	3										FBgn0086690	15	4	22	9
FBgn0036987	3	3	2	12			FBgn0027083	1	1	0	3										FBgn0041210	15	5	10	18
FBgn0034817	3	3	2	10			FBgn0065035	0	1	0	3										FBgn0035229	15	5	14	44
FBgn0036207	3	3	4	9			FBgn0031961	0	0	0	3										FBgn0027499	15	8	11	65
FBgn0033528	3	3	2	9			FBgn0014343	6	4	9	2										FBgn0035879	15	9	8	20
FBgn0001324	3	3	3	8			FBgn0028886	2	11	3	2										FBgn0261617	15	9	10	41
FBgn0003977	3	3	2	8			FBgn0027564	3	6	3	2										FBgn0004656	15	9	10	36
FBgn0029906	3	3	3	7			FBgn0014395	0	3	1	2										FBgn0266557	15	9	13	50
FBgn0263968	3	3	2	6			FBgn0038371	1	2	1	2										FBgn0039338	15	10	13	53
FBgn0033038	3	3	4	5			FBgn0036463	1	1	1	2										FBgn0037737	15	11	9	84
FBgn0034931	3	3	2	1			FBgn0031077	1	1	1	2										FBgn0010750	15	11	11	62
FBgn0259229	3	3	3	0			FBgn0033855	1	0	1	2										FBgn0036255	15	11	11	27
FBgn0086445	4	3	5	31			FBgn0034382	1	3	47	1										FBgn0036398	15	11	12	68
FBgn0035851	4	3	3	14			FBgn0004885	36	2	27	1										FBgn0261872	15	12	9	21
FBgn0038861	4	3	4	6			FBgn0034296	0	1633	19	1										FBgn0050342	15	12	14	43
FBgn0263490	5	3	9	37			FBgn0011206	28	5	13	1										FBgn0030812	15	13	14	97
FBgn0031817	5	3	1	9			FBgn0024250	3	6	6	1										FBgn0024998	15	14	13	99
FBgn0035900	7	3	3	5			FBgn0038881	21	5	5	1										FBgn0026324	15	14	14	34
FBgn0038055	10	3	5	20			FBgn0032087	0	369	3	1										FBgn0039712	15	14	15	70
FBgn0011224	15	3	6	30			FBgn0038292	0	238	3	1										FBgn0030434	15	14	18	75
FBgn0039628	21	3	25	0			FBgn0030799	4	7	3	1										FBgn0035866	15	14	19	77
FBgn0025702	22	3	36	9			FBgn0051176	4	6	3	1										FBgn0053182	15	15	8	42
FBgn0027608	105	3	42	0			FBgn0052702	1	2	3	1										FBgn0030082	15	15	13	82
FBgn0032209	0	4	5	0			FBgn0032235	0	200	2	1										FBgn0052675	15	17	10	16
FBgn0036411	0	4	0	0			FBgn0034931	3	3	2	1										FBgn0267790	15	17	14	53
FBgn0002522	1	4	0	0			FBgn0003866	1	2	2	1										FBgn0034722	15	17	17	95
FBgn0250850	2	4	5	56			FBgn0259927	14	1	2	1										FBgn0024945	15	18	11	28
FBgn0031078	2	4	5	36			FBgn0003996	1	11	1	1										FBgn0038197	15	18	18	21
FBgn0039488	2	4	5	35			FBgn0037841	1	1	1	1										FBgn0030468	15	19	18	203
FBgn0039125	2	4	3	28			FBgn0034861	1	2	0	1										FBgn0015805	15	19	23	155
FBgn0037372	2	4	3	22			FBgn0263772	2	0	0	1										FBgn0036581	15	21	16	32
FBgn0027592	2	4	3	17			FBgn0266709	0	0	0	1										FBgn0029911	15	23	13	35
FBgn0027873	2	4	3	15			FBgn0037547	2	8	282	0										FBgn0050291	15	24	22	25
FBgn0036462	2	4	3	15			FBgn0002930	99	10	134	0										FBgn0015794	15	25	15	21
FBgn0033781	2	4	3	15			FBgn0031689	131	37	46	0										FBgn0035853	15	26	17	47
FBgn0032849	2	4	3	13			FBgn0013307	47	4	45	0										FBgn0004889	15	26	20	168
FBgn0035149	2	4	2	12			FBgn0027608	105	3	42	0										FBgn0011336	15	30	24	22
FBgn0038344	2	4	2	11			FBgn0029810	211	0	38	0										FBgn0027329	15	36	29	161
FBgn0038071	2	4	0	0			FBgn0051199	39	1	33	0										FBgn0010288	15	58	35	298
FBgn0260789	3	4	4	67			FBgn0086680	7	2	25	0										FBgn0053548	14	0	1	0
FBgn0260771	3	4	6	52			FBgn0001235	27	11	16	0										FBgn0250785	14	5	9	6
FBgn0010660	3	4	4	40			FBgn0010473	59	0	11	0										FBgn0031374	14	6	13	12
FBgn0027617	3	4	4	39			FBgn0038658	0	189	10	0										FBgn0265998	14	6	23	12
FBgn0086895	3	4	4	32			FBgn0003651	9	1	10	0										FBgn0031187	14	7	15	18
FBgn0025635	3	4	4	30			FBgn0030258	27	0	9	0										FBgn0262582	14	9	12	39
FBgn0033316	3	4	4	27			FBgn0025686	1	2	7	0										FBgn0003310	14	9	13	53
FBgn0032194	3	4	4	26			FBgn0039938	10	1	7	0										FBgn0261954	14	10	11	71
FBgn0027868	3	4	4	25			FBgn0000492	6	2	6	0										FBgn0264962	14	10	11	16
FBgn0038722	3	4	4	24			FBgn0261999	5	1	6	0										FBgn0039350	14	10	14	167
FBgn0037109	3	4	3	23			FBgn0051300	6	48	5	0										FBgn0037081	14	11	9	55
FBgn0030768	3	4	3	20			FBgn0032209	0	4	5	0										FBgn0036104	14	11	9	52
FBgn0038274	3	4	4	19			FBgn0000014	0	2	5	0										FBgn0035769	14	11	10	70
FBgn0032016	3	4	3	18			FBgn0040505	16	0	5	0										FBgn0000212	14	11	13	66
FBgn0039336	3	4	5	16			FBgn0030926	9	0	5	0										FBgn0025720	14	11	15	29
FBgn0033471	3	4	4	15			FBgn0259211	3	0	5	0										FBgn0023441	14	11	35	24
FBgn0037882	3	4	5	12			FBgn0015919	2	5	4	0										FBgn0030854	14	12	10	62
FBgn0027085	3	4	3	12			FBgn0003460	8	1	4	0										FBgn0032935	14	13	11	5
FBgn0025674	3	4	3	11			FBgn0030244	0	1	4	0										FBgn0039116	14	13	12	35
FBgn0034361	3	4	2	9			FBgn0086677	25	0	4	0										FBgn0031708	14	13	12	13
FBgn0028962	3	4	5	8			FBgn0054034	0	10	3	0										FBgn0052418	14	13	19	53
FBgn0025629	3	4	3	7			FBgn0259229	3	3	3	0										FBgn0010825	14	14	14	71
FBgn0032329	3	4	2	5			FBgn0028979	3	1	3	0										FBgn0014024	14	15	11	47
FBgn0036395	4	4	5	64			FBgn0259110	31	0	3	0										FBgn0011763	14	15	14	74
FBgn0033475	4	4	6	27			FBgn0038641	22	0	3	0										FBgn0024285	14	16	13	59
FBgn0032486	4	4	7	26			FBgn0036146	12	0	3	0										FBgn0030268	14	16	14	109
FBgn0037369	4	4	5	26			FBgn0026411	5	0	3	0										FBgn0260794	14	16	16	73
FBgn0027784	4	4	4	24			FBgn0039152	5	0	3	0										FBgn0039210	14	16	18	151
FBgn0087039	4	4	6	23			FBgn0004228	0	135	2	0										FBgn0039668	14	17	41	49
FBgn0033309	4	4	6	20			FBgn0035587	0	11	2	0										FBgn0051229	14	18	12	21
FBgn0020261	4	4	4	20			FBgn0036285	2	1	2	0										FBgn0025864	14	18	14	42
FBgn0038454	4	4	4	19			FBgn0085474	1	1	2	0										FBgn0031145	14	18	17	74
FBgn0036194	4	4	5	18			FBgn0260642	0	1	2	0										FBgn0031977	14	20	17	88
FBgn0031287	4	4	4	13			FBgn0030259	13	0	2	0										FBgn0034068	14	21	15	74
FBgn0034814	4	4	4	13			FBgn0034660	5	0	2	0										FBgn0002525	14	21	19	137
FBgn0036811	4	4	8	10			FBgn0003339	1	0	2	0										FBgn0026777	14	21	24	76
FBgn0030645	4	4	4	10			FBgn0259140	0	0	2	0										FBgn0037094	14	22	14	23
FBgn0039357	4	4	3	5			FBgn0015561	0	0	2	0										FBgn0029882	14	24	25	118
FBgn0260653	4	4	27	0			FBgn0031929	0	118	1	0										FBgn0037312	14	33	23	45
FBgn0031052	5	4	4	29			FBgn0031580	0	101	1	0										FBgn0013725	13	0	1	0
FBgn0024330	5	4	5	28			FBgn0033124	0	67	1	0										FBgn0033464	13	2	11	0
FBgn0067779	5	4	5	22			FBgn0053265	0	46	1	0										FBgn0028743	13	4	4	17
FBgn0034009	6	4	5	16			FBgn0051104	0	34	1	0										FBgn0010313	13	6	9	34
FBgn0014343	6	4	9	2			FBgn0051076	0	22	1	0										FBgn0034308	13	7	9	45
FBgn0036519	7	4	5	39			FBgn0040348	7	1	1	0										FBgn0027609	13	7	9	26
FBgn0029957	7	4	7	29			FBgn0003896	3	1	1	0										FBgn0260944	13	8	6	21
FBgn0262103	7	4	5	15			FBgn0039283	3	1	1	0										FBgn0026441	13	8	9	64
FBgn0026869	8	4	10	17			FBgn0015904	1	1	1	0										FBgn0264495	13	9	10	80
FBgn0038617	9	4	3	13			FBgn0039467	1	1	1	0										FBgn0029959	13	9	13	12
FBgn0036734	9	4	5	8			FBgn0033623	0	1	1	0										FBgn0261793	13	10	10	42
FBgn0037466	10	4	4	11			FBgn0039536	17	0	1	0										FBgn0022764	13	10	11	58
FBgn0003218	20	4	4	7			FBgn0264598	15	0	1	0										FBgn0035688	13	11	10	26
FBgn0015371	37	4	8	77			FBgn0000028	12	0	1	0										FBgn0023509	13	11	12	63
FBgn0013307	47	4	45	0			FBgn0005775	9	0	1	0										FBgn0034598	13	12	9	35
FBgn0031305	80	4	53	4			FBgn0264502	7	0	1	0										FBgn0086129	13	12	10	56
FBgn0010263	106	4	51	2			FBgn0030260	6	0	1	0										FBgn0036505	13	12	11	26
FBgn0033374	1	5	7	123			FBgn0034567	5	0	1	0										FBgn0001139	13	12	12	57
FBgn0038772	1	5	5	63			FBgn0031858	5	0	1	0										FBgn0013764	13	12	12	53
FBgn0015818	2	5	3	24			FBgn0029950	4	0	1	0										FBgn0086768	13	12	18	11
FBgn0032819	2	5	5	15			FBgn0005677	4	0	1	0										FBgn0032782	13	13	10	8
FBgn0015919	2	5	4	0			FBgn0000625	2	0	1	0										FBgn0026317	13	13	17	64
FBgn0038741	3	5	5	48			FBgn0003117	1	0	1	0										FBgn0031759	13	14	14	63
FBgn0026207	3	5	6	26			FBgn0052392	1	0	1	0										FBgn0005617	13	14	20	249
FBgn0026722	3	5	4	25			FBgn0030085	1	0	1	0										FBgn0025381	13	15	13	25
FBgn0013531	3	5	4	24			FBgn0016660	0	0	1	0										FBgn0033179	13	16	21	41
FBgn0015299	3	5	4	23			FBgn0030544	0	0	1	0										FBgn0035872	13	17	16	121
FBgn0038578	3	5	4	22			FBgn0031910	0	47	0	0										FBgn0002044	13	17	16	61
FBgn0034646	3	5	3	22			FBgn0035718	0	45	0	0										FBgn0031401	13	17	22	22
FBgn0003978	3	5	3	18			FBgn0031930	0	33	0	0										FBgn0034118	13	19	16	114
FBgn0033712	3	5	5	16			FBgn0032088	0	13	0	0										FBgn0052177	13	20	14	36
FBgn0037852	3	5	4	15			FBgn0264295	0	12	0	0										FBgn0028475	13	22	16	53
FBgn0086444	3	5	4	15			FBgn0036411	0	4	0	0										FBgn0010422	13	23	14	73
FBgn0030858	3	5	4	15			FBgn0002023	1	2	0	0										FBgn0011708	13	23	18	31
FBgn0035064	3	5	5	10			FBgn0052548	0	2	0	0										FBgn0028978	13	24	18	49
FBgn0038462	3	5	6	9			FBgn0260482	0	1	0	0										FBgn0038976	13	30	17	44
FBgn0035248	3	5	4	8			FBgn0038612	0	1	0	0										FBgn0005777	13	33	16	116
FBgn0038251	4	5	6	38			FBgn0028789	0	1	0	0										FBgn0010053	13	42	14	6
FBgn0032924	4	5	5	38			FBgn0035952	0	1	0	0										FBgn0024941	12	0	2	0
FBgn0035337	4	5	6	33			FBgn0033658	0	1	0	0										FBgn0000053	12	2	12	7
FBgn0033616	4	5	4	33			FBgn0037546	7	0	0	0										FBgn0013765	12	4	15	50
FBgn0030631	4	5	5	30			FBgn0000439	7	0	0	0										FBgn0265298	12	6	6	16
FBgn0250732	4	5	5	28			FBgn0025360	7	0	0	0										FBgn0261836	12	6	20	1
FBgn0266572	4	5	4	26			FBgn0034218	2	0	0	0										FBgn0004903	12	7	7	32
FBgn0022942	4	5	6	25			FBgn0085396	1	0	0	0										FBgn0000568	12	7	9	3
FBgn0000520	4	5	4	21			FBgn0051481	1	0	0	0										FBgn0026577	12	8	9	62
FBgn0259704	4	5	4	15			FBgn0039286	1	0	0	0										FBgn0000307	12	8	10	73
FBgn0083953	4	5	13	11			FBgn0033447	1	0	0	0										FBgn0260970	12	9	11	36
FBgn0038387	4	5	8	10			FBgn0085352	0	0	0	0										FBgn0052441	12	10	8	12
FBgn0036848	4	5	6	10			FBgn0051279	0	0	0	0										FBgn0040273	12	10	10	38
FBgn0033184	4	5	5	9			FBgn0003009	0	0	0	0										FBgn0027620	12	10	12	177
FBgn0004510	5	5	5	47			FBgn0040318	0	0	0	0										FBgn0261984	12	11	8	23
FBgn0037342	5	5	5	27			FBgn0013308	0	0	0	0										FBgn0033166	12	11	11	31
FBgn0261383	5	5	6	25			FBgn0040009	0	0	0	0										FBgn0032250	12	11	13	82
FBgn0033122	5	5	6	24			FBgn0029877	0	0	0	0										FBgn0266724	12	11	14	17
FBgn0034964	5	5	5	21			FBgn0052706	0	0	0	0										FBgn0034989	12	11	15	33
FBgn0034982	5	5	5	19			FBgn0037227	0	0	0	0										FBgn0250786	12	12	11	60
FBgn0031238	5	5	5	18			FBgn0029589	0	0	0	0										FBgn0004856	12	12	12	54
FBgn0037382	5	5	4	18			FBgn0029590	0	0	0	0										FBgn0027587	12	12	13	56
FBgn0028402	5	5	5	14			FBgn0259712	0	0	0	0										FBgn0010379	12	12	14	27
FBgn0034572	5	5	6	13			FBgn0031688	0	0	0	0										FBgn0026761	12	12	14	22
FBgn0038106	5	5	6	10			FBgn0040629	0	0	0	0										FBgn0037760	12	13	12	81
FBgn0052708	5	5	5	10			FBgn0010051	1512	728	630	2957										FBgn0032516	12	13	15	53
FBgn0030420	6	5	5	43			FBgn0004852	1822	1681	1258	2214										FBgn0033784	12	14	10	78
FBgn0033661	6	5	7	23			FBgn0022710	1682	1525	1153	1703										FBgn0038683	12	14	14	31
FBgn0032017	6	5	4	20			FBgn0038551	626	563	660	937										FBgn0028926	12	15	9	23
FBgn0034240	7	5	7	41			FBgn0011335	897	302	171	285										FBgn0026566	12	15	14	51
FBgn0036188	7	5	5	15			FBgn0031057	1	8	10	187										FBgn0032634	12	17	12	54
FBgn0031495	7	5	6	14			FBgn0016126	31	42	40	184										FBgn0034087	12	17	17	39
FBgn0029878	8	5	7	9			FBgn0004244	37	70	87	165										FBgn0030093	12	17	18	158
FBgn0003415	9	5	8	44			FBgn0020429	32	50	61	130										FBgn0037182	12	17	18	35
FBgn0262740	9	5	5	23			FBgn0028494	64	43	43	127										FBgn0020257	12	18	8	2
FBgn0032259	9	5	4	23			FBgn0030341	28	47	65	105										FBgn0005612	12	18	15	8
FBgn0250785	14	5	9	6			FBgn0261387	15	12	14	105										FBgn0028476	12	19	8	46
FBgn0038881	21	5	5	1			FBgn0261987	19	38	61	100										FBgn0030480	12	20	10	38
FBgn0011206	28	5	13	1			FBgn0030330	34	17	34	97										FBgn0028968	12	20	14	23
FBgn0086251	1	6	6	115			FBgn0260799	15	15	13	85										FBgn0261279	12	22	11	43
FBgn0039120	3	6	6	44			FBgn0038181	42	34	31	83										FBgn0030555	11	1	2	8
FBgn0039687	3	6	4	32			FBgn0261570	9	13	9	77										FBgn0025712	11	1	11	0
FBgn0027615	3	6	5	31			FBgn0036248	201	192	210	75										FBgn0039590	11	3	4	5
FBgn0014092	3	6	5	18			FBgn0034988	15	27	30	74										FBgn0031952	11	5	7	17
FBgn0030178	3	6	4	11			FBgn0261396	22	38	27	72										FBgn0037734	11	5	25	11
FBgn0030545	3	6	6	10			FBgn0033529	30	42	22	66										FBgn0039169	11	7	8	69
FBgn0027564	3	6	3	2			FBgn0038134	3	29	5	64										FBgn0039025	11	7	12	20
FBgn0024250	3	6	6	1			FBgn0038837	33	14	14	63										FBgn0015589	11	8	6	21
FBgn0004584	4	6	8	89			FBgn0000253	31	11	56	58										FBgn0003741	11	8	6	11
FBgn0038692	4	6	6	41			FBgn0020238	8	6	7	58										FBgn0266717	11	9	8	19
FBgn0085224	4	6	4	32			FBgn0028691	23	38	21	56										FBgn0038546	11	9	10	39
FBgn0037150	4	6	6	20			FBgn0036959	7	11	9	49										FBgn0266723	11	9	10	18
FBgn0036763	4	6	5	19			FBgn0052672	2	7	3	48										FBgn0031698	11	9	11	61
FBgn0039270	4	6	5	17			FBgn0026255	34	27	26	47										FBgn0263144	11	9	14	86
FBgn0025336	4	6	5	17			FBgn0259101	18	10	14	45										FBgn0035987	11	10	8	57
FBgn0051176	4	6	3	1			FBgn0041627	19	16	13	45										FBgn0035153	11	10	10	42
FBgn0034918	5	6	8	51			FBgn0010269	8	7	8	45										FBgn0024889	11	10	10	30
FBgn0039732	5	6	8	29			FBgn0264707	73	45	36	44										FBgn0040022	11	10	10	24
FBgn0039829	5	6	6	22			FBgn0015380	19	21	27	40										FBgn0086694	11	10	11	97
FBgn0034921	5	6	6	20			FBgn0023174	8	9	7	38										FBgn0000541	11	10	11	93
FBgn0001276	5	6	4	19			FBgn0003390	5	11	10	37										FBgn0037467	11	10	12	7
FBgn0039259	5	6	7	18			FBgn0005536	12	10	13	35										FBgn0050372	11	11	7	31
FBgn0032290	5	6	4	14			FBgn0044050	7	7	6	35										FBgn0260859	11	11	8	27
FBgn0002021	5	6	6	12			FBgn0000244	0	3	4	35										FBgn0040339	11	11	9	57
FBgn0040234	5	6	6	6			FBgn0027343	5	5	5	34										FBgn0033556	11	11	10	30
FBgn0030787	6	6	5	59			FBgn0003317	10	8	10	32										FBgn0034537	11	12	9	55
FBgn0031051	6	6	6	51			FBgn0243512	4	7	7	32										FBgn0002431	11	12	11	40
FBgn0028980	6	6	5	50			FBgn0003353	40	64	30	31										FBgn0033272	11	12	12	22
FBgn0011785	6	6	6	34			FBgn0044046	7	10	7	30										FBgn0027378	11	12	17	72
FBgn0031638	6	6	6	27			FBgn0033483	2	4	2	30										FBgn0015602	11	13	9	64
FBgn0036614	6	6	5	25			FBgn0032453	4	4	4	29										FBgn0031229	11	13	9	32
FBgn0031189	6	6	5	21			FBgn0002284	8	6	7	28										FBgn0052179	11	13	10	32
FBgn0019949	6	6	5	20			FBgn0015838	12	4	9	27										FBgn0261268	11	13	11	27
FBgn0044324	7	6	8	49			FBgn0026369	10	7	8	27										FBgn0024921	11	13	12	74
FBgn0034269	7	6	5	33			FBgn0038952	7	43	10	25										FBgn0040235	11	13	12	44
FBgn0033247	7	6	9	21			FBgn0001297	3	11	4	25										FBgn0036735	11	14	10	123
FBgn0038811	7	6	7	19			FBgn0262029	8	4	18	24										FBgn0011291	11	14	10	39
FBgn0000504	7	6	11	0			FBgn0039907	14	12	13	24										FBgn0040394	11	14	13	42
FBgn0039863	8	6	7	33			FBgn0000499	8	10	9	24										FBgn0020306	11	14	14	99
FBgn0051390	8	6	9	28			FBgn0053193	0	1	1	24										FBgn0037834	11	14	14	97
FBgn0035238	8	6	6	23			FBgn0083963	98	17	29	21										FBgn0266848	11	14	15	82
FBgn0000543	8	6	8	20			FBgn0032243	29	45	44	20										FBgn0032940	11	14	15	27
FBgn0037199	8	6	5	10			FBgn0044047	13	23	38	20										FBgn0261108	11	14	24	56
FBgn0032512	10	6	6	21			FBgn0001259	5	9	10	20										FBgn0032246	11	15	9	28
FBgn0014870	10	6	5	15			FBgn0015609	6	5	4	20										FBgn0037255	11	15	13	91
FBgn0025790	10	6	6	11			FBgn0024913	10	3	4	19										FBgn0034086	11	15	16	105
FBgn0265298	12	6	6	16			FBgn0003169	10	2	8	18										FBgn0014029	11	16	8	36
FBgn0037743	12	6	9	9			FBgn0261261	7	4	5	18										FBgn0031068	11	16	16	56
FBgn0019932	13	6	13	10			FBgn0085395	41	7	26	17										FBgn0032480	11	17	11	6
FBgn0265998	14	6	23	12			FBgn0024179	10	17	16	17										FBgn0036020	11	17	14	42
FBgn0033739	15	6	6	9			FBgn0004577	19	11	13	17										FBgn0263852	11	18	16	35
FBgn0015925	2	7	4	31			FBgn0031872	5	9	9	17										FBgn0263933	11	19	12	121
FBgn0035025	3	7	6	81			FBgn0038972	1	1	2	17										FBgn0005648	11	21	16	41
FBgn0027537	3	7	6	63			FBgn0000658	11	5	7	16										FBgn0083968	11	22	11	31
FBgn0033265	3	7	4	17			FBgn0001084	5	3	4	16										FBgn0027496	11	22	14	21
FBgn0044511	3	7	7	8			FBgn0027342	5	5	3	16										FBgn0002638	11	24	29	453
FBgn0027548	4	7	6	70			FBgn0013983	8	33	9	15										FBgn0016070	11	27	44	729
FBgn0037609	4	7	4	19			FBgn0024957	7	7	6	15										FBgn0264694	11	30	15	73
FBgn0033480	4	7	8	11			FBgn0027655	2	6	2	15										FBgn0034277	11	30	20	51
FBgn0034392	4	7	5	5			FBgn0003892	5	4	3	14										FBgn0032596	11	33	42	105
FBgn0030799	4	7	3	1			FBgn0010194	4	1	1	14										FBgn0260400	10	1	2	0
FBgn0029079	5	7	6	53			FBgn0003942	1	1	1	13										FBgn0023540	10	2	84	9
FBgn0243511	5	7	7	38			FBgn0010407	9	6	6	12										FBgn0051064	10	3	4	9
FBgn0034401	5	7	5	28			FBgn0016917	3	1	3	12										FBgn0031107	10	4	5	12
FBgn0026873	5	7	7	27			FBgn0034249	61	2	15	11										FBgn0035026	10	5	5	41
FBgn0025830	5	7	4	25			FBgn0005632	1	3	2	11										FBgn0034763	10	5	6	27
FBgn0261881	5	7	5	18			FBgn0020224	1	3	2	11										FBgn0037659	10	5	6	21
FBgn0038327	5	7	6	15			FBgn0033538	16	13	11	9										FBgn0032600	10	5	6	14
FBgn0034936	5	7	6	12			FBgn0004957	4	4	5	9										FBgn0027950	10	5	8	36
FBgn0034084	6	7	6	50			FBgn0263601	9	1	2	9										FBgn0014870	10	6	5	15
FBgn0035145	6	7	7	40			FBgn0036844	9	5	9	8										FBgn0001078	10	6	6	30
FBgn0026713	6	7	7	17			FBgn0267487	2	2	3	8										FBgn0025790	10	6	6	11
FBgn0053230	6	7	6	15			FBgn0031424	37	27	63	7										FBgn0038872	10	6	7	54
FBgn0003742	6	7	5	14			FBgn0003256	1	3	1	7										FBgn0010762	10	6	7	41
FBgn0053977	6	7	5	14			FBgn0050476	1	1	1	7										FBgn0261823	10	6	7	29
FBgn0024973	6	7	5	11			FBgn0024836	12	4	5	6										FBgn0023097	10	6	9	53
FBgn0260003	6	7	7	10			FBgn0086898	12	11	11	5										FBgn0026160	10	7	7	0
FBgn0051223	7	7	8	35			FBgn0086698	11	2	11	5										FBgn0041111	10	7	8	24
FBgn0034923	7	7	6	28			FBgn0000451	4	30	7	5										FBgn0044452	10	7	10	16
FBgn0040346	8	7	8	33			FBgn0015402	8	0	2	5										FBgn0034585	10	8	8	25
FBgn0262117	8	7	8	29			FBgn0024288	6	7	11	4										FBgn0035713	10	8	9	27
FBgn0039204	9	7	9	12			FBgn0038686	2	2	1	4										FBgn0264075	10	8	11	59
FBgn0062440	10	7	8	19			FBgn0286784	0	1	0	4										FBgn0032956	10	8	12	33
FBgn0039169	11	7	8	69			FBgn0001308	24	12	6	3										FBgn0036340	10	9	8	56
FBgn0004903	12	7	7	32			FBgn0035976	0	91	5	3										FBgn0003612	10	9	10	97
FBgn0030406	12	7	5	27			FBgn0264272	12	12	4	3										FBgn0032467	10	9	14	33
FBgn0000568	12	7	9	3			FBgn0000229	3	2	2	3										FBgn0001222	10	10	8	46
FBgn0036365	13	7	22	19			FBgn0024248	14	12	13	2										FBgn0005411	10	10	8	40
FBgn0011305	18	7	7	13			FBgn0030693	11	19	9	2										FBgn0011604	10	10	9	77
FBgn0032515	21	7	9	14			FBgn0011294	1	2	1	2										FBgn0003575	10	10	9	30
FBgn0039465	53	7	13	27			FBgn0260450	280	30	1100	1										FBgn0035593	10	10	10	35
FBgn0004872	0	8	7	154			FBgn0014018	8	2	4	1										FBgn0026238	10	10	11	85
FBgn0085424	0	8	0	0			FBgn0266064	4	11	2	1										FBgn0036004	10	10	11	80
FBgn0037547	2	8	282	0			FBgn0034793	10	0	1	1										FBgn0031054	10	10	11	35
FBgn0033527	3	8	5	24			FBgn0000559	1	0	1	1										FBgn0037653	10	10	11	25
FBgn0036999	3	8	4	11			FBgn0038975	102	3	330	0										FBgn0039066	10	10	12	76
FBgn0034073	4	8	6	48			FBgn0000259	20	9	271	0										FBgn0003870	10	10	13	35
FBgn0031951	4	8	5	21			FBgn0016641	9	5	13	0										FBgn0036804	10	10	14	56
FBgn0036667	4	8	6	15			FBgn0001085	8	8	12	0										FBgn0011236	10	11	14	111
FBgn0032224	4	8	6	14			FBgn0004864	3	1	11	0										FBgn0004915	10	12	11	42
FBgn0031062	5	8	8	44			FBgn0010453	4	12	7	0										FBgn0029763	10	12	12	70
FBgn0039861	5	8	5	34			FBgn0260486	50	0	6	0										FBgn0041171	10	12	13	95
FBgn0000709	5	8	5	27			FBgn0010482	42	3	5	0										FBgn0025676	10	13	9	34
FBgn0024992	5	8	8	19			FBgn0026760	0	308	4	0										FBgn0035206	10	13	11	20
FBgn0032465	5	8	8	17			FBgn0026374	11	8	4	0										FBgn0015799	10	13	12	102
FBgn0266053	6	8	9	57			FBgn0034264	2	9	3	0										FBgn0260856	10	13	12	29
FBgn0039740	6	8	7	50			FBgn0038808	1	5	3	0										FBgn0010328	10	13	13	93
FBgn0031492	6	8	7	42			FBgn0034225	18	0	3	0										FBgn0035271	10	14	10	50
FBgn0036557	6	8	7	14			FBgn0010501	0	94	2	0										FBgn0030391	10	14	11	52
FBgn0037670	6	8	7	11			FBgn0260934	1	4	2	0										FBgn0040075	10	14	16	108
FBgn0037248	7	8	11	104			FBgn0034299	6	2	2	0										FBgn0036761	10	15	12	83
FBgn0028554	7	8	8	49			FBgn0038469	0	10	1	0										FBgn0250874	10	15	12	45
FBgn0036775	7	8	7	40			FBgn0264389	6	4	1	0										FBgn0013756	10	15	13	121
FBgn0034503	7	8	8	24			FBgn0001291	3	1	1	0										FBgn0040011	10	15	13	73
FBgn0032997	7	8	9	23			FBgn0004197	9	0	1	0										FBgn0039691	10	15	13	56
FBgn0263863	7	8	10	19			FBgn0028717	8	0	1	0										FBgn0039875	10	16	17	16
FBgn0051739	8	8	8	42			FBgn0003941	1	0	1	0										FBgn0033460	10	17	13	37
FBgn0037644	8	8	8	31			FBgn0035817	0	0	1	0										FBgn0040512	10	17	19	19
FBgn0033738	8	8	11	22			FBgn0026379	0	6	0	0										FBgn0035675	10	19	12	57
FBgn0031607	8	8	7	11			FBgn0038256	0	2	0	0										FBgn0032644	10	19	14	65
FBgn0032477	8	8	4	5			FBgn0025743	44	0	0	0										FBgn0260857	10	19	19	25
FBgn0028471	9	8	8	55			FBgn0002932	9	0	0	0										FBgn0043903	10	20	11	63
FBgn0267351	9	8	6	50			FBgn0004360	4	0	0	0										FBgn0261933	10	25	23	136
FBgn0031390	9	8	8	35			FBgn0003053	3	0	0	0										FBgn0261532	9	4	5	16
FBgn0034351	9	8	10	18			FBgn0263391	2	0	0	0										FBgn0036734	9	4	5	8
FBgn0025621	9	8	8	13			FBgn0264492	1	0	0	0										FBgn0259745	9	5	5	60
FBgn0034963	10	8	9	31			FBgn0011739	0	0	0	0										FBgn0003415	9	5	8	44
FBgn0003741	11	8	6	11			FBgn0004583	0	0	0	0										FBgn0005640	9	6	4	13
FBgn0260944	13	8	6	21			FBgn0028381	0	0	0	0										FBgn0025186	9	6	9	54
FBgn0034072	14	8	10	35			FBgn0019972	0	0	0	0										FBgn0040010	9	7	5	25
FBgn0028397	22	8	12	15			FBgn0033669	0	0	0	0										FBgn0050421	9	7	6	19
FBgn0262737	51	8	26	56																	FBgn0038788	9	7	7	10
FBgn0032014	2	9	7	76																	FBgn0039767	9	7	8	44
FBgn0030943	2	9	6	76																	FBgn0035205	9	7	8	28
FBgn0047114	5	9	7	16																	FBgn0034975	9	7	9	37
FBgn0033737	6	9	9	80																	FBgn0035850	9	7	9	14
FBgn0035878	6	9	7	47																	FBgn0267351	9	8	6	50
FBgn0037669	6	9	8	35																	FBgn0028471	9	8	8	55
FBgn0035980	6	9	8	32																	FBgn0039019	9	8	8	42
FBgn0022943	6	9	6	29																	FBgn0014269	9	8	8	42
FBgn0035249	6	9	7	26																	FBgn0031390	9	8	8	35
FBgn0031115	6	9	6	20																	FBgn0025621	9	8	8	13
FBgn0035243	6	9	5	15																	FBgn0030034	9	8	9	79
FBgn0032261	6	9	7	13																	FBgn0263832	9	8	11	50
FBgn0038678	6	9	6	9																	FBgn0046704	9	9	6	25
FBgn0035401	6	9	6	7																	FBgn0261573	9	9	9	61
FBgn0023506	7	9	8	52																	FBgn0086442	9	9	10	24
FBgn0046222	7	9	8	40																	FBgn0087008	9	9	11	84
FBgn0026373	7	9	9	33																	FBgn0039218	9	9	11	14
FBgn0039159	7	9	5	16																	FBgn0039451	9	10	7	22
FBgn0037478	7	9	8	15																	FBgn0030354	9	10	9	40
FBgn0039172	7	9	10	11																	FBgn0033482	9	10	9	22
FBgn0028474	8	9	10	47																	FBgn0039923	9	10	10	39
FBgn0263133	8	9	8	28																	FBgn0261403	9	10	10	22
FBgn0038471	8	9	6	21																	FBgn0010417	9	11	9	41
FBgn0031357	8	9	7	18																	FBgn0035318	9	11	10	32
FBgn0036892	9	9	8	21																	FBgn0260861	9	12	9	22
FBgn0033183	10	9	11	67																	FBgn0019637	9	12	10	52
FBgn0036340	10	9	8	56																	FBgn0033688	9	12	10	49
FBgn0037439	11	9	8	21																	FBgn0031601	9	13	5	28
FBgn0044510	11	9	12	16																	FBgn0011710	9	13	10	79
FBgn0031752	11	9	12	14																	FBgn0034246	9	13	10	31
FBgn0038803	12	9	7	10																	FBgn0036173	9	13	16	14
FBgn0262582	14	9	12	39																	FBgn0037707	9	14	12	62
FBgn0022986	21	9	11	29																	FBgn0037719	9	14	14	49
FBgn0035896	24	9	5	12																	FBgn0040078	9	15	10	70
FBgn0054034	0	10	3	0																	FBgn0003346	9	15	14	187
FBgn0261270	3	10	7	67																	FBgn0027526	9	16	10	53
FBgn0039175	5	10	6	28																	FBgn0262601	9	17	11	58
FBgn0011297	5	10	7	21																	FBgn0002183	9	18	17	146
FBgn0010421	6	10	10	71																	FBgn0032217	9	19	12	31
FBgn0017457	6	10	8	41																	FBgn0032216	9	21	19	56
FBgn0259152	6	10	8	26																	FBgn0031950	9	24	11	13
FBgn0032197	7	10	8	63																	FBgn0026086	8	2	4	4
FBgn0037327	7	10	6	41																	FBgn0033884	8	3	3	33
FBgn0037121	7	10	8	18																	FBgn0004395	8	3	4	19
FBgn0034986	7	10	8	16																	FBgn0265623	8	3	5	6
FBgn0037716	8	10	10	80																	FBgn0031384	8	3	8	24
FBgn0259734	8	10	11	66																	FBgn0022787	8	5	5	13
FBgn0031868	8	10	9	56																	FBgn0032816	8	5	5	10
FBgn0000618	8	10	11	34																	FBgn0261934	8	5	6	25
FBgn0030354	9	10	9	40																	FBgn0020620	8	5	6	19
FBgn0039923	9	10	10	39																	FBgn0015247	8	5	6	9
FBgn0032882	9	10	8	31																	FBgn0085450	8	5	6	3
FBgn0051357	9	10	9	28																	FBgn0029878	8	5	7	9
FBgn0005411	10	10	8	40																	FBgn0262169	8	5	12	29
FBgn0031054	10	10	11	35																	FBgn0039863	8	6	7	33
FBgn0003575	10	10	9	30																	FBgn0000543	8	6	8	20
FBgn0035987	11	10	8	57																	FBgn0051390	8	6	9	28
FBgn0024889	11	10	10	30																	FBgn0026326	8	7	6	50
FBgn0261793	13	10	10	42																	FBgn0031266	8	7	6	25
FBgn0264962	14	10	11	16																	FBgn0000581	8	7	7	59
FBgn0003321	17	10	10	22																	FBgn0053276	8	7	7	21
FBgn0010772	24	10	12	17																	FBgn0000377	8	7	7	20
FBgn0002930	99	10	134	0																	FBgn0036450	8	7	8	44
FBgn0035587	0	11	2	0																	FBgn0040346	8	7	8	33
FBgn0003996	1	11	1	1																	FBgn0262117	8	7	8	29
FBgn0031117	2	11	3	14																	FBgn0034726	8	7	10	75
FBgn0028886	2	11	3	2																	FBgn0020887	8	8	7	54
FBgn0051431	3	11	1	1																	FBgn0036915	8	8	7	28
FBgn0039639	5	11	6	28																	FBgn0037644	8	8	8	31
FBgn0261792	5	11	6	20																	FBgn0043458	8	8	8	26
FBgn0034083	5	11	5	7																	FBgn0035437	8	8	9	25
FBgn0259705	5	11	3	7																	FBgn0003410	8	8	10	67
FBgn0003567	6	11	11	70																	FBgn0039305	8	9	6	27
FBgn0035532	6	11	8	48																	FBgn0037648	8	9	6	15
FBgn0027091	6	11	8	22																	FBgn0041092	8	9	7	7
FBgn0039337	7	11	9	30																	FBgn0012058	8	9	8	41
FBgn0039698	7	11	7	20																	FBgn0020412	8	9	8	38
FBgn0030435	7	11	8	15																	FBgn0031947	8	9	10	89
FBgn0038552	8	11	8	18																	FBgn0028474	8	9	10	47
FBgn0011725	9	11	11	72																	FBgn0033266	8	10	6	25
FBgn0039115	9	11	12	40																	FBgn0031868	8	10	9	56
FBgn0035318	9	11	10	32																	FBgn0034650	8	10	11	102
FBgn0030572	9	11	8	18																	FBgn0000618	8	10	11	34
FBgn0040237	10	11	10	26																	FBgn0029929	8	11	8	32
FBgn0032229	10	11	12	19																	FBgn0015379	8	12	6	28
FBgn0040339	11	11	9	57																	FBgn0023171	8	12	6	26
FBgn0032250	12	11	13	82																	FBgn0010342	8	12	12	198
FBgn0039868	12	11	10	41																	FBgn0037220	8	12	12	42
FBgn0035769	14	11	10	70																	FBgn0039212	8	12	14	45
FBgn0037081	14	11	9	55																	FBgn0000097	8	13	8	27
FBgn0036239	14	11	12	52																	FBgn0029113	8	13	11	85
FBgn0036104	14	11	9	52																	FBgn0035402	8	13	11	47
FBgn0023441	14	11	35	24																	FBgn0052039	8	14	5	11
FBgn0030349	14	11	12	9																	FBgn0051852	8	14	9	38
FBgn0037737	15	11	9	84																	FBgn0051184	8	15	7	44
FBgn0001235	27	11	16	0																	FBgn0001316	8	15	8	33
FBgn0029887	28	11	25	21																	FBgn0040066	8	15	11	55
FBgn0037723	45	11	29	18																	FBgn0264357	8	15	14	25
FBgn0030272	192	11	62	0																	FBgn0041184	8	16	5	2
FBgn0264295	0	12	0	0																	FBgn0002736	8	16	11	63
FBgn0031661	3	12	4	21																	FBgn0033264	8	17	14	94
FBgn0031253	3	12	7	13																	FBgn0027549	8	18	10	34
FBgn0034035	5	12	5	15																	FBgn0261274	8	21	13	33
FBgn0028411	6	12	7	74																	FBgn0036801	8	22	8	39
FBgn0261067	6	12	11	40																	FBgn0041723	7	0	1	0
FBgn0036641	7	12	12	108																	FBgn0014859	7	0	2	0
FBgn0027093	7	12	11	33																	FBgn0004865	7	1	1	0
FBgn0000447	7	12	8	22																	FBgn0037475	7	1	1	0
FBgn0010342	8	12	12	198																	FBgn0051344	7	1	3	6
FBgn0037087	8	12	6	31																	FBgn0039667	7	1	31	0
FBgn0034573	8	12	10	20																	FBgn0005427	7	2	2	10
FBgn0266518	9	12	11	33																	FBgn0033159	7	2	3	0
FBgn0033816	9	12	9	26																	FBgn0035900	7	3	3	5
FBgn0033672	9	12	8	23																	FBgn0085432	7	3	3	1
FBgn0027587	12	12	13	56																	FBgn0038744	7	3	11	12
FBgn0034598	13	12	9	35																	FBgn0011737	7	4	3	19
FBgn0261872	15	12	9	21																	FBgn0016754	7	4	3	10
FBgn0040020	16	12	10	105																	FBgn0036519	7	4	5	39
FBgn0031662	16	12	13	29																	FBgn0261931	7	4	5	35
FBgn0022361	28	12	12	5																	FBgn0262714	7	5	5	23
FBgn0032773	202	12	169	0																	FBgn0039632	7	5	6	50
FBgn0032088	0	13	0	0																	FBgn0004050	7	5	6	30
FBgn0051950	4	13	6	19																	FBgn0031495	7	5	6	14
FBgn0037378	6	13	27	30																	FBgn0028500	7	5	6	12
FBgn0037700	7	13	11	45																	FBgn0052369	7	5	6	1
FBgn0015338	7	13	9	21																	FBgn0034240	7	5	7	41
FBgn0037652	8	13	10	44																	FBgn0003334	7	5	8	43
FBgn0038923	8	13	11	23																	FBgn0032847	7	6	4	22
FBgn0034246	9	13	10	31																	FBgn0035951	7	6	4	11
FBgn0025676	10	13	9	34																	FBgn0031377	7	6	5	40
FBgn0033571	10	13	9	30																	FBgn0039623	7	6	5	34
FBgn0024921	11	13	12	74																	FBgn0034269	7	6	5	33
FBgn0015602	11	13	9	64																	FBgn0035268	7	6	5	21
FBgn0052676	11	13	12	56																	FBgn0016081	7	6	5	5
FBgn0034803	11	13	9	13																	FBgn0023214	7	6	5	1
FBgn0030944	14	13	16	51																	FBgn0033897	7	6	6	35
FBgn0039116	14	13	12	35																	FBgn0026597	7	6	7	40
FBgn0004795	15	13	17	200																	FBgn0031298	7	6	7	8
FBgn0030974	18	13	14	28																	FBgn0030486	7	6	8	55
FBgn0010280	21	13	16	78																	FBgn0044324	7	6	8	49
FBgn0261808	21	13	19	9																	FBgn0046301	7	6	8	10
FBgn0027279	27	13	16	21																	FBgn0033247	7	6	9	21
FBgn0260407	7	14	9	35																	FBgn0083986	7	6	10	8
FBgn0037707	9	14	12	62																	FBgn0000504	7	6	11	0
FBgn0030007	9	14	11	36																	FBgn0036005	7	7	5	23
FBgn0031231	9	14	10	22																	FBgn0085451	7	7	5	14
FBgn0034141	9	14	6	11																	FBgn0031820	7	7	5	12
FBgn0027084	10	14	11	49																	FBgn0034923	7	7	6	28
FBgn0036735	11	14	10	123																	FBgn0037008	7	7	6	12
FBgn0011291	11	14	10	39																	FBgn0265523	7	7	7	32
FBgn0039261	12	14	13	74																	FBgn0027568	7	7	7	25
FBgn0038683	12	14	14	31																	FBgn0025519	7	7	7	24
FBgn0027086	13	14	15	44																	FBgn0036510	7	7	7	20
FBgn0032000	14	14	12	28																	FBgn0032321	7	7	8	36
FBgn0024998	15	14	13	99																	FBgn0034542	7	7	8	17
FBgn0039712	15	14	15	70																	FBgn0036684	7	7	9	17
FBgn0003277	16	14	19	127																	FBgn0036733	7	8	6	58
FBgn0035110	16	14	14	50																	FBgn0038016	7	8	7	35
FBgn0026083	17	14	16	81																	FBgn0010355	7	8	7	24
FBgn0037943	18	14	17	47																	FBgn0015829	7	8	7	15
FBgn0039600	23	14	13	32																	FBgn0028554	7	8	8	49
FBgn0031318	35	14	14	30																	FBgn0036487	7	8	8	33
FBgn0025335	5	15	10	32																	FBgn0026401	7	8	8	31
FBgn0261020	5	15	6	13																	FBgn0025634	7	8	8	24
FBgn0032053	8	15	10	30																	FBgn0034503	7	8	8	24
FBgn0028515	8	15	10	17																	FBgn0264560	7	8	8	14
FBgn0013756	10	15	13	121																	FBgn0015828	7	8	9	46
FBgn0036761	10	15	12	83																	FBgn0034641	7	8	9	45
FBgn0039691	10	15	13	56																	FBgn0014075	7	8	9	24
FBgn0034086	11	15	16	105																	FBgn0266917	7	9	6	44
FBgn0037255	11	15	13	91																	FBgn0011715	7	9	7	52
FBgn0036406	11	15	8	32																	FBgn0026738	7	9	7	46
FBgn0052485	11	15	3	5																	FBgn0011836	7	9	8	65
FBgn0023526	12	15	8	45																	FBgn0028683	7	9	8	64
FBgn0014024	14	15	11	47																	FBgn0046222	7	9	8	40
FBgn0039943	16	15	14	70																	FBgn0033260	7	9	8	30
FBgn0024804	16	15	17	42																	FBgn0039150	7	9	8	24
FBgn0037347	17	15	11	16																	FBgn0037478	7	9	8	15
FBgn0030648	32	15	19	69																	FBgn0027603	7	9	9	47
FBgn0028577	43	15	17	22																	FBgn0029503	7	9	9	19
FBgn0034644	50	15	21	14																	FBgn0029152	7	9	10	45
FBgn0002736	8	16	11	63																	FBgn0037327	7	10	6	41
FBgn0033351	10	16	14	49																	FBgn0032258	7	10	8	15
FBgn0034792	11	16	18	39																	FBgn0037894	7	10	9	58
FBgn0031043	13	16	12	52																	FBgn0039698	7	11	7	20
FBgn0039210	14	16	18	151																	FBgn0025463	7	11	8	54
FBgn0024285	14	16	13	59																	FBgn0039337	7	11	9	30
FBgn0029718	14	16	15	37																	FBgn0035162	7	11	9	26
FBgn0035088	14	16	16	27																	FBgn0015320	7	11	10	47
FBgn0000611	15	16	13	29																	FBgn0261119	7	11	10	45
FBgn0037108	16	16	13	18																	FBgn0030305	7	11	12	30
FBgn0036039	18	16	14	75																	FBgn0000447	7	12	8	22
FBgn0003891	23	16	28	34																	FBgn0036641	7	12	12	108
FBgn0263352	32	16	19	69																	FBgn0023177	7	13	7	46
FBgn0051211	54	16	21	23																	FBgn0037700	7	13	11	45
FBgn0033264	8	17	14	94																	FBgn0261790	7	17	10	75
FBgn0064766	8	17	6	16																	FBgn0035592	7	18	8	16
FBgn0039544	10	17	12	110																	FBgn0001104	7	20	10	61
FBgn0027090	11	17	15	44																	FBgn0034950	6	0	0	0
FBgn0026089	11	17	14	29																	FBgn0000179	6	0	1	0
FBgn0032634	12	17	12	54																	FBgn0004652	6	1	2	0
FBgn0027094	12	17	16	45																	FBgn0003042	6	3	3	29
FBgn0037530	12	17	20	33																	FBgn0005616	6	3	4	2
FBgn0035872	13	17	16	121																	FBgn0003862	6	3	5	14
FBgn0002044	13	17	16	61																	FBgn0000546	6	3	5	13
FBgn0031401	13	17	22	22																	FBgn0033609	6	4	3	19
FBgn0032732	14	17	13	57																	FBgn0044020	6	4	3	12
FBgn0086912	15	17	20	134																	FBgn0040230	6	4	4	15
FBgn0267790	15	17	14	53																	FBgn0023511	6	4	4	8
FBgn0033085	16	17	15	29																	FBgn0004698	6	4	5	29
FBgn0001133	17	17	17	51																	FBgn0262871	6	4	8	7
FBgn0036745	18	17	12	18																	FBgn0031873	6	5	4	26
FBgn0034215	19	17	26	32																	FBgn0036973	6	5	4	20
FBgn0264491	22	17	41	43																	FBgn0032017	6	5	4	20
FBgn0000662	23	17	20	79																	FBgn0031420	6	5	4	15
FBgn0027616	52	17	20	36																	FBgn0032635	6	5	5	50
FBgn0035592	7	18	8	16																	FBgn0037297	6	5	5	14
FBgn0027549	8	18	10	34																	FBgn0036374	6	5	6	43
FBgn0038723	11	18	15	40																	FBgn0260862	6	5	6	35
FBgn0033235	11	18	14	39																	FBgn0002521	6	5	6	20
FBgn0263852	11	18	16	35																	FBgn0039214	6	5	6	19
FBgn0031145	14	18	17	74																	FBgn0259482	6	5	6	17
FBgn0020497	16	18	17	71																	FBgn0027375	6	5	7	31
FBgn0040340	22	18	38	17																	FBgn0000057	6	5	10	21
FBgn0264270	29	18	17	52																	FBgn0260860	6	6	4	7
FBgn0051550	39	18	18	30																	FBgn0043010	6	6	5	26
FBgn0037279	3	19	5	8																	FBgn0019949	6	6	5	20
FBgn0034118	13	19	16	114																	FBgn0051935	6	6	5	13
FBgn0036702	13	19	23	26																	FBgn0038056	6	6	5	6
FBgn0040666	14	19	17	32																	FBgn0031051	6	6	6	51
FBgn0027079	14	19	17	31																	FBgn0037657	6	6	6	27
FBgn0030468	15	19	18	203																	FBgn0266672	6	6	6	18
FBgn0032378	15	19	15	46																	FBgn0015793	6	6	6	9
FBgn0039555	16	19	16	25																	FBgn0002283	6	6	7	42
FBgn0035497	18	19	28	12																	FBgn0028467	6	6	7	24
FBgn0004855	19	19	20	76																	FBgn0086779	6	6	9	21
FBgn0045862	21	19	22	90																	FBgn0035461	6	6	13	31
FBgn0025455	24	19	19	83																	FBgn0037022	6	7	5	25
FBgn0031047	24	19	21	62																	FBgn0003742	6	7	5	14
FBgn0038826	24	19	25	1																	FBgn0032499	6	7	5	12
FBgn0051992	28	19	20	83																	FBgn0028970	6	7	5	5
FBgn0015949	30	19	14	44																	FBgn0034084	6	7	6	50
FBgn0031772	10	20	11	38																	FBgn0000629	6	7	6	37
FBgn0030480	12	20	10	38																	FBgn0035145	6	7	7	40
FBgn0086443	13	20	15	36																	FBgn0263599	6	7	7	25
FBgn0259785	16	20	19	99																	FBgn0032030	6	7	7	23
FBgn0036534	25	20	26	84																	FBgn0262517	6	7	7	19
FBgn0261703	27	20	19	3																	FBgn0016698	6	7	7	17
FBgn0266918	79	20	39	16																	FBgn0026713	6	7	7	17
FBgn0030479	199	20	49	14																	FBgn0026090	6	7	7	9
FBgn0005648	11	21	16	41																	FBgn0259168	6	7	8	36
FBgn0036237	15	21	18	68																	FBgn0029131	6	7	8	35
FBgn0036581	15	21	16	32																	FBgn0043900	6	7	9	91
FBgn0034791	17	21	18	46																	FBgn0036671	6	7	9	38
FBgn0038360	17	21	19	28																	FBgn0024689	6	8	5	20
FBgn0011640	20	21	15	59																	FBgn0000617	6	8	6	26
FBgn0030878	20	21	18	35																	FBgn0031779	6	8	6	15
FBgn0028550	20	21	25	3																	FBgn0033010	6	8	6	8
FBgn0017550	22	21	18	75																	FBgn0028538	6	8	6	6
FBgn0051716	25	21	26	82																	FBgn0039740	6	8	7	50
FBgn0036272	26	21	44	185																	FBgn0031492	6	8	7	42
FBgn0036373	27	21	24	81																	FBgn0014366	6	8	7	32
FBgn0029979	47	21	31	104																	FBgn0020388	6	8	7	20
FBgn0051076	0	22	1	0																	FBgn0037670	6	8	7	11
FBgn0032703	12	22	17	40																	FBgn0260962	6	8	8	50
FBgn0002031	13	22	16	45																	FBgn0037979	6	8	8	24
FBgn0037094	14	22	14	23																	FBgn0266053	6	8	9	57
FBgn0036515	19	22	21	60																	FBgn0032397	6	9	5	28
FBgn0027087	19	22	19	44																	FBgn0035243	6	9	5	15
FBgn0039849	10	23	17	27																	FBgn0031871	6	9	6	39
FBgn0036827	17	23	21	135																	FBgn0022943	6	9	6	29
FBgn0033029	18	23	17	67																	FBgn0031115	6	9	6	20
FBgn0025571	25	23	21	48																	FBgn0035878	6	9	7	47
FBgn0037261	40	23	31	44																	FBgn0031094	6	9	7	36
FBgn0005649	19	24	27	116																	FBgn0035249	6	9	7	26
FBgn0032646	19	24	22	45																	FBgn0034110	6	9	7	6
FBgn0028648	19	24	22	44																	FBgn0037669	6	9	8	35
FBgn0031452	21	24	22	234																	FBgn0031310	6	9	8	28
FBgn0050122	26	24	22	75																	FBgn0036662	6	9	8	14
FBgn0003638	64	24	24	33																	FBgn0033737	6	9	9	80
FBgn0030318	4	25	5	20																	FBgn0034962	6	9	9	54
FBgn0034259	13	25	19	81																	FBgn0036314	6	9	9	21
FBgn0027088	13	25	20	49																	FBgn0033783	6	10	5	22
FBgn0032292	18	25	34	43																	FBgn0266669	6	10	6	26
FBgn0086856	19	25	26	102																	FBgn0038167	6	10	6	25
FBgn0031304	28	25	19	28																	FBgn0011232	6	10	7	36
FBgn0039528	15	26	12	31																	FBgn0030114	6	10	7	25
FBgn0010339	16	26	21	93																	FBgn0017457	6	10	8	41
FBgn0011837	16	26	22	60																	FBgn0259152	6	10	8	26
FBgn0035692	21	26	18	63																	FBgn0015544	6	10	9	69
FBgn0033062	24	26	27	178																	FBgn0010421	6	10	10	71
FBgn0035323	35	26	33	46																	FBgn0003567	6	11	11	70
FBgn0032799	11	27	13	23																	FBgn0035766	6	11	15	100
FBgn0014037	30	27	25	76																	FBgn0028411	6	12	7	74
FBgn0267791	42	27	27	58																	FBgn0031459	6	12	8	15
FBgn0033717	8	28	11	16																	FBgn0000426	6	12	9	58
FBgn0033226	13	28	20	14																	FBgn0021768	6	12	9	42
FBgn0050185	22	28	16	55																	FBgn0261067	6	12	11	40
FBgn0085436	24	28	28	59																	FBgn0037555	6	13	10	103
FBgn0029820	41	28	36	30																	FBgn0011327	6	13	10	77
FBgn0051272	0	29	1	0																	FBgn0038438	6	14	8	19
FBgn0031020	17	29	31	167																	FBgn0260959	6	20	18	86
FBgn0086683	22	29	22	117																	FBgn0051774	5	0	0	0
FBgn0031629	70	29	161	0																	FBgn0004102	5	0	0	0
FBgn0264694	11	30	15	73																	FBgn0034636	5	0	1	0
FBgn0034277	11	30	20	51																	FBgn0005561	5	0	1	0
FBgn0038976	13	30	17	44																	FBgn0003430	5	0	2	0
FBgn0011336	15	30	24	22																	FBgn0031816	5	1	3	3
FBgn0030518	15	30	15	12																	FBgn0043362	5	2	2	1
FBgn0261791	18	30	28	116																	FBgn0004861	5	3	3	3
FBgn0014189	19	30	28	170																	FBgn0037855	5	3	4	16
FBgn0027081	21	30	24	53																	FBgn0034271	5	3	5	27
FBgn0015527	29	30	28	109																	FBgn0263490	5	3	9	37
FBgn0039509	30	30	20	25																	FBgn0034704	5	4	3	19
FBgn0262114	33	30	31	80																	FBgn0031052	5	4	4	29
FBgn0266019	47	30	34	36																	FBgn0034380	5	4	4	17
FBgn0031883	54	30	31	47																	FBgn0030289	5	4	4	12
FBgn0036580	13	31	24	72																	FBgn0039013	5	4	5	38
FBgn0033208	19	31	34	84																	FBgn0024330	5	4	5	28
FBgn0010774	27	31	30	210																	FBgn0038325	5	4	5	16
FBgn0262739	47	31	29	77																	FBgn0261112	5	5	3	19
FBgn0003676	16	32	18	99																	FBgn0032485	5	5	4	22
FBgn0040907	17	32	20	16																	FBgn0037382	5	5	4	18
FBgn0038745	29	32	50	32																	FBgn0035059	5	5	4	17
FBgn0039977	30	32	35	96																	FBgn0031106	5	5	4	15
FBgn0000283	33	32	35	266																	FBgn0038304	5	5	4	15
FBgn0031930	0	33	0	0																	FBgn0261797	5	5	4	13
FBgn0032444	14	33	16	95																	FBgn0033605	5	5	4	11
FBgn0027080	29	33	27	47																	FBgn0028507	5	5	4	10
FBgn0051104	0	34	1	0																	FBgn0026149	5	5	5	48
FBgn0031356	15	34	18	54																	FBgn0260749	5	5	5	27
FBgn0033317	19	34	30	86																	FBgn0034964	5	5	5	21
FBgn0038149	53	34	76	338																	FBgn0031036	5	5	5	18
FBgn0029002	5	35	5	39																	FBgn0038576	5	5	5	15
FBgn0039163	25	35	30	107																	FBgn0040372	5	5	6	77
FBgn0027329	15	36	29	161																	FBgn0000376	5	5	6	74
FBgn0015019	17	36	25	133																	FBgn0261383	5	5	6	25
FBgn0035603	25	36	34	101																	FBgn0030053	5	5	6	23
FBgn0037262	34	36	49	193																	FBgn0034572	5	5	6	13
FBgn0035720	143	36	60	77																	FBgn0035953	5	5	7	14
FBgn0037632	18	37	26	136																	FBgn0001276	5	6	4	19
FBgn0011290	30	37	37	259																	FBgn0036277	5	6	5	23
FBgn0031689	131	37	46	0																	FBgn0264691	5	6	5	21
FBgn0038196	20	38	27	108																	FBgn0061469	5	6	5	21
FBgn0261618	45	38	45	157																	FBgn0035997	5	6	6	59
FBgn0011586	53	38	50	362																	FBgn0029905	5	6	6	47
FBgn0023549	11	39	16	12																	FBgn0037384	5	6	6	44
FBgn0032640	26	39	31	70																	FBgn0058191	5	6	6	13
FBgn0034066	27	39	32	29																	FBgn0039601	5	6	7	20
FBgn0030321	31	39	40	107																	FBgn0034918	5	6	8	51
FBgn0028734	31	40	39	264																	FBgn0039732	5	6	8	29
FBgn0037051	37	41	46	149																	FBgn0000114	5	6	13	143
FBgn0024556	27	43	36	53																	FBgn0025830	5	7	4	25
FBgn0087035	42	43	35	45																	FBgn0033607	5	7	5	46
FBgn0010741	27	44	29	102																	FBgn0036301	5	7	5	38
FBgn0021895	53	44	47	156																	FBgn0029079	5	7	6	53
FBgn0024183	72	44	55	14																	FBgn0039558	5	7	6	32
FBgn0035718	0	45	0	0																	FBgn0037538	5	7	6	14
FBgn0002069	14	45	18	40																	FBgn0030451	5	7	6	8
FBgn0051997	56	45	56	2																	FBgn0026873	5	7	7	27
FBgn0053265	0	46	1	0																	FBgn0030800	5	7	7	25
FBgn0031776	21	46	30	123																	FBgn0001169	5	7	8	74
FBgn0010551	24	46	29	88																	FBgn0052479	5	7	8	38
FBgn0036318	24	46	23	11																	FBgn0035141	5	7	8	25
FBgn0032586	31	46	48	102																	FBgn0033160	5	7	8	21
FBgn0010282	41	46	49	282																	FBgn0004913	5	7	10	89
FBgn0263231	42	46	43	128																	FBgn0039861	5	8	5	34
FBgn0031910	0	47	0	0																	FBgn0261530	5	8	6	53
FBgn0004237	29	47	35	186																	FBgn0038870	5	8	6	31
FBgn0027359	40	47	50	106																	FBgn0035965	5	8	7	32
FBgn0004587	94	47	61	193																	FBgn0029664	5	8	8	18
FBgn0051300	6	48	5	0																	FBgn0029512	5	9	9	66
FBgn0030306	26	48	50	45																	FBgn0037710	5	10	6	35
FBgn0259139	60	48	39	133																	FBgn0033929	5	10	7	32
FBgn0000575	53	49	39	32																	FBgn0039705	5	10	7	31
FBgn0036661	33	50	68	342																	FBgn0001099	5	10	8	38
FBgn0022893	25	52	71	775																	FBgn0261792	5	11	6	20
FBgn0026533	71	52	63	392																	FBgn0031818	5	11	6	18
FBgn0030086	27	53	40	277																	FBgn0001230	5	31	37	3
FBgn0024188	35	55	45	193																	FBgn0029002	5	35	5	39
FBgn0010504	2	57	4	12																	FBgn0000659	5	39	4	0
FBgn0031497	29	57	43	82																	FBgn0001226	5	238	114	1742
FBgn0036918	36	57	38	103																	FBgn0019985	4	0	1	2
FBgn0032746	30	62	50	115																	FBgn0024944	4	0	1	1
FBgn0037102	36	64	37	95																	FBgn0031675	4	0	1	0
FBgn0033124	0	67	1	0																	FBgn0039530	4	0	1	0
FBgn0041094	58	67	67	99																	FBgn0003499	4	0	4	0
FBgn0030311	47	69	69	74																	FBgn0259239	4	0	5	0
FBgn0001215	74	69	55	217																	FBgn0004573	4	1	1	0
FBgn0001220	84	69	95	92																	FBgn0086655	4	2	2	17
FBgn0026418	45	70	59	154																	FBgn0250755	4	2	2	14
FBgn0022959	118	71	91	159																	FBgn0030657	4	2	2	8
FBgn0040623	30	72	43	37																	FBgn0031628	4	2	2	3
FBgn0025700	34	73	69	54																	FBgn0026263	4	2	3	11
FBgn0010621	34	77	52	204																	FBgn0002723	4	2	3	4
FBgn0035121	56	81	74	173																	FBgn0037978	4	2	3	4
FBgn0052068	65	82	56	22																	FBgn0051922	4	2	3	3
FBgn0000370	164	82	134	66																	FBgn0033935	4	3	3	22
FBgn0037468	51	83	48	468																	FBgn0037944	4	3	3	18
FBgn0041775	44	86	106	1234																	FBgn0023518	4	3	3	17
FBgn0046214	49	89	62	293																	FBgn0035851	4	3	3	14
FBgn0033777	14	99	10	16																	FBgn0003330	4	3	3	13
FBgn0031580	0	101	1	0																	FBgn0031598	4	3	3	11
FBgn0004419	30	103	102	1582																	FBgn0030345	4	3	3	11
FBgn0003261	166	112	118	292																	FBgn0000567	4	3	3	1
FBgn0030672	98	113	119	366																	FBgn0031006	4	3	4	22
FBgn0039735	61	114	97	658																	FBgn0033380	4	3	5	22
FBgn0031929	0	118	1	0																	FBgn0001320	4	3	6	0
FBgn0026879	96	121	100	157																	FBgn0030600	4	4	1	0
FBgn0004228	0	135	2	0																	FBgn0261049	4	4	2	12
FBgn0000318	39	150	43	101																	FBgn0266722	4	4	2	6
FBgn0038658	0	189	10	0																	FBgn0000139	4	4	3	14
FBgn0032235	0	200	2	1																	FBgn0039357	4	4	3	5
FBgn0015268	243	200	243	922																	FBgn0027784	4	4	4	24
FBgn0000181	221	226	237	595																	FBgn0015664	4	4	4	21
FBgn0016685	123	230	184	885																	FBgn0026080	4	4	4	19
FBgn0250753	194	236	255	509																	FBgn0038454	4	4	4	19
FBgn0038292	0	238	3	1																	FBgn0011655	4	4	4	14
FBgn0004432	138	249	225	484																	FBgn0034814	4	4	4	13
FBgn0035583	5	311	21	0																	FBgn0031287	4	4	4	13
FBgn0032087	0	369	3	1																	FBgn0031536	4	4	4	12
FBgn0014184	306	442	317	166																	FBgn0005198	4	4	4	10
FBgn0004867	385	463	310	400																	FBgn0036395	4	4	5	64
FBgn0034802	621	610	698	3645																	FBgn0032475	4	4	5	44
FBgn0004047	18591	769	16151	144																	FBgn0265574	4	4	5	29
FBgn0005391	21114	1003	18892	774																	FBgn0086908	4	4	5	24
FBgn0004045	150288	4972	115270	1896																	FBgn0034231	4	4	5	20
FBgn0001233	919	877	867	3185																	FBgn0036811	4	4	8	10
FBgn0020238	899	728	630	2957																	FBgn0037998	4	5	3	9
FBgn0003514	107	258	128	202																	FBgn0039065	4	5	4	52
FBgn0086656	77	90	93	136																	FBgn0036386	4	5	4	36
FBgn0044047	58	2	15	11																	FBgn0033616	4	5	4	33
FBgn0014018	53	45	44	20																	FBgn0033000	4	5	4	27
FBgn0028695	52	76	92	191																	FBgn0266572	4	5	4	26
FBgn0000259	51	43	43	127																	FBgn0038300	4	5	4	24
FBgn0011573	43	61	41	147																	FBgn0034527	4	5	4	23
FBgn0035715	43	133	53	146																	FBgn0000520	4	5	4	21
FBgn0029715	42	57	61	138																	FBgn0036828	4	5	4	15
FBgn0035251	42	66	37	69																	FBgn0033754	4	5	4	14
FBgn0262743	40	29	33	116																	FBgn0031710	4	5	4	10
FBgn0004687	37	210	37	71																	FBgn0029853	4	5	4	10
FBgn0036740	35	35	38	39																	FBgn0033846	4	5	5	56
FBgn0036666	33	47	31	38																	FBgn0036624	4	5	5	47
FBgn0005536	31	17	34	97																	FBgn0039711	4	5	5	38
FBgn0023174	29	70	87	165																	FBgn0032924	4	5	5	38
FBgn0034744	29	43	28	52																	FBgn0030631	4	5	5	30
FBgn0261396	27	50	61	130																	FBgn0032812	4	5	5	22
FBgn0260799	26	14	14	63																	FBgn0038251	4	5	6	38
FBgn0017572	25	29	30	40																	FBgn0261787	4	5	6	25
FBgn0039402	25	43	25	35																	FBgn0022942	4	5	6	25
FBgn0037655	22	16	43	72																	FBgn0038387	4	5	8	10
FBgn0036805	20	30	21	23																	FBgn0051155	4	6	3	28
FBgn0022027	18	29	21	33																	FBgn0033233	4	6	4	64
FBgn0002284	17	38	61	100																	FBgn0023216	4	6	4	34
FBgn0086346	17	26	12	17																	FBgn0033206	4	6	4	22
FBgn0000479	17	11	16	7																	FBgn0038586	4	6	4	9
FBgn0016038	16	13	9	36																	FBgn0032157	4	6	5	44
FBgn0026192	16	9	10	32																	FBgn0026015	4	6	5	27
FBgn0039907	15	10	14	45																	FBgn0040080	4	6	5	22
FBgn0030693	15	13	11	9																	FBgn0033690	4	6	5	17
FBgn0035589	14	34	16	25																	FBgn0039270	4	6	5	17
FBgn0024248	14	11	13	17																	FBgn0033457	4	6	5	17
FBgn0013983	14	11	11	5																	FBgn0003044	4	6	6	74
FBgn0028691	13	27	30	74																	FBgn0026751	4	6	6	42
FBgn0038046	13	11	8	53																	FBgn0038692	4	6	6	41
FBgn0016697	11	31	25	64																	FBgn0037150	4	6	6	20
FBgn0036448	11	12	8	35																	FBgn0039227	4	6	7	54
FBgn0067864	11	7	5	20																	FBgn0004584	4	6	8	89
FBgn0033538	11	2	8	18																	FBgn0037647	4	7	4	10
FBgn0024179	11	8	4	0																	FBgn0024371	4	7	5	65
FBgn0039773	10	19	9	36																	FBgn0037770	4	7	6	74
FBgn0016641	10	4	9	27																	FBgn0027548	4	7	6	70
FBgn0085370	10	11	11	23																	FBgn0033210	4	7	7	46
FBgn0028717	10	5	7	16																	FBgn0027512	4	7	9	104
FBgn0037231	10	7	8	13																	FBgn0031951	4	8	5	21
FBgn0039302	9	13	14	90																	FBgn0044871	4	8	5	19
FBgn0011648	9	13	8	47																	FBgn0036667	4	8	6	15
FBgn0003317	9	10	7	30																	FBgn0028375	4	9	5	21
FBgn0012051	9	4	8	6																	FBgn0037548	4	10	7	3
FBgn0030894	8	15	9	50																	FBgn0039110	4	10	8	38
FBgn0027565	8	8	10	40																	FBgn0011672	4	13	5	9
FBgn0037539	8	11	7	32																	FBgn0051950	4	13	6	19
FBgn0000499	8	6	7	28																	FBgn0024997	4	24	0	0
FBgn0003169	8	7	8	27																	FBgn0001224	4	29	6	5
FBgn0036844	8	3	4	19																	FBgn0005664	4	52	1	0
FBgn0010269	7	9	7	38																	FBgn0016123	4	101	17	6
FBgn0003396	7	8	7	12																	FBgn0001225	4	118	80	701
FBgn0024836	7	2	4	1																	FBgn0034406	4	138	8	20
FBgn0024913	7	0	1	0																	FBgn0261953	3	0	0	0
FBgn0261570	6	5	4	20																	FBgn0039347	3	0	0	0
FBgn0034793	6	9	9	17																	FBgn0052544	3	0	0	0
FBgn0034988	6	33	9	15																	FBgn0085422	3	0	0	0
FBgn0003716	6	12	7	15																	FBgn0030961	3	0	1	0
FBgn0026369	6	7	6	15																	FBgn0262139	3	0	1	0
FBgn0015838	5	5	5	34																	FBgn0000157	3	0	3	0
FBgn0024329	5	6	5	33																	FBgn0050295	3	1	1	5
FBgn0015402	5	3	4	16																	FBgn0029939	3	1	1	0
FBgn0261387	5	5	3	16																	FBgn0033273	3	1	2	18
FBgn0263601	5	4	3	14																	FBgn0004837	3	1	3	15
FBgn0015380	5	2	2	0																	FBgn0262866	3	2	1	6
FBgn0264272	5	4	1	0																	FBgn0051687	3	2	1	1
FBgn0040308	4	25	8	28																	FBgn0039631	3	2	2	19
FBgn0026374	4	11	2	1																	FBgn0085443	3	2	2	12
FBgn0032685	4	1	4	0																	FBgn0034631	3	2	2	12
FBgn0032230	4	2	3	0																	FBgn0036897	3	2	2	11
FBgn0010407	4	0	0	0																	FBgn0029798	3	2	2	8
FBgn0086698	3	2	3	8																	FBgn0031281	3	2	2	7
FBgn0052191	3	8	4	0																	FBgn0031652	3	2	2	4
FBgn0000463	2	4	6	63																	FBgn0039920	3	2	2	4
FBgn0002932	2	6	2	15																	FBgn0263738	3	2	2	3
FBgn0086898	2	1	3	12																	FBgn0005386	3	2	3	29
FBgn0000163	2	3	3	5																	FBgn0028387	3	2	3	24
FBgn0034417	2	6	2	1																	FBgn0260639	3	2	3	17
FBgn0036768	2	3	3	0																	FBgn0027503	3	2	3	16
FBgn0259233	2	1	1	0																	FBgn0011566	3	2	3	15
FBgn0030955	1	87	7	13																	FBgn0035027	3	2	3	15
FBgn0001085	1	1	1	13																	FBgn0017430	3	2	3	10
FBgn0041627	1	3	2	11																	FBgn0030055	3	2	3	4
FBgn0036959	1	3	1	7																	FBgn0001229	3	3	1	0
FBgn0036271	1	4	6	5																	FBgn0016131	3	3	2	24
FBgn0036765	1	8	3	5																	FBgn0034939	3	3	2	14
FBgn0051642	1	0	0	1																	FBgn0036987	3	3	2	12
FBgn0261053	1	1	2	0																	FBgn0030891	3	3	2	11
FBgn0263986	1	0	0	0																	FBgn0000257	3	3	2	10
FBgn0035445	1	0	0	0																	FBgn0003977	3	3	2	8
FBgn0261987	0	8	10	187																	FBgn0263968	3	3	2	6
FBgn0034225	0	91	5	3																	FBgn0028372	3	3	2	4
FBgn0260475	0	0	0	3																	FBgn0024698	3	3	3	32
FBgn0033836	0	0	0	3																	FBgn0030320	3	3	3	31
FBgn0044046	0	0	1	1																	FBgn0260397	3	3	3	31
FBgn0259101	0	94	2	0																	FBgn0039710	3	3	3	24
FBgn0003900	0	1	1	0																	FBgn0032688	3	3	3	19
FBgn0038511	0	0	1	0																	FBgn0038168	3	3	3	19
FBgn0033763	0	0	1	0																	FBgn0031876	3	3	3	17
FBgn0000658	0	0	1	0																	FBgn0029800	3	3	3	15
FBgn0262029	0	0	0	0																	FBgn0038760	3	3	3	14
FBgn0004197	0	0	0	0																	FBgn0037481	3	3	3	13
FBgn0004577	0	0	0	0																	FBgn0032822	3	3	3	12
FBgn0032749	0	0	0	0																	FBgn0266673	3	3	3	11
FBgn0052791	0	0	0	0																	FBgn0038303	3	3	3	8
																					FBgn0037981	3	3	3	8
																					FBgn0001324	3	3	3	8
																					FBgn0051955	3	3	3	1
																					FBgn0001323	3	3	3	0
																					FBgn0038532	3	3	4	28
																					FBgn0035993	3	3	4	26
																					FBgn0004832	3	3	4	19
																					FBgn0035407	3	3	4	17
																					FBgn0046706	3	3	4	16
																					FBgn0036207	3	3	4	9
																					FBgn0052133	3	3	5	41
																					FBgn0033698	3	3	5	10
																					FBgn0002775	3	4	2	29
																					FBgn0037679	3	4	2	10
																					FBgn0031972	3	4	2	9
																					FBgn0051040	3	4	2	8
																					FBgn0034728	3	4	3	28
																					FBgn0025716	3	4	3	24
																					FBgn0037109	3	4	3	23
																					FBgn0030768	3	4	3	20
																					FBgn0266674	3	4	3	19
																					FBgn0038673	3	4	3	18
																					FBgn0033971	3	4	3	18
																					FBgn0032016	3	4	3	18
																					FBgn0030323	3	4	3	16
																					FBgn0029789	3	4	3	12
																					FBgn0032204	3	4	3	11
																					FBgn0025674	3	4	3	11
																					FBgn0027524	3	4	3	9
																					FBgn0040087	3	4	3	7
																					FBgn0052221	3	4	3	5
																					FBgn0038475	3	4	3	5
																					FBgn0034853	3	4	4	43
																					FBgn0010660	3	4	4	40
																					FBgn0027617	3	4	4	39
																					FBgn0024909	3	4	4	33
																					FBgn0086895	3	4	4	32
																					FBgn0033316	3	4	4	27
																					FBgn0032194	3	4	4	26
																					FBgn0027868	3	4	4	25
																					FBgn0038722	3	4	4	24
																					FBgn0010356	3	4	4	23
																					FBgn0039654	3	4	4	22
																					FBgn0036818	3	4	4	22
																					FBgn0029840	3	4	4	20
																					FBgn0038274	3	4	4	19
																					FBgn0035762	3	4	4	13
																					FBgn0036512	3	4	4	7
																					FBgn0042085	3	4	5	53
																					FBgn0033155	3	4	5	41
																					FBgn0034430	3	4	5	23
																					FBgn0001301	3	4	5	20
																					FBgn0031773	3	4	5	15
																					FBgn0037882	3	4	5	12
																					FBgn0260771	3	4	6	52
																					FBgn0261111	3	5	2	5
																					FBgn0034312	3	5	2	2
																					FBgn0036893	3	5	3	29
																					FBgn0034646	3	5	3	22
																					FBgn0003978	3	5	3	18
																					FBgn0026722	3	5	4	25
																					FBgn0013531	3	5	4	24
																					FBgn0015299	3	5	4	23
																					FBgn0038578	3	5	4	22
																					FBgn0032054	3	5	4	16
																					FBgn0086444	3	5	4	15
																					FBgn0030858	3	5	4	15
																					FBgn0040236	3	5	4	12
																					FBgn0033350	3	5	4	8
																					FBgn0027505	3	5	4	7
																					FBgn0000524	3	5	5	66
																					FBgn0003687	3	5	5	32
																					FBgn0030269	3	5	5	21
																					FBgn0263697	3	5	5	20
																					FBgn0039271	3	5	6	33
																					FBgn0026207	3	5	6	26
																					FBgn0033401	3	6	3	10
																					FBgn0039120	3	6	6	44
																					FBgn0024314	3	6	6	19
																					FBgn0033757	3	6	7	101
																					FBgn0039559	3	6	8	117
																					FBgn0010247	3	7	4	22
																					FBgn0035025	3	7	6	81
																					FBgn0005695	3	7	6	70
																					FBgn0010315	3	7	6	65
																					FBgn0027537	3	7	6	63
																					FBgn0034564	3	8	4	31
																					FBgn0033527	3	8	5	24
																					FBgn0087007	3	26	5	3
																					FBgn0034647	3	91	4	0
																					FBgn0011582	2	0	0	0
																					FBgn0263780	2	0	0	0
																					FBgn0000287	2	0	1	0
																					FBgn0038202	2	0	1	0
																					FBgn0004860	2	1	1	9
																					FBgn0038385	2	1	1	0
																					FBgn0004870	2	1	1	0
																					FBgn0033885	2	1	1	0
																					FBgn0033686	2	1	2	9
																					FBgn0038590	2	1	2	4
																					FBgn0041100	2	1	2	3
																					FBgn0041174	2	1	2	2
																					FBgn0039747	2	1	2	0
																					FBgn0003984	2	1	3	0
																					FBgn0262717	2	1	5	0
																					FBgn0037275	2	1	9	0
																					FBgn0026402	2	2	1	15
																					FBgn0037622	2	2	1	12
																					FBgn0032813	2	2	1	0
																					FBgn0032780	2	2	1	0
																					FBgn0011660	2	2	2	35
																					FBgn0043001	2	2	2	30
																					FBgn0052438	2	2	2	27
																					FBgn0030121	2	2	2	17
																					FBgn0031834	2	2	2	14
																					FBgn0039067	2	2	2	14
																					FBgn0259982	2	2	2	14
																					FBgn0262166	2	2	2	13
																					FBgn0052707	2	2	2	13
																					FBgn0036263	2	2	2	13
																					FBgn0026582	2	2	2	13
																					FBgn0030793	2	2	2	13
																					FBgn0035923	2	2	2	13
																					FBgn0037554	2	2	2	12
																					FBgn0035754	2	2	2	11
																					FBgn0032691	2	2	2	10
																					FBgn0029825	2	2	2	10
																					FBgn0263667	2	2	2	10
																					FBgn0031456	2	2	2	10
																					FBgn0033842	2	2	2	9
																					FBgn0024191	2	2	2	9
																					FBgn0051368	2	2	2	8
																					FBgn0032339	2	2	2	7
																					FBgn0024912	2	2	2	6
																					FBgn0037569	2	2	2	6
																					FBgn0020278	2	2	2	5
																					FBgn0025111	2	2	2	0
																					FBgn0262167	2	2	3	39
																					FBgn0021761	2	2	3	28
																					FBgn0032863	2	2	3	28
																					FBgn0010316	2	2	3	25
																					FBgn0033554	2	2	3	22
																					FBgn0040298	2	2	3	19
																					FBgn0030945	2	2	3	8
																					FBgn0030465	2	2	3	8
																					FBgn0040751	2	2	3	2
																					FBgn0259789	2	2	4	79
																					FBgn0004101	2	2	4	11
																					FBgn0085212	2	2	4	7
																					FBgn0032907	2	3	2	29
																					FBgn0086613	2	3	2	17
																					FBgn0013717	2	3	2	15
																					FBgn0027841	2	3	2	15
																					FBgn0050390	2	3	2	13
																					FBgn0039566	2	3	2	13
																					FBgn0266671	2	3	2	11
																					FBgn0031909	2	3	2	9
																					FBgn0010287	2	3	2	9
																					FBgn0026433	2	3	3	37
																					FBgn0037359	2	3	3	28
																					FBgn0050169	2	3	3	27
																					FBgn0029861	2	3	3	25
																					FBgn0039004	2	3	3	24
																					FBgn0030969	2	3	3	21
																					FBgn0002791	2	3	3	21
																					FBgn0033566	2	3	3	20
																					FBgn0037371	2	3	3	19
																					FBgn0261065	2	3	3	19
																					FBgn0266580	2	3	3	17
																					FBgn0015618	2	3	3	17
																					FBgn0039867	2	3	3	16
																					FBgn0030365	2	3	3	16
																					FBgn0032883	2	3	3	15
																					FBgn0034310	2	3	3	15
																					FBgn0037578	2	3	3	14
																					FBgn0011741	2	3	3	14
																					FBgn0024222	2	3	3	14
																					FBgn0004597	2	3	3	13
																					FBgn0038584	2	3	3	11
																					FBgn0033337	2	3	3	9
																					FBgn0037550	2	3	3	7
																					FBgn0037364	2	3	4	75
																					FBgn0039459	2	3	4	45
																					FBgn0054001	2	3	4	11
																					FBgn0038233	2	3	4	8
																					FBgn0051633	2	4	1	3
																					FBgn0261068	2	4	2	20
																					FBgn0035149	2	4	2	12
																					FBgn0038344	2	4	2	11
																					FBgn0031882	2	4	2	8
																					FBgn0040228	2	4	2	2
																					FBgn0011774	2	4	3	41
																					FBgn0039125	2	4	3	28
																					FBgn0037372	2	4	3	22
																					FBgn0027592	2	4	3	17
																					FBgn0027873	2	4	3	15
																					FBgn0037383	2	4	3	12
																					FBgn0026634	2	4	3	10
																					FBgn0017551	2	4	4	58
																					FBgn0031664	2	4	4	19
																					FBgn0037338	2	4	5	62
																					FBgn0250850	2	4	5	56
																					FBgn0031078	2	4	5	36
																					FBgn0051721	2	5	0	0
																					FBgn0003118	2	5	2	3
																					FBgn0040491	2	5	2	1
																					FBgn0028380	2	5	3	24
																					FBgn0015818	2	5	3	24
																					FBgn0039158	2	5	4	15
																					FBgn0031822	2	5	5	22
																					FBgn0022213	2	6	5	66
																					FBgn0022338	2	6	9	104
																					FBgn0015925	2	7	4	31
																					FBgn0031769	2	7	7	99
																					FBgn0030943	2	9	6	76
																					FBgn0030054	2	13	14	255
																					FBgn0030503	2	24	4	38
																					FBgn0043791	1	0	0	0
																					FBgn0036212	1	0	1	1
																					FBgn0001138	1	0	1	0
																					FBgn0259935	1	0	1	0
																					FBgn0005613	1	0	2	0
																					FBgn0261648	1	0	6	0
																					FBgn0028897	1	1	0	5
																					FBgn0035689	1	1	0	4
																					FBgn0035842	1	1	1	24
																					FBgn0039731	1	1	1	22
																					FBgn0010317	1	1	1	20
																					FBgn0005624	1	1	1	14
																					FBgn0039170	1	1	1	14
																					FBgn0039017	1	1	1	12
																					FBgn0028895	1	1	1	12
																					FBgn0004406	1	1	1	11
																					FBgn0025807	1	1	1	10
																					FBgn0002989	1	1	1	10
																					FBgn0002905	1	1	1	10
																					FBgn0031191	1	1	1	10
																					FBgn0038296	1	1	1	10
																					FBgn0010398	1	1	1	9
																					FBgn0032047	1	1	1	9
																					FBgn0030100	1	1	1	9
																					FBgn0031314	1	1	1	9
																					FBgn0260817	1	1	1	8
																					FBgn0029686	1	1	1	8
																					FBgn0041147	1	1	1	8
																					FBgn0002707	1	1	1	7
																					FBgn0037667	1	1	1	7
																					FBgn0035443	1	1	1	7
																					FBgn0032391	1	1	1	6
																					FBgn0033749	1	1	1	6
																					FBgn0030956	1	1	1	6
																					FBgn0036184	1	1	1	6
																					FBgn0038666	1	1	1	6
																					FBgn0039044	1	1	1	5
																					FBgn0045035	1	1	1	5
																					FBgn0030506	1	1	1	5
																					FBgn0037741	1	1	1	5
																					FBgn0026431	1	1	1	5
																					FBgn0024491	1	1	1	5
																					FBgn0051612	1	1	1	5
																					FBgn0034707	1	1	1	5
																					FBgn0052104	1	1	1	4
																					FBgn0031631	1	1	1	3
																					FBgn0051866	1	1	1	2
																					FBgn0036121	1	1	1	1
																					FBgn0040765	1	1	1	0
																					FBgn0053108	1	1	1	0
																					FBgn0037141	1	1	2	33
																					FBgn0002878	1	1	2	18
																					FBgn0039016	1	1	2	12
																					FBgn0015376	1	1	2	11
																					FBgn0030655	1	1	2	11
																					FBgn0038860	1	1	2	10
																					FBgn0039702	1	1	2	6
																					FBgn0013751	1	1	2	0
																					FBgn0027490	1	2	1	17
																					FBgn0032450	1	2	1	15
																					FBgn0032251	1	2	1	13
																					FBgn0030877	1	2	1	11
																					FBgn0027553	1	2	1	11
																					FBgn0003479	1	2	1	10
																					FBgn0039301	1	2	1	10
																					FBgn0037620	1	2	1	10
																					FBgn0036356	1	2	1	9
																					FBgn0030874	1	2	1	9
																					FBgn0035462	1	2	1	9
																					FBgn0029943	1	2	1	7
																					FBgn0034402	1	2	1	5
																					FBgn0036292	1	2	1	4
																					FBgn0015025	1	2	1	4
																					FBgn0037345	1	2	1	1
																					FBgn0032705	1	2	2	42
																					FBgn0011020	1	2	2	35
																					FBgn0036480	1	2	2	20
																					FBgn0262647	1	2	2	19
																					FBgn0033766	1	2	2	18
																					FBgn0263755	1	2	2	17
																					FBgn0031655	1	2	2	17
																					FBgn0030122	1	2	2	17
																					FBgn0014340	1	2	2	15
																					FBgn0036850	1	2	2	15
																					FBgn0024542	1	2	2	14
																					FBgn0032154	1	2	2	13
																					FBgn0004391	1	2	2	13
																					FBgn0025781	1	2	2	13
																					FBgn0030959	1	2	2	12
																					FBgn0035150	1	2	2	11
																					FBgn0020407	1	2	2	11
																					FBgn0026679	1	2	2	10
																					FBgn0036570	1	2	2	10
																					FBgn0036038	1	2	2	8
																					FBgn0027864	1	2	2	5
																					FBgn0002872	1	2	3	52
																					FBgn0041164	1	2	3	31
																					FBgn0011802	1	2	3	30
																					FBgn0022724	1	2	3	21
																					FBgn0039139	1	2	3	11
																					FBgn0001180	1	2	5	55
																					FBgn0014342	1	3	1	2
																					FBgn0029856	1	3	1	2
																					FBgn0002715	1	3	2	25
																					FBgn0022786	1	3	2	20
																					FBgn0015621	1	3	2	18
																					FBgn0266421	1	3	2	14
																					FBgn0000018	1	3	2	6
																					FBgn0040634	1	3	2	2
																					FBgn0261004	1	3	3	53
																					FBgn0038609	1	3	3	18
																					FBgn0266916	1	3	4	80
																					FBgn0033089	1	4	2	17
																					FBgn0038772	1	5	5	63
																					FBgn0023515	1	8	9	236
																					FBgn0003525	1	11	17	255
																					FBgn0000615	1	12	9	126
																					FBgn0033051	1	20	1	6
																					FBgn0003482	0	0	0	8
																					FBgn0004367	0	0	0	6
																					FBgn0003082	0	0	0	5
																					FBgn0030931	0	0	0	3
																					FBgn0042127	0	0	0	2
																					FBgn0260932	0	0	0	2
																					FBgn0036730	0	0	0	1
																					FBgn0033389	0	0	0	1
																					FBgn0262598	0	0	0	1
																					FBgn0263076	0	0	0	0
																					FBgn0038205	0	0	0	0
																					FBgn0041004	0	0	0	0
																					FBgn0031088	0	0	0	0
																					FBgn0034558	0	0	0	0
																					FBgn0037751	0	0	0	0
																					FBgn0025627	0	0	0	0
																					FBgn0033748	0	0	0	0
																					FBgn0017456	0	0	0	0
																					FBgn0039039	0	0	0	0
																					FBgn0000560	0	0	0	0
																					FBgn0001325	0	0	0	0
																					FBgn0004956	0	0	0	0
																					FBgn0035626	0	0	0	0
																					FBgn0029907	0	0	0	0
																					FBgn0035693	0	0	0	0
																					FBgn0039673	0	0	0	0
																					FBgn0033440	0	0	0	0
																					FBgn0003527	0	0	1	9
																					FBgn0263143	0	0	1	9
																					FBgn0003480	0	0	1	6
																					FBgn0028434	0	0	1	6
																					FBgn0263974	0	0	1	6
																					FBgn0034484	0	0	1	0
																					FBgn0003513	0	0	1	0
																					FBgn0005638	0	0	2	0
																					FBgn0003944	0	0	3	0
																					FBgn0030170	0	1	0	14
																					FBgn0011659	0	1	0	8
																					FBgn0037263	0	1	0	5
																					FBgn0038917	0	1	0	3
																					FBgn0042125	0	1	0	3
																					FBgn0051460	0	1	0	2
																					FBgn0002716	0	1	0	1
																					FBgn0041195	0	1	0	0
																					FBgn0050157	0	1	0	0
																					FBgn0037307	0	1	0	0
																					FBgn0013323	0	1	0	0
																					FBgn0033549	0	1	1	29
																					FBgn0000351	0	1	1	28
																					FBgn0037025	0	1	1	25
																					FBgn0023395	0	1	1	23
																					FBgn0004400	0	1	1	23
																					FBgn0031540	0	1	1	20
																					FBgn0002899	0	1	1	19
																					FBgn0030373	0	1	1	19
																					FBgn0029970	0	1	1	17
																					FBgn0027513	0	1	1	15
																					FBgn0003268	0	1	1	15
																					FBgn0038827	0	1	1	14
																					FBgn0061476	0	1	1	14
																					FBgn0036640	0	1	1	14
																					FBgn0266111	0	1	1	12
																					FBgn0026361	0	1	1	12
																					FBgn0031848	0	1	1	11
																					FBgn0036354	0	1	1	11
																					FBgn0016054	0	1	1	11
																					FBgn0002901	0	1	1	10
																					FBgn0261266	0	1	1	7
																					FBgn0031678	0	1	1	6
																					FBgn0033450	0	1	1	5
																					FBgn0035996	0	1	1	4
																					FBgn0264562	0	1	1	3
																					FBgn0013276	0	1	1	0
																					FBgn0002573	0	1	1	0
																					FBgn0003701	0	1	2	40
																					FBgn0040290	0	1	2	36
																					FBgn0030507	0	1	2	36
																					FBgn0026598	0	1	2	33
																					FBgn0003483	0	1	2	31
																					FBgn0038608	0	1	2	29
																					FBgn0026876	0	1	2	24
																					FBgn0250816	0	1	2	23
																					FBgn0033354	0	1	2	18
																					FBgn0263232	0	1	2	17
																					FBgn0002709	0	1	2	15
																					FBgn0000015	0	1	2	0
																					FBgn0026176	0	1	5	0
																					FBgn0053542	0	2	0	0
																					FBgn0000146	0	2	1	25
																					FBgn0034314	0	2	1	18
																					FBgn0004374	0	2	1	12
																					FBgn0026417	0	2	1	6
																					FBgn0001217	0	2	1	0
																					FBgn0010314	0	2	2	67
																					FBgn0031091	0	2	2	60
																					FBgn0034098	0	2	2	49
																					FBgn0033921	0	2	2	48
																					FBgn0259791	0	2	2	42
																					FBgn0024920	0	2	2	37
																					FBgn0003401	0	2	2	35
																					FBgn0040347	0	2	2	33
																					FBgn0031252	0	2	2	33
																					FBgn0038390	0	2	2	29
																					FBgn0037746	0	2	2	29
																					FBgn0031549	0	2	2	27
																					FBgn0086695	0	2	2	27
																					FBgn0050085	0	2	3	58
																					FBgn0003114	0	2	3	55
																					FBgn0029733	0	2	3	51
																					FBgn0027949	0	2	3	47
																					FBgn0000166	0	2	3	46
																					FBgn0016034	0	3	2	37
																					FBgn0002673	0	3	3	66
																					FBgn0266420	0	3	3	58
																					FBgn0040602	0	3	3	46
																					FBgn0000826	0	3	4	65
																					FBgn0029879	0	3	4	46
																					FBgn0010382	0	3	6	124
																					FBgn0036332	0	4	1	9
																					FBgn0016053	0	4	4	63
																					FBgn0260399	0	4	5	108
																					FBgn0032105	0	4	5	87
																					FBgn0011723	0	5	1	0
																					FBgn0031435	0	5	5	109
																					FBgn0010097	0	5	5	89
																					FBgn0052251	0	5	7	118
																					FBgn0267347	0	6	7	94
																					FBgn0260780	0	7	10	195
																					FBgn0085424	0	8	0	0
																					FBgn0004872	0	8	7	154
																					FBgn0053099	0	10	1	1
																					FBgn0261930	0	13	0	0
																					FBgn0002985	0	19	1	0
																					FBgn0037781	0	23	1	8
																					FBgn0051272	0	29	1	0
																					FBgn0003015	0	35	45	734
																					FBgn0000251	0	68	15	252
																					FBgn0052633	0	98	1	0
																					FBgn0040723	0	369	4	1
																					FBgn0003357	0	4560	129	1
																					FBgn0003356	0	9780	159	1
																					FBgn0250815	40	725	112	257
																					FBgn0039358	41	21	33	94
																					FBgn0040060	151	23	48	85
																					FBgn0035665	18	10	13	84
																					FBgn0010357	13	4	13	78
																					FBgn0039471	140	157	138	77
																					FBgn0003863	66	85	185	67
																					FBgn0020906	85	90	243	64
																					FBgn0031654	20	8	22	59
																					FBgn0021765	38	26	40	53
																					FBgn0039777	18	33	25	45
																					FBgn0010425	5	11	7	31
																					FBgn0036024	12	38	15	29
																					FBgn0039030	4	5	5	28
																					FBgn0031653	9	17	12	27
																					FBgn0003358	7	5	7	26
																					FBgn0035670	7	54	13	24
																					FBgn0032144	22	18	17	22
																					FBgn0038973	19	3	32	15
																					FBgn0035667	8	16	10	11
																					FBgn0259998	0	1	0	9
																					FBgn0035666	63	43	50	8
																					FBgn0039778	6	9	7	7
																					FBgn0036831	6	8	7	7
																					FBgn0030837	8	10	6	5
																					FBgn0034292	11	3	5	5
																					FBgn0031249	1	7	2	3
																					FBgn0028920	1	3	2	3
																					FBgn0030098	1	3	2	3
																					FBgn0028533	1	2	1	3
																					FBgn0032069	0	4911	98	1
																					FBgn0011555	30	7	94	1
																					FBgn0035781	0	5046	90	1
																					FBgn0250836	144	27	88	1
																					FBgn0036422	0	6640	81	1
																					FBgn0030775	69	5	80	1
																					FBgn0036759	16	13	3	1
																					FBgn0020508	0	0	0	1
																					FBgn0032068	0	0	0	1
																					FBgn0030777	3	709	1483	0
																					FBgn0000063	6	3	33	0
																					FBgn0043470	24	641	17	0
																					FBgn0038701	0	45	17	0
																					FBgn0040959	161	1	17	0
																					FBgn0002578	6	0	11	0
																					FBgn0026085	4	0	5	0
																					FBgn0037206	4	36	4	0
																					FBgn0033740	8	1	4	0
																					FBgn0035779	49	0	3	0
																					FBgn0028950	31	0	3	0
																					FBgn0033826	3	0	3	0
																					FBgn0039470	1	0	3	0
																					FBgn0043471	0	0	3	0
																					FBgn0011556	0	306	2	0
																					FBgn0038136	0	299	2	0
																					FBgn0030776	0	236	2	0
																					FBgn0038481	10	227	2	0
																					FBgn0019928	0	225	2	0
																					FBgn0036948	1	19	2	0
																					FBgn0032390	20	0	2	0
																					FBgn0035210	0	67	1	0
																					FBgn0034569	8	0	1	0
																					FBgn0038700	5	0	1	0
																					FBgn0034052	3	0	1	0
																					FBgn0015001	1	0	1	0
																					FBgn0034294	0	0	1	0
																					FBgn0036023	0	0	1	0
																					FBgn0039453	0	45	0	0
																					FBgn0036952	0	32	0	0
																					FBgn0032505	313	730	296	534
																					FBgn0000055	24	25	36	436
																					FBgn0031176	88	225	116	426
																					FBgn0033820	0	18	21	382
																					FBgn0038914	55	64	62	317
																					FBgn0015623	107	123	93	315
																					FBgn0030157	163	569	209	303
																					FBgn0038774	181	211	431	251
																					FBgn0014028	104	86	101	243
																					FBgn0010100	57	34	34	223
																					FBgn0040732	45	51	41	219
																					FBgn0034512	42	35	41	216
																					FBgn0029172	168	130	195	210
																					FBgn0027560	52	175	80	209
																					FBgn0027291	182	193	66	196
																					FBgn0039800	2082	515	2529	195
																					FBgn0036106	163	289	131	179
																					FBgn0010352	89	193	127	173
																					FBgn0028526	25	29	76	166
																					FBgn0262559	137	161	140	165
																					FBgn0038820	70	323	89	161
																					FBgn0039682	127	137	1016	157
																					FBgn0020764	42	42	38	155
																					FBgn0037913	168	215	322	151
																					FBgn0004427	102	96	142	149
																					FBgn0034474	162	95	165	142
																					FBgn0037547	91	80	118	142
																					FBgn0033446	85	557	152	141
																					FBgn0050026	0	6	6	129
																					FBgn0261439	41	44	62	126
																					FBgn0000079	32	63	32	125
																					FBgn0030519	1	5	7	123
																					FBgn0005671	10	28	19	120
																					FBgn0032472	57	83	57	116
																					FBgn0022160	55	59	29	114
																					FBgn0013770	0	4	5	114
																					FBgn0000406	2	6	8	113
																					FBgn0002719	152	170	537	111
																					FBgn0032836	115	76	98	110
																					FBgn0029975	42	39	57	110
																					FBgn0050008	79	65	146	107
																					FBgn0037643	8	11	12	101
																					FBgn0036030	74	105	60	100
																					FBgn0032322	60	79	68	98
																					FBgn0262515	31	117	50	97
																					FBgn0035471	103	652	211	96
																					FBgn0014869	26	17	17	95
																					FBgn0027580	33	14	24	94
																					FBgn0001125	42	22	46	92
																					FBgn0262782	19	15	16	92
[truncated: 1,445 more rows]
