# Supplementary material for: Gene expression differences consistent with water loss reduction underlie desiccation tolerance of natural Drosophila populations
Source: BMC Biol. 2023 Feb 16;21:35. doi: 10.1186/s12915-023-01530-4 (PMC9933328; doi:10.1186/s12915-023-01530-4)
Supplement: Supplementary file 7 — Additional file 7: Table S6. Results of the PPI network analysis performed using STRING and MCC calculation performed using Cytohubba. [file 12915_2023_1530_MOESM7_ESM.xlsx]

## Sheet: S6
Additional file 7. Table S6. Results of the PPI network analysis performed using STRING and MCC calculation performed using Cytohubba. A) All DEGs. B) Tolerant DEGs C) Sensitive DEGs D) Basal DEGs. Genes considered as hubs are depicted in bold. Tables are organized horizontally.
A) "All DEGs": All strains together comparing treated and control conditions																					B) "Tolerand DEGs": Tolerant strains comparing treated and control conditions																								C) "Sensitive DEGs": Sensitive strains comparing treated and control conditions
STRING analysis																Cyto hubba analysis					STRING analysis																		Cyto hubba
Node 1	Node 2	Node1 string internal ID	Node 2 string internal ID	Node 1 external ID	Node 2 extenal ID	Neighborhood on chromosome	Gene fusion	Phylogenetic cooccurrence	Homology	Coexpression	Experimentally determined interaction	Database annotated	Automated textmining	Combined score		Gene ID	Gene Name	MCC			Node 1	Node 2	Node1 string internal ID	Node 2 string internal ID	Node 1 external ID	Node 2 extenal ID	Neighborhood on chromosome	Gene fusion	Phylogenetic cooccurrence	Homology	Coexpression	Experimentally determined interaction	Database annotated	Automated textmining	Combined score				Gene ID	Gene Name	MCC				Node 1	Node 2	Node1 string internal ID	Node 2 string internal ID	Node 1 external ID
RpS2	RpS24	3228636	3224769	7227.FBpp0079500	7227.FBpp0071846	0	0	0	0	0.985	0.973	0	0	0.999		FBgn0030629	CG9123	9.22337e+13			RpS2	RpS9	3228636	3226957	7227.FBpp0079500	7227.FBpp0076152	0	0	0	0	0.997	0.973	0	0	0.999				FBgn0030629	CG9123	9.22337e+13				Vps24	Chmp1	3228186	3226298	7227.FBpp0078598
SmE	SmG	3228469	3225945	7227.FBpp0079182	7227.FBpp0074151	0	0	0	0	0.998	0.909	0	0	0.999		FBgn0030630	CG12608	9.22337e+13			RpS2	RpL40	3228636	3227463	7227.FBpp0079500	7227.FBpp0077159	0	0	0	0	0.998	0.973	0	0	0.999				FBgn0032701	CG10341	9.22337e+13				CG32791	TSG101	3237681	3226417	7227.FBpp0305929
T-cp1	Cctgamma	3230798	3230322	7227.FBpp0083683	7227.FBpp0082787	0	0	0	0.79	0.999	0.902	0	0	0.999		FBgn0036838	CG3808	9.22337e+13			RpLP0-like	CG32409	3232730	3227244	7227.FBpp0087511	7227.FBpp0076738	0	0	0	0	0.999	0.75	0	0	0.999				FBgn0030630	CG12608	9.22337e+13				Vps20	Vps25	3236570	3232855	7227.FBpp0300826
RpS21	RpL23	3227532	3224752	7227.FBpp0077309	7227.FBpp0071808	0	0	0	0	0.995	0.973	0	0	0.999		FBgn0039626	Slu7	9.22337e+13			RpS21	RpL40	3227532	3227463	7227.FBpp0077309	7227.FBpp0077159	0	0	0	0	0.995	0.973	0	0	0.999				FBgn0036838	CG3808	9.22337e+13
RpS13	RpS24	3228541	3224769	7227.FBpp0079328	7227.FBpp0071846	0	0	0	0	0.996	0.973	0	0	0.999		FBgn0036405	CG6833	9.22337e+13			CG5394	Aats-gly	3230920	3226567	7227.FBpp0083898	7227.FBpp0075386	0	0	0	0	0.993	0.858	0	0	0.999				FBgn0036405	CG6833	9.22337e+13
LSm7	CG6610	3229133	3227254	7227.FBpp0080488	7227.FBpp0076756	0	0	0	0	0.813	0.997	0	0	0.999		FBgn0036772	CG5290	9.22337e+13			RpS2	RpS24	3228636	3224769	7227.FBpp0079500	7227.FBpp0071846	0	0	0	0	0.985	0.973	0	0	0.999				FBgn0036772	CG5290	9.22337e+13
CG7770	CG7048	3236912	3235229	7227.FBpp0303214	7227.FBpp0290701	0	0	0	0	0.997	0.978	0	0	0.999		FBgn0016983	smid	9.22337e+13			RpL40	RpL35	3227463	3224208	7227.FBpp0077159	7227.FBpp0070766	0	0	0	0	0.996	0.973	0	0	0.999				FBgn0037250	CG1074	9.22337e+13
Yp2	Yp1	3224520	3224518	7227.FBpp0071359	7227.FBpp0071354	0	0	0	0.95	0.999	0.52	0	0	0.999		FBgn0086130	Dbp21E2	9.22337e+13			RpS21	RpL35	3227532	3224208	7227.FBpp0077309	7227.FBpp0070766	0	0	0	0	0.993	0.973	0	0	0.999				FBgn0016983	smid	9.22337e+13
RpS9	RpS24	3226957	3224769	7227.FBpp0076152	7227.FBpp0071846	0	0	0	0	0.979	0.973	0	0	0.999		FBgn0035520	CG11586	9.22337e+13			RpS25	RpS24	3229833	3224769	7227.FBpp0081845	7227.FBpp0071846	0	0	0	0	0.998	0.973	0	0	0.999				FBgn0086130	Dbp21E2	9.22337e+13
RpS30	RpS24	3230644	3224769	7227.FBpp0083376	7227.FBpp0071846	0	0	0	0	0.969	0.971	0	0	0.999		FBgn0036487	Prp31	9.22337e+13			RpS21	RpS24	3227532	3224769	7227.FBpp0077309	7227.FBpp0071846	0	0	0	0	0.975	0.973	0	0	0.999				FBgn0039404	CG14543	9.22337e+13
CG8545	nop5	3232509	3228392	7227.FBpp0087045	7227.FBpp0078997	0	0	0	0	0.994	0.819	0	0	0.999		FBgn0040235	c12.1	9.22337e+13			RpS25	RpS13	3229833	3228541	7227.FBpp0081845	7227.FBpp0079328	0	0	0	0	0.998	0.973	0	0	0.999				FBgn0035901	CG6745	9.22337e+13
RpS25	RpS2	3229833	3228636	7227.FBpp0081845	7227.FBpp0079500	0	0	0	0	0.995	0.973	0	0	0.999		FBgn0039404	CG14543	9.22337e+13			RpS25	RpL23	3229833	3224752	7227.FBpp0081845	7227.FBpp0071808	0	0	0	0	0.995	0.999	0	0	0.999				FBgn0052533	CG32533	9.22337e+13
CG2021	CG9344	3225197	3224564	7227.FBpp0072674	7227.FBpp0071449	0	0	0	0	0.821	0.997	0	0	0.999		FBgn0032690	CG10333	9.22337e+13			CG5706	CG2263	3230986	3224409	7227.FBpp0084021	7227.FBpp0071138	0	0	0	0	0.889	0.995	0	0	0.999				FBgn0032430	CG6388	9.22337e+13
Tcp-1zeta	CG7033	3225825	3224453	7227.FBpp0073902	7227.FBpp0071226	0	0	0	0.727	0.993	0.884	0	0	0.999		FBgn0035901	CG6745	9.22337e+13			CG8545	nop5	3232509	3228392	7227.FBpp0087045	7227.FBpp0078997	0	0	0	0	0.994	0.819	0	0	0.999				FBgn0044030	mRpS14	9.22337e+13
RpS13	RpS5a	3228541	3225963	7227.FBpp0079328	7227.FBpp0074180	0	0	0	0	0.986	0.951	0	0	0.999		FBgn0052533	CG32533	9.22337e+13			RpS30	RpS21	3230644	3227532	7227.FBpp0083376	7227.FBpp0077309	0	0	0	0	0.995	0.973	0	0	0.999				FBgn0038057	CG12267	9.22337e+13
Cct5	CG7033	3232537	3224453	7227.FBpp0087095	7227.FBpp0071226	0	0	0	0.809	0.999	0.945	0	0	0.999		FBgn0032430	CG6388	9.22337e+13			RpS2	RpS21	3228636	3227532	7227.FBpp0079500	7227.FBpp0077309	0	0	0	0	0.992	0.973	0	0	0.999				FBgn0035063	Eap	9.22337e+13
Scr	Dfd	3233296	3229461	7227.FBpp0089393	7227.FBpp0081138	0	0	0	0.7	0.258	0.999	0	0	0.999		FBgn0044030	mRpS14	9.22337e+13			Non1	CG4364	3232785	3228601	7227.FBpp0087637	7227.FBpp0079445	0	0	0	0	0.996	0.92	0	0	0.999				FBgn0266284	Ns3	9.22337e+13
Nop56	nop5	3230765	3228392	7227.FBpp0083625	7227.FBpp0078997	0	0	0	0.882	0.999	0.941	0	0	0.999		FBgn0031601	Dim1	9.22337e+13			RpS27A	RpS13	3228689	3228541	7227.FBpp0079606	7227.FBpp0079328	0	0	0	0	0.993	0.973	0	0	0.999				FBgn0037543	CG10903	9.22337e+13
RpS2	RpL23	3228636	3224752	7227.FBpp0079500	7227.FBpp0071808	0	0	0	0	0.995	0.973	0	0	0.999		FBgn0038057	CG12267	9.22337e+13			RpS25	RpS9	3229833	3226957	7227.FBpp0081845	7227.FBpp0076152	0	0	0	0	0.996	0.982	0	0	0.999				FBgn0038474	mRpS11	9.22337e+13
Cct5	Cctgamma	3232537	3230322	7227.FBpp0087095	7227.FBpp0082787	0	0	0	0.784	0.999	0.899	0	0	0.999		FBgn0035063	Eap	9.22337e+13			Antp	Dfd	3229473	3229461	7227.FBpp0081161	7227.FBpp0081138	0	0	0	0.692	0.056	0.999	0	0	0.999				FBgn0036018	CG3335	9.22337e+13
RpS13	RpL28	3228541	3225327	7227.FBpp0079328	7227.FBpp0072957	0	0	0	0	0.992	0.971	0	0	0.999		FBgn0266284	Ns3	9.22337e+13			RpS30	RpL23	3230644	3224752	7227.FBpp0083376	7227.FBpp0071808	0	0	0	0	0.994	0.973	0	0	0.999				FBgn0038968	CG12499	9.22337e+13
RpL28	RpL35	3225327	3224208	7227.FBpp0072957	7227.FBpp0070766	0	0	0	0	0.992	0.948	0	0	0.999		FBgn0036018	CG3335	9.22337e+13			RpS2	RpS5a	3228636	3225963	7227.FBpp0079500	7227.FBpp0074180	0	0	0	0	0.996	0.951	0	0	0.999				FBgn0010220	Dbp45A	9.22337e+13
T-cp1	CG7033	3230798	3224453	7227.FBpp0083683	7227.FBpp0071226	0	0	0	0.825	0.999	0.92	0	0	0.999		FBgn0037543	CG10903	9.22337e+13			RpS13	RpS5a	3228541	3225963	7227.FBpp0079328	7227.FBpp0074180	0	0	0	0	0.986	0.951	0	0	0.999				FBgn0039765	mRpS18C	9.22337e+13
SmE	SmD1	3228469	3226722	7227.FBpp0079182	7227.FBpp0075684	0	0	0	0	0.998	0.88	0	0	0.999		FBgn0038474	mRpS11	9.22337e+13			RpS13	RpL23	3228541	3224752	7227.FBpp0079328	7227.FBpp0071808	0	0	0	0	0.995	0.973	0	0	0.999				FBgn0035374	mRpS35	9.22337e+13
RpS30	RpL23	3230644	3224752	7227.FBpp0083376	7227.FBpp0071808	0	0	0	0	0.994	0.973	0	0	0.999		FBgn0038666	Smu1	9.22337e+13			RpS30	RpS27A	3230644	3228689	7227.FBpp0083376	7227.FBpp0079606	0	0	0	0	0.995	0.973	0	0	0.999				FBgn0011787	mRpL12	9.22337e+13
RpS24	RpL35	3224769	3224208	7227.FBpp0071846	7227.FBpp0070766	0	0	0	0	0.992	0.971	0	0	0.999		FBgn0261641	CG42724	9.22337e+13			RpS30	RpL40	3230644	3227463	7227.FBpp0083376	7227.FBpp0077159	0	0	0	0	0.998	0.973	0	0	0.999				FBgn0031639	mRpS2	9.22337e+13
SmF	SmD1	3232549	3226722	7227.FBpp0087118	7227.FBpp0075684	0	0	0	0	0.992	0.88	0	0	0.999		FBgn0038235	CG8461	9.22337e+13			RpS21	RpL28	3227532	3225327	7227.FBpp0077309	7227.FBpp0072957	0	0	0	0	0.991	0.968	0	0	0.999				FBgn0004556	Dbp73D	9.22337e+13
RpS25	RpL23	3229833	3224752	7227.FBpp0081845	7227.FBpp0071808	0	0	0	0	0.995	0.999	0	0	0.999		FBgn0038968	CG12499	9.22337e+13			RpS13	RpL40	3228541	3227463	7227.FBpp0079328	7227.FBpp0077159	0	0	0	0	0.996	0.973	0	0	0.999				FBgn0037561	CG9630	9.22337e+13
RpS30	RpS2	3230644	3228636	7227.FBpp0083376	7227.FBpp0079500	0	0	0	0	0.995	0.973	0	0	0.999		FBgn0010220	Dbp45A	9.22337e+13			RpS30	RpL35	3230644	3224208	7227.FBpp0083376	7227.FBpp0070766	0	0	0	0	0.998	0.971	0	0	0.999				FBgn0038235	CG8461	9.22337e+13
RpS30	RpL28	3230644	3225327	7227.FBpp0083376	7227.FBpp0072957	0	0	0	0	0.993	0.971	0	0	0.999		FBgn0032388	CG6686	9.22337e+13			RpS30	RpS9	3230644	3226957	7227.FBpp0083376	7227.FBpp0076152	0	0	0	0	0.996	0.973	0	0	0.999				FBgn0035336	CG9004	9.22337e+13
RpS30	RpS9	3230644	3226957	7227.FBpp0083376	7227.FBpp0076152	0	0	0	0	0.996	0.973	0	0	0.999		FBgn0039765	mRpS18C	9.22337e+13			RpS2	RpS13	3228636	3228541	7227.FBpp0079500	7227.FBpp0079328	0	0	0	0	0.997	0.973	0	0	0.999				FBgn0031361	CG17652	9.22337e+13
RpS13	RpS21	3228541	3227532	7227.FBpp0079328	7227.FBpp0077309	0	0	0	0	0.993	0.973	0	0	0.999		FBgn0036774	mRpS26	9.22337e+13			Nop56	nop5	3230765	3228392	7227.FBpp0083625	7227.FBpp0078997	0	0	0	0.882	0.999	0.941	0	0	0.999				FBgn0025630	CG4061	9.22337e+13
RpS25	RpS9	3229833	3226957	7227.FBpp0081845	7227.FBpp0076152	0	0	0	0	0.996	0.982	0	0	0.999		FBgn0035374	mRpS35	9.22337e+13			Scr	Dfd	3233296	3229461	7227.FBpp0089393	7227.FBpp0081138	0	0	0	0.7	0.258	0.999	0	0	0.999				FBgn0031660	mRpL28	9.22337e+13
RpS13	RpL23	3228541	3224752	7227.FBpp0079328	7227.FBpp0071808	0	0	0	0	0.995	0.973	0	0	0.999		FBgn0031639	mRpS2	9.22337e+13			RpS13	RpS9	3228541	3226957	7227.FBpp0079328	7227.FBpp0076152	0	0	0	0	0.995	0.973	0	0	0.999				FBgn0033169	CG11123	9.22337e+13
RpL28	RpL23	3225327	3224752	7227.FBpp0072957	7227.FBpp0071808	0	0	0	0	0.991	0.963	0	0	0.999		FBgn0035141	Cypl	9.22337e+13			RpS27A	RpL40	3228689	3227463	7227.FBpp0079606	7227.FBpp0077159	0	0	0	0.952	0.996	0.995	0	0	0.999				FBgn0037200	CG11109	9.22337e+13
Cct5	Tcp-1eta	3232537	3229607	7227.FBpp0087095	7227.FBpp0081401	0	0	0	0.764	0.999	0.91	0	0	0.999		FBgn0004556	Dbp73D	9.22337e+13			RpS25	RpS2	3229833	3228636	7227.FBpp0081845	7227.FBpp0079500	0	0	0	0	0.995	0.973	0	0	0.999				FBgn0034528	CG11180	9.22337e+13
T-cp1	CG5525	3230798	3228880	7227.FBpp0083683	7227.FBpp0079992	0	0	0	0.811	0.999	0.905	0	0	0.999		FBgn0037561	CG9630	9.22337e+13			RpS13	RpS24	3228541	3224769	7227.FBpp0079328	7227.FBpp0071846	0	0	0	0	0.996	0.973	0	0	0.999				FBgn0035534	mRpS6	9.22337e+13
CG5525	CG7033	3228880	3224453	7227.FBpp0079992	7227.FBpp0071226	0	0	0	0.805	0.997	0.904	0	0	0.999		FBgn0035336	CG9004	9.22337e+13			RpS25	RpL35	3229833	3224208	7227.FBpp0081845	7227.FBpp0070766	0	0	0	0	0.996	0.973	0	0	0.999				FBgn0003714	tko	9.22337e+13
CG7048	CG13993	3235229	3228297	7227.FBpp0290701	7227.FBpp0078822	0	0	0	0	0.999	0.97	0	0	0.999		FBgn0031361	CG17652	9.22337e+13			RpS9	RpL35	3226957	3224208	7227.FBpp0076152	7227.FBpp0070766	0	0	0	0	0.995	0.973	0	0	0.999				FBgn0053506	CG33506	9.22337e+13
CG5706	CG2263	3230986	3224409	7227.FBpp0084021	7227.FBpp0071138	0	0	0	0	0.889	0.995	0	0	0.999		FBgn0025630	CG4061	9.22337e+13			RpL40	RpL23	3227463	3224752	7227.FBpp0077159	7227.FBpp0071808	0	0	0	0	0.998	0.999	0	0	0.999				FBgn0029857	wuho	9.22337e+13
LSm7	CG9344	3229133	3224564	7227.FBpp0080488	7227.FBpp0071449	0	0	0	0	0.665	0.997	0	0	0.999		FBgn0031660	mRpL28	9.22337e+13			RpS9	RpS24	3226957	3224769	7227.FBpp0076152	7227.FBpp0071846	0	0	0	0	0.979	0.973	0	0	0.999				FBgn0034933	CG3735	9.22337e+13
SmF	SmG	3232549	3225945	7227.FBpp0087118	7227.FBpp0074151	0	0	0	0	0.998	0.909	0	0	0.999		FBgn0037200	CG11109	9.22337e+13			Tcp-1eta	CG5525	3229607	3228880	7227.FBpp0081401	7227.FBpp0079992	0	0	0	0.815	0.998	0.885	0	0	0.999				FBgn0038234	mRpL11	9.22337e+13
pit	nop5	3230741	3228392	7227.FBpp0083572	7227.FBpp0078997	0	0	0	0	0.996	0.838	0	0	0.999		FBgn0001491	l(1)10Bb	9.22337e+13			RpL28	RpL35	3225327	3224208	7227.FBpp0072957	7227.FBpp0070766	0	0	0	0	0.992	0.948	0	0	0.999				FBgn0026079	Nsun2	9.22337e+13
RpLP0-like	CG32409	3232730	3227244	7227.FBpp0087511	7227.FBpp0076738	0	0	0	0	0.999	0.75	0	0	0.999		FBgn0033169	CG11123	9.22337e+13			CG5525	CG7033	3228880	3224453	7227.FBpp0079992	7227.FBpp0071226	0	0	0	0.805	0.997	0.904	0	0	0.999				FBgn0023514	CG14805	9.22337e+13
Cctgamma	CG5525	3230322	3228880	7227.FBpp0082787	7227.FBpp0079992	0	0	0	0.781	0.994	0.883	0	0	0.999		FBgn0034528	CG11180	9.22337e+13			pit	nop5	3230741	3228392	7227.FBpp0083572	7227.FBpp0078997	0	0	0	0	0.996	0.838	0	0	0.999				FBgn0029999	CG1575	9.22337e+13
Tcp-1eta	CG5525	3229607	3228880	7227.FBpp0081401	7227.FBpp0079992	0	0	0	0.815	0.998	0.885	0	0	0.999		FBgn0035534	mRpS6	9.22337e+13			RpS25	RpS21	3229833	3227532	7227.FBpp0081845	7227.FBpp0077309	0	0	0	0	0.996	0.973	0	0	0.999				FBgn0037330	mRpL44	9.22337e+13
CG5525	Tcp-1zeta	3228880	3225825	7227.FBpp0079992	7227.FBpp0073902	0	0	0	0.769	0.998	0.876	0	0	0.999		FBgn0003714	tko	9.22337e+13			RpS30	RpS24	3230644	3224769	7227.FBpp0083376	7227.FBpp0071846	0	0	0	0	0.969	0.971	0	0	0.999				FBgn0034001	mRpL41	9.22337e+13
RpS2	RpS13	3228636	3228541	7227.FBpp0079500	7227.FBpp0079328	0	0	0	0	0.997	0.973	0	0	0.999		FBgn0086707	ncm	9.22337e+13			RpS27A	RpL28	3228689	3225327	7227.FBpp0079606	7227.FBpp0072957	0	0	0	0	0.99	0.966	0	0	0.999				FBgn0051450	mRpS18A	9.22337e+13
CG7048	CG10635	3235229	3227308	7227.FBpp0290701	7227.FBpp0076858	0	0	0	0	0.983	0.979	0	0	0.999		FBgn0053506	CG33506	9.22337e+13			RpS2	RpL23	3228636	3224752	7227.FBpp0079500	7227.FBpp0071808	0	0	0	0	0.995	0.973	0	0	0.999				FBgn0038319	mRpL9	9.22337e+13
RpS9	RpS5a	3226957	3225963	7227.FBpp0076152	7227.FBpp0074180	0	0	0	0	0.993	0.951	0	0	0.999		FBgn0029857	wuho	9.22337e+13			RpS25	RpL40	3229833	3227463	7227.FBpp0081845	7227.FBpp0077159	0	0	0	0	0.996	0.999	0	0	0.999				FBgn0031764	CG9107	9.22337e+13
T-cp1	Tcp-1eta	3230798	3229607	7227.FBpp0083683	7227.FBpp0081401	0	0	0	0.825	0.996	0.912	0	0	0.999		FBgn0034933	CG3735	9.22337e+13			CG5394	CG12304	3230920	3226534	7227.FBpp0083898	7227.FBpp0075318	0	0	0	0	0.062	0.999	0	0	0.999				FBgn0038307	mRpS10	9.22337e+13
RpS13	RpS9	3228541	3226957	7227.FBpp0079328	7227.FBpp0076152	0	0	0	0	0.995	0.973	0	0	0.999		FBgn0038234	mRpL11	9.22337e+13			RpS30	RpS2	3230644	3228636	7227.FBpp0083376	7227.FBpp0079500	0	0	0	0	0.995	0.973	0	0	0.999				FBgn0032620	CG12288	9.22337e+13
RpL23	RpL35	3224752	3224208	7227.FBpp0071808	7227.FBpp0070766	0	0	0	0	0.994	0.973	0	0	0.999		FBgn0023514	CG14805	9.22337e+13			RpS25	RpL28	3229833	3225327	7227.FBpp0081845	7227.FBpp0072957	0	0	0	0	0.993	0.971	0	0	0.999				FBgn0037504	CG1142	9.22337e+13
RpS2	RpL28	3228636	3225327	7227.FBpp0079500	7227.FBpp0072957	0	0	0	0	0.99	0.971	0	0	0.999		FBgn0029999	CG1575	9.22337e+13			RpL40	RpS9	3227463	3226957	7227.FBpp0077159	7227.FBpp0076152	0	0	0	0	0.998	0.998	0	0	0.999				FBgn0027602	CG8611	9.22337e+13
RpS30	RpS13	3230644	3228541	7227.FBpp0083376	7227.FBpp0079328	0	0	0	0	0.998	0.973	0	0	0.999		FBgn0037330	mRpL44	9.22337e+13			RpS25	RpS27A	3229833	3228689	7227.FBpp0081845	7227.FBpp0079606	0	0	0	0	0.993	0.982	0	0	0.999				FBgn0030433	mRpL49	9.22337e+13
RpS13	RpL35	3228541	3224208	7227.FBpp0079328	7227.FBpp0070766	0	0	0	0	0.993	0.973	0	0	0.999		FBgn0026079	Nsun2	9.22337e+13			RpS30	RpS13	3230644	3228541	7227.FBpp0083376	7227.FBpp0079328	0	0	0	0	0.998	0.973	0	0	0.999				FBgn0030855	CG5800	9.22337e+13
Antp	Dfd	3229473	3229461	7227.FBpp0081161	7227.FBpp0081138	0	0	0	0.692	0.056	0.999	0	0	0.999		FBgn0036828	CG6841	9.22337e+13			RpS27A	RpL23	3228689	3224752	7227.FBpp0079606	7227.FBpp0071808	0	0	0	0	0.996	0.999	0	0	0.999				FBgn0036754	CG5589	9.22337e+13
Yp3	Yp2	3225686	3224520	7227.FBpp0073652	7227.FBpp0071359	0	0	0	0.945	0.999	0.43	0	0	0.999		FBgn0034001	mRpL41	9.22337e+13			RpS21	RpL23	3227532	3224752	7227.FBpp0077309	7227.FBpp0071808	0	0	0	0	0.995	0.973	0	0	0.999				FBgn0035335	mRpL23	9.22337e+13
Cct5	Tcp-1zeta	3232537	3225825	7227.FBpp0087095	7227.FBpp0073902	0	0	0	0.757	0.997	0.894	0	0	0.999		FBgn0051450	mRpS18A	9.22337e+13			RpS24	RpL35	3224769	3224208	7227.FBpp0071846	7227.FBpp0070766	0	0	0	0	0.992	0.971	0	0	0.999				FBgn0031851	Aatf	9.22337e+13
RpS25	RpS21	3229833	3227532	7227.FBpp0081845	7227.FBpp0077309	0	0	0	0	0.996	0.973	0	0	0.999		FBgn0033160	CG11107	9.22337e+13			CG5394	Aats-lys	3230920	3224499	7227.FBpp0083898	7227.FBpp0071302	0	0	0	0	0.99	0.905	0	0	0.999				FBgn0026261	bonsai	9.22337e+13
RpS2	RpS9	3228636	3226957	7227.FBpp0079500	7227.FBpp0076152	0	0	0	0	0.997	0.973	0	0	0.999		FBgn0036254	CG5645	9.22337e+13			RpS13	RpL35	3228541	3224208	7227.FBpp0079328	7227.FBpp0070766	0	0	0	0	0.993	0.973	0	0	0.999				FBgn0034893	mRpL43	9.22337e+13
RpS21	RpL35	3227532	3224208	7227.FBpp0077309	7227.FBpp0070766	0	0	0	0	0.993	0.973	0	0	0.999		FBgn0031229	CG3436	9.22337e+13			RpL28	RpL23	3225327	3224752	7227.FBpp0072957	7227.FBpp0071808	0	0	0	0	0.991	0.963	0	0	0.999				FBgn0029885	CG3224	9.22337e+13
Cct5	T-cp1	3232537	3230798	7227.FBpp0087095	7227.FBpp0083683	0	0	0	0.787	0.999	0.947	0	0	0.999		FBgn0038319	mRpL9	9.22337e+13			RpS24	RpL23	3224769	3224752	7227.FBpp0071846	7227.FBpp0071808	0	0	0	0	0.998	0.973	0	0	0.999				FBgn0040389	mRpL14	9.22337e+13
RpS25	RpS13	3229833	3228541	7227.FBpp0081845	7227.FBpp0079328	0	0	0	0	0.998	0.973	0	0	0.999		FBgn0031764	CG9107	9.22337e+13			RpS21	RpS9	3227532	3226957	7227.FBpp0077309	7227.FBpp0076152	0	0	0	0	0.995	0.973	0	0	0.999				FBgn0030063	CG1789	9.22337e+13
RpS2	RpS5a	3228636	3225963	7227.FBpp0079500	7227.FBpp0074180	0	0	0	0	0.996	0.951	0	0	0.999		FBgn0038307	mRpS10	9.22337e+13			RpL40	RpS24	3227463	3224769	7227.FBpp0077159	7227.FBpp0071846	0	0	0	0	0.996	0.973	0	0	0.999				FBgn0036135	mRpL2	9.22337e+13
tsu	mago	3232793	3224592	7227.FBpp0087648	7227.FBpp0071497	0	0	0	0	0.717	0.997	0	0	0.999		FBgn0027602	CG8611	9.22337e+13			RpS13	RpL28	3228541	3225327	7227.FBpp0079328	7227.FBpp0072957	0	0	0	0	0.992	0.971	0	0	0.999				FBgn0023519	mRpL16	9.22337e+13
RpS30	RpL35	3230644	3224208	7227.FBpp0083376	7227.FBpp0070766	0	0	0	0	0.998	0.971	0	0	0.999		FBgn0032620	CG12288	9.22337e+13			RpS5a	RpS24	3225963	3224769	7227.FBpp0074180	7227.FBpp0071846	0	0	0	0	0.996	0.951	0	0	0.999				FBgn0001341	l(1)1Bi	9.22337e+13
Cctgamma	CG7033	3230322	3224453	7227.FBpp0082787	7227.FBpp0071226	0	0	0	0.743	0.996	0.887	0	0	0.999		FBgn0036915	Prp3	9.22337e+13			EF2	RpS2	3237429	3228636	7227.FBpp0305182	7227.FBpp0079500	0	0	0	0	0.996	0.97	0	0	0.999				FBgn0037529	mRpS9	9.22337e+13
RpS24	RpL23	3224769	3224752	7227.FBpp0071846	7227.FBpp0071808	0	0	0	0	0.998	0.973	0	0	0.999		FBgn0036733	U4-U6-60K	9.22337e+13			RpS9	RpS5a	3226957	3225963	7227.FBpp0076152	7227.FBpp0074180	0	0	0	0	0.993	0.951	0	0	0.999				FBgn0037608	mRpL19	9.22337e+13
RpS9	RpL35	3226957	3224208	7227.FBpp0076152	7227.FBpp0070766	0	0	0	0	0.995	0.973	0	0	0.999		FBgn0037504	CG1142	9.22337e+13			RpS13	RpS21	3228541	3227532	7227.FBpp0079328	7227.FBpp0077309	0	0	0	0	0.993	0.973	0	0	0.999				FBgn0030686	mRpL3	9.22337e+13
RpS21	RpS9	3227532	3226957	7227.FBpp0077309	7227.FBpp0076152	0	0	0	0	0.995	0.973	0	0	0.999		FBgn0030433	mRpL49	9.22337e+13			RpS30	RpS25	3230644	3229833	7227.FBpp0083376	7227.FBpp0081845	0	0	0	0	0.996	0.973	0	0	0.999				FBgn0036990	mRpL15	9.22337e+13
CG6610	CG10418	3227254	3226724	7227.FBpp0076756	7227.FBpp0075686	0	0	0	0	0.865	0.997	0	0	0.999		FBgn0030855	CG5800	9.22337e+13			EF2	RpL40	3237429	3227463	7227.FBpp0305182	7227.FBpp0077159	0	0	0	0	0.99	0.958	0	0	0.999				FBgn0030061	CG1785	9.22337e+13
T-cp1	Tcp-1zeta	3230798	3225825	7227.FBpp0083683	7227.FBpp0073902	0	0	0	0.732	0.996	0.879	0	0	0.999		FBgn0036754	CG5589	9.22337e+13			RpL23	RpL35	3224752	3224208	7227.FBpp0071808	7227.FBpp0070766	0	0	0	0	0.994	0.973	0	0	0.999				FBgn0036254	CG5645	9.22337e+13
RpS30	RpS25	3230644	3229833	7227.FBpp0083376	7227.FBpp0081845	0	0	0	0	0.996	0.973	0	0	0.999		FBgn0044510	mRpS5	9.22337e+13			RpS2	RpL28	3228636	3225327	7227.FBpp0079500	7227.FBpp0072957	0	0	0	0	0.99	0.971	0	0	0.999				FBgn0014023	mRpL47	9.22337e+13
RpS5a	RpS24	3225963	3224769	7227.FBpp0074180	7227.FBpp0071846	0	0	0	0	0.996	0.951	0	0	0.999		FBgn0035335	mRpL23	9.22337e+13			RpS30	RpL28	3230644	3225327	7227.FBpp0083376	7227.FBpp0072957	0	0	0	0	0.993	0.971	0	0	0.999				FBgn0038601	CG18600	9.22337e+13
SmF	SmE	3232549	3228469	7227.FBpp0087118	7227.FBpp0079182	0	0	0	0	0.998	0.909	0	0	0.999		FBgn0034893	mRpL43	9.22337e+13			RpL40	RpS5a	3227463	3225963	7227.FBpp0077159	7227.FBpp0074180	0	0	0	0	0.986	0.951	0	0	0.999				FBgn0034727	mRpS29	9.22337e+13
Yp3	Yp1	3225686	3224518	7227.FBpp0073652	7227.FBpp0071354	0	0	0	0.956	0.999	0.428	0	0	0.999		FBgn0026261	bonsai	9.22337e+13			CG5394	Aats-ile	3230920	3227969	7227.FBpp0083898	7227.FBpp0078150	0	0	0	0	0.991	0.935	0	0	0.999				FBgn0033507	CG12909	9.22337e+13
RpS25	RpL28	3229833	3225327	7227.FBpp0081845	7227.FBpp0072957	0	0	0	0	0.993	0.971	0	0	0.999		FBgn0031851	Aatf	9.22337e+13			RpS9	RpL28	3226957	3225327	7227.FBpp0076152	7227.FBpp0072957	0	0	0	0	0.991	0.966	0	0	0.999				FBgn0034496	CG9143	9.22337e+13
CG10754	scaf6	3226718	3226397	7227.FBpp0075676	7227.FBpp0075048	0	0	0	0	0.192	0.999	0	0	0.999		FBgn0040389	mRpL14	9.22337e+13			RpS9	RpL23	3226957	3224752	7227.FBpp0076152	7227.FBpp0071808	0	0	0	0	0.995	0.998	0	0	0.999				FBgn0263510	nclb	9.22337e+13
Non1	CG4364	3232785	3228601	7227.FBpp0087637	7227.FBpp0079445	0	0	0	0	0.996	0.92	0	0	0.999		FBgn0029885	CG3224	9.22337e+13			EF2	RpS13	3237429	3228541	7227.FBpp0305182	7227.FBpp0079328	0	0	0	0	0.989	0.968	0	0	0.999				FBgn0261535	l(2)34Fd	9.22337e+13
RpS21	RpL28	3227532	3225327	7227.FBpp0077309	7227.FBpp0072957	0	0	0	0	0.991	0.968	0	0	0.999		FBgn0037529	mRpS9	9.22337e+13			RpL40	RpL28	3227463	3225327	7227.FBpp0077159	7227.FBpp0072957	0	0	0	0	0.992	0.961	0	0	0.999				FBgn0035272	mRpL46	9.22337e+13
Prosalpha5	Prosbeta6	3232030	3226434	7227.FBpp0086066	7227.FBpp0075119	0	0	0	0	0.996	0.896	0	0	0.999		FBgn0001341	l(1)1Bi	9.22337e+13			RpS27A	RpS9	3228689	3226957	7227.FBpp0079606	7227.FBpp0076152	0	0	0	0	0.996	0.992	0	0	0.999				FBgn0031651	mRpL24	9.22337e+13
RpS9	RpL23	3226957	3224752	7227.FBpp0076152	7227.FBpp0071808	0	0	0	0	0.995	0.998	0	0	0.999		FBgn0030063	CG1789	9.22337e+13			RpS27A	RpS21	3228689	3227532	7227.FBpp0079606	7227.FBpp0077309	0	0	0	0	0.993	0.973	0	0	0.999				FBgn0001995	mRpL4	9.22337e+13
SmF	CG6610	3232549	3227254	7227.FBpp0087118	7227.FBpp0076756	0	0	0	0	0.977	0.971	0	0	0.999		FBgn0036135	mRpL2	9.22337e+13			Tcp-1eta	CG7033	3229607	3224453	7227.FBpp0081401	7227.FBpp0071226	0	0	0	0.82	0.99	0.897	0	0	0.998				FBgn0038275	CG3817	9.22337e+13
RpS25	RpS24	3229833	3224769	7227.FBpp0081845	7227.FBpp0071846	0	0	0	0	0.998	0.973	0	0	0.999		FBgn0023519	mRpL16	9.22337e+13			CG5394	Aats-tyr	3230920	3226461	7227.FBpp0083898	7227.FBpp0075168	0	0	0	0	0.99	0.897	0	0	0.998				FBgn0024364	CG11417	9.22337e+13
RpS9	RpL28	3226957	3225327	7227.FBpp0076152	7227.FBpp0072957	0	0	0	0	0.991	0.966	0	0	0.999		FBgn0037608	mRpL19	9.22337e+13			Rpn3	Rpn9	3235443	3230899	7227.FBpp0291495	7227.FBpp0083860	0	0	0	0	0.973	0.931	0	0	0.998				FBgn0042092	CG13773	9.22337e+13
RpS30	RpS21	3230644	3227532	7227.FBpp0083376	7227.FBpp0077309	0	0	0	0	0.995	0.973	0	0	0.999		FBgn0030686	mRpL3	9.22337e+13			RpS5a	RpL23	3225963	3224752	7227.FBpp0074180	7227.FBpp0071808	0	0	0	0	0.978	0.951	0	0	0.998				FBgn0038183	CG9286	9.22337e+13
RpS25	RpL35	3229833	3224208	7227.FBpp0081845	7227.FBpp0070766	0	0	0	0	0.996	0.973	0	0	0.999		FBgn0036990	mRpL15	9.22337e+13			Nop56	pit	3230765	3230741	7227.FBpp0083625	7227.FBpp0083572	0	0	0	0	0.996	0.484	0	0	0.998				FBgn0038903	RpI12	9.22337e+13
RpS2	RpS21	3228636	3227532	7227.FBpp0079500	7227.FBpp0077309	0	0	0	0	0.992	0.973	0	0	0.999		FBgn0030061	CG1785	9.22337e+13			Prosbeta2	Prosbeta6	3226564	3226434	7227.FBpp0075382	7227.FBpp0075119	0	0	0	0	0.993	0.854	0	0	0.998				FBgn0039627	CG11837	9.22337e+13
RpS21	RpS24	3227532	3224769	7227.FBpp0077309	7227.FBpp0071846	0	0	0	0	0.975	0.973	0	0	0.999		FBgn0014023	mRpL47	9.22337e+13			CG5033	Nnp-1	3233132	3228921	7227.FBpp0088519	7227.FBpp0080052	0	0	0	0	0.983	0.931	0	0	0.998				FBgn0020305	dbe	9.22337e+13
Cct5	CG5525	3232537	3228880	7227.FBpp0087095	7227.FBpp0079992	0	0	0	0.857	0.996	0.923	0	0	0.999		FBgn0038601	CG18600	9.22337e+13			RpS27A	RpS2	3228689	3228636	7227.FBpp0079606	7227.FBpp0079500	0	0	0	0	0.95	0.973	0	0	0.998				FBgn0031832	CG9596	9.22337e+13
Cctgamma	Tcp-1eta	3230322	3229607	7227.FBpp0082787	7227.FBpp0081401	0	0	0	0.81	0.996	0.878	0	0	0.999		FBgn0034727	mRpS29	9.22337e+13			CG5033	Nop56	3233132	3230765	7227.FBpp0088519	7227.FBpp0083625	0	0	0	0	0.994	0.692	0	0	0.998				FBgn0039407	CG14544	9.22337e+13
tsu	Pym	3232793	3224936	7227.FBpp0087648	7227.FBpp0072142	0	0	0	0	0.145	0.997	0	0	0.998		FBgn0033507	CG12909	9.22337e+13			Aats-asn	CG5394	3237338	3230920	7227.FBpp0304830	7227.FBpp0083898	0	0	0	0	0.99	0.88	0	0	0.998				FBgn0031657	CG3756	9.22337e+13
fand	Tango4	3232361	3225582	7227.FBpp0086749	7227.FBpp0073459	0	0	0	0	0.328	0.997	0	0	0.998		FBgn0035272	mRpL46	9.22337e+13			RpL28	RpS24	3225327	3224769	7227.FBpp0072957	7227.FBpp0071846	0	0	0	0	0.94	0.971	0	0	0.998				FBgn0086447	l(2)37Cg	9.22337e+13
RpS5a	RpL23	3225963	3224752	7227.FBpp0074180	7227.FBpp0071808	0	0	0	0	0.978	0.951	0	0	0.998		FBgn0034496	CG9143	9.22337e+13			CG8545	pit	3232509	3230741	7227.FBpp0087045	7227.FBpp0083572	0	0	0	0	0.985	0.906	0	0	0.998				FBgn0037892	mRpL40	9.22337e+13
Bx42	Prp19	3237686	3231954	7227.FBpp0305943	7227.FBpp0085902	0	0	0	0	0.339	0.997	0	0	0.998		FBgn0261535	l(2)34Fd	9.22337e+13			CG5033	pit	3233132	3230741	7227.FBpp0088519	7227.FBpp0083572	0	0	0	0	0.991	0.86	0	0	0.998				FBgn0039835	mRpL32	9.22337e+13
CG6610	CG9344	3227254	3224564	7227.FBpp0076756	7227.FBpp0071449	0	0	0	0	0.487	0.997	0	0	0.998		FBgn0263510	nclb	9.22337e+13			nop5	CG8939	3228392	3225845	7227.FBpp0078997	7227.FBpp0073943	0	0	0	0	0.988	0.897	0	0	0.998				FBgn0033379	Mys45A	9.22337e+13
CG5033	Nnp-1	3233132	3228921	7227.FBpp0088519	7227.FBpp0080052	0	0	0	0	0.983	0.931	0	0	0.998		FBgn0033089	CG17266	9.22337e+13			RpS27A	RpS24	3228689	3224769	7227.FBpp0079606	7227.FBpp0071846	0	0	0	0	0.96	0.973	0	0	0.998				FBgn0053505	U3-55K	9.22337e+13
CG7048	mgr	3235229	3229855	7227.FBpp0290701	7227.FBpp0081882	0	0	0	0	0.948	0.968	0	0	0.998		FBgn0031651	mRpL24	9.22337e+13			CG11563	CG11920	3231603	3231046	7227.FBpp0085192	7227.FBpp0084144	0	0	0	0	0.998	0	0	0	0.998				FBgn0021874	Nle	9.22337e+13
Tcp-1eta	Tcp-1zeta	3229607	3225825	7227.FBpp0081401	7227.FBpp0073902	0	0	0	0.737	0.988	0.872	0	0	0.998		FBgn0001995	mRpL4	9.22337e+13			RpS2	RpL35	3228636	3224208	7227.FBpp0079500	7227.FBpp0070766	0	0	0	0	0.926	0.973	0	0	0.997				FBgn0034232	CG4866	9.22337e+13
Nop56	pit	3230765	3230741	7227.FBpp0083625	7227.FBpp0083572	0	0	0	0	0.996	0.484	0	0	0.998		FBgn0024364	CG11417	9.22337e+13			Pop2	twin	3234825	3230949	7227.FBpp0289500	7227.FBpp0083954	0	0	0	0	0.059	0.997	0	0	0.997				FBgn0021995	Rs1	9.22337e+13
Rpn3	Rpn1	3235443	3226201	7227.FBpp0291495	7227.FBpp0074662	0	0	0	0	0.989	0.892	0	0	0.998		FBgn0042092	CG13773	9.22337e+13			CG5033	CG6712	3233132	3228864	7227.FBpp0088519	7227.FBpp0079946	0	0	0	0	0.981	0.85	0	0	0.997				FBgn0030081	CG7246	9.22337e+13
SmD1	SmG	3226722	3225945	7227.FBpp0075684	7227.FBpp0074151	0	0	0	0	0.984	0.88	0	0	0.998		FBgn0038183	CG9286	9.22337e+13			Not3	Not1	3237156	3235978	7227.FBpp0304299	7227.FBpp0293496	0	0	0	0	0.179	0.997	0	0	0.997				FBgn0030000	CG2260	9.22337e+13
Cctgamma	Tcp-1zeta	3230322	3225825	7227.FBpp0082787	7227.FBpp0073902	0	0	0	0.744	0.986	0.872	0	0	0.998		FBgn0031832	CG9596	9.22337e+13			CG9253	nop5	3229393	3228392	7227.FBpp0080997	7227.FBpp0078997	0	0	0	0	0.993	0.675	0	0	0.997				FBgn0031736	CG11030	9.22337e+13
Rpn3	Rpn9	3235443	3230899	7227.FBpp0291495	7227.FBpp0083860	0	0	0	0	0.973	0.931	0	0	0.998		FBgn0039407	CG14544	9.22337e+13			Not1	Pop2	3235978	3234825	7227.FBpp0293496	7227.FBpp0289500	0	0	0	0	0.144	0.997	0	0	0.997				FBgn0030067	Rbm13	9.22337e+13
CG31368	fand	3235107	3232361	7227.FBpp0290264	7227.FBpp0086749	0	0	0	0	0.397	0.997	0	0	0.998		FBgn0038903	RpI12	9.22337e+13			Phb2	l(2)37Cc	3234016	3229253	7227.FBpp0111775	7227.FBpp0080707	0	0	0	0.936	0.984	0.85	0	0	0.997				FBgn0263605	l(3)72Dn	9.22337e+13
CG11563	CG11920	3231603	3231046	7227.FBpp0085192	7227.FBpp0084144	0	0	0	0	0.998	0	0	0	0.998		FBgn0037892	mRpL40	9.22337e+13			pit	CG4364	3230741	3228601	7227.FBpp0083572	7227.FBpp0079445	0	0	0	0	0.989	0.76	0	0	0.997				FBgn0034734	CG4554	9.22337e+13
nop5	CG8939	3228392	3225845	7227.FBpp0078997	7227.FBpp0073943	0	0	0	0	0.988	0.897	0	0	0.998		FBgn0039835	mRpL32	9.22337e+13			Not1	twin	3235978	3230949	7227.FBpp0293496	7227.FBpp0083954	0	0	0	0	0.156	0.997	0	0	0.997				FBgn0034243	Ns2	9.22337e+13
Tcp-1eta	CG7033	3229607	3224453	7227.FBpp0081401	7227.FBpp0071226	0	0	0	0.82	0.99	0.897	0	0	0.998		FBgn0031657	CG3756	9.22337e+13			CG30349	nop5	3232826	3228392	7227.FBpp0087731	7227.FBpp0078997	0	0	0	0	0.986	0.808	0	0	0.997				FBgn0010926	l(3)07882	9.22337e+13
CG5033	pit	3233132	3230741	7227.FBpp0088519	7227.FBpp0083572	0	0	0	0	0.991	0.86	0	0	0.998		FBgn0039627	CG11837	9.22337e+13			Not3	Rga	3237156	3228097	7227.FBpp0304299	7227.FBpp0078390	0	0	0	0.552	0.287	0.997	0	0	0.997				FBgn0001330	kz	9.22337e+13
SmF	SmD2	3232549	3229511	7227.FBpp0087118	7227.FBpp0081234	0	0	0	0	0.941	0.971	0	0	0.998		FBgn0033379	Mys45A	9.22337e+13			Non3	CG32409	3230431	3227244	7227.FBpp0082984	7227.FBpp0076738	0	0	0	0	0.985	0.867	0	0	0.997				FBgn0036514	CG12301	9.22337e+13
CG5033	Nop56	3233132	3230765	7227.FBpp0088519	7227.FBpp0083625	0	0	0	0	0.994	0.692	0	0	0.998		FBgn0053505	U3-55K	9.22337e+13			CG8545	CG9246	3232509	3229396	7227.FBpp0087045	7227.FBpp0081001	0	0	0	0	0.988	0.754	0	0	0.997				FBgn0030504	CG2691	9.22337e+13
Pym	mago	3224936	3224592	7227.FBpp0072142	7227.FBpp0071497	0	0	0	0	0.138	0.997	0	0	0.998		FBgn0021874	Nle	9.22337e+13			CG30349	Nop56	3232826	3230765	7227.FBpp0087731	7227.FBpp0083625	0	0	0	0	0.993	0.595	0	0	0.997				FBgn0001565	Hlc	9.22337e+13
CG8545	pit	3232509	3230741	7227.FBpp0087045	7227.FBpp0083572	0	0	0	0	0.985	0.906	0	0	0.998		FBgn0021995	Rs1	9.22337e+13			CG5033	CG6724	3233132	3228777	7227.FBpp0088519	7227.FBpp0079780	0	0	0	0	0.953	0.945	0	0	0.997				FBgn0029672	CG2875	9.22337e+13
Prosbeta2	Prosbeta6	3226564	3226434	7227.FBpp0075382	7227.FBpp0075119	0	0	0	0	0.993	0.854	0	0	0.998		FBgn0030000	CG2260	9.22337e+13			nop5	bys	3228392	3224359	7227.FBpp0078997	7227.FBpp0071046	0	0	0	0	0.987	0.808	0	0	0.997				FBgn0260456	CG4806	9.22337e+13
LSm7	CG2021	3229133	3225197	7227.FBpp0080488	7227.FBpp0072674	0	0	0	0	0.552	0.997	0	0	0.998		FBgn0038275	CG3817	9.22337e+13			RpS27A	RpL35	3228689	3224208	7227.FBpp0079606	7227.FBpp0070766	0	0	0	0	0.917	0.973	0	0	0.997				FBgn0010770	ppan	9.22337e+13
Prp19	BCAS2	3231954	3231305	7227.FBpp0085902	7227.FBpp0084638	0	0	0	0	0.349	0.997	0	0	0.998		FBgn0010926	l(3)07882	9.22337e+13			RpS30	RpS5a	3230644	3225963	7227.FBpp0083376	7227.FBpp0074180	0	0	0	0	0.951	0.951	0	0	0.997				FBgn0030692	mRpS30	9.22337e+13
RpL28	RpS24	3225327	3224769	7227.FBpp0072957	7227.FBpp0071846	0	0	0	0	0.94	0.971	0	0	0.998		FBgn0039566	CG4849	9.22337e+13			Not1	Rcd-1	3235978	3226126	7227.FBpp0293496	7227.FBpp0074512	0	0	0	0	0.162	0.996	0	0	0.997				FBgn0032051	CG13097	9.22337e+13
Prp19	Tango4	3231954	3225582	7227.FBpp0085902	7227.FBpp0073459	0	0	0	0.584	0.562	0.997	0	0	0.998		FBgn0000377	crn	9.22337e+13			RpL24-like	CG4364	3229852	3228601	7227.FBpp0081879	7227.FBpp0079445	0	0	0	0	0.99	0.713	0	0	0.997				FBgn0023527	CG3071	9.22337e+13
SmD3	LSm7	3232536	3229133	7227.FBpp0087094	7227.FBpp0080488	0	0	0	0	0.578	0.997	0	0	0.998		FBgn0035294	Mfap1	9.22337e+13			CG8545	CG9253	3232509	3229393	7227.FBpp0087045	7227.FBpp0080997	0	0	0	0	0.994	0.541	0	0	0.997				FBgn0037489	CG1234	9.22337e+13
LSm3	CG6610	3230916	3227254	7227.FBpp0083893	7227.FBpp0076756	0	0	0	0	0.946	0.968	0	0	0.998		FBgn0050342	Prp38	9.22337e+13			Not1	Rga	3235978	3228097	7227.FBpp0293496	7227.FBpp0078390	0	0	0	0	0.193	0.997	0	0	0.997				FBgn0029755	Sas10	9.22337e+13
CG5033	CG6712	3233132	3228864	7227.FBpp0088519	7227.FBpp0079946	0	0	0	0	0.981	0.85	0	0	0.997		FBgn0030067	Rbm13	9.22337e+13			RpI1	RpI135	3232310	3227754	7227.FBpp0086640	7227.FBpp0077714	0	0	0	0	0.984	0.866	0	0	0.997				FBgn0052344	CG32344	9.22337e+13
Pop2	twin	3234825	3230949	7227.FBpp0289500	7227.FBpp0083954	0	0	0	0	0.059	0.997	0	0	0.997		FBgn0030081	CG7246	9.22337e+13			Pop2	Rcd-1	3234825	3226126	7227.FBpp0289500	7227.FBpp0074512	0	0	0	0	0.172	0.996	0	0	0.997				FBgn0027334	l(1)G0004	9.22337e+13
CG16941	noi	3230338	3228100	7227.FBpp0082817	7227.FBpp0078400	0	0	0	0	0.559	0.994	0	0	0.997		FBgn0031736	CG11030	9.22337e+13			CG5033	nop5	3233132	3228392	7227.FBpp0088519	7227.FBpp0078997	0	0	0	0	0.988	0.818	0	0	0.997				FBgn0022288	l(2)09851	9.22337e+13
CG8545	CG9246	3232509	3229396	7227.FBpp0087045	7227.FBpp0081001	0	0	0	0	0.988	0.754	0	0	0.997		FBgn0034734	CG4554	9.22337e+13			nop5	CG32409	3228392	3227244	7227.FBpp0078997	7227.FBpp0076738	0	0	0	0	0.988	0.673	0	0	0.996				FBgn0036124	CG7839	9.22337e+13
CG30349	nop5	3232826	3228392	7227.FBpp0087731	7227.FBpp0078997	0	0	0	0	0.986	0.808	0	0	0.997		FBgn0034243	Ns2	9.22337e+13			RpS27A	RpS5a	3228689	3225963	7227.FBpp0079606	7227.FBpp0074180	0	0	0	0	0.927	0.951	0	0	0.996				FBgn0036686	CG7728	9.22337e+13
Taf4	Taf12	3234315	3229877	7227.FBpp0113081	7227.FBpp0081916	0	0	0	0	0.051	0.997	0	0	0.997		FBgn0263605	l(3)72Dn	9.22337e+13			CG5033	CG8545	3233132	3232509	7227.FBpp0088519	7227.FBpp0087045	0	0	0	0	0.977	0.862	0	0	0.996				FBgn0261286	Mat89Ba	9.22337e+13
SmG	CG2021	3225945	3225197	7227.FBpp0074151	7227.FBpp0072674	0	0	0	0	0.983	0.88	0	0	0.997		FBgn0029672	CG2875	9.22337e+13			Ns1	CG32409	3230368	3227244	7227.FBpp0082867	7227.FBpp0076738	0	0	0	0	0.984	0.782	0	0	0.996				FBgn0038746	Surf6	9.22337e+13
Not3	Rga	3237156	3228097	7227.FBpp0304299	7227.FBpp0078390	0	0	0	0.552	0.287	0.997	0	0	0.997		FBgn0030504	CG2691	9.22337e+13			wcd	Nop56	3232155	3230765	7227.FBpp0086314	7227.FBpp0083625	0	0	0	0	0.975	0.854	0	0	0.996				FBgn0037137	Nopp140	9.22337e+13
CG9253	nop5	3229393	3228392	7227.FBpp0080997	7227.FBpp0078997	0	0	0	0	0.993	0.675	0	0	0.997		FBgn0260456	CG4806	9.22337e+13			CG6937	nop5	3230783	3228392	7227.FBpp0083659	7227.FBpp0078997	0	0	0	0	0.984	0.808	0	0	0.996				FBgn0086451	l(2)k09022	9.22337e+13
CG2807	CG13900	3237266	3225112	7227.FBpp0304617	7227.FBpp0072494	0	0	0	0	0.736	0.992	0	0	0.997		FBgn0010770	ppan	9.22337e+13			RpLP0-like	CG6724	3232730	3228777	7227.FBpp0087511	7227.FBpp0079780	0	0	0	0	0.984	0.781	0	0	0.996				FBgn0039182	CG5728	9.22337e+13
fand	CG14641	3232361	3228198	7227.FBpp0086749	7227.FBpp0078624	0	0	0	0	0.057	0.997	0	0	0.997		FBgn0001565	Hlc	9.22337e+13			RpLP0-like	Nop56	3232730	3230765	7227.FBpp0087511	7227.FBpp0083625	0	0	0	0	0.996	0.05	0	0	0.996				FBgn0038146	CG9799	9.22337e+13
CG31368	Prp19	3235107	3231954	7227.FBpp0290264	7227.FBpp0085902	0	0	0	0	0.232	0.997	0	0	0.997		FBgn0001330	kz	9.22337e+13			Ip259	CG4364	3228690	3228601	7227.FBpp0079607	7227.FBpp0079445	0	0	0	0	0.974	0.862	0	0	0.996				FBgn0039828	CG1542	9.22337e+13
CG8545	CG9253	3232509	3229393	7227.FBpp0087045	7227.FBpp0080997	0	0	0	0	0.994	0.541	0	0	0.997		FBgn0036514	CG12301	9.22337e+13			nop5	pen	3228392	3227340	7227.FBpp0078997	7227.FBpp0076918	0	0	0	0	0.985	0.805	0	0	0.996				FBgn0267727	pen	9.22337e+13
RpS2	RpL35	3228636	3224208	7227.FBpp0079500	7227.FBpp0070766	0	0	0	0	0.926	0.973	0	0	0.997		FBgn0023527	CG3071	9.22337e+13			pit	CG9246	3230741	3229396	7227.FBpp0083572	7227.FBpp0081001	0	0	0	0	0.989	0.716	0	0	0.996				FBgn0025366	Ip259	9.22337e+13
SmD2	SmD1	3229511	3226722	7227.FBpp0081234	7227.FBpp0075684	0	0	0	0	0.97	0.927	0	0	0.997		FBgn0037489	CG1234	9.22337e+13			CG8545	Nnp-1	3232509	3228921	7227.FBpp0087045	7227.FBpp0080052	0	0	0	0	0.986	0.753	0	0	0.996				FBgn0038989	CG6937	9.22337e+13
RpS30	RpS5a	3230644	3225963	7227.FBpp0083376	7227.FBpp0074180	0	0	0	0	0.951	0.951	0	0	0.997		FBgn0032051	CG13097	9.22337e+13			pit	CG6724	3230741	3228777	7227.FBpp0083572	7227.FBpp0079780	0	0	0	0	0.986	0.75	0	0	0.996				FBgn0262560	wcd	9.22337e+13
RpL24-like	CG4364	3229852	3228601	7227.FBpp0081879	7227.FBpp0079445	0	0	0	0	0.99	0.713	0	0	0.997		FBgn0030692	mRpS30	9.22337e+13			CG1542	CG32409	3231566	3227244	7227.FBpp0085119	7227.FBpp0076738	0	0	0	0	0.984	0.759	0	0	0.996				FBgn0038473	Ns1	9.22337e+13
nop5	bys	3228392	3224359	7227.FBpp0078997	7227.FBpp0071046	0	0	0	0	0.987	0.808	0	0	0.997		FBgn0022288	l(2)09851	9.22337e+13			CG6937	pit	3230783	3230741	7227.FBpp0083659	7227.FBpp0083572	0	0	0	0	0.958	0.916	0	0	0.996				FBgn0003278	RpI135	9.22337e+13
fand	CG9667	3232361	3229546	7227.FBpp0086749	7227.FBpp0081305	0	0	0	0	0.198	0.997	0	0	0.997		FBgn0052344	CG32344	9.22337e+13			Nop56	CG9799	3230765	3230047	7227.FBpp0083625	7227.FBpp0082231	0	0	0	0	0.974	0.865	0	0	0.996				FBgn0019938	RpI1	9.22337e+13
RpI1	RpI135	3232310	3227754	7227.FBpp0086640	7227.FBpp0077714	0	0	0	0	0.984	0.866	0	0	0.997		FBgn0263599	l(3)72Ab	9.22337e+13			EF2	RpS5a	3237429	3225963	7227.FBpp0305182	7227.FBpp0074180	0	0	0	0	0.926	0.948	0	0	0.996				FBgn0037899	RpL24-like	9.22337e+13
Non3	CG32409	3230431	3227244	7227.FBpp0082984	7227.FBpp0076738	0	0	0	0	0.985	0.867	0	0	0.997		FBgn0033688	Prp8	9.22337e+13			RpS21	RpS5a	3227532	3225963	7227.FBpp0077309	7227.FBpp0074180	0	0	0	0	0.926	0.951	0	0	0.996				FBgn0010292	bys	9.22337e+13
Pop2	Rcd-1	3234825	3226126	7227.FBpp0289500	7227.FBpp0074512	0	0	0	0	0.172	0.996	0	0	0.997		FBgn0262601	SmB	9.22337e+13			CG5728	nop5	3230983	3228392	7227.FBpp0084016	7227.FBpp0078997	0	0	0	0	0.984	0.808	0	0	0.996				FBgn0032298	CG6724	9.22337e+13
fand	Prp19	3232361	3231954	7227.FBpp0086749	7227.FBpp0085902	0	0	0	0	0.254	0.997	0	0	0.997		FBgn0029755	Sas10	9.22337e+13			Rga	Rcd-1	3228097	3226126	7227.FBpp0078390	7227.FBpp0074512	0	0	0	0	0.202	0.995	0	0	0.996				FBgn0032925	CG9246	9.22337e+13
CG7911	Nlp	3231487	3231454	7227.FBpp0084971	7227.FBpp0084918	0	0	0	0.88	0.977	0.903	0	0	0.997		FBgn0037573	eIF4AIII	9.22337e+13			RpS5a	RpL35	3225963	3224208	7227.FBpp0074180	7227.FBpp0070766	0	0	0	0	0.933	0.95	0	0	0.996				FBgn0038585	Non3	9.22337e+13
Not1	Rcd-1	3235978	3226126	7227.FBpp0293496	7227.FBpp0074512	0	0	0	0	0.162	0.996	0	0	0.997		FBgn0027334	l(1)G0004	9.22337e+13			RpS25	RpS5a	3229833	3225963	7227.FBpp0081845	7227.FBpp0074180	0	0	0	0	0.934	0.951	0	0	0.996				FBgn0050349	CG30349	9.22337e+13
Taf4	Taf11	3234315	3228642	7227.FBpp0113081	7227.FBpp0079514	0	0	0	0	0.162	0.997	0	0	0.997		FBgn0003449	snf	9.22337e+13			CG1542	nop5	3231566	3228392	7227.FBpp0085119	7227.FBpp0078997	0	0	0	0	0.983	0.821	0	0	0.996				FBgn0032919	CG9253	9.22337e+13
ix	MED28	3232619	3231079	7227.FBpp0087251	7227.FBpp0084211	0	0	0	0	0.116	0.997	0	0	0.997		FBgn0033210	U2A	9.22337e+13			twin	Rcd-1	3230949	3226126	7227.FBpp0083954	7227.FBpp0074512	0	0	0	0	0	0.996	0	0	0.996				FBgn0032408	CG6712	9.22337e+13
Not1	Pop2	3235978	3234825	7227.FBpp0293496	7227.FBpp0289500	0	0	0	0	0.144	0.997	0	0	0.997		FBgn0261286	Mat89Ba	9.22337e+13			Not3	Rcd-1	3237156	3226126	7227.FBpp0304299	7227.FBpp0074512	0	0	0	0	0.053	0.996	0	0	0.996				FBgn0039274	CG11920	9.22337e+13
Not1	Rga	3235978	3228097	7227.FBpp0293496	7227.FBpp0078390	0	0	0	0	0.193	0.997	0	0	0.997		FBgn0036124	CG7839	9.22337e+13			RpLP0-like	pit	3232730	3230741	7227.FBpp0087511	7227.FBpp0083572	0	0	0	0	0.984	0.699	0	0	0.995				FBgn0030720	CG8939	9.22337e+13
Not1	twin	3235978	3230949	7227.FBpp0293496	7227.FBpp0083954	0	0	0	0	0.156	0.997	0	0	0.997		FBgn0037137	Nopp140	9.22337e+13			Not10	Not11	3229978	3224912	7227.FBpp0082112	7227.FBpp0072099	0	0	0	0	0.051	0.995	0	0	0.995				FBgn0022069	Nnp-1	9.22337e+13
CG5033	nop5	3233132	3228392	7227.FBpp0088519	7227.FBpp0078997	0	0	0	0	0.988	0.818	0	0	0.997		FBgn0086451	l(2)k09022	9.22337e+13			CG6937	Ns1	3230783	3230368	7227.FBpp0083659	7227.FBpp0082867	0	0	0	0	0.931	0.941	0	0	0.995				FBgn0028744	CG5033	9.22337e+13
Bx42	fand	3237686	3232361	7227.FBpp0305943	7227.FBpp0086749	0	0	0	0	0.332	0.997	0	0	0.997		FBgn0038746	Surf6	9.22337e+13			Ns1	CG8939	3230368	3225845	7227.FBpp0082867	7227.FBpp0073943	0	0	0	0	0.949	0.905	0	0	0.995				FBgn0266581	pit	9.22337e+13
CG5033	CG6724	3233132	3228777	7227.FBpp0088519	7227.FBpp0079780	0	0	0	0	0.953	0.945	0	0	0.997		FBgn0267727	pen	9.22337e+13			CG5728	l(2)k09022	3230983	3228379	7227.FBpp0084016	7227.FBpp0078971	0	0	0	0	0.981	0.752	0	0	0.995				FBgn0038964	Nop56	9.22337e+13
Phb2	l(2)37Cc	3234016	3229253	7227.FBpp0111775	7227.FBpp0080707	0	0	0	0.936	0.984	0.85	0	0	0.997		FBgn0038146	CG9799	9.22337e+13			Nop56	CG8939	3230765	3225845	7227.FBpp0083625	7227.FBpp0073943	0	0	0	0	0.983	0.762	0	0	0.995				FBgn0032138	CG4364	9.22337e+13
Not3	Not1	3237156	3235978	7227.FBpp0304299	7227.FBpp0293496	0	0	0	0	0.179	0.997	0	0	0.997		FBgn0086447	l(2)37Cg	9.22337e+13			Nopp140	Nop56	3237391	3230765	7227.FBpp0305034	7227.FBpp0083625	0	0	0	0	0.984	0.716	0	0	0.995				FBgn0028473	Non1	9.22337e+13
pit	CG4364	3230741	3228601	7227.FBpp0083572	7227.FBpp0079445	0	0	0	0	0.989	0.76	0	0	0.997		FBgn0262560	wcd	9.22337e+13			Surf6	CG32409	3230594	3227244	7227.FBpp0083263	7227.FBpp0076738	0	0	0	0	0.983	0.714	0	0	0.995				FBgn0026196	nop5	9.22337e+13
Prp19	CG9667	3231954	3229546	7227.FBpp0085902	7227.FBpp0081305	0	0	0	0	0.281	0.997	0	0	0.997		FBgn0039182	CG5728	9.22337e+13			RpLP0-like	CG8939	3232730	3225845	7227.FBpp0087511	7227.FBpp0073943	0	0	0	0	0.974	0.821	0	0	0.995				FBgn0033741	CG8545	9.22337e+13
CG30349	Nop56	3232826	3230765	7227.FBpp0087731	7227.FBpp0083625	0	0	0	0	0.993	0.595	0	0	0.997		FBgn0040534	CG11985	9.22337e+13			Scr	Antp	3233296	3229473	7227.FBpp0089393	7227.FBpp0081161	0	0	0	0.75	0.061	0.994	0	0	0.995				FBgn0010078	RpL23	9.22337e+13
Ns1	CG32409	3230368	3227244	7227.FBpp0082867	7227.FBpp0076738	0	0	0	0	0.984	0.782	0	0	0.996		FBgn0031822	CG9548	9.22337e+13			Aats-gln	Aats-tyr	3231096	3226461	7227.FBpp0084240	7227.FBpp0075168	0	0	0	0	0.989	0.6	0	0	0.995				FBgn0010265	RpS13	9.22337e+13
pit	CG6724	3230741	3228777	7227.FBpp0083572	7227.FBpp0079780	0	0	0	0	0.986	0.75	0	0	0.996		FBgn0025366	Ip259	9.22337e+13			CG8545	Nop56	3232509	3230765	7227.FBpp0087045	7227.FBpp0083625	0	0	0	0	0.983	0.712	0	0	0.995				FBgn0086472	RpS25	9.22337e+13
pit	CG9246	3230741	3229396	7227.FBpp0083572	7227.FBpp0081001	0	0	0	0	0.989	0.716	0	0	0.996		FBgn0038989	CG6937	9.22337e+13			RpLP0-like	Non3	3232730	3230431	7227.FBpp0087511	7227.FBpp0082984	0	0	0	0	0.984	0.699	0	0	0.995				FBgn0029785	RpL35	9.22337e+13
CG1542	nop5	3231566	3228392	7227.FBpp0085119	7227.FBpp0078997	0	0	0	0	0.983	0.821	0	0	0.996		FBgn0039828	CG1542	9.22337e+13			EF2	RpS9	3237429	3226957	7227.FBpp0305182	7227.FBpp0076152	0	0	0	0	0.878	0.964	0	0	0.995				FBgn0261596	RpS24	9.22337e+13
RpS5a	RpL35	3225963	3224208	7227.FBpp0074180	7227.FBpp0070766	0	0	0	0	0.933	0.95	0	0	0.996		FBgn0038473	Ns1	9.22337e+13			RpI1	nop5	3232310	3228392	7227.FBpp0086640	7227.FBpp0078997	0	0	0	0	0.984	0.702	0	0	0.995				FBgn0015521	RpS21	9.22337e+13
RpS21	RpS5a	3227532	3225963	7227.FBpp0077309	7227.FBpp0074180	0	0	0	0	0.926	0.951	0	0	0.996		FBgn0032298	CG6724	9.22337e+13			wcd	nop5	3232155	3228392	7227.FBpp0086314	7227.FBpp0078997	0	0	0	0	0.964	0.864	0	0	0.995				FBgn0052409	CG32409	9.22337e+13
RpLP0-like	CG6724	3232730	3228777	7227.FBpp0087511	7227.FBpp0079780	0	0	0	0	0.984	0.781	0	0	0.996		FBgn0038585	Non3	9.22337e+13			Mat89Ba	CG9246	3230297	3229396	7227.FBpp0082727	7227.FBpp0081001	0	0	0	0	0.983	0.747	0	0	0.995				FBgn0033485	RpLP0-like	9.22337e+13
CG5033	CG8545	3233132	3232509	7227.FBpp0088519	7227.FBpp0087045	0	0	0	0	0.977	0.862	0	0	0.996		FBgn0003278	RpI135	9.22337e+13			CG9246	nop5	3229396	3228392	7227.FBpp0081001	7227.FBpp0078997	0	0	0	0	0.988	0.613	0	0	0.995				FBgn0010408	RpS9	9.22337e+13
CG6937	pit	3230783	3230741	7227.FBpp0083659	7227.FBpp0083572	0	0	0	0	0.958	0.916	0	0	0.996		FBgn0019938	RpI1	9.22337e+13			CG5728	CG7728	3230983	3226390	7227.FBpp0084016	7227.FBpp0075034	0	0	0	0	0.984	0.703	0	0	0.995				FBgn0003941	RpL40	47782983150028
CG8545	Nnp-1	3232509	3228921	7227.FBpp0087045	7227.FBpp0080052	0	0	0	0	0.986	0.753	0	0	0.996		FBgn0010292	bys	9.22337e+13			CG6712	CG6724	3228864	3228777	7227.FBpp0079946	7227.FBpp0079780	0	0	0	0	0.983	0.75	0	0	0.995				FBgn0036774	mRpS26	23814134358054
Ip259	CG4364	3228690	3228601	7227.FBpp0079607	7227.FBpp0079445	0	0	0	0	0.974	0.862	0	0	0.996		FBgn0037899	RpL24-like	9.22337e+13			CG9246	CG8939	3229396	3225845	7227.FBpp0081001	7227.FBpp0073943	0	0	0	0	0.984	0.716	0	0	0.995				FBgn0038834	RpS30	8196795492480
RpLP0-like	Nop56	3232730	3230765	7227.FBpp0087511	7227.FBpp0083625	0	0	0	0	0.996	0.05	0	0	0.996		FBgn0037220	CG14641	9.22337e+13			CG5033	CG8939	3233132	3225845	7227.FBpp0088519	7227.FBpp0073943	0	0	0	0	0.984	0.719	0	0	0.995				FBgn0030552	mRpL38	7187090974560
Spase12	CG9669	3231392	3226424	7227.FBpp0084801	7227.FBpp0075098	0	0	0	0	0.996	0	0	0	0.996		FBgn0035162	CG13900	9.22337e+13			CG8545	CG7839	3232509	3226856	7227.FBpp0087045	7227.FBpp0075937	0	0	0	0	0.976	0.797	0	0	0.995				FBgn0035422	RpL28	5762037617280
CG9548	SmG	3228338	3225945	7227.FBpp0078894	7227.FBpp0074151	0	0	0	0	0.969	0.88	0	0	0.996		FBgn0031266	CG2807	9.22337e+13			Not1	Not11	3235978	3224912	7227.FBpp0293496	7227.FBpp0072099	0	0	0	0	0.066	0.995	0	0	0.995				FBgn0028426	JhI-1	2615348736000
CG11985	SmD2	3229648	3229511	7227.FBpp0081484	7227.FBpp0081234	0	0	0	0	0.881	0.972	0	0	0.996		FBgn0032919	CG9253	9.22337e+13			CG31357	CG3295	3231027	3224580	7227.FBpp0084110	7227.FBpp0071476	0	0	0	0.575	0.389	0.991	0	0	0.994				FBgn0038277	RpS5b	1675567280448
nop5	CG32409	3228392	3227244	7227.FBpp0078997	7227.FBpp0076738	0	0	0	0	0.988	0.673	0	0	0.996		FBgn0050349	CG30349	9.22337e+13			CG6937	CG8939	3230783	3225845	7227.FBpp0083659	7227.FBpp0073943	0	0	0	0	0.926	0.928	0	0	0.994				FBgn0002590	RpS5a	1675567280448
CG5728	nop5	3230983	3228392	7227.FBpp0084016	7227.FBpp0078997	0	0	0	0	0.984	0.808	0	0	0.996		FBgn0032925	CG9246	9.22337e+13			EF2	RpL28	3237429	3225327	7227.FBpp0305182	7227.FBpp0072957	0	0	0	0	0.936	0.91	0	0	0.994				FBgn0034915	eIF6	1307754201636
Not3	Rcd-1	3237156	3226126	7227.FBpp0304299	7227.FBpp0074512	0	0	0	0	0.053	0.996	0	0	0.996		FBgn0032408	CG6712	9.22337e+13			Nnp-1	nop5	3228921	3228392	7227.FBpp0080052	7227.FBpp0078997	0	0	0	0	0.994	0.05	0	0	0.994				FBgn0261380	mRpL37	560443530990
wcd	Nop56	3232155	3230765	7227.FBpp0086314	7227.FBpp0083625	0	0	0	0	0.975	0.854	0	0	0.996		FBgn0051184	LSm3	9.22337e+13			Nop56	bys	3230765	3224359	7227.FBpp0083625	7227.FBpp0071046	0	0	0	0	0.982	0.702	0	0	0.994				FBgn0034579	mRpL54	361705386384
twin	Rcd-1	3230949	3226126	7227.FBpp0083954	7227.FBpp0074512	0	0	0	0	0	0.996	0	0	0.996		FBgn0023167	SmD3	9.22337e+13			l(2)09851	pit	3231685	3230741	7227.FBpp0085379	7227.FBpp0083572	0	0	0	0	0.983	0.676	0	0	0.994				FBgn0004867	RpS2	175105752966
l(2)37Cg	Rpb5	3237337	3237146	7227.FBpp0304829	7227.FBpp0304268	0	0	0	0	0.978	0.866	0	0	0.996		FBgn0039558	BCAS2	9.22337e+13			Nop56	Ns1	3230765	3230368	7227.FBpp0083625	7227.FBpp0082867	0	0	0	0	0.974	0.782	0	0	0.994				FBgn0040009	CG17490	174360737184
CG6610	SmG	3227254	3225945	7227.FBpp0076756	7227.FBpp0074151	0	0	0	0	0.972	0.88	0	0	0.996		FBgn0261789	SmD2	9.22337e+13			CG9799	nop5	3230047	3228392	7227.FBpp0082231	7227.FBpp0078997	0	0	0	0	0.959	0.868	0	0	0.994				FBgn0000559	EF2	174360211202
RpS25	RpS5a	3229833	3225963	7227.FBpp0081845	7227.FBpp0074180	0	0	0	0	0.934	0.951	0	0	0.996		FBgn0030720	CG8939	9.22337e+13			CG8545	CG32409	3232509	3227244	7227.FBpp0087045	7227.FBpp0076738	0	0	0	0	0.983	0.713	0	0	0.994				FBgn0003942	RpS27A	174356583242
CG1542	CG32409	3231566	3227244	7227.FBpp0085119	7227.FBpp0076738	0	0	0	0	0.984	0.759	0	0	0.996		FBgn0039274	CG11920	9.22337e+13			l(1)G0004	bys	3227373	3224359	7227.FBpp0076990	7227.FBpp0071046	0	0	0	0	0.961	0.867	0	0	0.994				FBgn0026741	mRpL18	14076062232
Rga	Rcd-1	3228097	3226126	7227.FBpp0078390	7227.FBpp0074512	0	0	0	0	0.202	0.995	0	0	0.996		FBgn0051368	CG31368	9.22337e+13			Nopp140	nop5	3237391	3228392	7227.FBpp0305034	7227.FBpp0078997	0	0	0	0	0.971	0.826	0	0	0.994				FBgn0038923	mRpL35	7119217474
CG6937	nop5	3230783	3228392	7227.FBpp0083659	7227.FBpp0078997	0	0	0	0	0.984	0.808	0	0	0.996		FBgn0022069	Nnp-1	9.22337e+13			CG8545	Ns1	3232509	3230368	7227.FBpp0087045	7227.FBpp0082867	0	0	0	0	0.959	0.859	0	0	0.994				FBgn0038426	mRpS33	2646378680
Nop56	CG9799	3230765	3230047	7227.FBpp0083625	7227.FBpp0082231	0	0	0	0	0.974	0.865	0	0	0.996		FBgn0028744	CG5033	9.22337e+13			CG8545	CG8939	3232509	3225845	7227.FBpp0087045	7227.FBpp0073943	0	0	0	0	0.955	0.872	0	0	0.994				FBgn0032849	mRpS18B	1044694110
nop5	pen	3228392	3227340	7227.FBpp0078997	7227.FBpp0076918	0	0	0	0	0.985	0.805	0	0	0.996		FBgn0261119	Prp19	9.22337e+13			EF2	RpS25	3237429	3229833	7227.FBpp0305182	7227.FBpp0081845	0	0	0	0	0.86	0.965	0	0	0.994				FBgn0025629	CG4045	479042760
Nop56	CG8939	3230765	3225845	7227.FBpp0083625	7227.FBpp0073943	0	0	0	0	0.983	0.762	0	0	0.995		FBgn0004856	Bx42	9.22337e+13			CG8545	CG32344	3232509	3225102	7227.FBpp0087045	7227.FBpp0072475	0	0	0	0	0.981	0.69	0	0	0.994				FBgn0039159	mRpS24	112977672
CG9246	nop5	3229396	3228392	7227.FBpp0081001	7227.FBpp0078997	0	0	0	0	0.988	0.613	0	0	0.995		FBgn0030365	Tango4	9.22337e+13			CG32409	CG8939	3227244	3225845	7227.FBpp0076738	7227.FBpp0073943	0	0	0	0	0.983	0.667	0	0	0.994				FBgn0039868	CG11563	91123201
wcd	nop5	3232155	3228392	7227.FBpp0086314	7227.FBpp0078997	0	0	0	0	0.964	0.864	0	0	0.995		FBgn0033859	fand	9.22337e+13			Non1	RpL24-like	3232785	3229852	7227.FBpp0087637	7227.FBpp0081879	0	0	0	0	0.962	0.854	0	0	0.994				FBgn0261373	CG33228	79833600
CG6712	CG6724	3228864	3228777	7227.FBpp0079946	7227.FBpp0079780	0	0	0	0	0.983	0.75	0	0	0.995		FBgn0032138	CG4364	9.22337e+13			Nop56	Sas10	3230765	3224185	7227.FBpp0083625	7227.FBpp0070719	0	0	0	0	0.972	0.799	0	0	0.994				FBgn0032053	mRpL51	51290192
Spase12	l(2)k12914	3231392	3228538	7227.FBpp0084801	7227.FBpp0079324	0	0	0	0	0.995	0.061	0	0	0.995		FBgn0028473	Non1	9.22337e+13			RpLP0-like	CG6937	3232730	3230783	7227.FBpp0087511	7227.FBpp0083659	0	0	0	0	0.962	0.866	0	0	0.994				FBgn0031238	CG3645	39916800
Surf6	CG32409	3230594	3227244	7227.FBpp0083263	7227.FBpp0076738	0	0	0	0	0.983	0.714	0	0	0.995		FBgn0036314	CG10754	9.22337e+13			CG5728	Mat89Ba	3230983	3230297	7227.FBpp0084016	7227.FBpp0082727	0	0	0	0	0.983	0.703	0	0	0.994				FBgn0040666	CG12848	29838246
RpLP0-like	pit	3232730	3230741	7227.FBpp0087511	7227.FBpp0083572	0	0	0	0	0.984	0.699	0	0	0.995		FBgn0036277	CG10418	9.22337e+13			CG1542	Nop56	3231566	3230765	7227.FBpp0085119	7227.FBpp0083625	0	0	0	0	0.984	0.673	0	0	0.994				FBgn0029718	mRpL30	9495626
Ns1	CG8939	3230368	3225845	7227.FBpp0082867	7227.FBpp0073943	0	0	0	0	0.949	0.905	0	0	0.995		FBgn0033378	tsu	9.22337e+13			CG5728	Nop56	3230983	3230765	7227.FBpp0084016	7227.FBpp0083625	0	0	0	0	0.981	0.703	0	0	0.994				FBgn0036557	mRpS31	4206960
trsn	Trax	3232688	3230204	7227.FBpp0087398	7227.FBpp0082549	0	0	0	0	0.22	0.994	0	0	0.995		FBgn0052409	CG32409	9.22337e+13			Nop56	pen	3230765	3227340	7227.FBpp0083625	7227.FBpp0076918	0	0	0	0	0.983	0.682	0	0	0.994				FBgn0260407	mRpS23	4148882
CG5728	l(2)k09022	3230983	3228379	7227.FBpp0084016	7227.FBpp0078971	0	0	0	0	0.981	0.752	0	0	0.995		FBgn0033485	RpLP0-like	9.22337e+13			Nop56	CG32409	3230765	3227244	7227.FBpp0083625	7227.FBpp0076738	0	0	0	0	0.988	0.57	0	0	0.994				FBgn0039555	mRpS22	4082403
CG6937	Ns1	3230783	3230368	7227.FBpp0083659	7227.FBpp0082867	0	0	0	0	0.931	0.941	0	0	0.995		FBgn0266581	pit	9.22337e+13			Non1	Ip259	3232785	3228690	7227.FBpp0087637	7227.FBpp0079607	0	0	0	0	0.94	0.906	0	0	0.994				FBgn0033816	CG4679	3709440
fl(2)d	vir	3232379	3224823	7227.FBpp0086773	7227.FBpp0071946	0	0	0	0	0.048	0.995	0	0	0.995		FBgn0000426	SmF	9.22337e+13			l(2)09851	nop5	3231685	3228392	7227.FBpp0085379	7227.FBpp0078997	0	0	0	0	0.993	0	0	0	0.993				FBgn0263863	mRpL45	3684240
Nopp140	Nop56	3237391	3230765	7227.FBpp0305034	7227.FBpp0083625	0	0	0	0	0.984	0.716	0	0	0.995		FBgn0261933	SmD1	9.22337e+13			CG5394	Aats-arg	3230920	3225854	7227.FBpp0083898	7227.FBpp0073965	0	0	0	0	0.907	0.935	0	0	0.993				FBgn0266518	Dpit47	3628800
RpI1	nop5	3232310	3228392	7227.FBpp0086640	7227.FBpp0078997	0	0	0	0	0.984	0.702	0	0	0.995		FBgn0029785	RpL35	9.22337e+13			CG1542	Non3	3231566	3230431	7227.FBpp0085119	7227.FBpp0082984	0	0	0	0	0.954	0.869	0	0	0.993				FBgn0026089	CG14817	403922
l(3)01239	CG7770	3237365	3236912	7227.FBpp0304954	7227.FBpp0303214	0	0	0	0	0.862	0.966	0	0	0.995		FBgn0038964	Nop56	9.22337e+13			Nop56	l(2)k09022	3230765	3228379	7227.FBpp0083625	7227.FBpp0078971	0	0	0	0	0.953	0.86	0	0	0.993				FBgn0031357	mRpL48	322608
CG8545	Nop56	3232509	3230765	7227.FBpp0087045	7227.FBpp0083625	0	0	0	0	0.983	0.712	0	0	0.995		FBgn0034564	CG9344	9.22337e+13			Nop56	CG1234	3230765	3229452	7227.FBpp0083625	7227.FBpp0081117	0	0	0	0	0.977	0.703	0	0	0.993				FBgn0038678	mRpL55	132528
Not10	Not11	3229978	3224912	7227.FBpp0082112	7227.FBpp0072099	0	0	0	0	0.051	0.995	0	0	0.995		FBgn0035271	CG2021	9.22337e+13			nop5	Sas10	3228392	3224185	7227.FBpp0078997	7227.FBpp0070719	0	0	0	0	0.953	0.864	0	0	0.993				FBgn0034361	mRpS28	127138
SmF	CG9548	3232549	3228338	7227.FBpp0087118	7227.FBpp0078894	0	0	0	0	0.962	0.88	0	0	0.995		FBgn0086472	RpS25	9.22337e+13			Non3	CG6712	3230431	3228864	7227.FBpp0082984	7227.FBpp0079946	0	0	0	0	0.974	0.737	0	0	0.993				FBgn0032261	CG6094	123672
Not1	Not11	3235978	3224912	7227.FBpp0293496	7227.FBpp0072099	0	0	0	0	0.066	0.995	0	0	0.995		FBgn0026196	nop5	9.22337e+13			pit	bys	3230741	3224359	7227.FBpp0083572	7227.FBpp0071046	0	0	0	0	0.99	0.38	0	0	0.993				FBgn0033208	mRpL52	68090
SmD2	SmG	3229511	3225945	7227.FBpp0081234	7227.FBpp0074151	0	0	0	0	0.924	0.945	0	0	0.995		FBgn0033741	CG8545	9.22337e+13			CG15100	CG5394	3231907	3230920	7227.FBpp0085809	7227.FBpp0083898	0	0	0	0.547	0.859	0.955	0	0	0.993				FBgn0030572	mRpS25	41184
RpLP0-like	Non3	3232730	3230431	7227.FBpp0087511	7227.FBpp0082984	0	0	0	0	0.984	0.699	0	0	0.995		FBgn0010408	RpS9	9.22337e+13			l(2)09851	Nop56	3231685	3230765	7227.FBpp0085379	7227.FBpp0083625	0	0	0	0	0.993	0.047	0	0	0.993				FBgn0037102	CG7172	36024
CG8545	CG7839	3232509	3226856	7227.FBpp0087045	7227.FBpp0075937	0	0	0	0	0.976	0.797	0	0	0.995		FBgn0035675	CG6610	9.22337e+13			nop5	l(2)k09022	3228392	3228379	7227.FBpp0078997	7227.FBpp0078971	0	0	0	0	0.953	0.864	0	0	0.993				FBgn0038951	CG5380	16633
Scr	Antp	3233296	3229473	7227.FBpp0089393	7227.FBpp0081161	0	0	0	0.75	0.061	0.994	0	0	0.995		FBgn0261068	LSm7	9.22337e+13			Surf6	CG6712	3230594	3228864	7227.FBpp0083263	7227.FBpp0079946	0	0	0	0	0.98	0.699	0	0	0.993				FBgn0033661	CG13185	5160
Mat89Ba	CG9246	3230297	3229396	7227.FBpp0082727	7227.FBpp0081001	0	0	0	0	0.983	0.747	0	0	0.995		FBgn0010265	RpS13	9.22337e+13			CG5033	RpLP0-like	3233132	3232730	7227.FBpp0088519	7227.FBpp0087511	0	0	0	0	0.979	0.691	0	0	0.993				FBgn0032882	Ns4	5040
CG9246	CG8939	3229396	3225845	7227.FBpp0081001	7227.FBpp0073943	0	0	0	0	0.984	0.716	0	0	0.995		FBgn0010078	RpL23	9.22337e+13			bys	CG3071	3224359	3224006	7227.FBpp0071046	7227.FBpp0070382	0	0	0	0	0.974	0.763	0	0	0.993				FBgn0038808	Srp14	5040
CG5033	CG8939	3233132	3225845	7227.FBpp0088519	7227.FBpp0073943	0	0	0	0	0.984	0.719	0	0	0.995		FBgn0015521	RpS21	9.22337e+13			ksr	Dsor1	3228108	3224466	7227.FBpp0078413	7227.FBpp0071248	0	0	0	0	0.053	0.993	0	0	0.993				FBgn0005674	CG5394	2979
CG16941	CG10754	3230338	3226718	7227.FBpp0082817	7227.FBpp0075676	0	0	0	0	0.143	0.995	0	0	0.995		FBgn0016070	SmG	9.22337e+13			CG6937	CG32409	3230783	3227244	7227.FBpp0083659	7227.FBpp0076738	0	0	0	0	0.957	0.866	0	0	0.993				FBgn0027090	Aats-gln	2160
Aats-gln	Aats-tyr	3231096	3226461	7227.FBpp0084240	7227.FBpp0075168	0	0	0	0	0.989	0.6	0	0	0.995		FBgn0261790	SmE	9.22337e+13			CG6724	nop5	3228777	3228392	7227.FBpp0079780	7227.FBpp0078997	0	0	0	0	0.984	0.613	0	0	0.993				FBgn0034401	CG15100	2040
noi	CG10754	3228100	3226718	7227.FBpp0078400	7227.FBpp0075676	0	0	0	0	0.187	0.994	0	0	0.995		FBgn0261596	RpS24	9.22337e+13			CG11920	CG13097	3231046	3228527	7227.FBpp0084144	7227.FBpp0079305	0	0	0	0	0.88	0.945	0	0	0.993				FBgn0027093	Aats-arg	2040
U2A	snf	3232984	3224182	7227.FBpp0088015	7227.FBpp0070716	0	0	0	0	0.348	0.993	0	0	0.995		FBgn0038834	RpS30	62942743019520			Mat89Ba	nop5	3230297	3228392	7227.FBpp0082727	7227.FBpp0078997	0	0	0	0	0.951	0.865	0	0	0.993				FBgn0002069	Aats-asp	1920
RpLP0-like	CG8939	3232730	3225845	7227.FBpp0087511	7227.FBpp0073943	0	0	0	0	0.974	0.821	0	0	0.995		FBgn0035422	RpL28	42194789400960			mRpL18	mRpS30	3232468	3225829	7227.FBpp0086965	7227.FBpp0073910	0	0	0	0	0.204	0.991	0	0	0.993				FBgn0027086	Aats-ile	1873
Nnp-1	nop5	3228921	3228392	7227.FBpp0080052	7227.FBpp0078997	0	0	0	0	0.994	0.05	0	0	0.994		FBgn0035253	CG7971	41858991861122			l(2)k09022	CG7728	3228379	3226390	7227.FBpp0078971	7227.FBpp0075034	0	0	0	0	0.953	0.86	0	0	0.993				FBgn0033351	CG8235	1560
SmF	LSm7	3232549	3229133	7227.FBpp0087118	7227.FBpp0080488	0	0	0	0	0.821	0.971	0	0	0.994		FBgn0038277	RpS5b	21196783966584			CG1542	CG6712	3231566	3228864	7227.FBpp0085119	7227.FBpp0079946	0	0	0	0	0.98	0.71	0	0	0.993				FBgn0036775	CG5147	1478
Nop56	CG32409	3230765	3227244	7227.FBpp0083625	7227.FBpp0076738	0	0	0	0	0.988	0.57	0	0	0.994		FBgn0002590	RpS5a	21196783966584			CG5728	CG9246	3230983	3229396	7227.FBpp0084016	7227.FBpp0081001	0	0	0	0	0.984	0.613	0	0	0.993				FBgn0030801	Rcp	1440
l(1)G0004	bys	3227373	3224359	7227.FBpp0076990	7227.FBpp0071046	0	0	0	0	0.961	0.867	0	0	0.994		FBgn0033556	CG12343	21022462137600			pit	Sas10	3230741	3224185	7227.FBpp0083572	7227.FBpp0070719	0	0	0	0	0.982	0.613	0	0	0.993				FBgn0036188	CG7339	1440
Nop56	bys	3230765	3224359	7227.FBpp0083625	7227.FBpp0071046	0	0	0	0	0.982	0.702	0	0	0.994		FBgn0000239	bur	21009968179202			ppan	CG4806	3230664	3224998	7227.FBpp0083415	7227.FBpp0072239	0	0	0	0	0.942	0.877	0	0	0.992				FBgn0036515	CG12304	960
CG1542	Nop56	3231566	3230765	7227.FBpp0085119	7227.FBpp0083625	0	0	0	0	0.984	0.673	0	0	0.994		FBgn0032701	CG10341	20922789888000			wcd	CG6712	3232155	3228864	7227.FBpp0086314	7227.FBpp0079946	0	0	0	0	0.984	0.555	0	0	0.992				FBgn0030878	CG6769	726
SmD2	SmE	3229511	3228469	7227.FBpp0081234	7227.FBpp0079182	0	0	0	0	0.959	0.88	0	0	0.994		FBgn0030552	mRpL38	7187090974560			l(2)09851	CG2875	3231685	3224096	7227.FBpp0085379	7227.FBpp0070561	0	0	0	0	0.992	0.053	0	0	0.992				FBgn0028402	Sin	720
Prp19	eIF4AIII	3231954	3229558	7227.FBpp0085902	7227.FBpp0081324	0	0	0	0	0.94	0.905	0	0	0.994		FBgn0028426	JhI-1	2615348736000			Non1	Hlc	3232785	3227339	7227.FBpp0087637	7227.FBpp0076917	0	0	0	0	0.975	0.727	0	0	0.992				FBgn0027084	Aats-lys	654
Non1	RpL24-like	3232785	3229852	7227.FBpp0087637	7227.FBpp0081879	0	0	0	0	0.962	0.854	0	0	0.994		FBgn0031493	CG3605	1323655533720			pit	CG6712	3230741	3228864	7227.FBpp0083572	7227.FBpp0079946	0	0	0	0	0.968	0.781	0	0	0.992				FBgn0027088	Aats-gly	608
RpLP0-like	CG6937	3232730	3230783	7227.FBpp0087511	7227.FBpp0083659	0	0	0	0	0.962	0.866	0	0	0.994		FBgn0034915	eIF6	1307754201612			nop5	CG2691	3228392	3225701	7227.FBpp0078997	7227.FBpp0073679	0	0	0	0	0.974	0.717	0	0	0.992				FBgn0027081	Aats-thr	510
CG8545	Ns1	3232509	3230368	7227.FBpp0087045	7227.FBpp0082867	0	0	0	0	0.959	0.859	0	0	0.994		FBgn0261380	mRpL37	560443530990			CG9253	CG8939	3229393	3225845	7227.FBpp0080997	7227.FBpp0073943	0	0	0	0	0.982	0.558	0	0	0.992				FBgn0027080	Aats-tyr	449
CG32409	CG8939	3227244	3225845	7227.FBpp0076738	7227.FBpp0073943	0	0	0	0	0.983	0.667	0	0	0.994		FBgn0034579	mRpL54	361705386384			Nnp-1	CG6712	3228921	3228864	7227.FBpp0080052	7227.FBpp0079946	0	0	0	0	0.916	0.915	0	0	0.992				FBgn0027094	Aats-ala	390
Nop56	Sas10	3230765	3224185	7227.FBpp0083625	7227.FBpp0070719	0	0	0	0	0.972	0.799	0	0	0.994		FBgn0266917	CG16941	215349094800			CG6712	nop5	3228864	3228392	7227.FBpp0079946	7227.FBpp0078997	0	0	0	0	0.982	0.613	0	0	0.992				FBgn0034986	mRpS17	246
CG8545	CG32409	3232509	3227244	7227.FBpp0087045	7227.FBpp0076738	0	0	0	0	0.983	0.713	0	0	0.994		FBgn0014366	noi	28755831600			san	Nat1	3232611	3226112	7227.FBpp0087227	7227.FBpp0074480	0	0	0	0	0.199	0.991	0	0	0.992				FBgn0086443	Aats-asn	242
Nop56	pen	3230765	3227340	7227.FBpp0083625	7227.FBpp0076918	0	0	0	0	0.983	0.682	0	0	0.994		FBgn0038426	mRpS33	14820778764			CG6937	Nop56	3230783	3230765	7227.FBpp0083659	7227.FBpp0083625	0	0	0	0	0.962	0.802	0	0	0.992				FBgn0044511	mRpS21	174
Non1	Ip259	3232785	3228690	7227.FBpp0087637	7227.FBpp0079607	0	0	0	0	0.94	0.906	0	0	0.994		FBgn0026741	mRpL18	14076062232			RpLP0-like	CG1542	3232730	3231566	7227.FBpp0087511	7227.FBpp0085119	0	0	0	0	0.953	0.854	0	0	0.992				FBgn0085436	Not1	124
SmF	snRNP-U1-C	3232549	3230515	7227.FBpp0087118	7227.FBpp0083134	0	0	0	0	0.79	0.976	0	0	0.994		FBgn0026713	l(1)G0007	12493963447			CG1234	nop5	3229452	3228392	7227.FBpp0081117	7227.FBpp0078997	0	0	0	0	0.941	0.876	0	0	0.992				FBgn0033029	Not3	122
CG5728	Mat89Ba	3230983	3230297	7227.FBpp0084016	7227.FBpp0082727	0	0	0	0	0.983	0.703	0	0	0.994		FBgn0038923	mRpL35	7119217474			Non1	Ns1	3232785	3230368	7227.FBpp0087637	7227.FBpp0082867	0	0	0	0	0.916	0.913	0	0	0.992				FBgn0036239	Pop2	121
Nop56	Ns1	3230765	3230368	7227.FBpp0083625	7227.FBpp0082867	0	0	0	0	0.974	0.782	0	0	0.994		FBgn0004584	Rrp1	6227020800			CG12301	kz	3226533	3224016	7227.FBpp0075317	7227.FBpp0070403	0	0	0	0	0.909	0.921	0	0	0.992				FBgn0033473	CG12128	120
SmB	SmD1	3235862	3226722	7227.FBpp0293061	7227.FBpp0075684	0	0	0	0	0.957	0.88	0	0	0.994		FBgn0032849	mRpS18B	1044694110			RpLP0-like	CG6712	3232730	3228864	7227.FBpp0087511	7227.FBpp0079946	0	0	0	0	0.981	0.595	0	0	0.992				FBgn0035337	CG15877	120
CG6937	CG8939	3230783	3225845	7227.FBpp0083659	7227.FBpp0073943	0	0	0	0	0.926	0.928	0	0	0.994		FBgn0037550	CG9667	1037836807			l(3)07882	CG7728	3230401	3226390	7227.FBpp0082928	7227.FBpp0075034	0	0	0	0	0.945	0.864	0	0	0.992				FBgn0050185	CG30185	120
CG5728	Nop56	3230983	3230765	7227.FBpp0084016	7227.FBpp0083625	0	0	0	0	0.981	0.703	0	0	0.994		FBgn0086444	l(2)37Cb	964031314			Non1	Ns2	3232785	3232028	7227.FBpp0087637	7227.FBpp0086063	0	0	0	0	0.93	0.882	0	0	0.991				FBgn0031047	Rcd-1	120
Prp8	l(3)72Ab	3232553	3226517	7227.FBpp0087124	7227.FBpp0075282	0	0	0	0	0.904	0.942	0	0	0.994		FBgn0051950	CG31950	483078960			CG1542	CG6937	3231566	3230783	7227.FBpp0085119	7227.FBpp0083659	0	0	0	0	0.942	0.866	0	0	0.991				FBgn0017550	Rga	120
CG9799	nop5	3230047	3228392	7227.FBpp0082231	7227.FBpp0078997	0	0	0	0	0.959	0.868	0	0	0.994		FBgn0025629	CG4045	479042760			pen	CG32409	3227340	3227244	7227.FBpp0076918	7227.FBpp0076738	0	0	0	0	0.976	0.664	0	0	0.991				FBgn0011725	twin	120
CG8545	CG8939	3232509	3225845	7227.FBpp0087045	7227.FBpp0073943	0	0	0	0	0.955	0.872	0	0	0.994		FBgn0039159	mRpS24	168931752			CG9246	CG7839	3229396	3226856	7227.FBpp0081001	7227.FBpp0075937	0	0	0	0	0.941	0.863	0	0	0.991				FBgn0039175	CG5706	54
Nopp140	nop5	3237391	3228392	7227.FBpp0305034	7227.FBpp0078997	0	0	0	0	0.971	0.826	0	0	0.994		FBgn0261373	CG33228	79833600			CG6712	pen	3228864	3227340	7227.FBpp0079946	7227.FBpp0076918	0	0	0	0	0.984	0.469	0	0	0.991				FBgn0029514	312	31
CG8545	CG32344	3232509	3225102	7227.FBpp0087045	7227.FBpp0072475	0	0	0	0	0.981	0.69	0	0	0.994		FBgn0004867	RpS2	71704236			pit	Ns1	3230741	3230368	7227.FBpp0083572	7227.FBpp0082867	0	0	0	0	0.96	0.799	0	0	0.991				FBgn0037199	CG11137	26
l(2)09851	pit	3231685	3230741	7227.FBpp0085379	7227.FBpp0083572	0	0	0	0	0.983	0.676	0	0	0.994		FBgn0032053	mRpL51	51290192			CG9799	bys	3230047	3224359	7227.FBpp0082231	7227.FBpp0071046	0	0	0	0	0.958	0.808	0	0	0.991				FBgn0034791	CG3501	25
CG31357	CG3295	3231027	3224580	7227.FBpp0084110	7227.FBpp0071476	0	0	0	0.575	0.389	0.991	0	0	0.994		FBgn0015818	Spx	43692600			nop5	CG3071	3228392	3224006	7227.FBpp0078997	7227.FBpp0070382	0	0	0	0	0.937	0.867	0	0	0.991				FBgn0035980	CG4447	24
Surf6	CG6712	3230594	3228864	7227.FBpp0083263	7227.FBpp0079946	0	0	0	0	0.98	0.699	0	0	0.993		FBgn0033554	Lsm10	43666560			RpLP0-like	CG11563	3232730	3231603	7227.FBpp0087511	7227.FBpp0085192	0	0	0	0	0.991	0	0	0	0.991				FBgn0040234	c12.2	24
Nop56	l(2)k09022	3230765	3228379	7227.FBpp0083625	7227.FBpp0078971	0	0	0	0	0.953	0.86	0	0	0.993		FBgn0040666	CG12848	29838246			Mat89Ba	CG4554	3230297	3224719	7227.FBpp0082727	7227.FBpp0071744	0	0	0	0	0.952	0.836	0	0	0.991				FBgn0086912	mbm	24
CG6937	CG32409	3230783	3227244	7227.FBpp0083659	7227.FBpp0076738	0	0	0	0	0.957	0.866	0	0	0.993		FBgn0039868	CG11563	12016805			l(3)72Dn	CG9799	3237625	3230047	7227.FBpp0305742	7227.FBpp0082231	0	0	0	0	0.942	0.864	0	0	0.991				FBgn0039829	CG15561	24
pit	bys	3230741	3224359	7227.FBpp0083572	7227.FBpp0071046	0	0	0	0	0.99	0.38	0	0	0.993		FBgn0029718	mRpL30	9495626			pit	CG1234	3230741	3229452	7227.FBpp0083572	7227.FBpp0081117	0	0	0	0	0.945	0.851	0	0	0.991				FBgn0036886	CG9300	24
CG11985	CG13900	3229648	3225112	7227.FBpp0081484	7227.FBpp0072494	0	0	0	0	0.184	0.992	0	0	0.993		FBgn0036557	mRpS31	9047520			RpS5a	RpL28	3225963	3225327	7227.FBpp0074180	7227.FBpp0072957	0	0	0	0	0.868	0.94	0	0	0.991				FBgn0037439	CG10286	24
mRpL18	mRpS30	3232468	3225829	7227.FBpp0086965	7227.FBpp0073910	0	0	0	0	0.204	0.991	0	0	0.993		FBgn0260407	mRpS23	8588404			nop5	CG7728	3228392	3226390	7227.FBpp0078997	7227.FBpp0075034	0	0	0	0	0.941	0.864	0	0	0.991				FBgn0038461	CG3678	24
l(2)09851	nop5	3231685	3228392	7227.FBpp0085379	7227.FBpp0078997	0	0	0	0	0.993	0	0	0	0.993		FBgn0039555	mRpS22	8401683			Nop56	Nnp-1	3230765	3228921	7227.FBpp0083625	7227.FBpp0080052	0	0	0	0	0.991	0.055	0	0	0.991				FBgn0032292	CG6750	24
nop5	Sas10	3228392	3224185	7227.FBpp0078997	7227.FBpp0070719	0	0	0	0	0.953	0.864	0	0	0.993		FBgn0033816	CG4679	7660800			CG6937	CG6712	3230783	3228864	7227.FBpp0083659	7227.FBpp0079946	0	0	0	0	0.946	0.856	0	0	0.991				FBgn0037530	CG2943	24
CG11920	CG13097	3231046	3228527	7227.FBpp0084144	7227.FBpp0079305	0	0	0	0	0.88	0.945	0	0	0.993		FBgn0263863	mRpL45	3684240			CG5033	CG1234	3233132	3229452	7227.FBpp0088519	7227.FBpp0081117	0	0	0	0	0.975	0.677	0	0	0.991				FBgn0030086	CG7033	12
CG5728	CG9246	3230983	3229396	7227.FBpp0084016	7227.FBpp0081001	0	0	0	0	0.984	0.613	0	0	0.993		FBgn0266518	Dpit47	3628800			Nop56	CG9246	3230765	3229396	7227.FBpp0083625	7227.FBpp0081001	0	0	0	0	0.988	0.272	0	0	0.991				FBgn0024556	EfTuM	11
CG1542	CG6712	3231566	3228864	7227.FBpp0085119	7227.FBpp0079946	0	0	0	0	0.98	0.71	0	0	0.993		FBgn0031238	CG3645	3628800			l(3)72Dn	CG30349	3237625	3232826	7227.FBpp0305742	7227.FBpp0087731	0	0	0	0	0.94	0.862	0	0	0.991				FBgn0033480	mRpL42	10
CG6724	nop5	3228777	3228392	7227.FBpp0079780	7227.FBpp0078997	0	0	0	0	0.984	0.613	0	0	0.993		FBgn0033571	Rpb5	1633041			CG30349	CG9799	3232826	3230047	7227.FBpp0087731	7227.FBpp0082231	0	0	0	0	0.952	0.808	0	0	0.99				FBgn0033184	CG12736	9
CG5033	RpLP0-like	3233132	3232730	7227.FBpp0088519	7227.FBpp0087511	0	0	0	0	0.979	0.691	0	0	0.993		FBgn0038578	MED17	404236			CG6712	bys	3228864	3224359	7227.FBpp0079946	7227.FBpp0071046	0	0	0	0	0.984	0.413	0	0	0.99				FBgn0263133	ico	9
ksr	Dsor1	3228108	3224466	7227.FBpp0078413	7227.FBpp0071248	0	0	0	0	0.053	0.993	0	0	0.993		FBgn0026089	CG14817	403922			CG5706	CG5394	3230986	3230920	7227.FBpp0084021	7227.FBpp0083898	0	0	0	0	0.99	0.07	0	0	0.99				FBgn0031231	mRpL10	8
pit	Sas10	3230741	3224185	7227.FBpp0083572	7227.FBpp0070719	0	0	0	0	0.982	0.613	0	0	0.993		FBgn0001276	ix	403584			Aats-gln	CG5394	3231096	3230920	7227.FBpp0084240	7227.FBpp0083898	0	0	0	0.659	0.871	0.931	0	0	0.99				FBgn0052075	CG32075	8
CG1542	Non3	3231566	3230431	7227.FBpp0085119	7227.FBpp0082984	0	0	0	0	0.954	0.869	0	0	0.993		FBgn0039337	MED28	403332			CG6937	Non3	3230783	3230431	7227.FBpp0083659	7227.FBpp0082984	0	0	0	0	0.932	0.865	0	0	0.99				FBgn0034073	CG8414	8
Non3	CG6712	3230431	3228864	7227.FBpp0082984	7227.FBpp0079946	0	0	0	0	0.974	0.737	0	0	0.993		FBgn0261792	snRNP-U1-C	403320			Nnp-1	Rbm13	3228921	3224441	7227.FBpp0080052	7227.FBpp0071198	0	0	0	0	0.886	0.915	0	0	0.99				FBgn0032444	CG5525	8
Mat89Ba	nop5	3230297	3228392	7227.FBpp0082727	7227.FBpp0078997	0	0	0	0	0.951	0.865	0	0	0.993		FBgn0013531	MED20	367920			CG11030	Surf6	3237330	3230594	7227.FBpp0304812	7227.FBpp0083263	0	0	0	0	0.99	0	0	0	0.99				FBgn0030007	CG2263	8
nop5	l(2)k09022	3228392	3228379	7227.FBpp0078997	7227.FBpp0078971	0	0	0	0	0.953	0.864	0	0	0.993		FBgn0037359	MED27	367248			l(3)72Dn	nop5	3237625	3228392	7227.FBpp0305742	7227.FBpp0078997	0	0	0	0	0.935	0.864	0	0	0.99				FBgn0028648	mRpL50	6
l(2)09851	Nop56	3231685	3230765	7227.FBpp0085379	7227.FBpp0083625	0	0	0	0	0.993	0.047	0	0	0.993		FBgn0053108	CG33108	362880			RpL24-like	Ip259	3229852	3228690	7227.FBpp0081879	7227.FBpp0079607	0	0	0	0	0.94	0.855	0	0	0.99				FBgn0032988	Tif-IA	6
Nop56	CG1234	3230765	3229452	7227.FBpp0083625	7227.FBpp0081117	0	0	0	0	0.977	0.703	0	0	0.993		FBgn0031357	mRpL48	322608			CG7728	CG2260	3226390	3224413	7227.FBpp0075034	7227.FBpp0071142	0	0	0	0	0.936	0.862	0	0	0.99				FBgn0027087	Aats-his	6
bys	CG3071	3224359	3224006	7227.FBpp0071046	7227.FBpp0070382	0	0	0	0	0.974	0.763	0	0	0.993		FBgn0035145	MED14	312826			CG6937	CG6724	3230783	3228777	7227.FBpp0083659	7227.FBpp0079780	0	0	0	0	0.95	0.809	0	0	0.99				FBgn0046214	vig2	6
l(3)01239	CG7048	3237365	3235229	7227.FBpp0304954	7227.FBpp0290701	0	0	0	0	0.864	0.956	0	0	0.993		FBgn0027592	MED15	278041			CG9799	CG7246	3230047	3224490	7227.FBpp0082231	7227.FBpp0071288	0	0	0	0	0.886	0.918	0	0	0.99				FBgn0031497	CG17259	6
CG6712	nop5	3228864	3228392	7227.FBpp0079946	7227.FBpp0078997	0	0	0	0	0.982	0.613	0	0	0.992		FBgn0037109	MED1	276060			Ns1	nop5	3230368	3228392	7227.FBpp0082867	7227.FBpp0078997	0	0	0	0	0.958	0.777	0	0	0.99				FBgn0002284	Prosbeta6	6
RpLP0-like	CG1542	3232730	3231566	7227.FBpp0087511	7227.FBpp0085119	0	0	0	0	0.953	0.854	0	0	0.992		FBgn0026873	MED18	263854			CG8545	CG6724	3232509	3228777	7227.FBpp0087045	7227.FBpp0079780	0	0	0	0	0.918	0.884	0	0	0.99				FBgn0023174	Prosbeta2	6
CG12301	kz	3226533	3224016	7227.FBpp0075317	7227.FBpp0070403	0	0	0	0	0.909	0.921	0	0	0.992		FBgn0024330	MED6	219878			pit	CG8939	3230741	3225845	7227.FBpp0083572	7227.FBpp0073943	0	0	0	0	0.961	0.765	0	0	0.99				FBgn0028691	Rpn9	6
CG9253	CG8939	3229393	3225845	7227.FBpp0080997	7227.FBpp0073943	0	0	0	0	0.982	0.558	0	0	0.992		FBgn0030572	mRpS25	144144			pit	CG9799	3230741	3230047	7227.FBpp0083572	7227.FBpp0082231	0	0	0	0	0.972	0.685	0	0	0.99				FBgn0261396	Rpn3	6
wcd	CG6712	3232155	3228864	7227.FBpp0086314	7227.FBpp0079946	0	0	0	0	0.984	0.555	0	0	0.992		FBgn0037121	Rpb8	138313			CG9799	CG3071	3230047	3224006	7227.FBpp0082231	7227.FBpp0070382	0	0	0	0	0.93	0.868	0	0	0.99				FBgn0037632	Tcp-1eta	6
LSm3	SmG	3230916	3225945	7227.FBpp0083893	7227.FBpp0074151	0	0	0	0	0.937	0.88	0	0	0.992		FBgn0030974	CG7358	136413			CG8939	Rbm13	3225845	3224441	7227.FBpp0073943	7227.FBpp0071198	0	0	0	0	0.905	0.904	0	0	0.99				FBgn0036462	mRpL39	4
pit	CG6712	3230741	3228864	7227.FBpp0083572	7227.FBpp0079946	0	0	0	0	0.968	0.781	0	0	0.992		FBgn0036581	MED10	135516			nop5	CG2875	3228392	3224096	7227.FBpp0078997	7227.FBpp0070561	0	0	0	0	0.932	0.865	0	0	0.99				FBgn0034259	P32	4
CG7770	mgr	3236912	3229855	7227.FBpp0303214	7227.FBpp0081882	0	0	0	0	0.782	0.966	0	0	0.992		FBgn0035754	MED4	134786			Ns2	Ip259	3232028	3228690	7227.FBpp0086063	7227.FBpp0079607	0	0	0	0	0.874	0.923	0	0	0.99				FBgn0003256	rl	4
CG1234	nop5	3229452	3228392	7227.FBpp0081117	7227.FBpp0078997	0	0	0	0	0.941	0.876	0	0	0.992		FBgn0032634	Rpb11	133251			CG9799	CG7728	3230047	3226390	7227.FBpp0082231	7227.FBpp0075034	0	0	0	0	0.932	0.86	0	0	0.99				FBgn0010551	Phb2	4
Prosalpha5	Prosbeta2	3232030	3226564	7227.FBpp0086066	7227.FBpp0075382	0	0	0	0.603	0.966	0.786	0	0	0.992		FBgn0038678	mRpL55	132528			CG6712	Sas10	3228864	3224185	7227.FBpp0079946	7227.FBpp0070719	0	0	0	0	0.972	0.636	0	0	0.989				FBgn0032646	CG6412	3
CG6937	Nop56	3230783	3230765	7227.FBpp0083659	7227.FBpp0083625	0	0	0	0	0.962	0.802	0	0	0.992		FBgn0034361	mRpS28	127138			CG1542	CG8939	3231566	3225845	7227.FBpp0085119	7227.FBpp0073943	0	0	0	0	0.942	0.825	0	0	0.989				FBgn0000611	exd	3
CG11985	SmE	3229648	3228469	7227.FBpp0081484	7227.FBpp0079182	0	0	0	0	0.749	0.972	0	0	0.992		FBgn0032261	CG6094	123672			RpLP0-like	CG9246	3232730	3229396	7227.FBpp0087511	7227.FBpp0081001	0	0	0	0	0.956	0.77	0	0	0.989				FBgn0010339	128up	3
SmE	CG9548	3228469	3228338	7227.FBpp0079182	7227.FBpp0078894	0	0	0	0	0.938	0.88	0	0	0.992		FBgn0003277	RpII215	94474			wcd	CG9799	3232155	3230047	7227.FBpp0086314	7227.FBpp0082231	0	0	0	0	0.925	0.864	0	0	0.989				FBgn0034573	CG3295	3
Non1	Hlc	3232785	3227339	7227.FBpp0087637	7227.FBpp0076917	0	0	0	0	0.975	0.727	0	0	0.992		FBgn0051390	MED7	90730			CG32548	Lim1	3226032	3224446	7227.FBpp0074340	7227.FBpp0071216	0	0	0	0	0	0.989	0	0	0.989				FBgn0003339	Scr	3
Nnp-1	CG6712	3228921	3228864	7227.FBpp0080052	7227.FBpp0079946	0	0	0	0	0.916	0.915	0	0	0.992		FBgn0040020	MED21	88944			CG32392	cmb	3227202	3226668	7227.FBpp0076657	7227.FBpp0075586	0	0	0	0	0.045	0.989	0	0	0.989				FBgn0000229	bsk	2
ppan	CG4806	3230664	3224998	7227.FBpp0083415	7227.FBpp0072239	0	0	0	0	0.942	0.877	0	0	0.992		FBgn0026373	RpII33	87890			CG8545	CG5728	3232509	3230983	7227.FBpp0087045	7227.FBpp0084016	0	0	0	0	0.988	0.1	0	0	0.989				FBgn0037943	CG14722	2
san	Nat1	3232611	3226112	7227.FBpp0087227	7227.FBpp0074480	0	0	0	0	0.199	0.991	0	0	0.992		FBgn0037262	MED31	87848			nop5	l(1)G0004	3228392	3227373	7227.FBpp0078997	7227.FBpp0076990	0	0	0	0	0.926	0.864	0	0	0.989				FBgn0025336	CG4882	2
RpLP0-like	CG6712	3232730	3228864	7227.FBpp0087511	7227.FBpp0079946	0	0	0	0	0.981	0.595	0	0	0.992		FBgn0033208	mRpL52	68090			Not1	Not10	3235978	3229978	7227.FBpp0293496	7227.FBpp0082112	0	0	0	0	0.053	0.989	0	0	0.989				FBgn0037540	Pbp95	2
Non1	Ns1	3232785	3230368	7227.FBpp0087637	7227.FBpp0082867	0	0	0	0	0.916	0.913	0	0	0.992		FBgn0038951	CG5380	51864			CG13097	CG7728	3228527	3226390	7227.FBpp0079305	7227.FBpp0075034	0	0	0	0	0.926	0.86	0	0	0.989				FBgn0053172	CG33172	2
nop5	CG2691	3228392	3225701	7227.FBpp0078997	7227.FBpp0073679	0	0	0	0	0.974	0.717	0	0	0.992		FBgn0004855	RpII15	46800			Nop56	CG7728	3230765	3226390	7227.FBpp0083625	7227.FBpp0075034	0	0	0	0	0.943	0.818	0	0	0.989				FBgn0033900	CG8257	2
CG11985	SmG	3229648	3225945	7227.FBpp0081484	7227.FBpp0074151	0	0	0	0	0.747	0.972	0	0	0.992		FBgn0036775	CG5147	45398			l(3)07882	CG2260	3230401	3224413	7227.FBpp0082928	7227.FBpp0071142	0	0	0	0	0.927	0.862	0	0	0.989				FBgn0032732	CG15168	2
l(2)09851	CG2875	3231685	3224096	7227.FBpp0085379	7227.FBpp0070561	0	0	0	0	0.992	0.053	0	0	0.992		FBgn0030801	Rcp	45360			CG13097	CG12301	3228527	3226533	7227.FBpp0079305	7227.FBpp0075317	0	0	0	0	0.92	0.868	0	0	0.989				FBgn0027615	CG6404	2
l(3)72Dn	CG30349	3237625	3232826	7227.FBpp0305742	7227.FBpp0087731	0	0	0	0	0.94	0.862	0	0	0.991		FBgn0036188	CG7339	45360			Rs1	pen	3232904	3227340	7227.FBpp0087865	7227.FBpp0076918	0	0	0	0	0.96	0.755	0	0	0.989				FBgn0027085	Aats-leu	2
Nop56	Nnp-1	3230765	3228921	7227.FBpp0083625	7227.FBpp0080052	0	0	0	0	0.991	0.055	0	0	0.991		FBgn0011586	e(r)	42721			Mat89Ba	l(2)k09022	3230297	3228379	7227.FBpp0082727	7227.FBpp0078971	0	0	0	0	0.958	0.748	0	0	0.989				FBgn0027091	Aats-cys	2
pen	CG32409	3227340	3227244	7227.FBpp0076918	7227.FBpp0076738	0	0	0	0	0.976	0.664	0	0	0.991		FBgn0000193	bl	42009			CG5033	Ns1	3233132	3230368	7227.FBpp0088519	7227.FBpp0082867	0	0	0	0	0.942	0.827	0	0	0.989				FBgn0051716	Cnot4	2
SmG	CG9344	3225945	3224564	7227.FBpp0074151	7227.FBpp0071449	0	0	0	0	0.929	0.88	0	0	0.991		FBgn0260944	Rbp1	41410			CG9246	pen	3229396	3227340	7227.FBpp0081001	7227.FBpp0076918	0	0	0	0	0.962	0.738	0	0	0.989				FBgn0036569	CG5414	2
Non1	Ns2	3232785	3232028	7227.FBpp0087637	7227.FBpp0086063	0	0	0	0	0.93	0.882	0	0	0.991		FBgn0267790	rump	41173			Non1	CG6937	3232785	3230783	7227.FBpp0087637	7227.FBpp0083659	0	0	0	0	0.888	0.913	0	0	0.989				FBgn0039259	CG11781	2
CG6937	CG6712	3230783	3228864	7227.FBpp0083659	7227.FBpp0079946	0	0	0	0	0.946	0.856	0	0	0.991		FBgn0003742	tra2	40323			CG2691	CG4806	3225701	3224998	7227.FBpp0073679	7227.FBpp0072239	0	0	0	0	0.925	0.859	0	0	0.989				FBgn0033085	CG15908	2
RpLP0-like	CG11563	3232730	3231603	7227.FBpp0087511	7227.FBpp0085192	0	0	0	0	0.991	0	0	0	0.991		FBgn0037102	CG7172	36024			CG7357	l(3)j2D3	3230409	3226745	7227.FBpp0082948	7227.FBpp0075723	0	0	0	0	0.108	0.989	0	0	0.989				FBgn0020224	Cbl	2
CG1542	CG6937	3231566	3230783	7227.FBpp0085119	7227.FBpp0083659	0	0	0	0	0.942	0.866	0	0	0.991		FBgn0261872	scaf6	25921			CG9799	l(2)k09022	3230047	3228379	7227.FBpp0082231	7227.FBpp0078971	0	0	0	0	0.926	0.859	0	0	0.989				FBgn0033471	CG12134	2
CG9799	bys	3230047	3224359	7227.FBpp0082231	7227.FBpp0071046	0	0	0	0	0.958	0.808	0	0	0.991		FBgn0034707	MED16	21606			CG8545	CG1234	3232509	3229452	7227.FBpp0087045	7227.FBpp0081117	0	0	0	0	0.943	0.825	0	0	0.989				FBgn0086445	l(2)37Cd	2
Nop56	CG9246	3230765	3229396	7227.FBpp0083625	7227.FBpp0081001	0	0	0	0	0.988	0.272	0	0	0.991		FBgn0034503	MED8	10344			CG4866	CG11920	3232043	3231046	7227.FBpp0086096	7227.FBpp0084144	0	0	0	0	0.926	0.859	0	0	0.989				FBgn0053217	CG33217	2
CG6712	pen	3228864	3227340	7227.FBpp0079946	7227.FBpp0076918	0	0	0	0	0.984	0.469	0	0	0.991		FBgn0032822	CG10466	7563			EF2	RpL23	3237429	3224752	7227.FBpp0305182	7227.FBpp0071808	0	0	0	0	0.663	0.969	0	0	0.989				FBgn0004360	Wnt2	2
Mat89Ba	CG4554	3230297	3224719	7227.FBpp0082727	7227.FBpp0071744	0	0	0	0	0.952	0.836	0	0	0.991		FBgn0036811	MED11	5208			Ip259	Nle	3228690	3227768	7227.FBpp0079607	7227.FBpp0077735	0	0	0	0	0.849	0.936	0	0	0.989				FBgn0036237	viaf	2
pit	CG1234	3230741	3229452	7227.FBpp0083572	7227.FBpp0081117	0	0	0	0	0.945	0.851	0	0	0.991		FBgn0038976	CG7048	5206			Nop56	Mat89Ba	3230765	3230297	7227.FBpp0083625	7227.FBpp0082727	0	0	0	0	0.949	0.81	0	0	0.989				FBgn0038499	Brf	2
l(3)72Dn	CG9799	3237625	3230047	7227.FBpp0305742	7227.FBpp0082231	0	0	0	0	0.942	0.864	0	0	0.991		FBgn0033661	CG13185	5160			CG6937	Ip259	3230783	3228690	7227.FBpp0083659	7227.FBpp0079607	0	0	0	0	0.881	0.914	0	0	0.989				FBgn0034567	CG15651	2
CG11985	CG13298	3229648	3227234	7227.FBpp0081484	7227.FBpp0076723	0	0	0	0	0.434	0.985	0	0	0.991		FBgn0034084	CG8435	5040			l(3)07882	nop5	3230401	3228392	7227.FBpp0082928	7227.FBpp0078997	0	0	0	0	0.928	0.864	0	0	0.989				FBgn0000709	fliI	2
CG9246	CG7839	3229396	3226856	7227.FBpp0081001	7227.FBpp0075937	0	0	0	0	0.941	0.863	0	0	0.991		FBgn0032882	Ns4	5040			l(3)07882	CG13097	3230401	3228527	7227.FBpp0082928	7227.FBpp0079305	0	0	0	0	0.921	0.864	0	0	0.988				FBgn0030349	CG10353	2
CG5033	CG1234	3233132	3229452	7227.FBpp0088519	7227.FBpp0081117	0	0	0	0	0.975	0.677	0	0	0.991		FBgn0028402	Sin	5040			CG6712	CG32409	3228864	3227244	7227.FBpp0079946	7227.FBpp0076738	0	0	0	0	0.988	0	0	0	0.988				FBgn0035497	CG14995	2
nop5	CG3071	3228392	3224006	7227.FBpp0078997	7227.FBpp0070382	0	0	0	0	0.937	0.867	0	0	0.991		FBgn0264491	how	4332			l(3)07882	Sas10	3230401	3224185	7227.FBpp0082928	7227.FBpp0070719	0	0	0	0	0.922	0.864	0	0	0.988				FBgn0034921	DCP1	2
pit	Ns1	3230741	3230368	7227.FBpp0083572	7227.FBpp0082867	0	0	0	0	0.96	0.799	0	0	0.991		FBgn0035692	CG13298	2328			U3-55K	CG7246	3233307	3224490	7227.FBpp0090943	7227.FBpp0071288	0	0	0	0	0.921	0.863	0	0	0.988				FBgn0032087	CG9568	2
U2af38	U2af50	3237575	3236417	7227.FBpp0305600	7227.FBpp0298005	0	0	0	0	0.312	0.988	0	0	0.991		FBgn0031115	CG11710	1621			l(3)72Dn	wcd	3237625	3232155	7227.FBpp0305742	7227.FBpp0086314	0	0	0	0	0.92	0.864	0	0	0.988				FBgn0031580	CG15423	2
RpS5a	RpL28	3225963	3225327	7227.FBpp0074180	7227.FBpp0072957	0	0	0	0	0.868	0.94	0	0	0.991		FBgn0010421	TfIIFbeta	1440			CG9246	CG9253	3229396	3229393	7227.FBpp0081001	7227.FBpp0080997	0	0	0	0	0.987	0.177	0	0	0.988				FBgn0040623	Spase12	2
CycT	Cdk9	3237485	3224771	7227.FBpp0305335	7227.FBpp0071848	0	0	0	0	0.053	0.99	0	0	0.99		FBgn0038168	omd	972			Mys45A	Non1	3232816	3232785	7227.FBpp0087709	7227.FBpp0087637	0	0	0	0	0.916	0.865	0	0	0.988				FBgn0038196	CG9922	2
pit	CG8939	3230741	3225845	7227.FBpp0083572	7227.FBpp0073943	0	0	0	0	0.961	0.765	0	0	0.99		FBgn0262117	IntS3	972			CG5033	CG30349	3233132	3232826	7227.FBpp0088519	7227.FBpp0087731	0	0	0	0	0.988	0	0	0	0.988				FBgn0033317	CG8635	2
CG8545	CG6724	3232509	3228777	7227.FBpp0087045	7227.FBpp0079780	0	0	0	0	0.918	0.884	0	0	0.99		FBgn0010621	Cct5	903			wcd	CG7728	3232155	3226390	7227.FBpp0086314	7227.FBpp0075034	0	0	0	0	0.939	0.813	0	0	0.988				FBgn0001291	Jra	2
CG11030	Surf6	3237330	3230594	7227.FBpp0304812	7227.FBpp0083263	0	0	0	0	0.99	0	0	0	0.99		FBgn0037632	Tcp-1eta	868			CG8545	CG1542	3232509	3231566	7227.FBpp0087045	7227.FBpp0085119	0	0	0	0	0.925	0.851	0	0	0.988				FBgn0001297	kay	2
CG9799	CG7246	3230047	3224490	7227.FBpp0082231	7227.FBpp0071288	0	0	0	0	0.886	0.918	0	0	0.99		FBgn0015019	Cctgamma	864			l(2)k09022	CG12301	3228379	3226533	7227.FBpp0078971	7227.FBpp0075317	0	0	0	0	0.916	0.864	0	0	0.988				FBgn0011335	l(3)j2D3	2
CG9799	CG3071	3230047	3224006	7227.FBpp0082231	7227.FBpp0070382	0	0	0	0	0.93	0.868	0	0	0.99		FBgn0010774	Ref1	847			Non3	CG4364	3230431	3228601	7227.FBpp0082984	7227.FBpp0079445	0	0	0	0	0.92	0.862	0	0	0.988				FBgn0010488	Nat1	2
Nnp-1	Rbm13	3228921	3224441	7227.FBpp0080052	7227.FBpp0071198	0	0	0	0	0.886	0.915	0	0	0.99		FBgn0003676	T-cp1	847			Nop56	CG2260	3230765	3224413	7227.FBpp0083625	7227.FBpp0071142	0	0	0	0	0.918	0.861	0	0	0.988				FBgn0024188	san	2
SmF	CG2021	3232549	3225197	7227.FBpp0087118	7227.FBpp0072674	0	0	0	0	0.921	0.884	0	0	0.99		FBgn0027329	Tcp-1zeta	846			Nop56	CG3071	3230765	3224006	7227.FBpp0083625	7227.FBpp0070382	0	0	0	0	0.944	0.799	0	0	0.988				FBgn0010269	Dsor1	2
CG6937	Non3	3230783	3230431	7227.FBpp0083659	7227.FBpp0082984	0	0	0	0	0.932	0.865	0	0	0.99		FBgn0030086	CG7033	762			CG6712	CG8939	3228864	3225845	7227.FBpp0079946	7227.FBpp0073943	0	0	0	0	0.954	0.75	0	0	0.988				FBgn0051357	CG31357	2
Prp38	Mfap1	3232798	3225215	7227.FBpp0087663	7227.FBpp0072720	0	0	0	0	0.188	0.988	0	0	0.99		FBgn0032444	CG5525	736			l(3)72Dn	CG7246	3237625	3224490	7227.FBpp0305742	7227.FBpp0071288	0	0	0	0	0.92	0.864	0	0	0.988				FBgn0034963	Not11	2
Ns2	Ip259	3232028	3228690	7227.FBpp0086063	7227.FBpp0079607	0	0	0	0	0.874	0.923	0	0	0.99		FBgn0036850	Gem2	730			Rs1	CG8939	3232904	3225845	7227.FBpp0087865	7227.FBpp0073943	0	0	0	0	0.942	0.808	0	0	0.988				FBgn0260444	Not10	2
CG6712	bys	3228864	3224359	7227.FBpp0079946	7227.FBpp0071046	0	0	0	0	0.984	0.413	0	0	0.99		FBgn0036641	Smn	728			pit	CG32409	3230741	3227244	7227.FBpp0083572	7227.FBpp0076738	0	0	0	0	0.987	0.173	0	0	0.988				FBgn0002031	l(2)37Cc	2
RpL24-like	Ip259	3229852	3228690	7227.FBpp0081879	7227.FBpp0079607	0	0	0	0	0.94	0.855	0	0	0.99		FBgn0030878	CG6769	726			l(3)72Dn	U3-55K	3237625	3233307	7227.FBpp0305742	7227.FBpp0090943	0	0	0	0	0.919	0.864	0	0	0.988				FBgn0000439	Dfd	2
fand	crn	3232361	3224015	7227.FBpp0086749	7227.FBpp0070402	0	0	0	0.561	0.745	0.963	0	0	0.99		FBgn0266053	Patr-1	721			CG5033	wcd	3233132	3232155	7227.FBpp0088519	7227.FBpp0086314	0	0	0	0	0.988	0	0	0	0.988				FBgn0260642	Antp	2
SmB	SmF	3235862	3232549	7227.FBpp0293061	7227.FBpp0087118	0	0	0	0	0.927	0.88	0	0	0.99		FBgn0010282	TfIIFalpha	720			CG6712	Rbm13	3228864	3224441	7227.FBpp0079946	7227.FBpp0071198	0	0	0	0	0.905	0.88	0	0	0.988				FBgn0040505	Alk	1
Ns1	nop5	3230368	3228392	7227.FBpp0082867	7227.FBpp0078997	0	0	0	0	0.958	0.777	0	0	0.99		FBgn0014024	Rnp4F	720			l(3)07882	Mat89Ba	3230401	3230297	7227.FBpp0082928	7227.FBpp0082727	0	0	0	0	0.942	0.808	0	0	0.988				FBgn0086677	jeb	1
CG30349	CG9799	3232826	3230047	7227.FBpp0087731	7227.FBpp0082231	0	0	0	0	0.952	0.808	0	0	0.99		FBgn0261067	LSm1	720			Non1	CG8545	3232785	3232509	7227.FBpp0087637	7227.FBpp0087045	0	0	0	0	0.884	0.903	0	0	0.988				FBgn0000253	Cam	1
CG6937	CG6724	3230783	3228777	7227.FBpp0083659	7227.FBpp0079780	0	0	0	0	0.95	0.809	0	0	0.99		FBgn0002736	mago	392			nop5	CG12301	3228392	3226533	7227.FBpp0078997	7227.FBpp0075317	0	0	0	0	0.918	0.868	0	0	0.988				FBgn0020238	SR3-9	1
pit	CG9799	3230741	3230047	7227.FBpp0083572	7227.FBpp0082231	0	0	0	0	0.972	0.685	0	0	0.99		FBgn0027090	Aats-gln	384			wcd	l(3)07882	3232155	3230401	7227.FBpp0086314	7227.FBpp0082928	0	0	0	0	0.916	0.864	0	0	0.988				FBgn0260934	par-1	1
l(2)37Cg	Rpb8	3237337	3227933	7227.FBpp0304829	7227.FBpp0078086	0	0	0	0	0.932	0.866	0	0	0.99		FBgn0039210	CG13625	360			RpLP0-like	CG8545	3232730	3232509	7227.FBpp0087511	7227.FBpp0087045	0	0	0	0	0.913	0.857	0	0	0.987				FBgn0032517	CG7099	1
CG8939	Rbm13	3225845	3224441	7227.FBpp0073943	7227.FBpp0071198	0	0	0	0	0.905	0.904	0	0	0.99		FBgn0034401	CG15100	360			Rpn9	Prosbeta6	3230899	3226434	7227.FBpp0083860	7227.FBpp0075119	0	0	0	0	0.893	0.89	0	0	0.987				FBgn0243512	puc	1
l(3)72Dn	nop5	3237625	3228392	7227.FBpp0305742	7227.FBpp0078997	0	0	0	0	0.935	0.864	0	0	0.99		FBgn0027093	Aats-arg	360			CG13097	nop5	3228527	3228392	7227.FBpp0079305	7227.FBpp0078997	0	0	0	0	0.91	0.868	0	0	0.987				FBgn0030944	CG6617	1
nop5	CG2875	3228392	3224096	7227.FBpp0078997	7227.FBpp0070561	0	0	0	0	0.932	0.865	0	0	0.99		FBgn0027086	Aats-ile	355			pit	Nnp-1	3230741	3228921	7227.FBpp0083572	7227.FBpp0080052	0	0	0	0	0.959	0.71	0	0	0.987				FBgn0031961	CG7102	1
CycK	CG32548	3231649	3226032	7227.FBpp0085295	7227.FBpp0074340	0	0	0	0	0	0.989	0	0	0.989		FBgn0002069	Aats-asp	337			l(3)72Dn	CG12301	3237625	3226533	7227.FBpp0305742	7227.FBpp0075317	0	0	0	0	0.909	0.864	0	0	0.987				FBgn0010504	kermit	1
Nop56	Mat89Ba	3230765	3230297	7227.FBpp0083625	7227.FBpp0082727	0	0	0	0	0.949	0.81	0	0	0.989		FBgn0027873	Cpsf100	319			l(3)72Dn	l(2)k09022	3237625	3228379	7227.FBpp0305742	7227.FBpp0078971	0	0	0	0	0.914	0.864	0	0	0.987				FBgn0004228	mex1	1
MED26	MED4	3233082	3227171	7227.FBpp0088313	7227.FBpp0076599	0	0	0	0	0	0.989	0	0	0.989		FBgn0261065	Cpsf73	306			CG1542	CG4364	3231566	3228601	7227.FBpp0085119	7227.FBpp0079445	0	0	0	0	0.921	0.851	0	0	0.987				FBgn0013983	imd	1
CG9246	pen	3229396	3227340	7227.FBpp0081001	7227.FBpp0076918	0	0	0	0	0.962	0.738	0	0	0.989		FBgn0024698	Cpsf160	299			CG30349	CG3071	3232826	3224006	7227.FBpp0087731	7227.FBpp0070382	0	0	0	0	0.916	0.851	0	0	0.987				FBgn0086856	CG11555	1
CG9799	l(2)k09022	3230047	3228379	7227.FBpp0082231	7227.FBpp0078971	0	0	0	0	0.926	0.859	0	0	0.989		FBgn0033351	CG8235	264			CG5033	l(2)09851	3233132	3231685	7227.FBpp0088519	7227.FBpp0085379	0	0	0	0	0.984	0.255	0	0	0.987				FBgn0038861	CG7009	1
CG5033	Ns1	3233132	3230368	7227.FBpp0088519	7227.FBpp0082867	0	0	0	0	0.942	0.827	0	0	0.989		FBgn0034964	IntS1	252			Nop56	l(3)07882	3230765	3230401	7227.FBpp0083625	7227.FBpp0082928	0	0	0	0	0.941	0.799	0	0	0.987				FBgn0038471	CG5220	1
CG1542	CG8939	3231566	3225845	7227.FBpp0085119	7227.FBpp0073943	0	0	0	0	0.942	0.825	0	0	0.989		FBgn0038046	CG5641	247			RpLP0-like	Ns1	3232730	3230368	7227.FBpp0087511	7227.FBpp0082867	0	0	0	0	0.959	0.71	0	0	0.987				FBgn0038491	CG5292	1
CG6610	CG2021	3227254	3225197	7227.FBpp0076756	7227.FBpp0072674	0	0	0	0	0.915	0.88	0	0	0.989		FBgn0034986	mRpS17	246			Nnp-1	CG8939	3228921	3225845	7227.FBpp0080052	7227.FBpp0073943	0	0	0	0	0.936	0.812	0	0	0.987				FBgn0034360	CG10927	1
Dyb	CG6607	3234085	3230992	7227.FBpp0111987	7227.FBpp0084028	0	0	0	0	0	0.989	0	0	0.989		FBgn0015621	Clp	242			mRpL32	mRpL40	3231568	3229842	7227.FBpp0085121	7227.FBpp0081860	0	0	0	0	0.913	0.865	0	0	0.987				FBgn0036406	CG13484	1
MED26	MED17	3233082	3230427	7227.FBpp0088313	7227.FBpp0082980	0	0	0	0	0	0.989	0	0	0.989		FBgn0046222	CG1109	240			Nop56	CG2691	3230765	3225701	7227.FBpp0083625	7227.FBpp0073679	0	0	0	0	0.961	0.698	0	0	0.987				FBgn0035838	ldbr	1
CG17002	CG7611	3231740	3227903	7227.FBpp0085502	7227.FBpp0078015	0	0	0	0	0	0.989	0	0	0.989		FBgn0044511	mRpS21	175			CG8545	pen	3232509	3227340	7227.FBpp0087045	7227.FBpp0076918	0	0	0	0	0.949	0.763	0	0	0.987				FBgn0053193	sav	1
CG13097	CG12301	3228527	3226533	7227.FBpp0079305	7227.FBpp0075317	0	0	0	0	0.92	0.868	0	0	0.989		FBgn0036515	CG12304	168			CG1234	CG8939	3229452	3225845	7227.FBpp0081117	7227.FBpp0073943	0	0	0	0	0.941	0.796	0	0	0.987				FBgn0011739	wts	1
Non1	CG6937	3232785	3230783	7227.FBpp0087637	7227.FBpp0083659	0	0	0	0	0.888	0.913	0	0	0.989		FBgn0037255	Fip1	152			l(2)37Cg	CG3756	3237337	3228206	7227.FBpp0304829	7227.FBpp0078633	0	0	0	0	0.784	0.945	0	0	0.987				FBgn0027343	fz3	1
CG8545	CG1234	3232509	3229452	7227.FBpp0087045	7227.FBpp0081117	0	0	0	0	0.943	0.825	0	0	0.989		FBgn0037371	Sym	151			CG14544	CG9596	3231155	3228372	7227.FBpp0084342	7227.FBpp0078961	0	0	0	0	0.755	0.951	0	0	0.987				FBgn0032235	CG5096	1
CG6937	Ip259	3230783	3228690	7227.FBpp0083659	7227.FBpp0079607	0	0	0	0	0.881	0.914	0	0	0.989		FBgn0036038	defl	144			Non1	Non3	3232785	3230431	7227.FBpp0087637	7227.FBpp0082984	0	0	0	0	0.916	0.862	0	0	0.987				FBgn0038292	CG3987	1
Prp8	CG4849	3232553	3231297	7227.FBpp0087124	7227.FBpp0084626	0	0	0	0	0.822	0.941	0	0	0.989		FBgn0036734	CG7564	144			CG13097	Sas10	3228527	3224185	7227.FBpp0079305	7227.FBpp0070719	0	0	0	0	0.907	0.868	0	0	0.987				FBgn0004864	hop	1
l(3)07882	nop5	3230401	3228392	7227.FBpp0082928	7227.FBpp0078997	0	0	0	0	0.928	0.864	0	0	0.989		FBgn0027084	Aats-lys	140			Nop56	CG6724	3230765	3228777	7227.FBpp0083625	7227.FBpp0079780	0	0	0	0	0.983	0.266	0	0	0.987				FBgn0016917	Stat92E	1
wcd	CG9799	3232155	3230047	7227.FBpp0086314	7227.FBpp0082231	0	0	0	0	0.925	0.864	0	0	0.989		FBgn0027088	Aats-gly	130			wcd	CG2875	3232155	3224096	7227.FBpp0086314	7227.FBpp0070561	0	0	0	0	0.935	0.808	0	0	0.987				FBgn0036248	ssp	1
CG15514	CG3817	3231439	3230166	7227.FBpp0084889	7227.FBpp0082462	0	0	0	0	0.109	0.989	0	0	0.989		FBgn0000618	e(y)2	126			CG9246	CG32409	3229396	3227244	7227.FBpp0081001	7227.FBpp0076738	0	0	0	0	0.953	0.742	0	0	0.987				FBgn0027342	fz4	1
CG8545	CG5728	3232509	3230983	7227.FBpp0087045	7227.FBpp0084016	0	0	0	0	0.988	0.1	0	0	0.989		FBgn0085436	Not1	126			l(3)72Dn	CG7728	3237625	3226390	7227.FBpp0305742	7227.FBpp0075034	0	0	0	0	0.909	0.864	0	0	0.987				FBgn0038134	wntD	1
CG15514	CG9667	3231439	3229546	7227.FBpp0084889	7227.FBpp0081305	0	0	0	0	0.091	0.989	0	0	0.989		FBgn0016697	Prosalpha5	124			nop5	dbe	3228392	3227743	7227.FBpp0078997	7227.FBpp0077694	0	0	0	0	0.908	0.867	0	0	0.987				FBgn0000259	CkIIbeta	1
fl(2)d	CG32392	3232379	3227202	7227.FBpp0086773	7227.FBpp0076657	0	0	0	0	0	0.989	0	0	0.989		FBgn0034939	thoc5	122			RpLP0-like	CG11837	3232730	3231353	7227.FBpp0087511	7227.FBpp0084729	0	0	0	0	0.984	0.244	0	0	0.987				FBgn0264492	CkIIalpha	1
l(3)07882	CG2260	3230401	3224413	7227.FBpp0082928	7227.FBpp0071142	0	0	0	0	0.927	0.862	0	0	0.989		FBgn0026418	Hsc70Cb	122			Mat89Ba	CG13097	3230297	3228527	7227.FBpp0082727	7227.FBpp0079305	0	0	0	0	0.908	0.866	0	0	0.987				FBgn0037248	srl	1
Gem2	Smn	3236906	3236873	7227.FBpp0303126	7227.FBpp0302954	0	0	0	0	0.106	0.988	0	0	0.989		FBgn0033029	Not3	122			l(2)37Cg	RpI12	3237337	3230736	7227.FBpp0304829	7227.FBpp0083564	0	0	0	0	0.939	0.797	0	0	0.987				FBgn0031062	CG14230	1
BCAS2	CG7967	3231305	3225203	7227.FBpp0084638	7227.FBpp0072691	0	0	0	0	0	0.989	0	0	0.989		FBgn0028695	Rpn1	122			RpLP0-like	bys	3232730	3224359	7227.FBpp0087511	7227.FBpp0071046	0	0	0	0	0.987	0.048	0	0	0.987				FBgn0034614	CG9752	1
SmF	mago	3232549	3224592	7227.FBpp0087118	7227.FBpp0071497	0	0	0	0	0.98	0.49	0	0	0.989		FBgn0035110	thoc7	121			Mat89Ba	CG12301	3230297	3226533	7227.FBpp0082727	7227.FBpp0075317	0	0	0	0	0.932	0.808	0	0	0.986				FBgn0034299	CG5757	1
Rs1	pen	3232904	3227340	7227.FBpp0087865	7227.FBpp0076918	0	0	0	0	0.96	0.755	0	0	0.989		FBgn0031390	tho2	121			CG2260	Sas10	3224413	3224185	7227.FBpp0071142	7227.FBpp0070719	0	0	0	0	0.904	0.865	0	0	0.986				FBgn0039152	Rootletin	1
Not1	Not10	3235978	3229978	7227.FBpp0293496	7227.FBpp0082112	0	0	0	0	0.053	0.989	0	0	0.989		FBgn0036239	Pop2	121			wcd	CG13097	3232155	3228527	7227.FBpp0086314	7227.FBpp0079305	0	0	0	0	0.904	0.866	0	0	0.986				FBgn0035064	Aats-tyr-m	1
RpLP0-like	CG9246	3232730	3229396	7227.FBpp0087511	7227.FBpp0081001	0	0	0	0	0.956	0.77	0	0	0.989		FBgn0264694	mgr	121			CG11920	CG6724	3231046	3228777	7227.FBpp0084144	7227.FBpp0079780	0	0	0	0	0.979	0.363	0	0	0.986				FBgn0038371	Pbp45	1
Ip259	Nle	3228690	3227768	7227.FBpp0079607	7227.FBpp0077735	0	0	0	0	0.849	0.936	0	0	0.989		FBgn0035603	CG10635	121			Mys45A	CG9246	3232816	3229396	7227.FBpp0087709	7227.FBpp0081001	0	0	0	0	0.955	0.72	0	0	0.986				FBgn0039849	CG11334	1
CG6712	Sas10	3228864	3224185	7227.FBpp0079946	7227.FBpp0070719	0	0	0	0	0.972	0.636	0	0	0.989		FBgn0031776	CG13993	121			CG7246	CG2260	3224490	3224413	7227.FBpp0071288	7227.FBpp0071142	0	0	0	0	0.905	0.862	0	0	0.986				FBgn0000014	abd-A	1
ey	dsx	3233568	3229523	7227.FBpp0099810	7227.FBpp0081256	0	0	0	0	0	0.989	0	0	0.989		FBgn0051922	CG31922	120			nop5	CG2260	3228392	3224413	7227.FBpp0078997	7227.FBpp0071142	0	0	0	0	0.906	0.864	0	0	0.986				FBgn0016641	PTP-ER	1
CG32548	Lim1	3226032	3224446	7227.FBpp0074340	7227.FBpp0071216	0	0	0	0	0	0.989	0	0	0.989		FBgn0033473	CG12128	120			Non1	nop5	3232785	3228392	7227.FBpp0087637	7227.FBpp0078997	0	0	0	0	0.913	0.849	0	0	0.986				FBgn0037526	CG10092	1
Dyb	CG32392	3234085	3227202	7227.FBpp0111987	7227.FBpp0076657	0	0	0	0	0	0.989	0	0	0.989		FBgn0030969	Usp39	120			l(3)72Dn	CG2260	3237625	3224413	7227.FBpp0305742	7227.FBpp0071142	0	0	0	0	0.905	0.864	0	0	0.986				FBgn0030660	CG8097	1
CG2691	CG4806	3225701	3224998	7227.FBpp0073679	7227.FBpp0072239	0	0	0	0	0.925	0.859	0	0	0.989		FBgn0025830	IntS8	120			CG11920	Nop56	3231046	3230765	7227.FBpp0084144	7227.FBpp0083625	0	0	0	0	0.931	0.809	0	0	0.986				FBgn0024248	chico	1
CG6607	CG32392	3230992	3227202	7227.FBpp0084028	7227.FBpp0076657	0	0	0	0	0	0.989	0	0	0.989		FBgn0034086	CG8441	120			CG11563	CG9286	3231603	3230078	7227.FBpp0085192	7227.FBpp0082298	0	0	0	0	0.986	0	0	0	0.986				FBgn0028717	Lnk	1
CycK	Lim1	3231649	3224446	7227.FBpp0085295	7227.FBpp0071216	0	0	0	0	0	0.989	0	0	0.989		FBgn0030858	IntS2	120			CG15100	Aats-ile	3231907	3227969	7227.FBpp0085809	7227.FBpp0078150	0	0	0	0	0.81	0.932	0	0	0.986				FBgn0031077	CG15618	1
CG32392	cmb	3227202	3226668	7227.FBpp0076657	7227.FBpp0075586	0	0	0	0	0.045	0.989	0	0	0.989		FBgn0037382	Hpr1	120			CG13773	RpI135	3228394	3227754	7227.FBpp0079000	7227.FBpp0077714	0	0	0	0	0.902	0.865	0	0	0.986				FBgn0003896	tup	1
MED26	MED6	3233082	3229734	7227.FBpp0088313	7227.FBpp0081639	0	0	0	0	0	0.989	0	0	0.989		FBgn0036263	thoc6	120			CG6937	CG9246	3230783	3229396	7227.FBpp0083659	7227.FBpp0081001	0	0	0	0	0.923	0.836	0	0	0.986				FBgn0002023	Lim3	1
nop5	l(1)G0004	3228392	3227373	7227.FBpp0078997	7227.FBpp0076990	0	0	0	0	0.926	0.864	0	0	0.989		FBgn0037569	tex	120			nop5	CG32344	3228392	3225102	7227.FBpp0078997	7227.FBpp0072475	0	0	0	0	0.974	0.509	0	0	0.986				FBgn0032290	CG6443	1
Mat89Ba	l(2)k09022	3230297	3228379	7227.FBpp0082727	7227.FBpp0078971	0	0	0	0	0.958	0.748	0	0	0.989		FBgn0010741	l(3)01239	120			Sas10	CG11417	3224185	3223926	7227.FBpp0070719	7227.FBpp0070205	0	0	0	0	0.919	0.843	0	0	0.986				FBgn0030321	CG1703	1
CG6712	CG32409	3228864	3227244	7227.FBpp0079946	7227.FBpp0076738	0	0	0	0	0.988	0	0	0	0.988		FBgn0031047	Rcd-1	120			CG5728	pit	3230983	3230741	7227.FBpp0084016	7227.FBpp0083572	0	0	0	0	0.981	0.268	0	0	0.986				FBgn0032819	CG10463	1
l(3)07882	Sas10	3230401	3224185	7227.FBpp0082928	7227.FBpp0070719	0	0	0	0	0.922	0.864	0	0	0.988		FBgn0017550	Rga	120			ppan	Surf6	3230664	3230594	7227.FBpp0083415	7227.FBpp0083263	0	0	0	0	0.966	0.602	0	0	0.986				FBgn0037547	CG7910	1
l(3)72Dn	U3-55K	3237625	3233307	7227.FBpp0305742	7227.FBpp0090943	0	0	0	0	0.919	0.864	0	0	0.988		FBgn0011725	twin	120			CG7728	CG7246	3226390	3224490	7227.FBpp0075034	7227.FBpp0071288	0	0	0	0	0.904	0.864	0	0	0.986				FBgn0034382	CG18609	1
U3-55K	CG7246	3233307	3224490	7227.FBpp0090943	7227.FBpp0071288	0	0	0	0	0.921	0.863	0	0	0.988		FBgn0023174	Prosbeta2	120			CG9799	CG2260	3230047	3224413	7227.FBpp0082231	7227.FBpp0071142	0	0	0	0	0.905	0.864	0	0	0.986				FBgn0037087	CG7519	1
tra2	Rbp1	3233150	3229779	7227.FBpp0088562	7227.FBpp0081754	0	0	0	0	0.855	0.92	0	0	0.988		FBgn0028691	Rpn9	120			CG5728	l(3)07882	3230983	3230401	7227.FBpp0084016	7227.FBpp0082928	0	0	0	0	0.955	0.703	0	0	0.986				FBgn0032214	CG4968	1
SmE	CG2021	3228469	3225197	7227.FBpp0079182	7227.FBpp0072674	0	0	0	0	0.908	0.88	0	0	0.988		FBgn0261396	Rpn3	120			wcd	CG3071	3232155	3224006	7227.FBpp0086314	7227.FBpp0070382	0	0	0	0	0.905	0.864	0	0	0.986				FBgn0010482	l(2)01289	1
l(3)72Dn	CG7246	3237625	3224490	7227.FBpp0305742	7227.FBpp0071288	0	0	0	0	0.92	0.864	0	0	0.988		FBgn0002284	Prosbeta6	120			wcd	l(2)k09022	3232155	3228379	7227.FBpp0086314	7227.FBpp0078971	0	0	0	0	0.907	0.861	0	0	0.986				FBgn0038181	CG9297	1
Nop56	CG3071	3230765	3224006	7227.FBpp0083625	7227.FBpp0070382	0	0	0	0	0.944	0.799	0	0	0.988		FBgn0036918	CG7770	120			CG1234	CG6724	3229452	3228777	7227.FBpp0081117	7227.FBpp0079780	0	0	0	0	0.906	0.861	0	0	0.986				FBgn0038723	CG6195	1
nop5	CG12301	3228392	3226533	7227.FBpp0078997	7227.FBpp0075317	0	0	0	0	0.918	0.868	0	0	0.988		FBgn0027081	Aats-thr	108			bys	CG2875	3224359	3224096	7227.FBpp0071046	7227.FBpp0070561	0	0	0	0	0.928	0.821	0	0	0.986				FBgn0039163	CG5515	1
Nop56	CG2260	3230765	3224413	7227.FBpp0083625	7227.FBpp0071142	0	0	0	0	0.918	0.861	0	0	0.988		FBgn0027080	Aats-tyr	97			CG11920	nop5	3231046	3228392	7227.FBpp0084144	7227.FBpp0078997	0	0	0	0	0.907	0.864	0	0	0.986				FBgn0034186	CG8950	1
l(3)72Dn	wcd	3237625	3232155	7227.FBpp0305742	7227.FBpp0086314	0	0	0	0	0.92	0.864	0	0	0.988		FBgn0034923	Upf3	96			CG5033	RpI1	3233132	3232310	7227.FBpp0088519	7227.FBpp0086640	0	0	0	0	0.986	0	0	0	0.986				FBgn0039907	lgs	1
CG9548	SmD1	3228338	3226722	7227.FBpp0078894	7227.FBpp0075684	0	0	0	0	0.91	0.88	0	0	0.988		FBgn0027094	Aats-ala	84			l(3)07882	CG12301	3230401	3226533	7227.FBpp0082928	7227.FBpp0075317	0	0	0	0	0.921	0.833	0	0	0.986				FBgn0261387	CG17528	1
Non3	CG4364	3230431	3228601	7227.FBpp0082984	7227.FBpp0079445	0	0	0	0	0.92	0.862	0	0	0.988		FBgn0030354	Upf1	75			CG4364	Hlc	3228601	3227339	7227.FBpp0079445	7227.FBpp0076917	0	0	0	0	0.984	0.203	0	0	0.986				FBgn0003317	sax	1
CG9246	CG9253	3229396	3229393	7227.FBpp0081001	7227.FBpp0080997	0	0	0	0	0.987	0.177	0	0	0.988		FBgn0035851	MED24	60			CG8545	CG6937	3232509	3230783	7227.FBpp0087045	7227.FBpp0083659	0	0	0	0	0.903	0.866	0	0	0.986				FBgn0003169	put	1
l(2)k09022	CG12301	3228379	3226533	7227.FBpp0078971	7227.FBpp0075317	0	0	0	0	0.916	0.864	0	0	0.988		FBgn0027841	CstF-64	50			RpLP0-like	nop5	3232730	3228392	7227.FBpp0087511	7227.FBpp0078997	0	0	0	0	0.986	0.05	0	0	0.986				FBgn0028962	Aats-ala-m	1
CG5033	wcd	3233132	3232155	7227.FBpp0088519	7227.FBpp0086314	0	0	0	0	0.988	0	0	0	0.988		FBgn0086443	Aats-asn	49			Aats-gln	Aats-arg	3231096	3225854	7227.FBpp0084240	7227.FBpp0073965	0	0	0	0	0.563	0.971	0	0	0.986				FBgn0032746	CG10470	1
wcd	l(3)07882	3232155	3230401	7227.FBpp0086314	7227.FBpp0082928	0	0	0	0	0.916	0.864	0	0	0.988		FBgn0036570	IntS9	48			l(3)72Dn	l(3)07882	3237625	3230401	7227.FBpp0305742	7227.FBpp0082928	0	0	0	0	0.907	0.864	0	0	0.986				FBgn0001085	fz	1
CG5033	CG30349	3233132	3232826	7227.FBpp0088519	7227.FBpp0087731	0	0	0	0	0.988	0	0	0	0.988		FBgn0035149	MED30	48			CG6937	CG3817	3230783	3230166	7227.FBpp0083659	7227.FBpp0082462	0	0	0	0	0.904	0.863	0	0	0.986				FBgn0032512	CG9305	1
CG8545	CG1542	3232509	3231566	7227.FBpp0087045	7227.FBpp0085119	0	0	0	0	0.925	0.851	0	0	0.988		FBgn0045862	btz	48			CG8545	CG4364	3232509	3228601	7227.FBpp0087045	7227.FBpp0079445	0	0	0	0	0.92	0.832	0	0	0.986				FBgn0260779	gatA	1
pit	CG32409	3230741	3227244	7227.FBpp0083572	7227.FBpp0076738	0	0	0	0	0.987	0.173	0	0	0.988		FBgn0046214	vig2	36			CG11920	Sas10	3231046	3224185	7227.FBpp0084144	7227.FBpp0070719	0	0	0	0	0.905	0.865	0	0	0.986				FBgn0039153	CG5463	1
CG6712	CG8939	3228864	3225845	7227.FBpp0079946	7227.FBpp0073943	0	0	0	0	0.954	0.75	0	0	0.988		FBgn0024556	EfTuM	33			pen	CG11417	3227340	3223926	7227.FBpp0076918	7227.FBpp0070205	0	0	0	0	0.956	0.712	0	0	0.986				FBgn0264295	CG43773	1
LSm3	SmD1	3230916	3226722	7227.FBpp0083893	7227.FBpp0075684	0	0	0	0	0.905	0.88	0	0	0.988		FBgn0033184	CG12736	31			dbe	Sas10	3227743	3224185	7227.FBpp0077694	7227.FBpp0070719	0	0	0	0	0.905	0.864	0	0	0.986				FBgn0032329	Art8	1
Mys45A	Non1	3232816	3232785	7227.FBpp0087709	7227.FBpp0087637	0	0	0	0	0.916	0.865	0	0	0.988		FBgn0029514	312	30			CG1542	Ns1	3231566	3230368	7227.FBpp0085119	7227.FBpp0082867	0	0	0	0	0.938	0.793	0	0	0.986				FBgn0038462	CG17556	1
l(3)07882	CG13097	3230401	3228527	7227.FBpp0082928	7227.FBpp0079305	0	0	0	0	0.921	0.864	0	0	0.988		FBgn0003415	skd	30			CG1234	CG4364	3229452	3228601	7227.FBpp0081117	7227.FBpp0079445	0	0	0	0	0.909	0.856	0	0	0.986				FBgn0031057	Ubqn	1
Non1	CG8545	3232785	3232509	7227.FBpp0087637	7227.FBpp0087045	0	0	0	0	0.884	0.903	0	0	0.988		FBgn0040339	MED22	27			CG2260	CG3071	3224413	3224006	7227.FBpp0071142	7227.FBpp0070382	0	0	0	0	0.909	0.861	0	0	0.986				FBgn0020261	pcm	1
Rs1	CG8939	3232904	3225845	7227.FBpp0087865	7227.FBpp0073943	0	0	0	0	0.942	0.808	0	0	0.988		FBgn0037199	CG11137	27			l(2)k09022	CG2260	3228379	3224413	7227.FBpp0078971	7227.FBpp0071142	0	0	0	0	0.907	0.864	0	0	0.986				FBgn0036534	DCP2	1
CG6712	Rbm13	3228864	3224441	7227.FBpp0079946	7227.FBpp0071198	0	0	0	0	0.905	0.88	0	0	0.988		FBgn0263968	nonC	26			CG5728	CG2875	3230983	3224096	7227.FBpp0084016	7227.FBpp0070561	0	0	0	0	0.93	0.808	0	0	0.986				FBgn0032088	CG13102	1
l(3)07882	Mat89Ba	3230401	3230297	7227.FBpp0082928	7227.FBpp0082727	0	0	0	0	0.942	0.808	0	0	0.988		FBgn0037707	RnpS1	26			CG3817	CG32409	3230166	3227244	7227.FBpp0082462	7227.FBpp0076738	0	0	0	0	0.967	0.595	0	0	0.986				FBgn0033124	Tsp42Ec	1
CG7770	CG13993	3236912	3228297	7227.FBpp0303214	7227.FBpp0078822	0	0	0	0	0.767	0.951	0	0	0.988		FBgn0027868	Nup107	26			l(3)72Dn	Sas10	3237625	3224185	7227.FBpp0305742	7227.FBpp0070719	0	0	0	0	0.903	0.864	0	0	0.986				FBgn0001235	hth	1
CG2807	CG13298	3237266	3227234	7227.FBpp0304617	7227.FBpp0076723	0	0	0	0	0.143	0.986	0	0	0.987		FBgn0039691	IntS11	25			CG5033	CG4364	3233132	3228601	7227.FBpp0088519	7227.FBpp0079445	0	0	0	0	0.896	0.863	0	0	0.985				FBgn0037279	CG1129	1
Non1	Non3	3232785	3230431	7227.FBpp0087637	7227.FBpp0082984	0	0	0	0	0.916	0.862	0	0	0.987		FBgn0036886	CG9300	25			l(3)07882	bys	3230401	3224359	7227.FBpp0082928	7227.FBpp0071046	0	0	0	0	0.917	0.826	0	0	0.985				FBgn0034035	CG8207	1
RpLP0-like	CG11837	3232730	3231353	7227.FBpp0087511	7227.FBpp0084729	0	0	0	0	0.984	0.244	0	0	0.987		FBgn0014189	Hel25E	25			CG6937	dbe	3230783	3227743	7227.FBpp0083659	7227.FBpp0077694	0	0	0	0	0.909	0.844	0	0	0.985				FBgn0028397	Tob	1
l(2)37Cg	CG3756	3237337	3228206	7227.FBpp0304829	7227.FBpp0078633	0	0	0	0	0.784	0.945	0	0	0.987		FBgn0034791	CG3501	25			l(2)09851	CG9246	3231685	3229396	7227.FBpp0085379	7227.FBpp0081001	0	0	0	0	0.947	0.73	0	0	0.985				FBgn0039172	Spase22-23	1
CG13097	Sas10	3228527	3224185	7227.FBpp0079305	7227.FBpp0070719	0	0	0	0	0.907	0.868	0	0	0.987		FBgn0086895	pea	24			CG30349	l(2)k09022	3232826	3228379	7227.FBpp0087731	7227.FBpp0078971	0	0	0	0	0.926	0.808	0	0	0.985				FBgn0033375	CG8078	1
l(3)72Dn	CG12301	3237625	3226533	7227.FBpp0305742	7227.FBpp0075317	0	0	0	0	0.909	0.864	0	0	0.987		FBgn0000447	Dhod	24			l(2)k09022	CG3071	3228379	3224006	7227.FBpp0078971	7227.FBpp0070382	0	0	0	0	0.893	0.866	0	0	0.985				FBgn0032793	CG10189	1
mRpL32	mRpL40	3231568	3229842	7227.FBpp0085121	7227.FBpp0081860	0	0	0	0	0.913	0.865	0	0	0.987		FBgn0035980	CG4447	24			Mat89Ba	CG7728	3230297	3226390	7227.FBpp0082727	7227.FBpp0075034	0	0	0	0	0.962	0.642	0	0	0.985				FBgn0027083	Aats-met	1
Mat89Ba	CG13097	3230297	3228527	7227.FBpp0082727	7227.FBpp0079305	0	0	0	0	0.908	0.866	0	0	0.987		FBgn0036207	CG10907	24			CG5033	Non1	3233132	3232785	7227.FBpp0088519	7227.FBpp0087637	0	0	0	0	0.911	0.846	0	0	0.985				FBgn0259734	CG42388	1
l(2)37Cg	RpI12	3237337	3230736	7227.FBpp0304829	7227.FBpp0083564	0	0	0	0	0.939	0.797	0	0	0.987		FBgn0035337	CG15877	24			CG7728	Sas10	3226390	3224185	7227.FBpp0075034	7227.FBpp0070719	0	0	0	0	0.928	0.799	0	0	0.985				FBgn0036844	Mkp3	1
CG10418	CG2021	3226724	3225197	7227.FBpp0075686	7227.FBpp0072674	0	0	0	0	0.555	0.972	0	0	0.987		FBgn0036987	CG5274	24			CG30349	CG2875	3232826	3224096	7227.FBpp0087731	7227.FBpp0070561	0	0	0	0	0.925	0.808	0	0	0.985				FBgn0031688	Cyp28d2	1
CG1234	CG8939	3229452	3225845	7227.FBpp0081117	7227.FBpp0073943	0	0	0	0	0.941	0.796	0	0	0.987		FBgn0040234	c12.2	24			CG8545	CG4806	3232509	3224998	7227.FBpp0087045	7227.FBpp0072239	0	0	0	0	0.942	0.76	0	0	0.985				FBgn0031689	Cyp28d1	1
SmF	CG11985	3232549	3229648	7227.FBpp0087118	7227.FBpp0081484	0	0	0	0	0.565	0.972	0	0	0.987		FBgn0086912	mbm	24			CG13773	CG3756	3228394	3228206	7227.FBpp0079000	7227.FBpp0078633	0	0	0	0	0.898	0.866	0	0	0.985				FBgn0243511	psidin	1
CG8545	pen	3232509	3227340	7227.FBpp0087045	7227.FBpp0076918	0	0	0	0	0.949	0.763	0	0	0.987		FBgn0026679	IntS4	24			RpL24-like	Rbm13	3229852	3224441	7227.FBpp0081879	7227.FBpp0071198	0	0	0	0	0.886	0.879	0	0	0.985				FBgn0031043	NAA20	1
CG13097	nop5	3228527	3228392	7227.FBpp0079305	7227.FBpp0078997	0	0	0	0	0.91	0.868	0	0	0.987		FBgn0039829	CG15561	24			CG7246	CG3071	3224490	3224006	7227.FBpp0071288	7227.FBpp0070382	0	0	0	0	0.903	0.859	0	0	0.985				FBgn0038551	CG7357	1
pit	Nnp-1	3230741	3228921	7227.FBpp0083572	7227.FBpp0080052	0	0	0	0	0.959	0.71	0	0	0.987		FBgn0037439	CG10286	24			Mys45A	RpLP0-like	3232816	3232730	7227.FBpp0087709	7227.FBpp0087511	0	0	0	0	0.902	0.855	0	0	0.985				FBgn0036365	cmb	1
RpLP0-like	bys	3232730	3224359	7227.FBpp0087511	7227.FBpp0071046	0	0	0	0	0.987	0.048	0	0	0.987		FBgn0050185	CG30185	24			CG13097	CG2260	3228527	3224413	7227.FBpp0079305	7227.FBpp0071142	0	0	0	0	0.894	0.864	0	0	0.985				FBgn0052392	CG32392	1
CG5033	l(2)09851	3233132	3231685	7227.FBpp0088519	7227.FBpp0085379	0	0	0	0	0.984	0.255	0	0	0.987		FBgn0038461	CG3678	24			mRpL4	mRpL24	3229095	3228232	7227.FBpp0080401	7227.FBpp0078694	0	0	0	0	0.895	0.863	0	0	0.985				FBgn0026411	Lim1	1
CG14544	CG9596	3231155	3228372	7227.FBpp0084342	7227.FBpp0078961	0	0	0	0	0.755	0.951	0	0	0.987		FBgn0032292	CG6750	24			pit	Non3	3230741	3230431	7227.FBpp0083572	7227.FBpp0082984	0	0	0	0	0.94	0.763	0	0	0.985				FBgn0052548	CG32548	1
CG11985	CG9548	3229648	3228338	7227.FBpp0081484	7227.FBpp0078894	0	0	0	0	0.545	0.972	0	0	0.987		FBgn0037530	CG2943	24			l(3)72Dn	CG3071	3237625	3224006	7227.FBpp0305742	7227.FBpp0070382	0	0	0	0	0.895	0.867	0	0	0.985				FBgn0015402	ksr	1
wcd	CG2875	3232155	3224096	7227.FBpp0086314	7227.FBpp0070561	0	0	0	0	0.935	0.808	0	0	0.987		FBgn0032017	CG7810	24			Aats-asp	CG5394	3237406	3230920	7227.FBpp0305104	7227.FBpp0083898	0	0	0	0	0.807	0.926	0	0	0.985
SmF	CG10418	3232549	3226724	7227.FBpp0087118	7227.FBpp0075686	0	0	0	0	0.898	0.88	0	0	0.987		FBgn0263133	ico	21			CG5728	bys	3230983	3224359	7227.FBpp0084016	7227.FBpp0071046	0	0	0	0	0.943	0.747	0	0	0.985
CG30349	CG3071	3232826	3224006	7227.FBpp0087731	7227.FBpp0070382	0	0	0	0	0.916	0.851	0	0	0.987		FBgn0036805	Chmp1	20			CG1542	pen	3231566	3227340	7227.FBpp0085119	7227.FBpp0076918	0	0	0	0	0.949	0.725	0	0	0.985
RpLP0-like	Ns1	3232730	3230368	7227.FBpp0087511	7227.FBpp0082867	0	0	0	0	0.959	0.71	0	0	0.987		FBgn0039402	Vps2	20			CG30349	pit	3232826	3230741	7227.FBpp0087731	7227.FBpp0083572	0	0	0	0	0.985	0.047	0	0	0.985
Nop56	CG2691	3230765	3225701	7227.FBpp0083625	7227.FBpp0073679	0	0	0	0	0.961	0.698	0	0	0.987		FBgn0004597	CycC	20			CG30349	bys	3232826	3224359	7227.FBpp0087731	7227.FBpp0071046	0	0	0	0	0.957	0.671	0	0	0.985
Nop56	CG6724	3230765	3228777	7227.FBpp0083625	7227.FBpp0079780	0	0	0	0	0.983	0.266	0	0	0.987		FBgn0039735	CG7911	20			CG5033	CG5728	3233132	3230983	7227.FBpp0088519	7227.FBpp0084016	0	0	0	0	0.984	0.053	0	0	0.985
Nop56	l(3)07882	3230765	3230401	7227.FBpp0083625	7227.FBpp0082928	0	0	0	0	0.941	0.799	0	0	0.987		FBgn0034310	Nup75	18			l(2)37Cg	CG13773	3237337	3228394	7227.FBpp0304829	7227.FBpp0079000	0	0	0	0	0.897	0.865	0	0	0.985
SmE	CG9344	3228469	3224564	7227.FBpp0079182	7227.FBpp0071449	0	0	0	0	0.896	0.88	0	0	0.987		FBgn0086656	shrb	17			nop5	CG7246	3228392	3224490	7227.FBpp0078997	7227.FBpp0071288	0	0	0	0	0.9	0.864	0	0	0.985
CG9246	CG32409	3229396	3227244	7227.FBpp0081001	7227.FBpp0076738	0	0	0	0	0.953	0.742	0	0	0.987		FBgn0039175	CG5706	17			Ns1	CG4364	3230368	3228601	7227.FBpp0082867	7227.FBpp0079445	0	0	0	0	0.917	0.837	0	0	0.985
CG2807	CG11985	3237266	3229648	7227.FBpp0304617	7227.FBpp0081484	0	0	0	0	0.086	0.986	0	0	0.987		FBgn0039120	Nup98-96	15			Nop56	dbe	3230765	3227743	7227.FBpp0083625	7227.FBpp0077694	0	0	0	0	0.896	0.867	0	0	0.985
l(3)72Dn	l(2)k09022	3237625	3228379	7227.FBpp0305742	7227.FBpp0078971	0	0	0	0	0.914	0.864	0	0	0.987		FBgn0038609	Nup43	14			CG6724	CG32409	3228777	3227244	7227.FBpp0079780	7227.FBpp0076738	0	0	0	0	0.984	0.1	0	0	0.985
CG1542	CG4364	3231566	3228601	7227.FBpp0085119	7227.FBpp0079445	0	0	0	0	0.921	0.851	0	0	0.987		FBgn0021761	Nup154	14			CG6724	CG8939	3228777	3225845	7227.FBpp0079780	7227.FBpp0073943	0	0	0	0	0.95	0.714	0	0	0.985
Nnp-1	CG8939	3228921	3225845	7227.FBpp0080052	7227.FBpp0073943	0	0	0	0	0.936	0.812	0	0	0.987		FBgn0037644	CG11964	13			dbe	CG7728	3227743	3226390	7227.FBpp0077694	7227.FBpp0075034	0	0	0	0	0.902	0.861	0	0	0.985
Rpn9	Prosbeta6	3230899	3226434	7227.FBpp0083860	7227.FBpp0075119	0	0	0	0	0.893	0.89	0	0	0.987		FBgn0039732	CG15525	12			pit	pen	3230741	3227340	7227.FBpp0083572	7227.FBpp0076918	0	0	0	0	0.981	0.272	0	0	0.985
SmD2	LSm7	3229511	3229133	7227.FBpp0081234	7227.FBpp0080488	0	0	0	0	0.904	0.875	0	0	0.987		FBgn0035589	CHMP2B	12			CG12301	Sas10	3226533	3224185	7227.FBpp0075317	7227.FBpp0070719	0	0	0	0	0.9	0.864	0	0	0.985
mbo	Nup214	3229994	3224800	7227.FBpp0082137	7227.FBpp0071905	0	0	0	0	0.055	0.986	0	0	0.987		FBgn0015949	hrg	12			wcd	CG7246	3232155	3224490	7227.FBpp0086314	7227.FBpp0071288	0	0	0	0	0.9	0.864	0	0	0.985
RpLP0-like	CG8545	3232730	3232509	7227.FBpp0087511	7227.FBpp0087045	0	0	0	0	0.913	0.857	0	0	0.987		FBgn0015618	Cdk8	11			CG5033	CG7728	3233132	3226390	7227.FBpp0088519	7227.FBpp0075034	0	0	0	0	0.984	0	0	0	0.984
Aats-gln	Aats-arg	3231096	3225854	7227.FBpp0084240	7227.FBpp0073965	0	0	0	0	0.563	0.971	0	0	0.986		FBgn0033480	mRpL42	10			l(3)07882	l(2)k09022	3230401	3228379	7227.FBpp0082928	7227.FBpp0078971	0	0	0	0	0.926	0.799	0	0	0.984
CG11563	CG9286	3231603	3230078	7227.FBpp0085192	7227.FBpp0082298	0	0	0	0	0.986	0	0	0	0.986		FBgn0001324	kto	10			nop5	RpI135	3228392	3227754	7227.FBpp0078997	7227.FBpp0077714	0	0	0	0	0.962	0.613	0	0	0.984
Mat89Ba	CG12301	3230297	3226533	7227.FBpp0082727	7227.FBpp0075317	0	0	0	0	0.932	0.808	0	0	0.986		FBgn0005411	U2af50	10			ppan	CG6712	3230664	3228864	7227.FBpp0083415	7227.FBpp0079946	0	0	0	0	0.945	0.723	0	0	0.984
CG13773	RpI135	3228394	3227754	7227.FBpp0079000	7227.FBpp0077714	0	0	0	0	0.902	0.865	0	0	0.986		FBgn0032250	holn1	9			l(3)72Dn	CG13097	3237625	3228527	7227.FBpp0305742	7227.FBpp0079305	0	0	0	0	0.888	0.864	0	0	0.984
Non1	nop5	3232785	3228392	7227.FBpp0087637	7227.FBpp0078997	0	0	0	0	0.913	0.849	0	0	0.986		FBgn0031231	mRpL10	8			Ip259	CG8939	3228690	3225845	7227.FBpp0079607	7227.FBpp0073943	0	0	0	0	0.854	0.896	0	0	0.984
CG5728	pit	3230983	3230741	7227.FBpp0084016	7227.FBpp0083572	0	0	0	0	0.981	0.268	0	0	0.986		FBgn0052075	CG32075	8			RpLP0-like	CG4364	3232730	3228601	7227.FBpp0087511	7227.FBpp0079445	0	0	0	0	0.897	0.858	0	0	0.984
CG6937	CG3817	3230783	3230166	7227.FBpp0083659	7227.FBpp0082462	0	0	0	0	0.904	0.863	0	0	0.986		FBgn0034073	CG8414	8			CG4364	CG8939	3228601	3225845	7227.FBpp0079445	7227.FBpp0073943	0	0	0	0	0.921	0.81	0	0	0.984
l(3)07882	CG12301	3230401	3226533	7227.FBpp0082928	7227.FBpp0075317	0	0	0	0	0.921	0.833	0	0	0.986		FBgn0026879	CG13364	8			mRpL40	mRpL46	3229842	3225189	7227.FBpp0081860	7227.FBpp0072659	0	0	0	0	0.859	0.894	0	0	0.984
CG1234	CG6724	3229452	3228777	7227.FBpp0081117	7227.FBpp0079780	0	0	0	0	0.906	0.861	0	0	0.986		FBgn0035715	CG10103	8			Nop56	CG13097	3230765	3228527	7227.FBpp0083625	7227.FBpp0079305	0	0	0	0	0.889	0.868	0	0	0.984
CG4364	Hlc	3228601	3227339	7227.FBpp0079445	7227.FBpp0076917	0	0	0	0	0.984	0.203	0	0	0.986		FBgn0039004	Nup133	8			l(2)34Fd	CG13097	3229004	3228527	7227.FBpp0080211	7227.FBpp0079305	0	0	0	0	0.892	0.861	0	0	0.984
wcd	CG13097	3232155	3228527	7227.FBpp0086314	7227.FBpp0079305	0	0	0	0	0.904	0.866	0	0	0.986		FBgn0263852	l(2)k12914	8			l(2)k09022	CG2875	3228379	3224096	7227.FBpp0078971	7227.FBpp0070561	0	0	0	0	0.922	0.808	0	0	0.984
nop5	CG32344	3228392	3225102	7227.FBpp0078997	7227.FBpp0072475	0	0	0	0	0.974	0.509	0	0	0.986		FBgn0003978	vls	7			l(3)07882	CG7246	3230401	3224490	7227.FBpp0082928	7227.FBpp0071288	0	0	0	0	0.893	0.864	0	0	0.984
CG6937	CG9246	3230783	3229396	7227.FBpp0083659	7227.FBpp0081001	0	0	0	0	0.923	0.836	0	0	0.986		FBgn0033247	Nup44A	7			Nop56	CG12301	3230765	3226533	7227.FBpp0083625	7227.FBpp0075317	0	0	0	0	0.89	0.864	0	0	0.984
SmD3	snf	3232536	3224182	7227.FBpp0087094	7227.FBpp0070716	0	0	0	0	0.557	0.971	0	0	0.986		FBgn0029079	icln	7			l(3)72Dn	Nop56	3237625	3230765	7227.FBpp0305742	7227.FBpp0083625	0	0	0	0	0.92	0.808	0	0	0.984
l(2)k09022	CG2260	3228379	3224413	7227.FBpp0078971	7227.FBpp0071142	0	0	0	0	0.907	0.864	0	0	0.986		FBgn0019949	Cdk9	7			nclb	nop5	3232663	3228392	7227.FBpp0087323	7227.FBpp0078997	0	0	0	0	0.962	0.613	0	0	0.984
wcd	CG3071	3232155	3224006	7227.FBpp0086314	7227.FBpp0070382	0	0	0	0	0.905	0.864	0	0	0.986		FBgn0040623	Spase12	7			pen	CG4806	3227340	3224998	7227.FBpp0076918	7227.FBpp0072239	0	0	0	0	0.94	0.758	0	0	0.984
CG11920	Nop56	3231046	3230765	7227.FBpp0084144	7227.FBpp0083625	0	0	0	0	0.931	0.809	0	0	0.986		FBgn0032194	CG4901	6			CG12301	CG7246	3226533	3224490	7227.FBpp0075317	7227.FBpp0071288	0	0	0	0	0.893	0.864	0	0	0.984
SmD2	CG6610	3229511	3227254	7227.FBpp0081234	7227.FBpp0076756	0	0	0	0	0.547	0.971	0	0	0.986		FBgn0028648	mRpL50	6			dbe	CG2260	3227743	3224413	7227.FBpp0077694	7227.FBpp0071142	0	0	0	0	0.889	0.862	0	0	0.984
CG5728	CG2875	3230983	3224096	7227.FBpp0084016	7227.FBpp0070561	0	0	0	0	0.93	0.808	0	0	0.986		FBgn0031452	Cwc25	6			CG1542	CG9246	3231566	3229396	7227.FBpp0085119	7227.FBpp0081001	0	0	0	0	0.943	0.734	0	0	0.984
pen	CG11417	3227340	3223926	7227.FBpp0076918	7227.FBpp0070205	0	0	0	0	0.956	0.712	0	0	0.986		FBgn0031909	CG5181	6			NAA20	psidin	3237311	3230578	7227.FBpp0304758	7227.FBpp0083238	0	0	0	0	0.053	0.984	0	0	0.984
CG2260	Sas10	3224413	3224185	7227.FBpp0071142	7227.FBpp0070719	0	0	0	0	0.904	0.865	0	0	0.986		FBgn0038772	mdlc	6			l(3)72Dn	Mat89Ba	3237625	3230297	7227.FBpp0305742	7227.FBpp0082727	0	0	0	0	0.924	0.808	0	0	0.984
CG11920	CG6724	3231046	3228777	7227.FBpp0084144	7227.FBpp0079780	0	0	0	0	0.979	0.363	0	0	0.986		FBgn0035462	IntS10	6			U3-55K	CG9799	3233307	3230047	7227.FBpp0090943	7227.FBpp0082231	0	0	0	0	0.889	0.864	0	0	0.984
LSm7	CG10418	3229133	3226724	7227.FBpp0080488	7227.FBpp0075686	0	0	0	0	0.888	0.88	0	0	0.986		FBgn0039863	CG1815	6			CG5033	CG9246	3233132	3229396	7227.FBpp0088519	7227.FBpp0081001	0	0	0	0	0.964	0.586	0	0	0.984
CG5728	l(3)07882	3230983	3230401	7227.FBpp0084016	7227.FBpp0082928	0	0	0	0	0.955	0.703	0	0	0.986		FBgn0020407	asun	6			CG9143	pit	3231810	3230741	7227.FBpp0085616	7227.FBpp0083572	0	0	0	0.627	0.948	0.703	0	0	0.984
CG15100	Aats-ile	3231907	3227969	7227.FBpp0085809	7227.FBpp0078150	0	0	0	0	0.81	0.932	0	0	0.986		FBgn0031314	IntS14	6			Ns1	Nnp-1	3230368	3228921	7227.FBpp0082867	7227.FBpp0080052	0	0	0	0	0.96	0.624	0	0	0.984
CG3817	CG32409	3230166	3227244	7227.FBpp0082462	7227.FBpp0076738	0	0	0	0	0.967	0.595	0	0	0.986		FBgn0037737	Pnn	6			CG30349	CG5728	3232826	3230983	7227.FBpp0087731	7227.FBpp0084016	0	0	0	0	0.953	0.673	0	0	0.984
CG1234	CG4364	3229452	3228601	7227.FBpp0081117	7227.FBpp0079445	0	0	0	0	0.909	0.856	0	0	0.986		FBgn0039867	CstF-50	6			RpI1	CG5728	3232310	3230983	7227.FBpp0086640	7227.FBpp0084016	0	0	0	0	0.983	0.111	0	0	0.984
RpLP0-like	nop5	3232730	3228392	7227.FBpp0087511	7227.FBpp0078997	0	0	0	0	0.986	0.05	0	0	0.986		FBgn0036761	MED19	6			CG13097	CG7246	3228527	3224490	7227.FBpp0079305	7227.FBpp0071288	0	0	0	0	0.889	0.864	0	0	0.984
CG1542	Ns1	3231566	3230368	7227.FBpp0085119	7227.FBpp0082867	0	0	0	0	0.938	0.793	0	0	0.986		FBgn0028474	CG4119	6			CG4866	dbe	3232043	3227743	7227.FBpp0086096	7227.FBpp0077694	0	0	0	0	0.892	0.864	0	0	0.984
SmF	CG9344	3232549	3224564	7227.FBpp0087118	7227.FBpp0071449	0	0	0	0.887	0.894	0.88	0	0	0.986		FBgn0031883	Caper	6			CG4866	CG32409	3232043	3227244	7227.FBpp0086096	7227.FBpp0076738	0	0	0	0	0.984	0	0	0	0.984
wcd	l(2)k09022	3232155	3228379	7227.FBpp0086314	7227.FBpp0078971	0	0	0	0	0.907	0.861	0	0	0.986		FBgn0039459	IntS12	6			CG5728	CG12301	3230983	3226533	7227.FBpp0084016	7227.FBpp0075317	0	0	0	0	0.941	0.748	0	0	0.984
SmD3	SmD2	3232536	3229511	7227.FBpp0087094	7227.FBpp0081234	0	0	0	0	0.883	0.888	0	0	0.986		FBgn0031497	CG17259	6			CG12909	CG32409	3232700	3227244	7227.FBpp0087437	7227.FBpp0076738	0	0	0	0	0.983	0.049	0	0	0.983
Mys45A	CG9246	3232816	3229396	7227.FBpp0087709	7227.FBpp0081001	0	0	0	0	0.955	0.72	0	0	0.986		FBgn0037231	Vps24	6			Ns1	CG1234	3230368	3229452	7227.FBpp0082867	7227.FBpp0081117	0	0	0	0	0.935	0.75	0	0	0.983
CG8545	CG6937	3232509	3230783	7227.FBpp0087045	7227.FBpp0083659	0	0	0	0	0.903	0.866	0	0	0.986		FBgn0040907	mRpL33	6			CG9799	l(2)34Fd	3230047	3229004	7227.FBpp0082231	7227.FBpp0080211	0	0	0	0	0.915	0.818	0	0	0.983
ppan	Surf6	3230664	3230594	7227.FBpp0083415	7227.FBpp0083263	0	0	0	0	0.966	0.602	0	0	0.986		FBgn0027537	Nup93-1	5			wcd	CG12301	3232155	3226533	7227.FBpp0086314	7227.FBpp0075317	0	0	0	0	0.912	0.824	0	0	0.983
nop5	CG2260	3228392	3224413	7227.FBpp0078997	7227.FBpp0071142	0	0	0	0	0.906	0.864	0	0	0.986		FBgn0022943	Cbp20	5			CG7246	Sas10	3224490	3224185	7227.FBpp0071288	7227.FBpp0070719	0	0	0	0	0.882	0.864	0	0	0.983
bys	CG2875	3224359	3224096	7227.FBpp0071046	7227.FBpp0070561	0	0	0	0	0.928	0.821	0	0	0.986		FBgn0262743	Fs(2)Ket	5			mRpL4	mRpS29	3229095	3224727	7227.FBpp0080401	7227.FBpp0071753	0	0	0	0	0.896	0.843	0	0	0.983
CG9548	CG6610	3228338	3227254	7227.FBpp0078894	7227.FBpp0076756	0	0	0	0	0.889	0.88	0	0	0.986		FBgn0000611	exd	5			l(2)09851	bys	3231685	3224359	7227.FBpp0085379	7227.FBpp0071046	0	0	0	0	0.983	0	0	0	0.983
CG11920	Sas10	3231046	3224185	7227.FBpp0084144	7227.FBpp0070719	0	0	0	0	0.905	0.865	0	0	0.986		FBgn0010339	128up	5			CG8545	CG6712	3232509	3228864	7227.FBpp0087045	7227.FBpp0079946	0	0	0	0	0.933	0.76	0	0	0.983
CG2260	CG3071	3224413	3224006	7227.FBpp0071142	7227.FBpp0070382	0	0	0	0	0.909	0.861	0	0	0.986		FBgn0039923	MED26	5			Rs1	CG6937	3232904	3230783	7227.FBpp0087865	7227.FBpp0083659	0	0	0	0	0.901	0.84	0	0	0.983
CG8545	CG4364	3232509	3228601	7227.FBpp0087045	7227.FBpp0079445	0	0	0	0	0.92	0.832	0	0	0.986		FBgn0010551	Phb2	5			CG8545	Non3	3232509	3230431	7227.FBpp0087045	7227.FBpp0082984	0	0	0	0	0.919	0.803	0	0	0.983
SmD3	SmE	3232536	3228469	7227.FBpp0087094	7227.FBpp0079182	0	0	0	0	0.887	0.888	0	0	0.986		FBgn0039943	CG17168	4			l(3)07882	dbe	3230401	3227743	7227.FBpp0082928	7227.FBpp0077694	0	0	0	0	0.889	0.861	0	0	0.983
CG7246	CG2260	3224490	3224413	7227.FBpp0071288	7227.FBpp0071142	0	0	0	0	0.905	0.862	0	0	0.986		FBgn0027616	YT521-B	4			CG6937	CG4364	3230783	3228601	7227.FBpp0083659	7227.FBpp0079445	0	0	0	0	0.917	0.806	0	0	0.983
CG5033	RpI1	3233132	3232310	7227.FBpp0088519	7227.FBpp0086640	0	0	0	0	0.986	0	0	0	0.986		FBgn0027087	Aats-his	4			CG18600	RpI135	3230448	3227754	7227.FBpp0083015	7227.FBpp0077714	0	0	0	0	0.889	0.856	0	0	0.983
CG9799	CG2260	3230047	3224413	7227.FBpp0082231	7227.FBpp0071142	0	0	0	0	0.905	0.864	0	0	0.986		FBgn0034259	P32	4			Non3	Ip259	3230431	3228690	7227.FBpp0082984	7227.FBpp0079607	0	0	0	0	0.881	0.864	0	0	0.983
SmD3	SmG	3232536	3225945	7227.FBpp0087094	7227.FBpp0074151	0	0	0	0	0.887	0.882	0	0	0.986		FBgn0004419	me31B	4			U3-55K	CG2260	3233307	3224413	7227.FBpp0090943	7227.FBpp0071142	0	0	0	0	0.892	0.856	0	0	0.983
SmF	SmD3	3232549	3232536	7227.FBpp0087118	7227.FBpp0087094	0	0	0	0	0.884	0.888	0	0	0.986		FBgn0051211	CG31211	4			CG6724	CG4364	3228777	3228601	7227.FBpp0079780	7227.FBpp0079445	0	0	0	0	0.881	0.863	0	0	0.983
Sas10	CG11417	3224185	3223926	7227.FBpp0070719	7227.FBpp0070205	0	0	0	0	0.919	0.843	0	0	0.986		FBgn0000411	D	4			pit	CG7728	3230741	3226390	7227.FBpp0083572	7227.FBpp0075034	0	0	0	0	0.958	0.613	0	0	0.983
CG11920	nop5	3231046	3228392	7227.FBpp0084144	7227.FBpp0078997	0	0	0	0	0.907	0.864	0	0	0.986		FBgn0028554	x16	4			CG6712	CG7728	3228864	3226390	7227.FBpp0079946	7227.FBpp0075034	0	0	0	0	0.96	0.605	0	0	0.983
l(3)72Dn	Sas10	3237625	3224185	7227.FBpp0305742	7227.FBpp0070719	0	0	0	0	0.903	0.864	0	0	0.986		FBgn0031078	Nup205	4			wcd	l(1)G0004	3232155	3227373	7227.FBpp0086314	7227.FBpp0076990	0	0	0	0	0.91	0.824	0	0	0.983
l(3)72Dn	CG2260	3237625	3224413	7227.FBpp0305742	7227.FBpp0071142	0	0	0	0	0.905	0.864	0	0	0.986		FBgn0011802	Gem3	4			U3-55K	nop5	3233307	3228392	7227.FBpp0090943	7227.FBpp0078997	0	0	0	0	0.884	0.864	0	0	0.983
l(3)72Dn	l(3)07882	3237625	3230401	7227.FBpp0305742	7227.FBpp0082928	0	0	0	0	0.907	0.864	0	0	0.986		FBgn0038590	CG12320	4			l(2)09851	CG32409	3231685	3227244	7227.FBpp0085379	7227.FBpp0076738	0	0	0	0	0.983	0	0	0	0.983
LSm3	CG2021	3230916	3225197	7227.FBpp0083893	7227.FBpp0072674	0	0	0	0	0.559	0.968	0	0	0.985		FBgn0028411	Nxt1	4			pit	Mat89Ba	3230741	3230297	7227.FBpp0083572	7227.FBpp0082727	0	0	0	0	0.952	0.667	0	0	0.983
CG5033	Non1	3233132	3232785	7227.FBpp0088519	7227.FBpp0087637	0	0	0	0	0.911	0.846	0	0	0.985		FBgn0034118	Nup62	4			mRpL47	mRpL4	3229711	3229095	7227.FBpp0081599	7227.FBpp0080401	0	0	0	0	0.885	0.864	0	0	0.983
Ns1	CG4364	3230368	3228601	7227.FBpp0082867	7227.FBpp0079445	0	0	0	0	0.917	0.837	0	0	0.985		FBgn0010660	Nup214	4			CG3756	RpI135	3228206	3227754	7227.FBpp0078633	7227.FBpp0077714	0	0	0	0	0.882	0.865	0	0	0.983
CG13097	CG2260	3228527	3224413	7227.FBpp0079305	7227.FBpp0071142	0	0	0	0	0.894	0.864	0	0	0.985		FBgn0052392	CG32392	4			CG11920	bys	3231046	3224359	7227.FBpp0084144	7227.FBpp0071046	0	0	0	0	0.919	0.808	0	0	0.983
CG6724	CG32409	3228777	3227244	7227.FBpp0079780	7227.FBpp0076738	0	0	0	0	0.984	0.1	0	0	0.985		FBgn0017457	U2af38	4			l(3)72Dn	l(1)G0004	3237625	3227373	7227.FBpp0305742	7227.FBpp0076990	0	0	0	0	0.884	0.864	0	0	0.983
Prosalpha5	Rpn1	3232030	3226201	7227.FBpp0086066	7227.FBpp0074662	0	0	0	0	0.855	0.9	0	0	0.985		FBgn0024188	san	4			RpLP0-like	Ip259	3232730	3228690	7227.FBpp0087511	7227.FBpp0079607	0	0	0	0	0.882	0.866	0	0	0.983
mRpL4	mRpL24	3229095	3228232	7227.FBpp0080401	7227.FBpp0078694	0	0	0	0	0.895	0.863	0	0	0.985		FBgn0034573	CG3295	4			mRpL32	mRpL47	3231568	3229711	7227.FBpp0085121	7227.FBpp0081599	0	0	0	0	0.883	0.863	0	0	0.983
nop5	CG7246	3228392	3224490	7227.FBpp0078997	7227.FBpp0071288	0	0	0	0	0.9	0.864	0	0	0.985		FBgn0264270	Sxl	3			l(3)72Dn	CG11920	3237625	3231046	7227.FBpp0305742	7227.FBpp0084144	0	0	0	0	0.884	0.864	0	0	0.983
CG30349	pit	3232826	3230741	7227.FBpp0087731	7227.FBpp0083572	0	0	0	0	0.985	0.047	0	0	0.985		FBgn0034246	Dcr-2	3			RpI1	CG18600	3232310	3230448	7227.FBpp0086640	7227.FBpp0083015	0	0	0	0	0.902	0.836	0	0	0.983
l(3)01239	CG10635	3237365	3227308	7227.FBpp0304954	7227.FBpp0076858	0	0	0	0	0.489	0.972	0	0	0.985		FBgn0264962	Pcf11	3			CG30349	CG32409	3232826	3227244	7227.FBpp0087731	7227.FBpp0076738	0	0	0	0	0.983	0	0	0	0.983
Mys45A	RpLP0-like	3232816	3232730	7227.FBpp0087709	7227.FBpp0087511	0	0	0	0	0.902	0.855	0	0	0.985		FBgn0032732	CG15168	3			CG5728	CG7839	3230983	3226856	7227.FBpp0084016	7227.FBpp0075937	0	0	0	0	0.96	0.613	0	0	0.983
l(2)37Cg	CG13773	3237337	3228394	7227.FBpp0304829	7227.FBpp0079000	0	0	0	0	0.897	0.865	0	0	0.985		FBgn0026722	drosha	3			U3-55K	CG7728	3233307	3226390	7227.FBpp0090943	7227.FBpp0075034	0	0	0	0	0.886	0.86	0	0	0.983
CG13773	CG3756	3228394	3228206	7227.FBpp0079000	7227.FBpp0078633	0	0	0	0	0.898	0.866	0	0	0.985		FBgn0039016	Dcr-1	3			pen	CG8939	3227340	3225845	7227.FBpp0076918	7227.FBpp0073943	0	0	0	0	0.951	0.673	0	0	0.983
l(2)09851	CG9246	3231685	3229396	7227.FBpp0085379	7227.FBpp0081001	0	0	0	0	0.947	0.73	0	0	0.985		FBgn0031868	Rat1	3			mRpL4	mRpL46	3229095	3225189	7227.FBpp0080401	7227.FBpp0072659	0	0	0	0	0.882	0.865	0	0	0.983
pit	Non3	3230741	3230431	7227.FBpp0083572	7227.FBpp0082984	0	0	0	0	0.94	0.763	0	0	0.985		FBgn0034402	CG15084	3			EF2	RpL35	3237429	3224208	7227.FBpp0305182	7227.FBpp0070766	0	0	0	0	0.688	0.95	0	0	0.983
CG30349	bys	3232826	3224359	7227.FBpp0087731	7227.FBpp0071046	0	0	0	0	0.957	0.671	0	0	0.985		FBgn0263231	bel	3			U3-55K	CG11920	3233307	3231046	7227.FBpp0090943	7227.FBpp0084144	0	0	0	0	0.889	0.859	0	0	0.983
CG11985	CG7810	3229648	3228496	7227.FBpp0081484	7227.FBpp0079232	0	0	0	0	0.053	0.984	0	0	0.985		FBgn0034186	CG8950	3			CG32409	bys	3227244	3224359	7227.FBpp0076738	7227.FBpp0071046	0	0	0	0	0.983	0	0	0	0.983
SmD3	SmD1	3232536	3226722	7227.FBpp0087094	7227.FBpp0075684	0	0	0	0.76	0.879	0.883	0	0	0.985		FBgn0036735	Edc3	3			mRpL47	mRpL46	3229711	3225189	7227.FBpp0081599	7227.FBpp0072659	0	0	0	0	0.884	0.863	0	0	0.983
CG5033	CG4364	3233132	3228601	7227.FBpp0088519	7227.FBpp0079445	0	0	0	0	0.896	0.863	0	0	0.985		FBgn0036462	mRpL39	3			CG9799	CG13097	3230047	3228527	7227.FBpp0082231	7227.FBpp0079305	0	0	0	0	0.883	0.866	0	0	0.983
l(2)k09022	CG3071	3228379	3224006	7227.FBpp0078971	7227.FBpp0070382	0	0	0	0	0.893	0.866	0	0	0.985		FBgn0025700	CG5885	3			CG5033	pen	3233132	3227340	7227.FBpp0088519	7227.FBpp0076918	0	0	0	0	0.981	0.163	0	0	0.983
l(3)72Dn	CG3071	3237625	3224006	7227.FBpp0305742	7227.FBpp0070382	0	0	0	0	0.895	0.867	0	0	0.985		FBgn0032646	CG6412	3			dbe	CG5645	3227743	3226764	7227.FBpp0077694	7227.FBpp0075756	0	0	0	0	0.881	0.867	0	0	0.983
RpL24-like	Rbm13	3229852	3224441	7227.FBpp0081879	7227.FBpp0071198	0	0	0	0	0.886	0.879	0	0	0.985		FBgn0034921	DCP1	3			CG12301	CG7728	3226533	3226390	7227.FBpp0075317	7227.FBpp0075034	0	0	0	0	0.921	0.799	0	0	0.983
CG11985	CG2021	3229648	3225197	7227.FBpp0081484	7227.FBpp0072674	0	0	0	0	0.884	0.88	0	0	0.985		FBgn0028577	pUf68	3			Non1	pit	3232785	3230741	7227.FBpp0087637	7227.FBpp0083572	0	0	0	0	0.884	0.863	0	0	0.983
CG30349	l(2)k09022	3232826	3228379	7227.FBpp0087731	7227.FBpp0078971	0	0	0	0	0.926	0.808	0	0	0.985		FBgn0030631	CG6227	3			CG5728	CG13097	3230983	3228527	7227.FBpp0084016	7227.FBpp0079305	0	0	0	0	0.918	0.808	0	0	0.983
CG1542	pen	3231566	3227340	7227.FBpp0085119	7227.FBpp0076918	0	0	0	0	0.949	0.725	0	0	0.985		FBgn0030480	Tim9a	3			EF2	RpS30	3237429	3230644	7227.FBpp0305182	7227.FBpp0083376	0	0	0	0	0.886	0.862	0	0	0.983
tsu	SmE	3232793	3228469	7227.FBpp0087648	7227.FBpp0079182	0	0	0	0	0.882	0.88	0	0	0.985		FBgn0001235	hth	3			CG6937	CG1785	3230783	3224439	7227.FBpp0083659	7227.FBpp0071193	0	0	0	0	0.923	0.796	0	0	0.983
CG7246	CG3071	3224490	3224006	7227.FBpp0071288	7227.FBpp0070382	0	0	0	0	0.903	0.859	0	0	0.985		FBgn0004237	Hrb87F	3			CG30349	CG13097	3232826	3228527	7227.FBpp0087731	7227.FBpp0079305	0	0	0	0	0.916	0.808	0	0	0.983
CG5728	bys	3230983	3224359	7227.FBpp0084016	7227.FBpp0071046	0	0	0	0	0.943	0.747	0	0	0.985		FBgn0034277	OstDelta	3			U3-55K	CG3071	3233307	3224006	7227.FBpp0090943	7227.FBpp0070382	0	0	0	0	0.888	0.859	0	0	0.983
CG30349	CG2875	3232826	3224096	7227.FBpp0087731	7227.FBpp0070561	0	0	0	0	0.925	0.808	0	0	0.985		FBgn0031054	Ssu72	3			CG8939	bys	3225845	3224359	7227.FBpp0073943	7227.FBpp0071046	0	0	0	0	0.983	0.05	0	0	0.983
SmE	snf	3228469	3224182	7227.FBpp0079182	7227.FBpp0070716	0	0	0	0	0.527	0.971	0	0	0.985		FBgn0035251	CG7967	3			CG5728	CG2691	3230983	3225701	7227.FBpp0084016	7227.FBpp0073679	0	0	0	0	0.981	0.116	0	0	0.982
LSm3	CG9344	3230916	3224564	7227.FBpp0083893	7227.FBpp0071449	0	0	0	0	0.455	0.973	0	0	0.985		FBgn0037094	CG7611	3			CG1542	pit	3231566	3230741	7227.FBpp0085119	7227.FBpp0083572	0	0	0	0	0.931	0.748	0	0	0.982
CG5033	CG5728	3233132	3230983	7227.FBpp0088519	7227.FBpp0084016	0	0	0	0	0.984	0.053	0	0	0.985		FBgn0010269	Dsor1	3			U3-55K	dbe	3233307	3227743	7227.FBpp0090943	7227.FBpp0077694	0	0	0	0	0.878	0.861	0	0	0.982
wcd	CG7246	3232155	3224490	7227.FBpp0086314	7227.FBpp0071288	0	0	0	0	0.9	0.864	0	0	0.985		FBgn0000662	fl(2)d	3			CG6937	CG4806	3230783	3224998	7227.FBpp0083659	7227.FBpp0072239	0	0	0	0	0.916	0.797	0	0	0.982
CG6724	CG8939	3228777	3225845	7227.FBpp0079780	7227.FBpp0073943	0	0	0	0	0.95	0.714	0	0	0.985		FBgn0036667	CG9669	3			dbe	CG2875	3227743	3224096	7227.FBpp0077694	7227.FBpp0070561	0	0	0	0	0.872	0.866	0	0	0.982
pit	pen	3230741	3227340	7227.FBpp0083572	7227.FBpp0076918	0	0	0	0	0.981	0.272	0	0	0.985		FBgn0011290	Taf12	3			RpLP0-like	CG9253	3232730	3229393	7227.FBpp0087511	7227.FBpp0080997	0	0	0	0	0.979	0.166	0	0	0.982
CG8545	CG4806	3232509	3224998	7227.FBpp0087045	7227.FBpp0072239	0	0	0	0	0.942	0.76	0	0	0.985		FBgn0030007	CG2263	3			RpI1	CG13773	3232310	3228394	7227.FBpp0086640	7227.FBpp0079000	0	0	0	0	0.873	0.867	0	0	0.982
CG12301	Sas10	3226533	3224185	7227.FBpp0075317	7227.FBpp0070719	0	0	0	0	0.9	0.864	0	0	0.985		FBgn0003339	Scr	3			CG18600	CG3756	3230448	3228206	7227.FBpp0083015	7227.FBpp0078633	0	0	0	0	0.881	0.856	0	0	0.982
l(3)07882	bys	3230401	3224359	7227.FBpp0082928	7227.FBpp0071046	0	0	0	0	0.917	0.826	0	0	0.985		FBgn0038274	Nup93-2	2			RpI1	pit	3232310	3230741	7227.FBpp0086640	7227.FBpp0083572	0	0	0	0	0.979	0.15	0	0	0.982
SmG	snf	3225945	3224182	7227.FBpp0074151	7227.FBpp0070716	0	0	0	0	0.482	0.971	0	0	0.984		FBgn0265298	SC35	2			CG30349	Mat89Ba	3232826	3230297	7227.FBpp0087731	7227.FBpp0082727	0	0	0	0	0.911	0.808	0	0	0.982
l(3)72Dn	CG13097	3237625	3228527	7227.FBpp0305742	7227.FBpp0079305	0	0	0	0	0.888	0.864	0	0	0.984		FBgn0037943	CG14722	2			CG5033	CG1542	3233132	3231566	7227.FBpp0088519	7227.FBpp0085119	0	0	0	0	0.941	0.705	0	0	0.982
SmB	snRNP-U1-C	3235862	3230515	7227.FBpp0293061	7227.FBpp0083134	0	0	0	0	0.875	0.88	0	0	0.984		FBgn0087035	AGO2	2			mRpL15	mRpL3	3227838	3225828	7227.FBpp0077885	7227.FBpp0073906	0	0	0	0	0.875	0.868	0	0	0.982
Nop56	CG13097	3230765	3228527	7227.FBpp0083625	7227.FBpp0079305	0	0	0	0	0.889	0.868	0	0	0.984		FBgn0030944	CG6617	2			Non1	Rbm13	3232785	3224441	7227.FBpp0087637	7227.FBpp0071198	0	0	0	0	0.881	0.861	0	0	0.982
CG30349	CG5728	3232826	3230983	7227.FBpp0087731	7227.FBpp0084016	0	0	0	0	0.953	0.673	0	0	0.984		FBgn0025336	CG4882	2			bys	Sas10	3224359	3224185	7227.FBpp0071046	7227.FBpp0070719	0	0	0	0	0.91	0.808	0	0	0.982
SmF	CG17266	3232549	3231727	7227.FBpp0087118	7227.FBpp0085477	0	0	0	0	0.874	0.88	0	0	0.984		FBgn0037540	Pbp95	2			mRpL19	mRpL4	3229596	3229095	7227.FBpp0081384	7227.FBpp0080401	0	0	0	0	0.871	0.867	0	0	0.982
NAA20	psidin	3237311	3230578	7227.FBpp0304758	7227.FBpp0083238	0	0	0	0	0.053	0.984	0	0	0.984		FBgn0053172	CG33172	2			U3-55K	l(3)07882	3233307	3230401	7227.FBpp0090943	7227.FBpp0082928	0	0	0	0	0.883	0.859	0	0	0.982
pen	CG4806	3227340	3224998	7227.FBpp0076918	7227.FBpp0072239	0	0	0	0	0.94	0.758	0	0	0.984		FBgn0038683	CG11779	2			CG30349	CG2260	3232826	3224413	7227.FBpp0087731	7227.FBpp0071142	0	0	0	0	0.905	0.818	0	0	0.982
CG5728	CG12301	3230983	3226533	7227.FBpp0084016	7227.FBpp0075317	0	0	0	0	0.941	0.748	0	0	0.984		FBgn0033062	Ars2	2			dbe	CG32409	3227743	3227244	7227.FBpp0077694	7227.FBpp0076738	0	0	0	0	0.981	0.077	0	0	0.982
l(3)07882	l(2)k09022	3230401	3228379	7227.FBpp0082928	7227.FBpp0078971	0	0	0	0	0.926	0.799	0	0	0.984		FBgn0000320	eya	2			CG13097	l(2)k09022	3228527	3228379	7227.FBpp0079305	7227.FBpp0078971	0	0	0	0	0.875	0.864	0	0	0.982
Sym	Ssu72	3228086	3226129	7227.FBpp0078372	7227.FBpp0074516	0	0	0	0	0.058	0.984	0	0	0.984		FBgn0034744	Vps20	2			dbe	bys	3227743	3224359	7227.FBpp0077694	7227.FBpp0071046	0	0	0	0	0.908	0.818	0	0	0.982
CG1542	CG9246	3231566	3229396	7227.FBpp0085119	7227.FBpp0081001	0	0	0	0	0.943	0.734	0	0	0.984		FBgn0024285	Srp54	2			CG9143	CG9246	3231810	3229396	7227.FBpp0085616	7227.FBpp0081001	0	0	0	0	0.942	0.708	0	0	0.982
l(3)72Dn	Nop56	3237625	3230765	7227.FBpp0305742	7227.FBpp0083625	0	0	0	0	0.92	0.808	0	0	0.984		FBgn0000543	ecd	2			Mat89Ba	l(2)34Fd	3230297	3229004	7227.FBpp0082727	7227.FBpp0080211	0	0	0	0	0.876	0.863	0	0	0.982
RpLP0-like	CG4364	3232730	3228601	7227.FBpp0087511	7227.FBpp0079445	0	0	0	0	0.897	0.858	0	0	0.984		FBgn0035838	ldbr	2			kay	Jra	3234489	3232726	7227.FBpp0288515	7227.FBpp0087498	0	0	0	0	0.121	0.98	0	0	0.982
SmD2	snf	3229511	3224182	7227.FBpp0081234	7227.FBpp0070716	0	0	0	0	0.47	0.971	0	0	0.984		FBgn0031287	CG4291	2			wcd	CG2260	3232155	3224413	7227.FBpp0086314	7227.FBpp0071142	0	0	0	0	0.914	0.799	0	0	0.982
CG7048	SmG	3235229	3225945	7227.FBpp0290701	7227.FBpp0074151	0	0	0	0	0.984	0	0	0	0.984		FBgn0030468	CG1622	2			CG8635	128up	3232872	3232529	7227.FBpp0087806	7227.FBpp0087084	0	0	0	0	0.881	0.858	0	0	0.982
nop5	RpI135	3228392	3227754	7227.FBpp0078997	7227.FBpp0077714	0	0	0	0	0.962	0.613	0	0	0.984		FBgn0027615	CG6404	2			Non3	Ns1	3230431	3230368	7227.FBpp0082984	7227.FBpp0082867	0	0	0	0	0.93	0.76	0	0	0.982
RpI1	CG5728	3232310	3230983	7227.FBpp0086640	7227.FBpp0084016	0	0	0	0	0.983	0.111	0	0	0.984		FBgn0035878	CG7182	2			l(2)37Cg	RpLP0-like	3237337	3232730	7227.FBpp0304829	7227.FBpp0087511	0	0	0	0	0.982	0	0	0	0.982
SmD3	CG11985	3232536	3229648	7227.FBpp0087094	7227.FBpp0081484	0	0	0	0	0.468	0.972	0	0	0.984		FBgn0039861	pasha	2			CG11920	CG9799	3231046	3230047	7227.FBpp0084144	7227.FBpp0082231	0	0	0	0	0.878	0.864	0	0	0.982
Ns1	Nnp-1	3230368	3228921	7227.FBpp0082867	7227.FBpp0080052	0	0	0	0	0.96	0.624	0	0	0.984		FBgn0032515	loqs	2			CG8939	CG2691	3225845	3225701	7227.FBpp0073943	7227.FBpp0073679	0	0	0	0	0.966	0.501	0	0	0.982
nclb	nop5	3232663	3228392	7227.FBpp0087323	7227.FBpp0078997	0	0	0	0	0.962	0.613	0	0	0.984		FBgn0039977	CG17454	2			Non1	CG8939	3232785	3225845	7227.FBpp0087637	7227.FBpp0073943	0	0	0	0	0.902	0.83	0	0	0.982
l(3)07882	CG7246	3230401	3224490	7227.FBpp0082928	7227.FBpp0071288	0	0	0	0	0.893	0.864	0	0	0.984		FBgn0262647	Nup160	2			l(3)72Dn	CG2875	3237625	3224096	7227.FBpp0305742	7227.FBpp0070561	0	0	0	0	0.911	0.808	0	0	0.982
l(3)72Dn	Mat89Ba	3237625	3230297	7227.FBpp0305742	7227.FBpp0082727	0	0	0	0	0.924	0.808	0	0	0.984		FBgn0037478	CG2656	2			Ns1	CG9253	3230368	3229393	7227.FBpp0082867	7227.FBpp0080997	0	0	0	0	0.953	0.63	0	0	0.982
ppan	CG6712	3230664	3228864	7227.FBpp0083415	7227.FBpp0079946	0	0	0	0	0.945	0.723	0	0	0.984		FBgn0038344	CG5205	2			CG2943	CG6750	3229526	3228742	7227.FBpp0081262	7227.FBpp0079711	0	0	0	0	0.114	0.981	0	0	0.982
U3-55K	CG9799	3233307	3230047	7227.FBpp0090943	7227.FBpp0082231	0	0	0	0	0.889	0.864	0	0	0.984		FBgn0029887	CG3198	2			CG6937	pen	3230783	3227340	7227.FBpp0083659	7227.FBpp0076918	0	0	0	0	0.94	0.725	0	0	0.982
l(2)k09022	CG2875	3228379	3224096	7227.FBpp0078971	7227.FBpp0070561	0	0	0	0	0.922	0.808	0	0	0.984		FBgn0051716	Cnot4	2			dbe	CG7246	3227743	3224490	7227.FBpp0077694	7227.FBpp0071288	0	0	0	0	0.88	0.864	0	0	0.982
CG13097	CG7246	3228527	3224490	7227.FBpp0079305	7227.FBpp0071288	0	0	0	0	0.889	0.864	0	0	0.984		FBgn0024804	Dbp80	2			l(3)72Dn	CG5728	3237625	3230983	7227.FBpp0305742	7227.FBpp0084016	0	0	0	0	0.908	0.808	0	0	0.981
l(2)34Fd	CG13097	3229004	3228527	7227.FBpp0080211	7227.FBpp0079305	0	0	0	0	0.892	0.861	0	0	0.984		FBgn0034646	Rae1	2			CG2260	bys	3224413	3224359	7227.FBpp0071142	7227.FBpp0071046	0	0	0	0	0.926	0.76	0	0	0.981
CG11985	SmD1	3229648	3226722	7227.FBpp0081484	7227.FBpp0075684	0	0	0	0	0.444	0.972	0	0	0.984		FBgn0039259	CG11781	2			wcd	Mat89Ba	3232155	3230297	7227.FBpp0086314	7227.FBpp0082727	0	0	0	0	0.909	0.808	0	0	0.981
CG12301	CG7246	3226533	3224490	7227.FBpp0075317	7227.FBpp0071288	0	0	0	0	0.893	0.864	0	0	0.984		FBgn0033085	CG15908	2			CG9286	CG6724	3230078	3228777	7227.FBpp0082298	7227.FBpp0079780	0	0	0	0	0.981	0	0	0	0.981
Ip259	CG8939	3228690	3225845	7227.FBpp0079607	7227.FBpp0073943	0	0	0	0	0.854	0.896	0	0	0.984		FBgn0030655	CG9213	2			CG1542	Rbm13	3231566	3224441	7227.FBpp0085119	7227.FBpp0071198	0	0	0	0	0.924	0.76	0	0	0.981
Nop56	CG12301	3230765	3226533	7227.FBpp0083625	7227.FBpp0075317	0	0	0	0	0.89	0.864	0	0	0.984		FBgn0027587	CG7028	2			CG5033	Rbm13	3233132	3224441	7227.FBpp0088519	7227.FBpp0071198	0	0	0	0	0.889	0.841	0	0	0.981
CG9143	pit	3231810	3230741	7227.FBpp0085616	7227.FBpp0083572	0	0	0	0.627	0.948	0.703	0	0	0.984		FBgn0039163	CG5515	2			CG11920	CG7728	3231046	3226390	7227.FBpp0084144	7227.FBpp0075034	0	0	0	0	0.871	0.86	0	0	0.981
mRpL40	mRpL46	3229842	3225189	7227.FBpp0081860	7227.FBpp0072659	0	0	0	0	0.859	0.894	0	0	0.984		FBgn0086445	l(2)37Cd	2			CG6937	Nnp-1	3230783	3228921	7227.FBpp0083659	7227.FBpp0080052	0	0	0	0	0.907	0.805	0	0	0.981
SmF	snf	3232549	3224182	7227.FBpp0087118	7227.FBpp0070716	0	0	0	0	0.397	0.975	0	0	0.984		FBgn0033471	CG12134	2			mRpS9	mRpL3	3229527	3225828	7227.FBpp0081263	7227.FBpp0073906	0	0	0	0	0.868	0.866	0	0	0.981
CG4364	CG8939	3228601	3225845	7227.FBpp0079445	7227.FBpp0073943	0	0	0	0	0.921	0.81	0	0	0.984		FBgn0053217	CG33217	2			l(2)09851	CG9253	3231685	3229393	7227.FBpp0085379	7227.FBpp0080997	0	0	0	0	0.979	0.135	0	0	0.981
CG7810	CG13298	3228496	3227234	7227.FBpp0079232	7227.FBpp0076723	0	0	0	0	0	0.984	0	0	0.984		FBgn0039270	PQBP1	2			CG11837	CG32409	3231353	3227244	7227.FBpp0084729	7227.FBpp0076738	0	0	0	0	0.981	0	0	0	0.981
CG5033	CG9246	3233132	3229396	7227.FBpp0088519	7227.FBpp0081001	0	0	0	0	0.964	0.586	0	0	0.984		FBgn0260653	serp	2			CG11837	Non3	3231353	3230431	7227.FBpp0084729	7227.FBpp0082984	0	0	0	0	0.981	0	0	0	0.981
Non3	Ip259	3230431	3228690	7227.FBpp0082984	7227.FBpp0079607	0	0	0	0	0.881	0.864	0	0	0.983		FBgn0003169	put	2			l(3)72Dn	bys	3237625	3224359	7227.FBpp0305742	7227.FBpp0071046	0	0	0	0	0.905	0.808	0	0	0.981
SmB	snf	3235862	3224182	7227.FBpp0293061	7227.FBpp0070716	0	0	0	0	0.432	0.972	0	0	0.983		FBgn0036104	CG6418	2			CG13097	CG3071	3228527	3224006	7227.FBpp0079305	7227.FBpp0070382	0	0	0	0	0.866	0.868	0	0	0.981
l(3)72Dn	CG11920	3237625	3231046	7227.FBpp0305742	7227.FBpp0084144	0	0	0	0	0.884	0.864	0	0	0.983		FBgn0001220	Hsc70-5	2			l(2)k09022	l(1)1Bi	3228379	3223872	7227.FBpp0078971	7227.FBpp0070114	0	0	0	0	0.954	0.613	0	0	0.981
CG6724	CG4364	3228777	3228601	7227.FBpp0079780	7227.FBpp0079445	0	0	0	0	0.881	0.863	0	0	0.983		FBgn0031492	CG3542	2			CG1542	Surf6	3231566	3230594	7227.FBpp0085119	7227.FBpp0083263	0	0	0	0	0.926	0.761	0	0	0.981
l(2)09851	bys	3231685	3224359	7227.FBpp0085379	7227.FBpp0071046	0	0	0	0	0.983	0	0	0	0.983		FBgn0032746	CG10470	2			CG1542	Nnp-1	3231566	3228921	7227.FBpp0085119	7227.FBpp0080052	0	0	0	0	0.938	0.71	0	0	0.981
CG5728	CG13097	3230983	3228527	7227.FBpp0084016	7227.FBpp0079305	0	0	0	0	0.918	0.808	0	0	0.983		FBgn0036237	viaf	2			l(2)09851	CG6712	3231685	3228864	7227.FBpp0085379	7227.FBpp0079946	0	0	0	0	0.981	0	0	0	0.981
CG30349	CG13097	3232826	3228527	7227.FBpp0087731	7227.FBpp0079305	0	0	0	0	0.916	0.808	0	0	0.983		FBgn0033737	Nup54	2			mRpL16	mRpL2	3237339	3226860	7227.FBpp0304831	7227.FBpp0075941	0	0	0	0	0.867	0.865	0	0	0.981
Ns1	CG1234	3230368	3229452	7227.FBpp0082867	7227.FBpp0081117	0	0	0	0	0.935	0.75	0	0	0.983		FBgn0029979	CG10777	2			l(2)k09022	CG4554	3228379	3224719	7227.FBpp0078971	7227.FBpp0071744	0	0	0	0	0.953	0.613	0	0	0.981
Non1	pit	3232785	3230741	7227.FBpp0087637	7227.FBpp0083572	0	0	0	0	0.884	0.863	0	0	0.983		FBgn0015299	Ssb-c31a	2			mRpL40	mRpL47	3229842	3229711	7227.FBpp0081860	7227.FBpp0081599	0	0	0	0	0.868	0.862	0	0	0.981
CG5728	CG7839	3230983	3226856	7227.FBpp0084016	7227.FBpp0075937	0	0	0	0	0.96	0.613	0	0	0.983		FBgn0040346	CG3704	2			nop5	CG11417	3228392	3223926	7227.FBpp0078997	7227.FBpp0070205	0	0	0	0	0.93	0.742	0	0	0.981
l(2)09851	CG32409	3231685	3227244	7227.FBpp0085379	7227.FBpp0076738	0	0	0	0	0.983	0	0	0	0.983		FBgn0030349	CG10353	2			CG6937	Rbm13	3230783	3224441	7227.FBpp0083659	7227.FBpp0071198	0	0	0	0	0.911	0.796	0	0	0.981
CG8939	bys	3225845	3224359	7227.FBpp0073943	7227.FBpp0071046	0	0	0	0	0.983	0.05	0	0	0.983		FBgn0034567	CG15651	2			CG13097	CG11417	3228527	3223926	7227.FBpp0079305	7227.FBpp0070205	0	0	0	0	0.936	0.716	0	0	0.981
CG5033	pen	3233132	3227340	7227.FBpp0088519	7227.FBpp0076918	0	0	0	0	0.981	0.163	0	0	0.983		FBgn0000709	fliI	2			wcd	Sas10	3232155	3224185	7227.FBpp0086314	7227.FBpp0070719	0	0	0	0	0.868	0.864	0	0	0.981
SmE	CG6610	3228469	3227254	7227.FBpp0079182	7227.FBpp0076756	0	0	0	0	0.864	0.88	0	0	0.983		FBgn0262114	RanBPM	2			CG11920	CG12301	3231046	3226533	7227.FBpp0084144	7227.FBpp0075317	0	0	0	0	0.879	0.856	0	0	0.981
CG12909	CG32409	3232700	3227244	7227.FBpp0087437	7227.FBpp0076738	0	0	0	0	0.983	0.049	0	0	0.983		FBgn0035497	CG14995	2			RpLP0-like	CG4866	3232730	3232043	7227.FBpp0087511	7227.FBpp0086096	0	0	0	0	0.963	0.529	0	0	0.981
mRpL4	mRpS29	3229095	3224727	7227.FBpp0080401	7227.FBpp0071753	0	0	0	0	0.896	0.843	0	0	0.983		FBgn0033766	CG8771	2			CG13097	CG1789	3228527	3224440	7227.FBpp0079305	7227.FBpp0071194	0	0	0	0	0.871	0.862	0	0	0.981
pit	Mat89Ba	3230741	3230297	7227.FBpp0083572	7227.FBpp0082727	0	0	0	0	0.952	0.667	0	0	0.983		FBgn0029686	CG2941	2			CG5033	CG6937	3233132	3230783	7227.FBpp0088519	7227.FBpp0083659	0	0	0	0	0.914	0.796	0	0	0.981
RpLP0-like	Ip259	3232730	3228690	7227.FBpp0087511	7227.FBpp0079607	0	0	0	0	0.882	0.866	0	0	0.983		FBgn0031678	CG31918	2			dbe	CG12301	3227743	3226533	7227.FBpp0077694	7227.FBpp0075317	0	0	0	0	0.87	0.864	0	0	0.981
mRpL4	mRpL46	3229095	3225189	7227.FBpp0080401	7227.FBpp0072659	0	0	0	0	0.882	0.865	0	0	0.983		FBgn0036356	CG10222	2			CG32409	CG1785	3227244	3224439	7227.FBpp0076738	7227.FBpp0071193	0	0	0	0	0.94	0.701	0	0	0.981
CG8545	Non3	3232509	3230431	7227.FBpp0087045	7227.FBpp0082984	0	0	0	0	0.919	0.803	0	0	0.983		FBgn0052104	CG32104	2			CG5728	CG9799	3230983	3230047	7227.FBpp0084016	7227.FBpp0082231	0	0	0	0	0.94	0.703	0	0	0.981
CG4849	CG13900	3231297	3225112	7227.FBpp0084626	7227.FBpp0072494	0	0	0	0	0.878	0.872	0	0	0.983		FBgn0036740	Vps60	2			Nopp140	CG5033	3237391	3233132	7227.FBpp0305034	7227.FBpp0088519	0	0	0	0	0.981	0	0	0	0.981
U3-55K	CG11920	3233307	3231046	7227.FBpp0090943	7227.FBpp0084144	0	0	0	0	0.889	0.859	0	0	0.983		FBgn0000015	Abd-B	2			l(3)07882	CG2875	3230401	3224096	7227.FBpp0082928	7227.FBpp0070561	0	0	0	0	0.906	0.808	0	0	0.981
CG2807	Prp8	3237266	3232553	7227.FBpp0304617	7227.FBpp0087124	0	0	0	0	0.869	0.88	0	0	0.983		FBgn0036534	DCP2	2			CG13097	dbe	3228527	3227743	7227.FBpp0079305	7227.FBpp0077694	0	0	0	0	0.869	0.862	0	0	0.981
CG9799	l(2)34Fd	3230047	3229004	7227.FBpp0082231	7227.FBpp0080211	0	0	0	0	0.915	0.818	0	0	0.983		FBgn0032087	CG9568	2			CG1789	Sas10	3224440	3224185	7227.FBpp0071194	7227.FBpp0070719	0	0	0	0	0.868	0.862	0	0	0.981
RpI1	CG18600	3232310	3230448	7227.FBpp0086640	7227.FBpp0083015	0	0	0	0	0.902	0.836	0	0	0.983		FBgn0036448	mop	2			CG11920	dbe	3231046	3227743	7227.FBpp0084144	7227.FBpp0077694	0	0	0	0	0.909	0.799	0	0	0.981
U3-55K	CG2260	3233307	3224413	7227.FBpp0090943	7227.FBpp0071142	0	0	0	0	0.892	0.856	0	0	0.983		FBgn0035872	CG7185	2			CG11920	CG2875	3231046	3224096	7227.FBpp0084144	7227.FBpp0070561	0	0	0	0	0.909	0.808	0	0	0.981
wcd	CG12301	3232155	3226533	7227.FBpp0086314	7227.FBpp0075317	0	0	0	0	0.912	0.824	0	0	0.983		FBgn0031580	CG15423	2			U3-55K	Mat89Ba	3233307	3230297	7227.FBpp0090943	7227.FBpp0082727	0	0	0	0	0.876	0.854	0	0	0.981
mRpL47	mRpL4	3229711	3229095	7227.FBpp0081599	7227.FBpp0080401	0	0	0	0	0.885	0.864	0	0	0.983		FBgn0027359	Tim8	2			CG8545	CG9143	3232509	3231810	7227.FBpp0087045	7227.FBpp0085616	0	0	0	0	0.928	0.751	0	0	0.981
mRpL47	mRpL46	3229711	3225189	7227.FBpp0081599	7227.FBpp0072659	0	0	0	0	0.884	0.863	0	0	0.983		FBgn0039301	Nup37	2			CG9799	Sas10	3230047	3224185	7227.FBpp0082231	7227.FBpp0070719	0	0	0	0	0.871	0.864	0	0	0.981
l(3)72Dn	l(1)G0004	3237625	3227373	7227.FBpp0305742	7227.FBpp0076990	0	0	0	0	0.884	0.864	0	0	0.983		FBgn0039172	Spase22-23	2			Nop56	CG9253	3230765	3229393	7227.FBpp0083625	7227.FBpp0080997	0	0	0	0	0.975	0.255	0	0	0.98
wcd	l(1)G0004	3232155	3227373	7227.FBpp0086314	7227.FBpp0076990	0	0	0	0	0.91	0.824	0	0	0.983		FBgn0001215	Hrb98DE	2			CG1542	CG1234	3231566	3229452	7227.FBpp0085119	7227.FBpp0081117	0	0	0	0	0.895	0.82	0	0	0.98
CG6937	CG4364	3230783	3228601	7227.FBpp0083659	7227.FBpp0079445	0	0	0	0	0.917	0.806	0	0	0.983		FBgn0022942	Cbp80	2			mRpL4	mRpL3	3229095	3225828	7227.FBpp0080401	7227.FBpp0073906	0	0	0	0	0.86	0.868	0	0	0.98
CG3756	RpI135	3228206	3227754	7227.FBpp0078633	7227.FBpp0077714	0	0	0	0	0.882	0.865	0	0	0.983		FBgn0038196	CG9922	2			CG11563	CG6724	3231603	3228777	7227.FBpp0085192	7227.FBpp0079780	0	0	0	0	0.98	0	0	0	0.98
pen	CG8939	3227340	3225845	7227.FBpp0076918	7227.FBpp0073943	0	0	0	0	0.951	0.673	0	0	0.983		FBgn0001233	Hsp83	2			CG11920	l(3)07882	3231046	3230401	7227.FBpp0084144	7227.FBpp0082928	0	0	0	0	0.889	0.833	0	0	0.98
CG6937	CG1785	3230783	3224439	7227.FBpp0083659	7227.FBpp0071193	0	0	0	0	0.923	0.796	0	0	0.983		FBgn0041723	rho-5	2			l(2)09851	CG9799	3231685	3230047	7227.FBpp0085379	7227.FBpp0082231	0	0	0	0	0.93	0.729	0	0	0.98
CG32409	bys	3227244	3224359	7227.FBpp0076738	7227.FBpp0071046	0	0	0	0	0.983	0	0	0	0.983		FBgn0039600	CG1646	2			CG4866	CG7246	3232043	3224490	7227.FBpp0086096	7227.FBpp0071288	0	0	0	0	0.866	0.859	0	0	0.98
U3-55K	CG3071	3233307	3224006	7227.FBpp0090943	7227.FBpp0070382	0	0	0	0	0.888	0.859	0	0	0.983		FBgn0030306	Spase25	2			CG30349	CG7728	3232826	3226390	7227.FBpp0087731	7227.FBpp0075034	0	0	0	0	0.953	0.595	0	0	0.98
CG7246	Sas10	3224490	3224185	7227.FBpp0071288	7227.FBpp0070719	0	0	0	0	0.882	0.864	0	0	0.983		FBgn0263143	vret	2			CG8235	CG5394	3232844	3230920	7227.FBpp0087757	7227.FBpp0083898	0	0	0	0	0.737	0.929	0	0	0.98
mRpL32	mRpL47	3231568	3229711	7227.FBpp0085121	7227.FBpp0081599	0	0	0	0	0.883	0.863	0	0	0.983		FBgn0259139	glo	2			ppan	CG3817	3230664	3230166	7227.FBpp0083415	7227.FBpp0082462	0	0	0	0	0.898	0.812	0	0	0.98
CG8545	CG6712	3232509	3228864	7227.FBpp0087045	7227.FBpp0079946	0	0	0	0	0.933	0.76	0	0	0.983		FBgn0003321	sbr	2			CG1542	Ip259	3231566	3228690	7227.FBpp0085119	7227.FBpp0079607	0	0	0	0	0.873	0.856	0	0	0.98
CG11920	bys	3231046	3224359	7227.FBpp0084144	7227.FBpp0071046	0	0	0	0	0.919	0.808	0	0	0.983		FBgn0032538	CG16885	2			Mat89Ba	CG2875	3230297	3224096	7227.FBpp0082727	7227.FBpp0070561	0	0	0	0	0.928	0.745	0	0	0.98
CG30349	CG32409	3232826	3227244	7227.FBpp0087731	7227.FBpp0076738	0	0	0	0	0.983	0	0	0	0.983		FBgn0033317	CG8635	2			l(2)k09022	CG7246	3228379	3224490	7227.FBpp0078971	7227.FBpp0071288	0	0	0	0	0.866	0.861	0	0	0.98
CG9799	CG13097	3230047	3228527	7227.FBpp0082231	7227.FBpp0079305	0	0	0	0	0.883	0.866	0	0	0.983		FBgn0011336	OstStt3	2			CG11920	CG1789	3231046	3224440	7227.FBpp0084144	7227.FBpp0071194	0	0	0	0	0.909	0.788	0	0	0.98
U3-55K	nop5	3233307	3228392	7227.FBpp0090943	7227.FBpp0078997	0	0	0	0	0.884	0.864	0	0	0.983		FBgn0243511	psidin	2			U3-55K	CG13097	3233307	3228527	7227.FBpp0090943	7227.FBpp0079305	0	0	0	0	0.863	0.864	0	0	0.98
CG18600	RpI135	3230448	3227754	7227.FBpp0083015	7227.FBpp0077714	0	0	0	0	0.889	0.856	0	0	0.983		FBgn0031043	NAA20	2			RpLP0-like	pen	3232730	3227340	7227.FBpp0087511	7227.FBpp0076918	0	0	0	0	0.941	0.678	0	0	0.98
Rs1	CG6937	3232904	3230783	7227.FBpp0087865	7227.FBpp0083659	0	0	0	0	0.901	0.84	0	0	0.983		FBgn0026207	mbo	2			CG11920	CG7246	3231046	3224490	7227.FBpp0084144	7227.FBpp0071288	0	0	0	0	0.889	0.832	0	0	0.98
CG7810	CG13900	3228496	3225112	7227.FBpp0079232	7227.FBpp0072494	0	0	0	0	0	0.982	0	0	0.982		FBgn0026411	Lim1	2			dbe	l(1)G0004	3227743	3227373	7227.FBpp0077694	7227.FBpp0076990	0	0	0	0	0.904	0.799	0	0	0.98
Non1	CG8939	3232785	3225845	7227.FBpp0087637	7227.FBpp0073943	0	0	0	0	0.902	0.83	0	0	0.982		FBgn0039712	CG15514	2			l(2)34Fd	CG7728	3229004	3226390	7227.FBpp0080211	7227.FBpp0075034	0	0	0	0	0.925	0.755	0	0	0.98
Non1	Rbm13	3232785	3224441	7227.FBpp0087637	7227.FBpp0071198	0	0	0	0	0.881	0.861	0	0	0.982		FBgn0039204	CG6607	2			mRpL3	mRpL46	3225828	3225189	7227.FBpp0073906	7227.FBpp0072659	0	0	0	0	0.866	0.863	0	0	0.98
mRpL15	mRpL3	3227838	3225828	7227.FBpp0077885	7227.FBpp0073906	0	0	0	0	0.875	0.868	0	0	0.982		FBgn0033739	Dyb	2			Ns1	CG6712	3230368	3228864	7227.FBpp0082867	7227.FBpp0079946	0	0	0	0	0.926	0.75	0	0	0.98
U3-55K	l(3)07882	3233307	3230401	7227.FBpp0090943	7227.FBpp0082928	0	0	0	0	0.883	0.859	0	0	0.982		FBgn0052548	CG32548	2			Mat89Ba	CG7246	3230297	3224490	7227.FBpp0082727	7227.FBpp0071288	0	0	0	0	0.903	0.808	0	0	0.98
CG30349	Mat89Ba	3232826	3230297	7227.FBpp0087731	7227.FBpp0082727	0	0	0	0	0.911	0.808	0	0	0.982		FBgn0025674	CycK	2			mRpS9	mRpL4	3229527	3229095	7227.FBpp0081263	7227.FBpp0080401	0	0	0	0	0.861	0.862	0	0	0.98
CG8939	CG2691	3225845	3225701	7227.FBpp0073943	7227.FBpp0073679	0	0	0	0	0.966	0.501	0	0	0.982		FBgn0010488	Nat1	2			CG12301	CG8939	3226533	3225845	7227.FBpp0075317	7227.FBpp0073943	0	0	0	0	0.944	0.663	0	0	0.98
CG31368	CG4849	3235107	3231297	7227.FBpp0290264	7227.FBpp0084626	0	0	0	0	0.873	0.868	0	0	0.982		FBgn0051357	CG31357	2			mRpL15	mRpL46	3227838	3225189	7227.FBpp0077885	7227.FBpp0072659	0	0	0	0	0.866	0.86	0	0	0.98
OstDelta	OstStt3	3233138	3231053	7227.FBpp0088527	7227.FBpp0084161	0	0	0	0	0.932	0.751	0	0	0.982		FBgn0034963	Not11	2			CG1542	CG6724	3231566	3228777	7227.FBpp0085119	7227.FBpp0079780	0	0	0	0	0.923	0.751	0	0	0.98
LSm3	CG10418	3230916	3226724	7227.FBpp0083893	7227.FBpp0075686	0	0	0	0	0.453	0.97	0	0	0.982		FBgn0260444	Not10	2			Non1	RpLP0-like	3232785	3232730	7227.FBpp0087637	7227.FBpp0087511	0	0	0	0	0.878	0.843	0	0	0.98
Non3	Ns1	3230431	3230368	7227.FBpp0082984	7227.FBpp0082867	0	0	0	0	0.93	0.76	0	0	0.982		FBgn0003977	vir	2			mRpL14	mRpL40	3237672	3229842	7227.FBpp0305877	7227.FBpp0081860	0	0	0	0	0.863	0.863	0	0	0.98
CG30349	CG2260	3232826	3224413	7227.FBpp0087731	7227.FBpp0071142	0	0	0	0	0.905	0.818	0	0	0.982		FBgn0002031	l(2)37Cc	2			mRpL47	mRpL15	3229711	3227838	7227.FBpp0081599	7227.FBpp0077885	0	0	0	0	0.864	0.865	0	0	0.98
CG13097	l(2)k09022	3228527	3228379	7227.FBpp0079305	7227.FBpp0078971	0	0	0	0	0.875	0.864	0	0	0.982		FBgn0011291	Taf11	2			CG2875	CG3071	3224096	3224006	7227.FBpp0070561	7227.FBpp0070382	0	0	0	0	0.9	0.808	0	0	0.98
CG9143	CG9246	3231810	3229396	7227.FBpp0085616	7227.FBpp0081001	0	0	0	0	0.942	0.708	0	0	0.982		FBgn0016685	Nlp	2			mRpL47	mRpL19	3229711	3229596	7227.FBpp0081599	7227.FBpp0081384	0	0	0	0	0.859	0.869	0	0	0.98
CG2943	CG6750	3229526	3228742	7227.FBpp0081262	7227.FBpp0079711	0	0	0	0	0.114	0.981	0	0	0.982		FBgn0010280	Taf4	2			Non3	CG9246	3230431	3229396	7227.FBpp0082984	7227.FBpp0081001	0	0	0	0	0.91	0.787	0	0	0.98
RpI1	pit	3232310	3230741	7227.FBpp0086640	7227.FBpp0083572	0	0	0	0	0.979	0.15	0	0	0.982		FBgn0034918	Pym	2			U3-55K	Nop56	3233307	3230765	7227.FBpp0090943	7227.FBpp0083625	0	0	0	0	0.864	0.859	0	0	0.98
CG6937	pen	3230783	3227340	7227.FBpp0083659	7227.FBpp0076918	0	0	0	0	0.94	0.725	0	0	0.982		FBgn0004047	Yp3	2			CG9799	CG2875	3230047	3224096	7227.FBpp0082231	7227.FBpp0070561	0	0	0	0	0.901	0.808	0	0	0.98
wcd	CG2260	3232155	3224413	7227.FBpp0086314	7227.FBpp0071142	0	0	0	0	0.914	0.799	0	0	0.982		FBgn0260642	Antp	2			RpLP0-like	CG3224	3232730	3224312	7227.FBpp0087511	7227.FBpp0070952	0	0	0	0	0.92	0.762	0	0	0.98
bys	Sas10	3224359	3224185	7227.FBpp0071046	7227.FBpp0070719	0	0	0	0	0.91	0.808	0	0	0.982		FBgn0000439	Dfd	2			CG12301	CG2875	3226533	3224096	7227.FBpp0075317	7227.FBpp0070561	0	0	0	0	0.902	0.808	0	0	0.98
SmD1	snf	3226722	3224182	7227.FBpp0075684	7227.FBpp0070716	0	0	0	0	0.412	0.971	0	0	0.982		FBgn0004045	Yp1	2			CG9143	pen	3231810	3227340	7227.FBpp0085616	7227.FBpp0076918	0	0	0	0	0.922	0.764	0	0	0.98
CG8635	128up	3232872	3232529	7227.FBpp0087806	7227.FBpp0087084	0	0	0	0	0.881	0.858	0	0	0.982		FBgn0005391	Yp2	2			CG18600	CG13773	3230448	3228394	7227.FBpp0083015	7227.FBpp0079000	0	0	0	0	0.908	0.797	0	0	0.98
RpI1	CG13773	3232310	3228394	7227.FBpp0086640	7227.FBpp0079000	0	0	0	0	0.873	0.867	0	0	0.982		FBgn0033615	CG7741	1			wcd	CG11920	3232155	3231046	7227.FBpp0086314	7227.FBpp0084144	0	0	0	0	0.906	0.799	0	0	0.98
CG18600	CG3756	3230448	3228206	7227.FBpp0083015	7227.FBpp0078633	0	0	0	0	0.881	0.856	0	0	0.982		FBgn0037700	CG8149	1			mRpL32	mRpL4	3231568	3229095	7227.FBpp0085121	7227.FBpp0080401	0	0	0	0	0.864	0.861	0	0	0.98
Ns1	CG9253	3230368	3229393	7227.FBpp0082867	7227.FBpp0080997	0	0	0	0	0.953	0.63	0	0	0.982		FBgn0040505	Alk	1			CG7728	CG3071	3226390	3224006	7227.FBpp0075034	7227.FBpp0070382	0	0	0	0	0.899	0.816	0	0	0.98
CG5033	CG1542	3233132	3231566	7227.FBpp0088519	7227.FBpp0085119	0	0	0	0	0.941	0.705	0	0	0.982		FBgn0086677	jeb	1			U3-55K	l(2)k09022	3233307	3228379	7227.FBpp0090943	7227.FBpp0078971	0	0	0	0	0.866	0.86	0	0	0.98
Mat89Ba	l(2)34Fd	3230297	3229004	7227.FBpp0082727	7227.FBpp0080211	0	0	0	0	0.876	0.863	0	0	0.982		FBgn0030648	CG6340	1			CG9799	pen	3230047	3227340	7227.FBpp0082231	7227.FBpp0076918	0	0	0	0	0.941	0.664	0	0	0.979
CG5728	CG2691	3230983	3225701	7227.FBpp0084016	7227.FBpp0073679	0	0	0	0	0.981	0.116	0	0	0.982		FBgn0027617	CG5808	1			CG8235	CG15100	3232844	3231907	7227.FBpp0087757	7227.FBpp0085809	0	0	0	0	0.149	0.976	0	0	0.979
l(3)72Dn	CG2875	3237625	3224096	7227.FBpp0305742	7227.FBpp0070561	0	0	0	0	0.911	0.808	0	0	0.982		FBgn0027085	Aats-leu	1			CG11920	CG2260	3231046	3224413	7227.FBpp0084144	7227.FBpp0071142	0	0	0	0	0.893	0.812	0	0	0.979
l(2)37Cg	RpLP0-like	3237337	3232730	7227.FBpp0304829	7227.FBpp0087511	0	0	0	0	0.982	0	0	0	0.982		FBgn0036569	CG5414	1			mRpL4	mRpL43	3229095	3224849	7227.FBpp0080401	7227.FBpp0071993	0	0	0	0	0.859	0.859	0	0	0.979
CG11920	CG9799	3231046	3230047	7227.FBpp0084144	7227.FBpp0082231	0	0	0	0	0.878	0.864	0	0	0.982		FBgn0032517	CG7099	1			RpI1	CG9799	3232310	3230047	7227.FBpp0086640	7227.FBpp0082231	0	0	0	0	0.979	0	0	0	0.979
CG6937	CG4806	3230783	3224998	7227.FBpp0083659	7227.FBpp0072239	0	0	0	0	0.916	0.797	0	0	0.982		FBgn0000157	Dll	1			mRpL47	bonsai	3229711	3224736	7227.FBpp0081599	7227.FBpp0071771	0	0	0	0	0.881	0.835	0	0	0.979
CG1542	pit	3231566	3230741	7227.FBpp0085119	7227.FBpp0083572	0	0	0	0	0.931	0.748	0	0	0.982		FBgn0013983	imd	1			CG7246	CG2875	3224490	3224096	7227.FBpp0071288	7227.FBpp0070561	0	0	0	0	0.895	0.808	0	0	0.979
RpLP0-like	CG9253	3232730	3229393	7227.FBpp0087511	7227.FBpp0080997	0	0	0	0	0.979	0.166	0	0	0.982		FBgn0004228	mex1	1			Surf6	CG3817	3230594	3230166	7227.FBpp0083263	7227.FBpp0082462	0	0	0	0	0.919	0.753	0	0	0.979
Prp8	CG13900	3232553	3225112	7227.FBpp0087124	7227.FBpp0072494	0	0	0	0	0.863	0.879	0	0	0.982		FBgn0036411	Sox21a	1			CG9246	CG4364	3229396	3228601	7227.FBpp0081001	7227.FBpp0079445	0	0	0	0	0.919	0.755	0	0	0.979
mRpL19	mRpL4	3229596	3229095	7227.FBpp0081384	7227.FBpp0080401	0	0	0	0	0.871	0.867	0	0	0.982		FBgn0086856	CG11555	1			CG11920	l(2)34Fd	3231046	3229004	7227.FBpp0084144	7227.FBpp0080211	0	0	0	0	0.888	0.826	0	0	0.979
CG5728	CG9799	3230983	3230047	7227.FBpp0084016	7227.FBpp0082231	0	0	0	0	0.94	0.703	0	0	0.981		FBgn0038861	CG7009	1			Nnp-1	CG6724	3228921	3228777	7227.FBpp0080052	7227.FBpp0079780	0	0	0	0	0.92	0.753	0	0	0.979
CG5033	CG6937	3233132	3230783	7227.FBpp0088519	7227.FBpp0083659	0	0	0	0	0.914	0.796	0	0	0.981		FBgn0025790	TBPH	1			CG9143	CG6937	3231810	3230783	7227.FBpp0085616	7227.FBpp0083659	0	0	0	0	0.869	0.846	0	0	0.979
l(3)07882	CG2875	3230401	3224096	7227.FBpp0082928	7227.FBpp0070561	0	0	0	0	0.906	0.808	0	0	0.981		FBgn0024973	CG2701	1			l(2)34Fd	Aatf	3229004	3228359	7227.FBpp0080211	7227.FBpp0078929	0	0	0	0	0.896	0.806	0	0	0.979
CG11837	CG32409	3231353	3227244	7227.FBpp0084729	7227.FBpp0076738	0	0	0	0	0.981	0	0	0	0.981		FBgn0037051	CG10565	1			Non1	CG1542	3232785	3231566	7227.FBpp0087637	7227.FBpp0085119	0	0	0	0	0.883	0.827	0	0	0.979
CG32409	CG1785	3227244	3224439	7227.FBpp0076738	7227.FBpp0071193	0	0	0	0	0.94	0.701	0	0	0.981		FBgn0003261	Rm62	1			wcd	CG4866	3232155	3232043	7227.FBpp0086314	7227.FBpp0086096	0	0	0	0	0.853	0.864	0	0	0.979
l(3)72Dn	bys	3237625	3224359	7227.FBpp0305742	7227.FBpp0071046	0	0	0	0	0.905	0.808	0	0	0.981		FBgn0035720	CG10077	1			l(1)G0004	CG12301	3227373	3226533	7227.FBpp0076990	7227.FBpp0075317	0	0	0	0	0.859	0.86	0	0	0.979
mRpL16	mRpL2	3237339	3226860	7227.FBpp0304831	7227.FBpp0075941	0	0	0	0	0.867	0.865	0	0	0.981		FBgn0000283	Cp190	1			Rs1	nop5	3232904	3228392	7227.FBpp0087865	7227.FBpp0078997	0	0	0	0	0.925	0.741	0	0	0.979
Nup62	mbo	3232147	3229994	7227.FBpp0086294	7227.FBpp0082137	0	0	0	0	0.157	0.978	0	0	0.981		FBgn0010342	Map60	1			l(1)G0004	CG3071	3227373	3224006	7227.FBpp0076990	7227.FBpp0070382	0	0	0	0	0.904	0.799	0	0	0.979
nop5	CG11417	3228392	3223926	7227.FBpp0078997	7227.FBpp0070205	0	0	0	0	0.93	0.742	0	0	0.981		FBgn0038471	CG5220	1			l(1)G0004	Sas10	3227373	3224185	7227.FBpp0076990	7227.FBpp0070719	0	0	0	0	0.902	0.799	0	0	0.979
Nopp140	CG5033	3237391	3233132	7227.FBpp0305034	7227.FBpp0088519	0	0	0	0	0.981	0	0	0	0.981		FBgn0004587	B52	1			l(3)07882	CG9799	3230401	3230047	7227.FBpp0082928	7227.FBpp0082231	0	0	0	0	0.899	0.801	0	0	0.979
CG1789	Sas10	3224440	3224185	7227.FBpp0071194	7227.FBpp0070719	0	0	0	0	0.868	0.862	0	0	0.981		FBgn0038491	CG5292	1			l(3)07882	CG3071	3230401	3224006	7227.FBpp0082928	7227.FBpp0070382	0	0	0	0	0.895	0.807	0	0	0.979
l(2)09851	CG6712	3231685	3228864	7227.FBpp0085379	7227.FBpp0079946	0	0	0	0	0.981	0	0	0	0.981		FBgn0034360	CG10927	1			CG6937	Surf6	3230783	3230594	7227.FBpp0083659	7227.FBpp0083263	0	0	0	0	0.909	0.784	0	0	0.979
wcd	Mat89Ba	3232155	3230297	7227.FBpp0086314	7227.FBpp0082727	0	0	0	0	0.909	0.808	0	0	0.981		FBgn0036406	CG13484	1			Aats-gln	Aats-ile	3231096	3227969	7227.FBpp0084240	7227.FBpp0078150	0	0	0	0	0.76	0.918	0	0	0.979
CG6937	Nnp-1	3230783	3228921	7227.FBpp0083659	7227.FBpp0080052	0	0	0	0	0.907	0.805	0	0	0.981		FBgn0028789	Doc1	1			CG2260	CG2875	3224413	3224096	7227.FBpp0071142	7227.FBpp0070561	0	0	0	0	0.896	0.808	0	0	0.979
CG2260	bys	3224413	3224359	7227.FBpp0071142	7227.FBpp0071046	0	0	0	0	0.926	0.76	0	0	0.981		FBgn0035956	Doc2	1			mRpL46	mRpL43	3225189	3224849	7227.FBpp0072659	7227.FBpp0071993	0	0	0	0	0.881	0.835	0	0	0.979
CG13097	CG3071	3228527	3224006	7227.FBpp0079305	7227.FBpp0070382	0	0	0	0	0.866	0.868	0	0	0.981		FBgn0005677	dac	1			pit	Ip259	3230741	3228690	7227.FBpp0083572	7227.FBpp0079607	0	0	0	0	0.861	0.855	0	0	0.978
CG9548	snf	3228338	3224182	7227.FBpp0078894	7227.FBpp0070716	0	0	0	0	0.381	0.97	0	0	0.981		FBgn0032235	CG5096	1			CG13097	CG2875	3228527	3224096	7227.FBpp0079305	7227.FBpp0070561	0	0	0	0	0.89	0.808	0	0	0.978
CG1542	Surf6	3231566	3230594	7227.FBpp0085119	7227.FBpp0083263	0	0	0	0	0.926	0.761	0	0	0.981		FBgn0038292	CG3987	1			CG12301	CG2260	3226533	3224413	7227.FBpp0075317	7227.FBpp0071142	0	0	0	0	0.895	0.799	0	0	0.978
CG9799	Sas10	3230047	3224185	7227.FBpp0082231	7227.FBpp0070719	0	0	0	0	0.871	0.864	0	0	0.981		FBgn0261618	larp	1			EF2	RpS27A	3237429	3228689	7227.FBpp0305182	7227.FBpp0079606	0	0	0	0	0.443	0.962	0	0	0.978
CG11920	CG2875	3231046	3224096	7227.FBpp0084144	7227.FBpp0070561	0	0	0	0	0.909	0.808	0	0	0.981		FBgn0020497	emb	1			Scr	exd	3233296	3225844	7227.FBpp0089393	7227.FBpp0073940	0	0	0	0	0	0.978	0	0	0.978
CG5033	Rbm13	3233132	3224441	7227.FBpp0088519	7227.FBpp0071198	0	0	0	0	0.889	0.841	0	0	0.981		FBgn0039302	Nup358	1			mRpL24	mRpL15	3228232	3227838	7227.FBpp0078694	7227.FBpp0077885	0	0	0	0	0.86	0.854	0	0	0.978
CG11837	Non3	3231353	3230431	7227.FBpp0084729	7227.FBpp0082984	0	0	0	0	0.981	0	0	0	0.981		FBgn0002932	neur	1			CG1542	Sas10	3231566	3224185	7227.FBpp0085119	7227.FBpp0070719	0	0	0	0	0.978	0	0	0	0.978
l(2)k09022	l(1)1Bi	3228379	3223872	7227.FBpp0078971	7227.FBpp0070114	0	0	0	0	0.954	0.613	0	0	0.981		FBgn0000463	Dl	1			CG8545	Ip259	3232509	3228690	7227.FBpp0087045	7227.FBpp0079607	0	0	0	0	0.864	0.849	0	0	0.978
CG13097	CG11417	3228527	3223926	7227.FBpp0079305	7227.FBpp0070205	0	0	0	0	0.936	0.716	0	0	0.981		FBgn0038251	Hexim	1			RpI12	CG13773	3230736	3228394	7227.FBpp0083564	7227.FBpp0079000	0	0	0	0	0.897	0.797	0	0	0.978
l(2)09851	CG9253	3231685	3229393	7227.FBpp0085379	7227.FBpp0080997	0	0	0	0	0.979	0.135	0	0	0.981		FBgn0260771	Larp7	1			Rs1	Nop56	3232904	3230765	7227.FBpp0087865	7227.FBpp0083625	0	0	0	0	0.935	0.685	0	0	0.978
mRpL40	mRpL47	3229842	3229711	7227.FBpp0081860	7227.FBpp0081599	0	0	0	0	0.868	0.862	0	0	0.981		FBgn0037248	srl	1			CG11920	CG3071	3231046	3224006	7227.FBpp0084144	7227.FBpp0070382	0	0	0	0	0.895	0.799	0	0	0.978
mRpS9	mRpL3	3229527	3225828	7227.FBpp0081263	7227.FBpp0073906	0	0	0	0	0.868	0.866	0	0	0.981		FBgn0025571	SF1	1			l(1)G0004	CG7728	3227373	3226390	7227.FBpp0076990	7227.FBpp0075034	0	0	0	0	0.876	0.833	0	0	0.978
CG8545	CG9143	3232509	3231810	7227.FBpp0087045	7227.FBpp0085616	0	0	0	0	0.928	0.751	0	0	0.981		FBgn0031062	CG14230	1			Non3	CG3817	3230431	3230166	7227.FBpp0082984	7227.FBpp0082462	0	0	0	0	0.917	0.745	0	0	0.978
CG13097	CG1789	3228527	3224440	7227.FBpp0079305	7227.FBpp0071194	0	0	0	0	0.871	0.862	0	0	0.981		FBgn0086683	Spf45	1			mRpL15	mRpL43	3227838	3224849	7227.FBpp0077885	7227.FBpp0071993	0	0	0	0	0.856	0.858	0	0	0.978
U3-55K	Mat89Ba	3233307	3230297	7227.FBpp0090943	7227.FBpp0082727	0	0	0	0	0.876	0.854	0	0	0.981		FBgn0039152	Rootletin	1			CG8235	Aats-gln	3232844	3231096	7227.FBpp0087757	7227.FBpp0084240	0	0	0	0	0.319	0.969	0	0	0.978
l(3)72Dn	CG5728	3237625	3230983	7227.FBpp0305742	7227.FBpp0084016	0	0	0	0	0.908	0.808	0	0	0.981		FBgn0038371	Pbp45	1			CG8939	CG1785	3225845	3224439	7227.FBpp0073943	7227.FBpp0071193	0	0	0	0	0.951	0.586	0	0	0.978
CG11920	CG12301	3231046	3226533	7227.FBpp0084144	7227.FBpp0075317	0	0	0	0	0.879	0.856	0	0	0.981		FBgn0035064	Aats-tyr-m	1			CG7246	bys	3224490	3224359	7227.FBpp0071288	7227.FBpp0071046	0	0	0	0	0.913	0.763	0	0	0.978
Rpb5	RpLP0-like	3237146	3232730	7227.FBpp0304268	7227.FBpp0087511	0	0	0	0	0.981	0	0	0	0.981		FBgn0039849	CG11334	1			l(1)G0004	CG2260	3227373	3224413	7227.FBpp0076990	7227.FBpp0071142	0	0	0	0	0.899	0.799	0	0	0.978
CG9286	CG6724	3230078	3228777	7227.FBpp0082298	7227.FBpp0079780	0	0	0	0	0.981	0	0	0	0.981		FBgn0000014	abd-A	1			CG12301	CG3071	3226533	3224006	7227.FBpp0075317	7227.FBpp0070382	0	0	0	0	0.884	0.822	0	0	0.978
CG6937	Rbm13	3230783	3224441	7227.FBpp0083659	7227.FBpp0071198	0	0	0	0	0.911	0.796	0	0	0.981		FBgn0262739	AGO1	1			mRpS9	mRpL15	3229527	3227838	7227.FBpp0081263	7227.FBpp0077885	0	0	0	0	0.852	0.862	0	0	0.978
Nup62	Nup214	3232147	3224800	7227.FBpp0086294	7227.FBpp0071905	0	0	0	0	0.145	0.978	0	0	0.981		FBgn0037716	CG8273	1			CG3817	CG6712	3230166	3228864	7227.FBpp0082462	7227.FBpp0079946	0	0	0	0	0.928	0.709	0	0	0.978
l(2)k09022	CG4554	3228379	3224719	7227.FBpp0078971	7227.FBpp0071744	0	0	0	0	0.953	0.613	0	0	0.981		FBgn0003460	so	1			Aatf	pen	3228359	3227340	7227.FBpp0078929	7227.FBpp0076918	0	0	0	0	0.924	0.727	0	0	0.978
CG1542	Rbm13	3231566	3224441	7227.FBpp0085119	7227.FBpp0071198	0	0	0	0	0.924	0.76	0	0	0.981		FBgn0027600	obst-B	1			mRpL23	mRpL15	3237021	3227838	7227.FBpp0303832	7227.FBpp0077885	0	0	0	0	0.856	0.857	0	0	0.978
wcd	Sas10	3232155	3224185	7227.FBpp0086314	7227.FBpp0070719	0	0	0	0	0.868	0.864	0	0	0.981		FBgn0022027	Vps25	1			CG1234	CG2691	3229452	3225701	7227.FBpp0081117	7227.FBpp0073679	0	0	0	0	0.924	0.731	0	0	0.978
CG1542	Nnp-1	3231566	3228921	7227.FBpp0085119	7227.FBpp0080052	0	0	0	0	0.938	0.71	0	0	0.981		FBgn0085424	nub	1			CG8545	Mat89Ba	3232509	3230297	7227.FBpp0087045	7227.FBpp0082727	0	0	0	0	0.916	0.752	0	0	0.978
CG2875	CG3071	3224096	3224006	7227.FBpp0070561	7227.FBpp0070382	0	0	0	0	0.9	0.808	0	0	0.98		FBgn0004394	pdm2	1			CG7728	CG2875	3226390	3224096	7227.FBpp0075034	7227.FBpp0070561	0	0	0	0	0.89	0.808	0	0	0.978
skd	kto	3234008	3226197	7227.FBpp0111743	7227.FBpp0074653	0	0	0	0	0.86	0.869	0	0	0.98		FBgn0031951	r2d2	1			nclb	pen	3232663	3227340	7227.FBpp0087323	7227.FBpp0076918	0	0	0	0	0.94	0.633	0	0	0.977
mRpL47	mRpL19	3229711	3229596	7227.FBpp0081599	7227.FBpp0081384	0	0	0	0	0.859	0.869	0	0	0.98		FBgn0037261	CG9775	1			CG11837	CG6712	3231353	3228864	7227.FBpp0084729	7227.FBpp0079946	0	0	0	0	0.976	0.079	0	0	0.977
Mat89Ba	CG7246	3230297	3224490	7227.FBpp0082727	7227.FBpp0071288	0	0	0	0	0.903	0.808	0	0	0.98		FBgn0034572	CG9346	1			l(1)G0004	CG2875	3227373	3224096	7227.FBpp0076990	7227.FBpp0070561	0	0	0	0	0.889	0.808	0	0	0.977
CG12301	CG8939	3226533	3225845	7227.FBpp0075317	7227.FBpp0073943	0	0	0	0	0.944	0.663	0	0	0.98		FBgn0024248	chico	1			CG11920	l(1)G0004	3231046	3227373	7227.FBpp0084144	7227.FBpp0076990	0	0	0	0	0.893	0.799	0	0	0.977
mRpL4	mRpL3	3229095	3225828	7227.FBpp0080401	7227.FBpp0073906	0	0	0	0	0.86	0.868	0	0	0.98		FBgn0028717	Lnk	1			CG18600	nop5	3230448	3228392	7227.FBpp0083015	7227.FBpp0078997	0	0	0	0	0.921	0.721	0	0	0.977
CG1542	CG6724	3231566	3228777	7227.FBpp0085119	7227.FBpp0079780	0	0	0	0	0.923	0.751	0	0	0.98		FBgn0027091	Aats-cys	1			CG3678	CG6750	3230340	3228742	7227.FBpp0082819	7227.FBpp0079711	0	0	0	0	0.276	0.97	0	0	0.977
CG9143	pen	3231810	3227340	7227.FBpp0085616	7227.FBpp0076918	0	0	0	0	0.922	0.764	0	0	0.98		FBgn0033900	CG8257	1			l(2)34Fd	CG2875	3229004	3224096	7227.FBpp0080211	7227.FBpp0070561	0	0	0	0	0.888	0.808	0	0	0.977
CG1542	CG1234	3231566	3229452	7227.FBpp0085119	7227.FBpp0081117	0	0	0	0	0.895	0.82	0	0	0.98		FBgn0031077	CG15618	1			CG6724	Rbm13	3228777	3224441	7227.FBpp0079780	7227.FBpp0071198	0	0	0	0	0.89	0.802	0	0	0.977
CG11920	l(3)07882	3231046	3230401	7227.FBpp0084144	7227.FBpp0082928	0	0	0	0	0.889	0.833	0	0	0.98		FBgn0033842	cbc	1			CG8235	Aats-arg	3232844	3225854	7227.FBpp0087757	7227.FBpp0073965	0	0	0	0	0.22	0.971	0	0	0.977
CG16885	Cpr62Bc	3228971	3225226	7227.FBpp0080135	7227.FBpp0072748	0	0	0	0	0.961	0.51	0	0	0.98		FBgn0003896	tup	1			CG6750	CG11137	3228742	3228008	7227.FBpp0079711	7227.FBpp0078227	0	0	0	0	0.275	0.97	0	0	0.977
Nup133	Nup107	3230806	3228741	7227.FBpp0083695	7227.FBpp0079710	0	0	0	0	0.866	0.857	0	0	0.98		FBgn0002023	Lim3	1			CG1542	dbe	3231566	3227743	7227.FBpp0085119	7227.FBpp0077694	0	0	0	0	0.939	0.646	0	0	0.977
CG18600	CG13773	3230448	3228394	7227.FBpp0083015	7227.FBpp0079000	0	0	0	0	0.908	0.797	0	0	0.98		FBgn0014870	Psi	1			Nopp140	CG9246	3237391	3229396	7227.FBpp0305034	7227.FBpp0081001	0	0	0	0	0.977	0	0	0	0.977
sbr	Nxt1	3225485	3224943	7227.FBpp0073267	7227.FBpp0072150	0	0	0	0	0.045	0.98	0	0	0.98		FBgn0260932	cuff	1			Ns1	CG6724	3230368	3228777	7227.FBpp0082867	7227.FBpp0079780	0	0	0	0	0.926	0.702	0	0	0.977
mRpL15	mRpL46	3227838	3225189	7227.FBpp0077885	7227.FBpp0072659	0	0	0	0	0.866	0.86	0	0	0.98		FBgn0032290	CG6443	1			CG6937	bys	3230783	3224359	7227.FBpp0083659	7227.FBpp0071046	0	0	0	0	0.95	0.564	0	0	0.977
Non1	RpLP0-like	3232785	3232730	7227.FBpp0087637	7227.FBpp0087511	0	0	0	0	0.878	0.843	0	0	0.98		FBgn0030321	CG1703	1			mRpL4	bonsai	3229095	3224736	7227.FBpp0080401	7227.FBpp0071771	0	0	0	0	0.867	0.835	0	0	0.977
l(2)k09022	CG7246	3228379	3224490	7227.FBpp0078971	7227.FBpp0071288	0	0	0	0	0.866	0.861	0	0	0.98		FBgn0024889	Kap-alpha1	1			Non1	CG1785	3232785	3224439	7227.FBpp0087637	7227.FBpp0071193	0	0	0	0	0.919	0.737	0	0	0.977
Non3	CG9246	3230431	3229396	7227.FBpp0082984	7227.FBpp0081001	0	0	0	0	0.91	0.787	0	0	0.98		FBgn0032819	CG10463	1			l(3)72Dn	l(2)34Fd	3237625	3229004	7227.FBpp0305742	7227.FBpp0080211	0	0	0	0	0.89	0.808	0	0	0.977
U3-55K	Nop56	3233307	3230765	7227.FBpp0090943	7227.FBpp0083625	0	0	0	0	0.864	0.859	0	0	0.98		FBgn0030793	CG9125	1			Ns2	CG4364	3232028	3228601	7227.FBpp0086063	7227.FBpp0079445	0	0	0	0	0.925	0.713	0	0	0.977
U3-55K	CG13097	3233307	3228527	7227.FBpp0090943	7227.FBpp0079305	0	0	0	0	0.863	0.864	0	0	0.98		FBgn0037547	CG7910	1			l(2)34Fd	nop5	3229004	3228392	7227.FBpp0080211	7227.FBpp0078997	0	0	0	0	0.889	0.808	0	0	0.977
U3-55K	l(2)k09022	3233307	3228379	7227.FBpp0090943	7227.FBpp0078971	0	0	0	0	0.866	0.86	0	0	0.98		FBgn0034382	CG18609	1			CG13097	CG5589	3228527	3226341	7227.FBpp0079305	7227.FBpp0074936	0	0	0	0	0.914	0.748	0	0	0.977
RpLP0-like	pen	3232730	3227340	7227.FBpp0087511	7227.FBpp0076918	0	0	0	0	0.941	0.678	0	0	0.98		FBgn0029715	CG11444	1			Mat89Ba	CG2260	3230297	3224413	7227.FBpp0082727	7227.FBpp0071142	0	0	0	0	0.903	0.778	0	0	0.977
CG11920	CG7246	3231046	3224490	7227.FBpp0084144	7227.FBpp0071288	0	0	0	0	0.889	0.832	0	0	0.98		FBgn0037670	Ibf1	1			U3-55K	wcd	3233307	3232155	7227.FBpp0090943	7227.FBpp0086314	0	0	0	0	0.89	0.799	0	0	0.977
RpLP0-like	CG3224	3232730	3224312	7227.FBpp0087511	7227.FBpp0070952	0	0	0	0	0.92	0.762	0	0	0.98		FBgn0037669	Ibf2	1			CG5800	Sas10	3225985	3224185	7227.FBpp0074227	7227.FBpp0070719	0	0	0	0	0.943	0.613	0	0	0.977
Nop56	CG9253	3230765	3229393	7227.FBpp0083625	7227.FBpp0080997	0	0	0	0	0.975	0.255	0	0	0.98		FBgn0026533	Dek	1			nop5	Hlc	3228392	3227339	7227.FBpp0078997	7227.FBpp0076917	0	0	0	0	0.879	0.817	0	0	0.977
CG12301	CG2875	3226533	3224096	7227.FBpp0075317	7227.FBpp0070561	0	0	0	0	0.902	0.808	0	0	0.98		FBgn0033316	CG14749	1			dbe	CG1789	3227743	3224440	7227.FBpp0077694	7227.FBpp0071194	0	0	0	0	0.897	0.788	0	0	0.977
Mat89Ba	CG2875	3230297	3224096	7227.FBpp0082727	7227.FBpp0070561	0	0	0	0	0.928	0.745	0	0	0.98		FBgn0033527	CG11777	1			CG9799	l(1)G0004	3230047	3227373	7227.FBpp0082231	7227.FBpp0076990	0	0	0	0	0.894	0.799	0	0	0.977
CG9799	CG2875	3230047	3224096	7227.FBpp0082231	7227.FBpp0070561	0	0	0	0	0.901	0.808	0	0	0.98		FBgn0037882	CG17187	1			Nle	CG32409	3227768	3227244	7227.FBpp0077735	7227.FBpp0076738	0	0	0	0	0.936	0.668	0	0	0.977
mRpL47	mRpL15	3229711	3227838	7227.FBpp0081599	7227.FBpp0077885	0	0	0	0	0.864	0.865	0	0	0.98		FBgn0029907	Atx-1	1			U3-55K	l(1)G0004	3233307	3227373	7227.FBpp0090943	7227.FBpp0076990	0	0	0	0	0.887	0.799	0	0	0.976
mRpL3	mRpL46	3225828	3225189	7227.FBpp0073906	7227.FBpp0072659	0	0	0	0	0.866	0.863	0	0	0.98		FBgn0262582	cic	1			CG4866	bys	3232043	3224359	7227.FBpp0086096	7227.FBpp0071046	0	0	0	0	0.884	0.808	0	0	0.976
mRpL32	mRpL4	3231568	3229095	7227.FBpp0085121	7227.FBpp0080401	0	0	0	0	0.864	0.861	0	0	0.98		FBgn0026369	Sara	1			CG9799	CG12301	3230047	3226533	7227.FBpp0082231	7227.FBpp0075317	0	0	0	0	0.887	0.799	0	0	0.976
l(2)09851	CG9799	3231685	3230047	7227.FBpp0085379	7227.FBpp0082231	0	0	0	0	0.93	0.729	0	0	0.98		FBgn0038723	CG6195	1			l(2)09851	CG18600	3231685	3230448	7227.FBpp0085379	7227.FBpp0083015	0	0	0	0	0.919	0.714	0	0	0.976
CG11563	CG6724	3231603	3228777	7227.FBpp0085192	7227.FBpp0079780	0	0	0	0	0.98	0	0	0	0.98		FBgn0038454	CG10324	1			CG1234	Rbm13	3229452	3224441	7227.FBpp0081117	7227.FBpp0071198	0	0	0	0	0.874	0.817	0	0	0.976
Ns1	CG6712	3230368	3228864	7227.FBpp0082867	7227.FBpp0079946	0	0	0	0	0.926	0.75	0	0	0.98		FBgn0003716	tkv	1			RpL24-like	CG6712	3229852	3228864	7227.FBpp0081879	7227.FBpp0079946	0	0	0	0	0.885	0.806	0	0	0.976
wcd	CG11920	3232155	3231046	7227.FBpp0086314	7227.FBpp0084144	0	0	0	0	0.906	0.799	0	0	0.98		FBgn0004400	rhi	1			CG6937	CG1234	3230783	3229452	7227.FBpp0083659	7227.FBpp0081117	0	0	0	0	0.89	0.796	0	0	0.976
mRpL14	mRpL40	3237672	3229842	7227.FBpp0305877	7227.FBpp0081860	0	0	0	0	0.863	0.863	0	0	0.98		FBgn0086251	del	1			Mat89Ba	CG9799	3230297	3230047	7227.FBpp0082727	7227.FBpp0082231	0	0	0	0	0.912	0.745	0	0	0.976
CG11920	CG1789	3231046	3224440	7227.FBpp0084144	7227.FBpp0071194	0	0	0	0	0.909	0.788	0	0	0.98		FBgn0036666	TSG101	1			Non3	CG8939	3230431	3225845	7227.FBpp0082984	7227.FBpp0073943	0	0	0	0	0.904	0.76	0	0	0.976
mRpS9	mRpL4	3229527	3229095	7227.FBpp0081263	7227.FBpp0080401	0	0	0	0	0.861	0.862	0	0	0.98		FBgn0052791	CG32791	1			CG11030	CG2875	3237330	3224096	7227.FBpp0304812	7227.FBpp0070561	0	0	0	0	0.881	0.808	0	0	0.976
CG1542	Ip259	3231566	3228690	7227.FBpp0085119	7227.FBpp0079607	0	0	0	0	0.873	0.856	0	0	0.98		FBgn0015338	CG5861	1			Non3	pen	3230431	3227340	7227.FBpp0082984	7227.FBpp0076918	0	0	0	0	0.905	0.763	0	0	0.976
ppan	CG3817	3230664	3230166	7227.FBpp0083415	7227.FBpp0082462	0	0	0	0	0.898	0.812	0	0	0.98		FBgn0039907	lgs	1			Nop56	CG7246	3230765	3224490	7227.FBpp0083625	7227.FBpp0071288	0	0	0	0	0.887	0.799	0	0	0.976
l(3)07882	CG3071	3230401	3224006	7227.FBpp0082928	7227.FBpp0070382	0	0	0	0	0.895	0.807	0	0	0.979		FBgn0261387	CG17528	1			CG4866	l(1)G0004	3232043	3227373	7227.FBpp0086096	7227.FBpp0076990	0	0	0	0	0.889	0.799	0	0	0.976
l(1)G0004	Sas10	3227373	3224185	7227.FBpp0076990	7227.FBpp0070719	0	0	0	0	0.902	0.799	0	0	0.979		FBgn0036340	SRm160	1			l(2)34Fd	CG5589	3229004	3226341	7227.FBpp0080211	7227.FBpp0074936	0	0	0	0	0.921	0.714	0	0	0.976
l(3)07882	CG9799	3230401	3230047	7227.FBpp0082928	7227.FBpp0082231	0	0	0	0	0.899	0.801	0	0	0.979		FBgn0011573	Cdc37	1			CG11030	CG30349	3237330	3232826	7227.FBpp0304812	7227.FBpp0087731	0	0	0	0	0.88	0.808	0	0	0.976
CG11920	l(2)34Fd	3231046	3229004	7227.FBpp0084144	7227.FBpp0080211	0	0	0	0	0.888	0.826	0	0	0.979		FBgn0030959	CG6961	1			RpLP0-like	l(2)09851	3232730	3231685	7227.FBpp0087511	7227.FBpp0085379	0	0	0	0	0.976	0	0	0	0.976
fand	CG4849	3232361	3231297	7227.FBpp0086749	7227.FBpp0084626	0	0	0	0	0.661	0.942	0	0	0.979		FBgn0030956	CG18259	1			mRpL38	mRpL30	3225717	3224150	7227.FBpp0073719	7227.FBpp0070650	0	0	0	0	0.099	0.975	0	0	0.976
CG8235	CG15100	3232844	3231907	7227.FBpp0087757	7227.FBpp0085809	0	0	0	0	0.149	0.976	0	0	0.979		FBgn0003317	sax	1			CG7728	bys	3226390	3224359	7227.FBpp0075034	7227.FBpp0071046	0	0	0	0	0.925	0.702	0	0	0.976
l(1)G0004	CG12301	3227373	3226533	7227.FBpp0076990	7227.FBpp0075317	0	0	0	0	0.859	0.86	0	0	0.979		FBgn0260779	gatA	1			l(1)G0004	CG7246	3227373	3224490	7227.FBpp0076990	7227.FBpp0071288	0	0	0	0	0.887	0.799	0	0	0.976
l(2)34Fd	Aatf	3229004	3228359	7227.FBpp0080211	7227.FBpp0078929	0	0	0	0	0.896	0.806	0	0	0.979		FBgn0039153	CG5463	1			mRpL14	mRpL49	3237672	3225617	7227.FBpp0305877	7227.FBpp0073524	0	0	0	0	0.917	0.726	0	0	0.976
CG9143	CG6937	3231810	3230783	7227.FBpp0085616	7227.FBpp0083659	0	0	0	0	0.869	0.846	0	0	0.979		FBgn0263232	Nxf3	1			CG3678	CG3501	3230340	3224756	7227.FBpp0082819	7227.FBpp0071818	0	0	0	0	0.145	0.973	0	0	0.976
CG9548	CG2021	3228338	3225197	7227.FBpp0078894	7227.FBpp0072674	0	0	0	0	0.834	0.88	0	0	0.979		FBgn0003944	Ubx	1			CG11030	l(2)34Fd	3237330	3229004	7227.FBpp0304812	7227.FBpp0080211	0	0	0	0	0.882	0.811	0	0	0.976
mRpL47	bonsai	3229711	3224736	7227.FBpp0081599	7227.FBpp0071771	0	0	0	0	0.881	0.835	0	0	0.979		FBgn0015925	csul	1			CG11030	CG7246	3237330	3224490	7227.FBpp0304812	7227.FBpp0071288	0	0	0	0	0.882	0.808	0	0	0.976
Nnp-1	CG6724	3228921	3228777	7227.FBpp0080052	7227.FBpp0079780	0	0	0	0	0.92	0.753	0	0	0.979		FBgn0264295	CG43773	1			pit	CG12301	3230741	3226533	7227.FBpp0083572	7227.FBpp0075317	0	0	0	0	0.908	0.753	0	0	0.976
CG2260	CG2875	3224413	3224096	7227.FBpp0071142	7227.FBpp0070561	0	0	0	0	0.896	0.808	0	0	0.979		FBgn0004903	Rb97D	1			U3-55K	CG12301	3233307	3226533	7227.FBpp0090943	7227.FBpp0075317	0	0	0	0	0.882	0.799	0	0	0.975
CG9246	CG4364	3229396	3228601	7227.FBpp0081001	7227.FBpp0079445	0	0	0	0	0.919	0.755	0	0	0.979		FBgn0032329	Art8	1			Non1	CG1234	3232785	3229452	7227.FBpp0087637	7227.FBpp0081117	0	0	0	0	0.88	0.802	0	0	0.975
CG6937	Surf6	3230783	3230594	7227.FBpp0083659	7227.FBpp0083263	0	0	0	0	0.909	0.784	0	0	0.979		FBgn0035592	CG10674	1			CG4364	CG7839	3228601	3226856	7227.FBpp0079445	7227.FBpp0075937	0	0	0	0	0.881	0.804	0	0	0.975
l(1)G0004	CG3071	3227373	3224006	7227.FBpp0076990	7227.FBpp0070382	0	0	0	0	0.904	0.799	0	0	0.979		FBgn0038462	CG17556	1			pen	bys	3227340	3224359	7227.FBpp0076918	7227.FBpp0071046	0	0	0	0	0.975	0	0	0	0.975
Surf6	CG3817	3230594	3230166	7227.FBpp0083263	7227.FBpp0082462	0	0	0	0	0.919	0.753	0	0	0.979		FBgn0020261	pcm	1			CG6937	CG9799	3230783	3230047	7227.FBpp0083659	7227.FBpp0082231	0	0	0	0	0.926	0.678	0	0	0.975
mRpL46	mRpL43	3225189	3224849	7227.FBpp0072659	7227.FBpp0071993	0	0	0	0	0.881	0.835	0	0	0.979		FBgn0040340	TRAM	1			CG6937	ppan	3230783	3230664	7227.FBpp0083659	7227.FBpp0083415	0	0	0	0	0.908	0.745	0	0	0.975
CG7246	CG2875	3224490	3224096	7227.FBpp0071288	7227.FBpp0070561	0	0	0	0	0.895	0.808	0	0	0.979		FBgn0041775	tral	1			CG5800	CG11417	3225985	3223926	7227.FBpp0074227	7227.FBpp0070205	0	0	0	0	0.938	0.613	0	0	0.975
CG9799	pen	3230047	3227340	7227.FBpp0082231	7227.FBpp0076918	0	0	0	0	0.941	0.664	0	0	0.979		FBgn0036580	PDCD-5	1			Nop56	CG6712	3230765	3228864	7227.FBpp0083625	7227.FBpp0079946	0	0	0	0	0.962	0.372	0	0	0.975
Aats-gln	Aats-ile	3231096	3227969	7227.FBpp0084240	7227.FBpp0078150	0	0	0	0	0.76	0.918	0	0	0.979		FBgn0032088	CG13102	1			CG9246	CG8611	3229396	3225977	7227.FBpp0081001	7227.FBpp0074214	0	0	0	0	0.894	0.779	0	0	0.975
mRpL4	mRpL43	3229095	3224849	7227.FBpp0080401	7227.FBpp0071993	0	0	0	0	0.859	0.859	0	0	0.979		FBgn0086680	vvl	1			wcd	bys	3232155	3224359	7227.FBpp0086314	7227.FBpp0071046	0	0	0	0	0.942	0.595	0	0	0.975
Non1	CG1542	3232785	3231566	7227.FBpp0087637	7227.FBpp0085119	0	0	0	0	0.883	0.827	0	0	0.979		FBgn0032016	CG7818	1			nop5	CG7839	3228392	3226856	7227.FBpp0078997	7227.FBpp0075937	0	0	0	0	0.94	0.613	0	0	0.975
Rs1	nop5	3232904	3228392	7227.FBpp0087865	7227.FBpp0078997	0	0	0	0	0.925	0.741	0	0	0.979		FBgn0039139	Ime4	1			mRpL46	mRpS29	3225189	3224727	7227.FBpp0072659	7227.FBpp0071753	0	0	0	0	0.861	0.832	0	0	0.975
RpI1	CG9799	3232310	3230047	7227.FBpp0086640	7227.FBpp0082231	0	0	0	0	0.979	0	0	0	0.979		FBgn0035987	CG3689	1			nop5	CG5589	3228392	3226341	7227.FBpp0078997	7227.FBpp0074936	0	0	0	0	0.939	0.613	0	0	0.975
CG11920	CG2260	3231046	3224413	7227.FBpp0084144	7227.FBpp0071142	0	0	0	0	0.893	0.812	0	0	0.979		FBgn0033124	Tsp42Ec	1			CG6937	RpL24-like	3230783	3229852	7227.FBpp0083659	7227.FBpp0081879	0	0	0	0	0.887	0.796	0	0	0.975
CG13097	CG2875	3228527	3224096	7227.FBpp0079305	7227.FBpp0070561	0	0	0	0	0.89	0.808	0	0	0.978		FBgn0086346	ALiX	1			CG9143	CG1234	3231810	3229452	7227.FBpp0085616	7227.FBpp0081117	0	0	0	0	0.912	0.726	0	0	0.975
CG7770	CG10635	3236912	3227308	7227.FBpp0303214	7227.FBpp0076858	0	0	0	0	0.47	0.96	0	0	0.978		FBgn0026192	par-6	1			Non1	Nnp-1	3232785	3228921	7227.FBpp0087637	7227.FBpp0080052	0	0	0	0	0.856	0.839	0	0	0.975
mgr	CG10635	3229855	3227308	7227.FBpp0081882	7227.FBpp0076858	0	0	0	0	0.425	0.964	0	0	0.978		FBgn0000163	baz	1			CG8545	RpI135	3232509	3227754	7227.FBpp0087045	7227.FBpp0077714	0	0	0	0	0.975	0.049	0	0	0.975
CG8545	Ip259	3232509	3228690	7227.FBpp0087045	7227.FBpp0079607	0	0	0	0	0.864	0.849	0	0	0.978		FBgn0051460	CG31460	1			CG1142	CG1789	3229427	3224440	7227.FBpp0081082	7227.FBpp0071194	0	0	0	0	0.889	0.788	0	0	0.975
SmD2	CG2021	3229511	3225197	7227.FBpp0081234	7227.FBpp0072674	0	0	0	0	0.583	0.949	0	0	0.978		FBgn0037279	CG1129	1			Hlc	CG7839	3227339	3226856	7227.FBpp0076917	7227.FBpp0075937	0	0	0	0	0.877	0.808	0	0	0.975
CG1234	CG2691	3229452	3225701	7227.FBpp0081117	7227.FBpp0073679	0	0	0	0	0.924	0.731	0	0	0.978		FBgn0034035	CG8207	1			CG9143	CG1542	3231810	3231566	7227.FBpp0085616	7227.FBpp0085119	0	0	0	0	0.905	0.748	0	0	0.975
mRpL24	mRpL15	3228232	3227838	7227.FBpp0078694	7227.FBpp0077885	0	0	0	0	0.86	0.854	0	0	0.978		FBgn0028397	Tob	1			CG12288	CG8939	3229144	3225845	7227.FBpp0080510	7227.FBpp0073943	0	0	0	0	0.926	0.674	0	0	0.975
CG10418	SmD1	3226724	3226722	7227.FBpp0075686	7227.FBpp0075684	0	0	0	0	0.826	0.88	0	0	0.978		FBgn0031607	CG15440	1			CG4866	CG1789	3232043	3224440	7227.FBpp0086096	7227.FBpp0071194	0	0	0	0	0.889	0.788	0	0	0.975
pit	Ip259	3230741	3228690	7227.FBpp0083572	7227.FBpp0079607	0	0	0	0	0.861	0.855	0	0	0.978		FBgn0033375	CG8078	1			Surf6	Rbm13	3230594	3224441	7227.FBpp0083263	7227.FBpp0071198	0	0	0	0	0.905	0.75	0	0	0.975
CG3817	CG6712	3230166	3228864	7227.FBpp0082462	7227.FBpp0079946	0	0	0	0	0.928	0.709	0	0	0.978		FBgn0032793	CG10189	1			Non3	dbe	3230431	3227743	7227.FBpp0082984	7227.FBpp0077694	0	0	0	0	0.91	0.731	0	0	0.975
CG7246	bys	3224490	3224359	7227.FBpp0071288	7227.FBpp0071046	0	0	0	0	0.913	0.763	0	0	0.978		FBgn0027083	Aats-met	1			mRpL3	mRpL43	3225828	3224849	7227.FBpp0073906	7227.FBpp0071993	0	0	0	0	0.856	0.835	0	0	0.975
CG8939	CG1785	3225845	3224439	7227.FBpp0073943	7227.FBpp0071193	0	0	0	0	0.951	0.586	0	0	0.978		FBgn0259734	CG42388	1			CG11030	wcd	3237330	3232155	7227.FBpp0304812	7227.FBpp0086314	0	0	0	0	0.875	0.808	0	0	0.975
CG11985	mRpL33	3229648	3224129	7227.FBpp0081484	7227.FBpp0070623	0	0	0	0	0.978	0	0	0	0.978		FBgn0031688	Cyp28d2	1			CG9246	Hlc	3229396	3227339	7227.FBpp0081001	7227.FBpp0076917	0	0	0	0	0.916	0.723	0	0	0.975
mRpL23	mRpL15	3237021	3227838	7227.FBpp0303832	7227.FBpp0077885	0	0	0	0	0.856	0.857	0	0	0.978		FBgn0031689	Cyp28d1	1			pit	CG5800	3230741	3225985	7227.FBpp0083572	7227.FBpp0074227	0	0	0	0.787	0.937	0.613	0	0	0.974
mRpS9	mRpL15	3229527	3227838	7227.FBpp0081263	7227.FBpp0077885	0	0	0	0	0.852	0.862	0	0	0.978		FBgn0035281	Cpr62Bc	1			mRpS10	bonsai	3230190	3224736	7227.FBpp0082513	7227.FBpp0071771	0	0	0	0	0.814	0.866	0	0	0.974
l(1)G0004	CG2260	3227373	3224413	7227.FBpp0076990	7227.FBpp0071142	0	0	0	0	0.899	0.799	0	0	0.978		FBgn0036365	cmb	1			CG4364	Rbm13	3228601	3224441	7227.FBpp0079445	7227.FBpp0071198	0	0	0	0	0.917	0.701	0	0	0.974
CG8235	Aats-gln	3232844	3231096	7227.FBpp0087757	7227.FBpp0084240	0	0	0	0	0.319	0.969	0	0	0.978		FBgn0000504	dsx	1			nop5	CG1785	3228392	3224439	7227.FBpp0078997	7227.FBpp0071193	0	0	0	0	0.963	0.335	0	0	0.974
Aatf	pen	3228359	3227340	7227.FBpp0078929	7227.FBpp0076918	0	0	0	0	0.924	0.727	0	0	0.978		FBgn0005558	ey	1			CG9253	CG32344	3229393	3225102	7227.FBpp0080997	7227.FBpp0072475	0	0	0	0.765	0.937	0.61	0	0	0.974
Non3	CG3817	3230431	3230166	7227.FBpp0082984	7227.FBpp0082462	0	0	0	0	0.917	0.745	0	0	0.978		FBgn0033122	CG17002	1			Rs1	CG8545	3232904	3232509	7227.FBpp0087865	7227.FBpp0087045	0	0	0	0	0.904	0.743	0	0	0.974
Scr	exd	3233296	3225844	7227.FBpp0089393	7227.FBpp0073940	0	0	0	0	0	0.978	0	0	0.978		FBgn0025455	CycT	1			l(1)G0004	CG1789	3227373	3224440	7227.FBpp0076990	7227.FBpp0071194	0	0	0	0	0.884	0.788	0	0	0.974
Hrb87F	glo	3236822	3233212	7227.FBpp0302741	7227.FBpp0088856	0	0	0	0	0.204	0.974	0	0	0.978		FBgn0015402	ksr	1			CG4364	CG32409	3228601	3227244	7227.FBpp0079445	7227.FBpp0076738	0	0	0	0	0.917	0.703	0	0	0.974
mRpS5	bonsai	3233769	3224736	7227.FBpp0110439	7227.FBpp0071771	0	0	0	0	0.846	0.866	0	0	0.978		FBgn0038327	Trax	1			l(3)72Dn	CG11030	3237625	3237330	7227.FBpp0305742	7227.FBpp0304812	0	0	0	0	0.873	0.808	0	0	0.974
CG12301	CG2260	3226533	3224413	7227.FBpp0075317	7227.FBpp0071142	0	0	0	0	0.895	0.799	0	0	0.978		FBgn0033528	trsn	1			Mat89Ba	RpI135	3230297	3227754	7227.FBpp0082727	7227.FBpp0077714	0	0	0	0	0.974	0	0	0	0.974
RpI12	CG13773	3230736	3228394	7227.FBpp0083564	7227.FBpp0079000	0	0	0	0	0.897	0.797	0	0	0.978							RpI12	CG18600	3230736	3230448	7227.FBpp0083564	7227.FBpp0083015	0	0	0	0	0.877	0.797	0	0	0.974
CG12301	CG3071	3226533	3224006	7227.FBpp0075317	7227.FBpp0070382	0	0	0	0	0.884	0.822	0	0	0.978							Non1	pen	3232785	3227340	7227.FBpp0087637	7227.FBpp0076918	0	0	0	0	0.916	0.708	0	0	0.974
mRpL15	mRpL43	3227838	3224849	7227.FBpp0077885	7227.FBpp0071993	0	0	0	0	0.856	0.858	0	0	0.978							Ns2	RpL24-like	3232028	3229852	7227.FBpp0086063	7227.FBpp0081879	0	0	0	0	0.871	0.81	0	0	0.974
CG8545	Mat89Ba	3232509	3230297	7227.FBpp0087045	7227.FBpp0082727	0	0	0	0	0.916	0.752	0	0	0.978							CG5033	ppan	3233132	3230664	7227.FBpp0088519	7227.FBpp0083415	0	0	0	0	0.912	0.724	0	0	0.974
Rs1	Nop56	3232904	3230765	7227.FBpp0087865	7227.FBpp0083625	0	0	0	0	0.935	0.685	0	0	0.978							CG30349	Sas10	3232826	3224185	7227.FBpp0087731	7227.FBpp0070719	0	0	0	0	0.94	0.595	0	0	0.974
CG1542	Sas10	3231566	3224185	7227.FBpp0085119	7227.FBpp0070719	0	0	0	0	0.978	0	0	0	0.978							CG32409	Sas10	3227244	3224185	7227.FBpp0076738	7227.FBpp0070719	0	0	0	0	0.974	0	0	0	0.974
CG11920	CG3071	3231046	3224006	7227.FBpp0084144	7227.FBpp0070382	0	0	0	0	0.895	0.799	0	0	0.978							CG30349	l(2)09851	3232826	3231685	7227.FBpp0087731	7227.FBpp0085379	0	0	0	0	0.974	0	0	0	0.974
Nle	CG32409	3227768	3227244	7227.FBpp0077735	7227.FBpp0076738	0	0	0	0	0.936	0.668	0	0	0.977							CG1142	CG7246	3229427	3224490	7227.FBpp0081082	7227.FBpp0071288	0	0	0	0	0.862	0.82	0	0	0.974
nop5	Hlc	3228392	3227339	7227.FBpp0078997	7227.FBpp0076917	0	0	0	0	0.879	0.817	0	0	0.977							Mat89Ba	l(1)1Bi	3230297	3223872	7227.FBpp0082727	7227.FBpp0070114	0	0	0	0	0.974	0	0	0	0.974
l(2)34Fd	nop5	3229004	3228392	7227.FBpp0080211	7227.FBpp0078997	0	0	0	0	0.889	0.808	0	0	0.977							U3-55K	Sas10	3233307	3224185	7227.FBpp0090943	7227.FBpp0070719	0	0	0	0	0.877	0.799	0	0	0.974
CG18600	nop5	3230448	3228392	7227.FBpp0083015	7227.FBpp0078997	0	0	0	0	0.921	0.721	0	0	0.977							pit	CG9253	3230741	3229393	7227.FBpp0083572	7227.FBpp0080997	0	0	0	0.776	0.958	0.427	0	0	0.974
l(3)01239	mgr	3237365	3229855	7227.FBpp0304954	7227.FBpp0081882	0	0	0	0	0.649	0.938	0	0	0.977							Rs1	CG1234	3232904	3229452	7227.FBpp0087865	7227.FBpp0081117	0	0	0	0	0.927	0.663	0	0	0.974
CG11985	snf	3229648	3224182	7227.FBpp0081484	7227.FBpp0070716	0	0	0	0	0.205	0.972	0	0	0.977							mRpL14	mRpL30	3237672	3224150	7227.FBpp0305877	7227.FBpp0070650	0	0	0	0	0.914	0.711	0	0	0.974
CG13097	CG5589	3228527	3226341	7227.FBpp0079305	7227.FBpp0074936	0	0	0	0	0.914	0.748	0	0	0.977							CG12288	CG4806	3229144	3224998	7227.FBpp0080510	7227.FBpp0072239	0	0	0	0	0.909	0.731	0	0	0.974
CG6610	LSm1	3227254	3224623	7227.FBpp0076756	7227.FBpp0071553	0	0	0	0	0.315	0.969	0	0	0.977							CG1789	CG2260	3224440	3224413	7227.FBpp0071194	7227.FBpp0071142	0	0	0	0	0.884	0.788	0	0	0.974
CG6724	Rbm13	3228777	3224441	7227.FBpp0079780	7227.FBpp0071198	0	0	0	0	0.89	0.802	0	0	0.977							Mys45A	Ip259	3232816	3228690	7227.FBpp0087709	7227.FBpp0079607	0	0	0	0	0.853	0.832	0	0	0.974
Ns2	CG4364	3232028	3228601	7227.FBpp0086063	7227.FBpp0079445	0	0	0	0	0.925	0.713	0	0	0.977							CG7246	CG1789	3224490	3224440	7227.FBpp0071288	7227.FBpp0071194	0	0	0	0	0.881	0.788	0	0	0.973
CG3678	CG6750	3230340	3228742	7227.FBpp0082819	7227.FBpp0079711	0	0	0	0	0.276	0.97	0	0	0.977							RpL24-like	CG8939	3229852	3225845	7227.FBpp0081879	7227.FBpp0073943	0	0	0	0	0.876	0.792	0	0	0.973
CG9799	l(1)G0004	3230047	3227373	7227.FBpp0082231	7227.FBpp0076990	0	0	0	0	0.894	0.799	0	0	0.977							CG12301	CG1789	3226533	3224440	7227.FBpp0075317	7227.FBpp0071194	0	0	0	0	0.882	0.788	0	0	0.973
U3-55K	wcd	3233307	3232155	7227.FBpp0090943	7227.FBpp0086314	0	0	0	0	0.89	0.799	0	0	0.977							Mat89Ba	Aatf	3230297	3228359	7227.FBpp0082727	7227.FBpp0078929	0	0	0	0	0.884	0.778	0	0	0.973
l(1)G0004	CG2875	3227373	3224096	7227.FBpp0076990	7227.FBpp0070561	0	0	0	0	0.889	0.808	0	0	0.977							CG11030	CG2260	3237330	3224413	7227.FBpp0304812	7227.FBpp0071142	0	0	0	0	0.913	0.706	0	0	0.973
l(2)34Fd	CG2875	3229004	3224096	7227.FBpp0080211	7227.FBpp0070561	0	0	0	0	0.888	0.808	0	0	0.977							CG11920	Mat89Ba	3231046	3230297	7227.FBpp0084144	7227.FBpp0082727	0	0	0	0	0.865	0.808	0	0	0.973
Mat89Ba	CG2260	3230297	3224413	7227.FBpp0082727	7227.FBpp0071142	0	0	0	0	0.903	0.778	0	0	0.977							CG5728	Nnp-1	3230983	3228921	7227.FBpp0084016	7227.FBpp0080052	0	0	0	0	0.97	0.128	0	0	0.973
Ns1	CG6724	3230368	3228777	7227.FBpp0082867	7227.FBpp0079780	0	0	0	0	0.926	0.702	0	0	0.977							CG1234	CG9246	3229452	3229396	7227.FBpp0081117	7227.FBpp0081001	0	0	0	0	0.946	0.525	0	0	0.973
nclb	pen	3232663	3227340	7227.FBpp0087323	7227.FBpp0076918	0	0	0	0	0.94	0.633	0	0	0.977							pen	CG7839	3227340	3226856	7227.FBpp0076918	7227.FBpp0075937	0	0	0	0	0.905	0.727	0	0	0.973
CG11837	CG6712	3231353	3228864	7227.FBpp0084729	7227.FBpp0079946	0	0	0	0	0.976	0.079	0	0	0.977							CG30349	RpLP0-like	3232826	3232730	7227.FBpp0087731	7227.FBpp0087511	0	0	0	0	0.973	0	0	0	0.973
l(3)72Dn	l(2)34Fd	3237625	3229004	7227.FBpp0305742	7227.FBpp0080211	0	0	0	0	0.89	0.808	0	0	0.977							CG8939	CG32344	3225845	3225102	7227.FBpp0073943	7227.FBpp0072475	0	0	0	0	0.953	0.445	0	0	0.973
CG5800	Sas10	3225985	3224185	7227.FBpp0074227	7227.FBpp0070719	0	0	0	0	0.943	0.613	0	0	0.977							CG1789	CG2875	3224440	3224096	7227.FBpp0071194	7227.FBpp0070561	0	0	0	0	0.868	0.808	0	0	0.973
Non1	CG1785	3232785	3224439	7227.FBpp0087637	7227.FBpp0071193	0	0	0	0	0.919	0.737	0	0	0.977							CG12288	nop5	3229144	3228392	7227.FBpp0080510	7227.FBpp0078997	0	0	0	0	0.934	0.613	0	0	0.973
SmB	CG11985	3235862	3229648	7227.FBpp0293061	7227.FBpp0081484	0	0	0	0	0.209	0.972	0	0	0.977							Mat89Ba	CG8939	3230297	3225845	7227.FBpp0082727	7227.FBpp0073943	0	0	0	0	0.973	0	0	0	0.973
mRpL4	bonsai	3229095	3224736	7227.FBpp0080401	7227.FBpp0071771	0	0	0	0	0.867	0.835	0	0	0.977							CG8545	CG12301	3232509	3226533	7227.FBpp0087045	7227.FBpp0075317	0	0	0	0	0.925	0.657	0	0	0.973
tsu	SmF	3232793	3232549	7227.FBpp0087648	7227.FBpp0087118	0	0	0	0	0.816	0.88	0	0	0.977							CG13097	bys	3228527	3224359	7227.FBpp0079305	7227.FBpp0071046	0	0	0	0	0.894	0.761	0	0	0.973
CG8235	Aats-arg	3232844	3225854	7227.FBpp0087757	7227.FBpp0073965	0	0	0	0	0.22	0.971	0	0	0.977							CG1542	Mat89Ba	3231566	3230297	7227.FBpp0085119	7227.FBpp0082727	0	0	0	0	0.901	0.739	0	0	0.973
CG6937	bys	3230783	3224359	7227.FBpp0083659	7227.FBpp0071046	0	0	0	0	0.95	0.564	0	0	0.977							wcd	CG1789	3232155	3224440	7227.FBpp0086314	7227.FBpp0071194	0	0	0	0	0.864	0.812	0	0	0.973
CG6750	CG11137	3228742	3228008	7227.FBpp0079711	7227.FBpp0078227	0	0	0	0	0.275	0.97	0	0	0.977							mRpL4	mRpL15	3229095	3227838	7227.FBpp0080401	7227.FBpp0077885	0	0	0	0	0.8	0.871	0	0	0.973
mRpS5	mRpL4	3233769	3229095	7227.FBpp0110439	7227.FBpp0080401	0	0	0	0	0.856	0.847	0	0	0.977							mRpL3	bonsai	3225828	3224736	7227.FBpp0073906	7227.FBpp0071771	0	0	0	0	0.847	0.835	0	0	0.973
Nopp140	CG9246	3237391	3229396	7227.FBpp0305034	7227.FBpp0081001	0	0	0	0	0.977	0	0	0	0.977							l(1)G0004	pen	3227373	3227340	7227.FBpp0076990	7227.FBpp0076918	0	0	0	0	0.96	0.332	0	0	0.972
CG11920	l(1)G0004	3231046	3227373	7227.FBpp0084144	7227.FBpp0076990	0	0	0	0	0.893	0.799	0	0	0.977							pit	CG2691	3230741	3225701	7227.FBpp0083572	7227.FBpp0073679	0	0	0	0	0.953	0.441	0	0	0.972
CG10418	CG9344	3226724	3224564	7227.FBpp0075686	7227.FBpp0071449	0	0	0	0	0.536	0.951	0	0	0.976							Non1	CG32409	3232785	3227244	7227.FBpp0087637	7227.FBpp0076738	0	0	0	0	0.881	0.781	0	0	0.972
U3-55K	l(1)G0004	3233307	3227373	7227.FBpp0090943	7227.FBpp0076990	0	0	0	0	0.887	0.799	0	0	0.976							wcd	CG5800	3232155	3225985	7227.FBpp0086314	7227.FBpp0074227	0	0	0	0	0.932	0.613	0	0	0.972
mRpS5	mRpL46	3233769	3225189	7227.FBpp0110439	7227.FBpp0072659	0	0	0	0	0.863	0.835	0	0	0.976							U3-55K	CG2875	3233307	3224096	7227.FBpp0090943	7227.FBpp0070561	0	0	0	0	0.891	0.755	0	0	0.972
l(2)34Fd	CG5589	3229004	3226341	7227.FBpp0080211	7227.FBpp0074936	0	0	0	0	0.921	0.714	0	0	0.976							CG30349	l(3)07882	3232826	3230401	7227.FBpp0087731	7227.FBpp0082928	0	0	0	0	0.935	0.595	0	0	0.972
Nop56	CG7246	3230765	3224490	7227.FBpp0083625	7227.FBpp0071288	0	0	0	0	0.887	0.799	0	0	0.976							nclb	CG5800	3232663	3225985	7227.FBpp0087323	7227.FBpp0074227	0	0	0	0	0.904	0.725	0	0	0.972
CG3678	CG3501	3230340	3224756	7227.FBpp0082819	7227.FBpp0071818	0	0	0	0	0.145	0.973	0	0	0.976							pit	CG13097	3230741	3228527	7227.FBpp0083572	7227.FBpp0079305	0	0	0	0	0.896	0.74	0	0	0.972
CG1234	Rbm13	3229452	3224441	7227.FBpp0081117	7227.FBpp0071198	0	0	0	0	0.874	0.817	0	0	0.976							Ns1	RpL24-like	3230368	3229852	7227.FBpp0082867	7227.FBpp0081879	0	0	0	0	0.919	0.675	0	0	0.972
l(2)09851	CG18600	3231685	3230448	7227.FBpp0085379	7227.FBpp0083015	0	0	0	0	0.919	0.714	0	0	0.976							CG9799	CG9246	3230047	3229396	7227.FBpp0082231	7227.FBpp0081001	0	0	0	0	0.921	0.667	0	0	0.972
Non3	CG8939	3230431	3225845	7227.FBpp0082984	7227.FBpp0073943	0	0	0	0	0.904	0.76	0	0	0.976							CG9107	CG2260	3228314	3224413	7227.FBpp0078856	7227.FBpp0071142	0	0	0	0	0.89	0.756	0	0	0.972
Rpb5	Rpb8	3237146	3227933	7227.FBpp0304268	7227.FBpp0078086	0	0	0	0	0.809	0.88	0	0	0.976							CG5589	CG11417	3226341	3223926	7227.FBpp0074936	7227.FBpp0070205	0	0	0	0	0.912	0.701	0	0	0.972
CG6937	CG1234	3230783	3229452	7227.FBpp0083659	7227.FBpp0081117	0	0	0	0	0.89	0.796	0	0	0.976							Rs1	CG4364	3232904	3228601	7227.FBpp0087865	7227.FBpp0079445	0	0	0	0	0.921	0.658	0	0	0.972
mRpL14	mRpL49	3237672	3225617	7227.FBpp0305877	7227.FBpp0073524	0	0	0	0	0.917	0.726	0	0	0.976							CG4866	CG2260	3232043	3224413	7227.FBpp0086096	7227.FBpp0071142	0	0	0	0	0.867	0.799	0	0	0.972
CG11030	CG7246	3237330	3224490	7227.FBpp0304812	7227.FBpp0071288	0	0	0	0	0.882	0.808	0	0	0.976							Non1	CG9246	3232785	3229396	7227.FBpp0087637	7227.FBpp0081001	0	0	0	0	0.898	0.743	0	0	0.972
pit	CG12301	3230741	3226533	7227.FBpp0083572	7227.FBpp0075317	0	0	0	0	0.908	0.753	0	0	0.976							pit	Rbm13	3230741	3224441	7227.FBpp0083572	7227.FBpp0071198	0	0	0	0	0.901	0.736	0	0	0.972
CG11030	l(2)34Fd	3237330	3229004	7227.FBpp0304812	7227.FBpp0080211	0	0	0	0	0.882	0.811	0	0	0.976							l(2)34Fd	dbe	3229004	3227743	7227.FBpp0080211	7227.FBpp0077694	0	0	0	0	0.888	0.76	0	0	0.972
Non3	pen	3230431	3227340	7227.FBpp0082984	7227.FBpp0076918	0	0	0	0	0.905	0.763	0	0	0.976							CG4364	pen	3228601	3227340	7227.FBpp0079445	7227.FBpp0076918	0	0	0	0	0.917	0.678	0	0	0.972
mRpL38	mRpL30	3225717	3224150	7227.FBpp0073719	7227.FBpp0070650	0	0	0	0	0.099	0.975	0	0	0.976							Mys45A	Nle	3232816	3227768	7227.FBpp0087709	7227.FBpp0077735	0	0	0	0	0.887	0.766	0	0	0.972
CG11030	CG30349	3237330	3232826	7227.FBpp0304812	7227.FBpp0087731	0	0	0	0	0.88	0.808	0	0	0.976							CG5728	Sas10	3230983	3224185	7227.FBpp0084016	7227.FBpp0070719	0	0	0	0	0.934	0.595	0	0	0.972
Mat89Ba	CG9799	3230297	3230047	7227.FBpp0082727	7227.FBpp0082231	0	0	0	0	0.912	0.745	0	0	0.976							CG6937	CG32344	3230783	3225102	7227.FBpp0083659	7227.FBpp0072475	0	0	0	0	0.902	0.733	0	0	0.972
l(1)G0004	CG7246	3227373	3224490	7227.FBpp0076990	7227.FBpp0071288	0	0	0	0	0.887	0.799	0	0	0.976							CG1542	Aatf	3231566	3228359	7227.FBpp0085119	7227.FBpp0078929	0	0	0	0	0.903	0.723	0	0	0.972
CG11030	CG2875	3237330	3224096	7227.FBpp0304812	7227.FBpp0070561	0	0	0	0	0.881	0.808	0	0	0.976							CG13097	l(1)G0004	3228527	3227373	7227.FBpp0079305	7227.FBpp0076990	0	0	0	0	0.867	0.799	0	0	0.972
CG9799	CG12301	3230047	3226533	7227.FBpp0082231	7227.FBpp0075317	0	0	0	0	0.887	0.799	0	0	0.976							CG11920	CG1142	3231046	3229427	7227.FBpp0084144	7227.FBpp0081082	0	0	0	0	0.871	0.788	0	0	0.971
RpL24-like	CG6712	3229852	3228864	7227.FBpp0081879	7227.FBpp0079946	0	0	0	0	0.885	0.806	0	0	0.976							l(3)07882	l(1)G0004	3230401	3227373	7227.FBpp0082928	7227.FBpp0076990	0	0	0	0	0.863	0.799	0	0	0.971
RpLP0-like	l(2)09851	3232730	3231685	7227.FBpp0087511	7227.FBpp0085379	0	0	0	0	0.976	0	0	0	0.976							CG9799	Hlc	3230047	3227339	7227.FBpp0082231	7227.FBpp0076917	0	0	0	0	0.897	0.731	0	0	0.971
CG5800	CG11417	3225985	3223926	7227.FBpp0074227	7227.FBpp0070205	0	0	0	0	0.938	0.613	0	0	0.975							CG7728	CG1789	3226390	3224440	7227.FBpp0075034	7227.FBpp0071194	0	0	0	0	0.869	0.788	0	0	0.971
U3-55K	CG12301	3233307	3226533	7227.FBpp0090943	7227.FBpp0075317	0	0	0	0	0.882	0.799	0	0	0.975							l(2)k09022	bys	3228379	3224359	7227.FBpp0078971	7227.FBpp0071046	0	0	0	0	0.908	0.702	0	0	0.971
Non1	Nnp-1	3232785	3228921	7227.FBpp0087637	7227.FBpp0080052	0	0	0	0	0.856	0.839	0	0	0.975							Ns1	Nle	3230368	3227768	7227.FBpp0082867	7227.FBpp0077735	0	0	0	0	0.889	0.75	0	0	0.971
CG1142	CG1789	3229427	3224440	7227.FBpp0081082	7227.FBpp0071194	0	0	0	0	0.889	0.788	0	0	0.975							Surf6	Nnp-1	3230594	3228921	7227.FBpp0083263	7227.FBpp0080052	0	0	0	0	0.908	0.7	0	0	0.971
Surf6	Rbm13	3230594	3224441	7227.FBpp0083263	7227.FBpp0071198	0	0	0	0	0.905	0.75	0	0	0.975							Non3	RpL24-like	3230431	3229852	7227.FBpp0082984	7227.FBpp0081879	0	0	0	0	0.905	0.708	0	0	0.971
mRpS5	mRpL47	3233769	3229711	7227.FBpp0110439	7227.FBpp0081599	0	0	0	0	0.86	0.835	0	0	0.975							mRpL32	mRpS10	3231568	3230190	7227.FBpp0085121	7227.FBpp0082513	0	0	0	0	0.837	0.835	0	0	0.971
CG2807	snf	3237266	3224182	7227.FBpp0304617	7227.FBpp0070716	0	0	0	0	0.17	0.971	0	0	0.975							ppan	Rbm13	3230664	3224441	7227.FBpp0083415	7227.FBpp0071198	0	0	0	0	0.896	0.736	0	0	0.971
U4-U6-60K	Prp3	3226360	3226200	7227.FBpp0074971	7227.FBpp0074660	0	0	0	0	0.154	0.971	0	0	0.975							CG11837	Nop56	3231353	3230765	7227.FBpp0084729	7227.FBpp0083625	0	0	0	0	0.971	0.048	0	0	0.971
Non1	CG1234	3232785	3229452	7227.FBpp0087637	7227.FBpp0081117	0	0	0	0	0.88	0.802	0	0	0.975							CG13185	CG4554	3236742	3224719	7227.FBpp0302006	7227.FBpp0071744	0	0	0	0	0.971	0	0	0	0.971
nop5	CG5589	3228392	3226341	7227.FBpp0078997	7227.FBpp0074936	0	0	0	0	0.939	0.613	0	0	0.975							CG12909	CG6712	3232700	3228864	7227.FBpp0087437	7227.FBpp0079946	0	0	0	0	0.971	0	0	0	0.971
nop5	CG7839	3228392	3226856	7227.FBpp0078997	7227.FBpp0075937	0	0	0	0	0.94	0.613	0	0	0.975							mRpL23	mRpL54	3237021	3224571	7227.FBpp0303832	7227.FBpp0071462	0	0	0	0	0.927	0.628	0	0	0.971
CG6937	ppan	3230783	3230664	7227.FBpp0083659	7227.FBpp0083415	0	0	0	0	0.908	0.745	0	0	0.975							Ns1	Ip259	3230368	3228690	7227.FBpp0082867	7227.FBpp0079607	0	0	0	0	0.883	0.762	0	0	0.971
CG6937	RpL24-like	3230783	3229852	7227.FBpp0083659	7227.FBpp0081879	0	0	0	0	0.887	0.796	0	0	0.975							EF2	RpS21	3237429	3227532	7227.FBpp0305182	7227.FBpp0077309	0	0	0	0	0.347	0.958	0	0	0.971
mRpL46	mRpS29	3225189	3224727	7227.FBpp0072659	7227.FBpp0071753	0	0	0	0	0.861	0.832	0	0	0.975							l(3)07882	CG1789	3230401	3224440	7227.FBpp0082928	7227.FBpp0071194	0	0	0	0	0.869	0.788	0	0	0.971
CG4364	CG7839	3228601	3226856	7227.FBpp0079445	7227.FBpp0075937	0	0	0	0	0.881	0.804	0	0	0.975							ppan	CG12288	3230664	3229144	7227.FBpp0083415	7227.FBpp0080510	0	0	0	0	0.92	0.655	0	0	0.971
Hlc	CG7839	3227339	3226856	7227.FBpp0076917	7227.FBpp0075937	0	0	0	0	0.877	0.808	0	0	0.975							CG4866	CG12301	3232043	3226533	7227.FBpp0086096	7227.FBpp0075317	0	0	0	0	0.863	0.799	0	0	0.971
wcd	bys	3232155	3224359	7227.FBpp0086314	7227.FBpp0071046	0	0	0	0	0.942	0.595	0	0	0.975							mRpL18	mRpL9	3232468	3230198	7227.FBpp0086965	7227.FBpp0082540	0	0	0	0	0.807	0.855	0	0	0.97
Prp19	Hel25E	3231954	3228262	7227.FBpp0085902	7227.FBpp0078754	0	0	0	0	0.965	0.32	0	0	0.975							CG4866	CG13097	3232043	3228527	7227.FBpp0086096	7227.FBpp0079305	0	0	0	0	0.745	0.888	0	0	0.97
CG12288	CG8939	3229144	3225845	7227.FBpp0080510	7227.FBpp0073943	0	0	0	0	0.926	0.674	0	0	0.975							CG11030	nop5	3237330	3228392	7227.FBpp0304812	7227.FBpp0078997	0	0	0	0	0.851	0.808	0	0	0.97
fl(2)d	CG7358	3232379	3226075	7227.FBpp0086773	7227.FBpp0074423	0	0	0	0	0.061	0.975	0	0	0.975							CG30349	wcd	3232826	3232155	7227.FBpp0087731	7227.FBpp0086314	0	0	0	0	0.929	0.602	0	0	0.97
Nop56	CG6712	3230765	3228864	7227.FBpp0083625	7227.FBpp0079946	0	0	0	0	0.962	0.372	0	0	0.975							mRpS18B	mRpS23	3229333	3228977	7227.FBpp0080870	7227.FBpp0080143	0	0	0	0	0.886	0.749	0	0	0.97
CG9143	CG1542	3231810	3231566	7227.FBpp0085616	7227.FBpp0085119	0	0	0	0	0.905	0.748	0	0	0.975							CG9246	Aatf	3229396	3228359	7227.FBpp0081001	7227.FBpp0078929	0	0	0	0	0.897	0.723	0	0	0.97
CG9246	CG8611	3229396	3225977	7227.FBpp0081001	7227.FBpp0074214	0	0	0	0	0.894	0.779	0	0	0.975							l(2)34Fd	CG7246	3229004	3224490	7227.FBpp0080211	7227.FBpp0071288	0	0	0	0	0.885	0.753	0	0	0.97
pen	bys	3227340	3224359	7227.FBpp0076918	7227.FBpp0071046	0	0	0	0	0.975	0	0	0	0.975							l(2)k09022	l(1)G0004	3228379	3227373	7227.FBpp0078971	7227.FBpp0076990	0	0	0	0	0.861	0.799	0	0	0.97
CG11030	wcd	3237330	3232155	7227.FBpp0304812	7227.FBpp0086314	0	0	0	0	0.875	0.808	0	0	0.975							mRpL14	mRpS33	3237672	3230314	7227.FBpp0305877	7227.FBpp0082767	0	0	0	0	0.897	0.726	0	0	0.97
CG8545	RpI135	3232509	3227754	7227.FBpp0087045	7227.FBpp0077714	0	0	0	0	0.975	0.049	0	0	0.975							mRpL23	mRpL47	3237021	3229711	7227.FBpp0303832	7227.FBpp0081599	0	0	0	0	0.788	0.865	0	0	0.97
CG6937	CG9799	3230783	3230047	7227.FBpp0083659	7227.FBpp0082231	0	0	0	0	0.926	0.678	0	0	0.975							Nop56	l(1)G0004	3230765	3227373	7227.FBpp0083625	7227.FBpp0076990	0	0	0	0	0.859	0.799	0	0	0.97
CG9246	Hlc	3229396	3227339	7227.FBpp0081001	7227.FBpp0076917	0	0	0	0	0.916	0.723	0	0	0.975							CG8545	Rbm13	3232509	3224441	7227.FBpp0087045	7227.FBpp0071198	0	0	0	0	0.882	0.758	0	0	0.97
SmE	mago	3228469	3224592	7227.FBpp0079182	7227.FBpp0071497	0	0	0	0	0.953	0.49	0	0	0.975							CG13097	Aatf	3228527	3228359	7227.FBpp0079305	7227.FBpp0078929	0	0	0	0	0.881	0.758	0	0	0.97
CG9143	CG1234	3231810	3229452	7227.FBpp0085616	7227.FBpp0081117	0	0	0	0	0.912	0.726	0	0	0.975							l(2)k09022	Sas10	3228379	3224185	7227.FBpp0078971	7227.FBpp0070719	0	0	0	0	0.795	0.864	0	0	0.97
mRpL3	mRpL43	3225828	3224849	7227.FBpp0073906	7227.FBpp0071993	0	0	0	0	0.856	0.835	0	0	0.975							CG9253	bys	3229393	3224359	7227.FBpp0080997	7227.FBpp0071046	0	0	0	0	0.966	0.153	0	0	0.97
Mat89Ba	l(1)1Bi	3230297	3223872	7227.FBpp0082727	7227.FBpp0070114	0	0	0	0	0.974	0	0	0	0.974							Aatf	dbe	3228359	3227743	7227.FBpp0078929	7227.FBpp0077694	0	0	0	0	0.881	0.763	0	0	0.97
CG12288	CG4806	3229144	3224998	7227.FBpp0080510	7227.FBpp0072239	0	0	0	0	0.909	0.731	0	0	0.974							CG11837	bys	3231353	3224359	7227.FBpp0084729	7227.FBpp0071046	0	0	0	0	0.955	0.374	0	0	0.97
CG1142	CG7246	3229427	3224490	7227.FBpp0081082	7227.FBpp0071288	0	0	0	0	0.862	0.82	0	0	0.974							CG5589	Sas10	3226341	3224185	7227.FBpp0074936	7227.FBpp0070719	0	0	0	0	0.927	0.613	0	0	0.97
CG32409	Sas10	3227244	3224185	7227.FBpp0076738	7227.FBpp0070719	0	0	0	0	0.974	0	0	0	0.974							Aatf	CG11417	3228359	3223926	7227.FBpp0078929	7227.FBpp0070205	0	0	0	0	0.894	0.729	0	0	0.97
CG30349	Sas10	3232826	3224185	7227.FBpp0087731	7227.FBpp0070719	0	0	0	0	0.94	0.595	0	0	0.974							RpLP0-like	RpL24-like	3232730	3229852	7227.FBpp0087511	7227.FBpp0081879	0	0	0	0	0.893	0.739	0	0	0.97
CG4364	CG32409	3228601	3227244	7227.FBpp0079445	7227.FBpp0076738	0	0	0	0	0.917	0.703	0	0	0.974							Ns2	Ns1	3232028	3230368	7227.FBpp0086063	7227.FBpp0082867	0	0	0	0.697	0.883	0.754	0	0	0.97
CG5033	ppan	3233132	3230664	7227.FBpp0088519	7227.FBpp0083415	0	0	0	0	0.912	0.724	0	0	0.974							CG9107	CG2875	3228314	3224096	7227.FBpp0078856	7227.FBpp0070561	0	0	0	0	0.859	0.797	0	0	0.97
Mat89Ba	RpI135	3230297	3227754	7227.FBpp0082727	7227.FBpp0077714	0	0	0	0	0.974	0	0	0	0.974							CG6937	CG2691	3230783	3225701	7227.FBpp0083659	7227.FBpp0073679	0	0	0	0	0.899	0.716	0	0	0.97
pit	CG9253	3230741	3229393	7227.FBpp0083572	7227.FBpp0080997	0	0	0	0.776	0.958	0.427	0	0	0.974							CG6937	CG3224	3230783	3224312	7227.FBpp0083659	7227.FBpp0070952	0	0	0	0	0.881	0.763	0	0	0.97
CG1789	CG2260	3224440	3224413	7227.FBpp0071194	7227.FBpp0071142	0	0	0	0	0.884	0.788	0	0	0.974							bonsai	mRpS29	3224736	3224727	7227.FBpp0071771	7227.FBpp0071753	0	0	0	0	0.783	0.865	0	0	0.969
Rnp4F	LSm3	3233297	3230916	7227.FBpp0089396	7227.FBpp0083893	0	0	0	0	0.063	0.973	0	0	0.974							mRpL9	mRpL24	3230198	3228232	7227.FBpp0082540	7227.FBpp0078694	0	0	0	0	0.779	0.868	0	0	0.969
mRpS10	bonsai	3230190	3224736	7227.FBpp0082513	7227.FBpp0071771	0	0	0	0	0.814	0.866	0	0	0.974							CG9246	Ip259	3229396	3228690	7227.FBpp0081001	7227.FBpp0079607	0	0	0	0	0.859	0.792	0	0	0.969
CG9253	CG32344	3229393	3225102	7227.FBpp0080997	7227.FBpp0072475	0	0	0	0.765	0.937	0.61	0	0	0.974							Nopp140	CG8545	3237391	3232509	7227.FBpp0305034	7227.FBpp0087045	0	0	0	0	0.965	0.152	0	0	0.969
mRpL14	mRpL30	3237672	3224150	7227.FBpp0305877	7227.FBpp0070650	0	0	0	0	0.914	0.711	0	0	0.974							CG1542	Hlc	3231566	3227339	7227.FBpp0085119	7227.FBpp0076917	0	0	0	0	0.884	0.745	0	0	0.969
Prosalpha5	Rpn9	3232030	3230899	7227.FBpp0086066	7227.FBpp0083860	0	0	0	0	0.783	0.888	0	0	0.974							Non1	CG6712	3232785	3228864	7227.FBpp0087637	7227.FBpp0079946	0	0	0	0	0.869	0.776	0	0	0.969
Rs1	CG8545	3232904	3232509	7227.FBpp0087865	7227.FBpp0087045	0	0	0	0	0.904	0.743	0	0	0.974							CG11030	dbe	3237330	3227743	7227.FBpp0304812	7227.FBpp0077694	0	0	0	0	0.882	0.749	0	0	0.969
l(3)72Dn	CG11030	3237625	3237330	7227.FBpp0305742	7227.FBpp0304812	0	0	0	0	0.873	0.808	0	0	0.974							Aatf	CG5645	3228359	3226764	7227.FBpp0078929	7227.FBpp0075756	0	0	0	0	0.895	0.721	0	0	0.969
CG4364	Rbm13	3228601	3224441	7227.FBpp0079445	7227.FBpp0071198	0	0	0	0	0.917	0.701	0	0	0.974							nop5	CG1789	3228392	3224440	7227.FBpp0078997	7227.FBpp0071194	0	0	0	0	0.789	0.862	0	0	0.969
l(1)G0004	CG1789	3227373	3224440	7227.FBpp0076990	7227.FBpp0071194	0	0	0	0	0.884	0.788	0	0	0.974							ppan	Nnp-1	3230664	3228921	7227.FBpp0083415	7227.FBpp0080052	0	0	0	0	0.919	0.636	0	0	0.969
Non1	pen	3232785	3227340	7227.FBpp0087637	7227.FBpp0076918	0	0	0	0	0.916	0.708	0	0	0.974							CG4866	l(3)07882	3232043	3230401	7227.FBpp0086096	7227.FBpp0082928	0	0	0	0	0.855	0.799	0	0	0.969
CG9667	crn	3229546	3224015	7227.FBpp0081305	7227.FBpp0070402	0	0	0	0	0.243	0.967	0	0	0.974							RpLP0-like	Nle	3232730	3227768	7227.FBpp0087511	7227.FBpp0077735	0	0	0	0	0.902	0.702	0	0	0.969
Mys45A	Ip259	3232816	3228690	7227.FBpp0087709	7227.FBpp0079607	0	0	0	0	0.853	0.832	0	0	0.974							CG9143	CG4364	3231810	3228601	7227.FBpp0085616	7227.FBpp0079445	0	0	0	0	0.897	0.713	0	0	0.969
Ns2	RpL24-like	3232028	3229852	7227.FBpp0086063	7227.FBpp0081879	0	0	0	0	0.871	0.81	0	0	0.974							CG4364	CG4806	3228601	3224998	7227.FBpp0079445	7227.FBpp0072239	0	0	0	0	0.92	0.63	0	0	0.969
nop5	CG1785	3228392	3224439	7227.FBpp0078997	7227.FBpp0071193	0	0	0	0	0.963	0.335	0	0	0.974							RpLP0-like	CG5728	3232730	3230983	7227.FBpp0087511	7227.FBpp0084016	0	0	0	0	0.914	0.657	0	0	0.969
pit	CG5800	3230741	3225985	7227.FBpp0083572	7227.FBpp0074227	0	0	0	0.787	0.937	0.613	0	0	0.974							Non3	Hlc	3230431	3227339	7227.FBpp0082984	7227.FBpp0076917	0	0	0	0	0.879	0.76	0	0	0.969
CG30349	l(2)09851	3232826	3231685	7227.FBpp0087731	7227.FBpp0085379	0	0	0	0	0.974	0	0	0	0.974							l(3)72Dn	CG1142	3237625	3229427	7227.FBpp0305742	7227.FBpp0081082	0	0	0	0	0.862	0.788	0	0	0.969
RpI12	CG18600	3230736	3230448	7227.FBpp0083564	7227.FBpp0083015	0	0	0	0	0.877	0.797	0	0	0.974							pen	Hlc	3227340	3227339	7227.FBpp0076918	7227.FBpp0076917	0	0	0	0	0.887	0.733	0	0	0.968
Rs1	CG1234	3232904	3229452	7227.FBpp0087865	7227.FBpp0081117	0	0	0	0	0.927	0.663	0	0	0.974							mRpL40	mRpL4	3229842	3229095	7227.FBpp0081860	7227.FBpp0080401	0	0	0	0	0.783	0.861	0	0	0.968
BCAS2	Tango4	3231305	3225582	7227.FBpp0084638	7227.FBpp0073459	0	0	0	0	0.204	0.968	0	0	0.974							Non3	CG1785	3230431	3224439	7227.FBpp0082984	7227.FBpp0071193	0	0	0	0	0.892	0.721	0	0	0.968
U3-55K	Sas10	3233307	3224185	7227.FBpp0090943	7227.FBpp0070719	0	0	0	0	0.877	0.799	0	0	0.974							Nopp140	CG5728	3237391	3230983	7227.FBpp0305034	7227.FBpp0084016	0	0	0	0	0.968	0	0	0	0.968
CG12288	nop5	3229144	3228392	7227.FBpp0080510	7227.FBpp0078997	0	0	0	0	0.934	0.613	0	0	0.973							nclb	CG4364	3232663	3228601	7227.FBpp0087323	7227.FBpp0079445	0	0	0	0	0.898	0.702	0	0	0.968
CG1234	CG9246	3229452	3229396	7227.FBpp0081117	7227.FBpp0081001	0	0	0	0	0.946	0.525	0	0	0.973							Aats-thr	Aats-gly	3228851	3226567	7227.FBpp0079914	7227.FBpp0075386	0	0	0	0	0.911	0.653	0	0	0.968
CycC	Cdk8	3230172	3226925	7227.FBpp0082469	7227.FBpp0076098	0	0	0	0	0.193	0.968	0	0	0.973							CG30349	RpI1	3232826	3232310	7227.FBpp0087731	7227.FBpp0086640	0	0	0	0	0.968	0	0	0	0.968
Rpn3	Prosalpha5	3235443	3232030	7227.FBpp0291495	7227.FBpp0086066	0	0	0	0	0.805	0.867	0	0	0.973							CG6937	CG12288	3230783	3229144	7227.FBpp0083659	7227.FBpp0080510	0	0	0	0	0.913	0.655	0	0	0.968
Mat89Ba	CG8939	3230297	3225845	7227.FBpp0082727	7227.FBpp0073943	0	0	0	0	0.973	0	0	0	0.973							CG2943	CG3501	3229526	3224756	7227.FBpp0081262	7227.FBpp0071818	0	0	0	0	0.103	0.965	0	0	0.968
CG1789	CG2875	3224440	3224096	7227.FBpp0071194	7227.FBpp0070561	0	0	0	0	0.868	0.808	0	0	0.973							mRpL32	mRpL19	3231568	3229596	7227.FBpp0085121	7227.FBpp0081384	0	0	0	0	0.789	0.855	0	0	0.968
CG30349	RpLP0-like	3232826	3232730	7227.FBpp0087731	7227.FBpp0087511	0	0	0	0	0.973	0	0	0	0.973							Ns2	CG6937	3232028	3230783	7227.FBpp0086063	7227.FBpp0083659	0	0	0	0	0.879	0.753	0	0	0.968
CG11030	CG2260	3237330	3224413	7227.FBpp0304812	7227.FBpp0071142	0	0	0	0	0.913	0.706	0	0	0.973							dbe	pen	3227743	3227340	7227.FBpp0077694	7227.FBpp0076918	0	0	0	0	0.911	0.654	0	0	0.968
CG11920	Mat89Ba	3231046	3230297	7227.FBpp0084144	7227.FBpp0082727	0	0	0	0	0.865	0.808	0	0	0.973							CG11137	CG3501	3228008	3224756	7227.FBpp0078227	7227.FBpp0071818	0	0	0	0	0.128	0.965	0	0	0.968
pen	CG7839	3227340	3226856	7227.FBpp0076918	7227.FBpp0075937	0	0	0	0	0.905	0.727	0	0	0.973							CG1142	l(1)G0004	3229427	3227373	7227.FBpp0081082	7227.FBpp0076990	0	0	0	0	0.858	0.788	0	0	0.968
mRpL4	mRpL15	3229095	3227838	7227.FBpp0080401	7227.FBpp0077885	0	0	0	0	0.8	0.871	0	0	0.973							CG1234	Nnp-1	3229452	3228921	7227.FBpp0081117	7227.FBpp0080052	0	0	0	0	0.918	0.627	0	0	0.968
CG13298	CG13900	3227234	3225112	7227.FBpp0076723	7227.FBpp0072494	0	0	0	0	0.056	0.973	0	0	0.973							pen	CG5800	3227340	3225985	7227.FBpp0076918	7227.FBpp0074227	0	0	0	0	0.954	0.34	0	0	0.968
U2A	CG11985	3232984	3229648	7227.FBpp0088015	7227.FBpp0081484	0	0	0	0	0.063	0.972	0	0	0.973							Cyp28d1	Cyp28d2	3228234	3228233	7227.FBpp0078698	7227.FBpp0078697	0	0	0	0.973	0.09	0.967	0	0	0.968
CG11985	CG3605	3229648	3227555	7227.FBpp0081484	7227.FBpp0077353	0	0	0	0	0.085	0.972	0	0	0.973							Rs1	Ns1	3232904	3230368	7227.FBpp0087865	7227.FBpp0082867	0	0	0	0	0.919	0.626	0	0	0.968
Mat89Ba	Aatf	3230297	3228359	7227.FBpp0082727	7227.FBpp0078929	0	0	0	0	0.884	0.778	0	0	0.973							Mkp3	rl	3237517	3234231	7227.FBpp0305422	7227.FBpp0112426	0	0	0	0	0.046	0.968	0	0	0.968
CG8545	CG12301	3232509	3226533	7227.FBpp0087045	7227.FBpp0075317	0	0	0	0	0.925	0.657	0	0	0.973							Aatf	CG5589	3228359	3226341	7227.FBpp0078929	7227.FBpp0074936	0	0	0	0	0.893	0.715	0	0	0.968
CG1542	Mat89Ba	3231566	3230297	7227.FBpp0085119	7227.FBpp0082727	0	0	0	0	0.901	0.739	0	0	0.973							Ns2	Non3	3232028	3230431	7227.FBpp0086063	7227.FBpp0082984	0	0	0	0	0.875	0.76	0	0	0.968
CG8939	CG32344	3225845	3225102	7227.FBpp0073943	7227.FBpp0072475	0	0	0	0	0.953	0.445	0	0	0.973							CG12301	bys	3226533	3224359	7227.FBpp0075317	7227.FBpp0071046	0	0	0	0	0.907	0.668	0	0	0.968
RpL24-like	CG8939	3229852	3225845	7227.FBpp0081879	7227.FBpp0073943	0	0	0	0	0.876	0.792	0	0	0.973							CG1142	Sas10	3229427	3224185	7227.FBpp0081082	7227.FBpp0070719	0	0	0	0	0.857	0.788	0	0	0.968
mRpL3	bonsai	3225828	3224736	7227.FBpp0073906	7227.FBpp0071771	0	0	0	0	0.847	0.835	0	0	0.973							mRpS10	mRpS29	3230190	3224727	7227.FBpp0082513	7227.FBpp0071753	0	0	0	0	0.771	0.867	0	0	0.968
CG13097	bys	3228527	3224359	7227.FBpp0079305	7227.FBpp0071046	0	0	0	0	0.894	0.761	0	0	0.973							nclb	CG8939	3232663	3225845	7227.FBpp0087323	7227.FBpp0073943	0	0	0	0	0.902	0.692	0	0	0.968
wcd	CG1789	3232155	3224440	7227.FBpp0086314	7227.FBpp0071194	0	0	0	0	0.864	0.812	0	0	0.973							mRpL19	mRpL15	3229596	3227838	7227.FBpp0081384	7227.FBpp0077885	0	0	0	0	0.772	0.867	0	0	0.968
CG7246	CG1789	3224490	3224440	7227.FBpp0071288	7227.FBpp0071194	0	0	0	0	0.881	0.788	0	0	0.973							CG1542	CG7839	3231566	3226856	7227.FBpp0085119	7227.FBpp0075937	0	0	0	0	0.887	0.732	0	0	0.968
CG12301	CG1789	3226533	3224440	7227.FBpp0075317	7227.FBpp0071194	0	0	0	0	0.882	0.788	0	0	0.973							Ns2	Nle	3232028	3227768	7227.FBpp0086063	7227.FBpp0077735	0	0	0	0	0.872	0.753	0	0	0.967
CG4849	l(3)72Ab	3231297	3226517	7227.FBpp0084626	7227.FBpp0075282	0	0	0	0	0.567	0.94	0	0	0.973							Nop56	RpI135	3230765	3227754	7227.FBpp0083625	7227.FBpp0077714	0	0	0	0	0.96	0.201	0	0	0.967
CG5728	Nnp-1	3230983	3228921	7227.FBpp0084016	7227.FBpp0080052	0	0	0	0	0.97	0.128	0	0	0.973							Non1	CG6724	3232785	3228777	7227.FBpp0087637	7227.FBpp0079780	0	0	0	0	0.879	0.744	0	0	0.967
nclb	CG5800	3232663	3225985	7227.FBpp0087323	7227.FBpp0074227	0	0	0	0	0.904	0.725	0	0	0.972							l(3)07882	l(2)34Fd	3230401	3229004	7227.FBpp0082928	7227.FBpp0080211	0	0	0	0	0.922	0.595	0	0	0.967
Mys45A	Nle	3232816	3227768	7227.FBpp0087709	7227.FBpp0077735	0	0	0	0	0.887	0.766	0	0	0.972							mRpL14	mRpS18A	3237672	3229592	7227.FBpp0305877	7227.FBpp0081380	0	0	0	0	0.887	0.726	0	0	0.967
U3-55K	CG2875	3233307	3224096	7227.FBpp0090943	7227.FBpp0070561	0	0	0	0	0.891	0.755	0	0	0.972							CG6724	pen	3228777	3227340	7227.FBpp0079780	7227.FBpp0076918	0	0	0	0	0.957	0.271	0	0	0.967
CG6937	CG32344	3230783	3225102	7227.FBpp0083659	7227.FBpp0072475	0	0	0	0	0.902	0.733	0	0	0.972							CG9253	Nnp-1	3229393	3228921	7227.FBpp0080997	7227.FBpp0080052	0	0	0	0	0.964	0.14	0	0	0.967
CG5589	CG11417	3226341	3223926	7227.FBpp0074936	7227.FBpp0070205	0	0	0	0	0.912	0.701	0	0	0.972							Ip259	CG32409	3228690	3227244	7227.FBpp0079607	7227.FBpp0076738	0	0	0	0	0.872	0.758	0	0	0.967
CG11985	CG10754	3229648	3226718	7227.FBpp0081484	7227.FBpp0075676	0	0	0	0	0.056	0.972	0	0	0.972							CG5728	CG2260	3230983	3224413	7227.FBpp0084016	7227.FBpp0071142	0	0	0	0	0.894	0.702	0	0	0.967
Rs1	CG4364	3232904	3228601	7227.FBpp0087865	7227.FBpp0079445	0	0	0	0	0.921	0.658	0	0	0.972							CG5589	CG2875	3226341	3224096	7227.FBpp0074936	7227.FBpp0070561	0	0	0	0	0.884	0.729	0	0	0.967
tsu	SmG	3232793	3225945	7227.FBpp0087648	7227.FBpp0074151	0	0	0	0	0.784	0.88	0	0	0.972							Ip259	CG3224	3228690	3224312	7227.FBpp0079607	7227.FBpp0070952	0	0	0	0	0.841	0.802	0	0	0.967
l(1)G0004	pen	3227373	3227340	7227.FBpp0076990	7227.FBpp0076918	0	0	0	0	0.96	0.332	0	0	0.972							Ns1	dbe	3230368	3227743	7227.FBpp0082867	7227.FBpp0077694	0	0	0	0	0.907	0.661	0	0	0.967
CG13097	l(1)G0004	3228527	3227373	7227.FBpp0079305	7227.FBpp0076990	0	0	0	0	0.867	0.799	0	0	0.972							RpLP0-like	Hlc	3232730	3227339	7227.FBpp0087511	7227.FBpp0076917	0	0	0	0	0.883	0.731	0	0	0.967
CG30349	l(3)07882	3232826	3230401	7227.FBpp0087731	7227.FBpp0082928	0	0	0	0	0.935	0.595	0	0	0.972							CG30349	CG6712	3232826	3228864	7227.FBpp0087731	7227.FBpp0079946	0	0	0	0	0.953	0.316	0	0	0.967
pit	CG2691	3230741	3225701	7227.FBpp0083572	7227.FBpp0073679	0	0	0	0	0.953	0.441	0	0	0.972							CG2943	CG11137	3229526	3228008	7227.FBpp0081262	7227.FBpp0078227	0	0	0	0	0.096	0.965	0	0	0.967
Non1	CG9246	3232785	3229396	7227.FBpp0087637	7227.FBpp0081001	0	0	0	0	0.898	0.743	0	0	0.972							Non1	CG9143	3232785	3231810	7227.FBpp0087637	7227.FBpp0085616	0	0	0	0	0.868	0.764	0	0	0.967
Rpb5	Rpb11	3237146	3229172	7227.FBpp0304268	7227.FBpp0080564	0	0	0	0	0.779	0.88	0	0	0.972							l(3)72Dn	CG4866	3237625	3232043	7227.FBpp0305742	7227.FBpp0086096	0	0	0	0	0.847	0.799	0	0	0.967
CG1542	Aatf	3231566	3228359	7227.FBpp0085119	7227.FBpp0078929	0	0	0	0	0.903	0.723	0	0	0.972							CG42388	Aats-met	3235586	3230110	7227.FBpp0292038	7227.FBpp0082356	0	0	0	0	0	0.967	0	0	0.967
pit	CG13097	3230741	3228527	7227.FBpp0083572	7227.FBpp0079305	0	0	0	0	0.896	0.74	0	0	0.972							CG1542	CG12288	3231566	3229144	7227.FBpp0085119	7227.FBpp0080510	0	0	0	0	0.94	0.485	0	0	0.967
Non1	CG32409	3232785	3227244	7227.FBpp0087637	7227.FBpp0076738	0	0	0	0	0.881	0.781	0	0	0.972							mRpL41	mRpL40	3232251	3229842	7227.FBpp0086531	7227.FBpp0081860	0	0	0	0	0.779	0.86	0	0	0.967
CG9107	CG2260	3228314	3224413	7227.FBpp0078856	7227.FBpp0071142	0	0	0	0	0.89	0.756	0	0	0.972							mRpL47	mRpL2	3229711	3226860	7227.FBpp0081599	7227.FBpp0075941	0	0	0	0	0.762	0.867	0	0	0.967
CG13900	snf	3225112	3224182	7227.FBpp0072494	7227.FBpp0070716	0	0	0	0	0.076	0.971	0	0	0.972							wcd	dbe	3232155	3227743	7227.FBpp0086314	7227.FBpp0077694	0	0	0	0	0.77	0.864	0	0	0.967
CG4364	pen	3228601	3227340	7227.FBpp0079445	7227.FBpp0076918	0	0	0	0	0.917	0.678	0	0	0.972							mRpS9	mRpL43	3229527	3224849	7227.FBpp0081263	7227.FBpp0071993	0	0	0	0	0.85	0.792	0	0	0.967
Ns1	RpL24-like	3230368	3229852	7227.FBpp0082867	7227.FBpp0081879	0	0	0	0	0.919	0.675	0	0	0.972							CG6750	CG3501	3228742	3224756	7227.FBpp0079711	7227.FBpp0071818	0	0	0	0	0.097	0.965	0	0	0.967
CG11985	Spx	3229648	3224265	7227.FBpp0081484	7227.FBpp0070859	0	0	0	0	0.088	0.97	0	0	0.972							CG11920	CG5589	3231046	3226341	7227.FBpp0084144	7227.FBpp0074936	0	0	0	0	0.896	0.699	0	0	0.967
wcd	CG5800	3232155	3225985	7227.FBpp0086314	7227.FBpp0074227	0	0	0	0	0.932	0.613	0	0	0.972							rl	Dsor1	3234231	3224466	7227.FBpp0112426	7227.FBpp0071248	0	0	0	0.602	0.061	0.967	0	0	0.967
snRNP-U1-C	SmE	3230515	3228469	7227.FBpp0083134	7227.FBpp0079182	0	0	0	0	0.783	0.88	0	0	0.972							mRpS9	mRpL46	3229527	3225189	7227.FBpp0081263	7227.FBpp0072659	0	0	0	0	0.849	0.792	0	0	0.967
CG5728	Sas10	3230983	3224185	7227.FBpp0084016	7227.FBpp0070719	0	0	0	0	0.934	0.595	0	0	0.972							CG1542	RpL24-like	3231566	3229852	7227.FBpp0085119	7227.FBpp0081879	0	0	0	0	0.921	0.595	0	0	0.967
CG9799	CG9246	3230047	3229396	7227.FBpp0082231	7227.FBpp0081001	0	0	0	0	0.921	0.667	0	0	0.972							Ip259	Rbm13	3228690	3224441	7227.FBpp0079607	7227.FBpp0071198	0	0	0	0	0.879	0.74	0	0	0.967
pit	Rbm13	3230741	3224441	7227.FBpp0083572	7227.FBpp0071198	0	0	0	0	0.901	0.736	0	0	0.972							Nnp-1	CG4364	3228921	3228601	7227.FBpp0080052	7227.FBpp0079445	0	0	0	0	0.884	0.722	0	0	0.966
CG12909	CG6712	3232700	3228864	7227.FBpp0087437	7227.FBpp0079946	0	0	0	0	0.971	0	0	0	0.971							pit	dbe	3230741	3227743	7227.FBpp0083572	7227.FBpp0077694	0	0	0	0	0.885	0.717	0	0	0.966
shrb	Vps24	3232813	3228186	7227.FBpp0087704	7227.FBpp0078598	0	0	0	0	0.198	0.965	0	0	0.971							Mat89Ba	kz	3230297	3224016	7227.FBpp0082727	7227.FBpp0070403	0	0	0	0	0.917	0.613	0	0	0.966
Ns1	Ip259	3230368	3228690	7227.FBpp0082867	7227.FBpp0079607	0	0	0	0	0.883	0.762	0	0	0.971							mRpL4	mRpL44	3229095	3228110	7227.FBpp0080401	7227.FBpp0078415	0	0	0	0	0.763	0.865	0	0	0.966
Rpb11	SmE	3229172	3228469	7227.FBpp0080564	7227.FBpp0079182	0	0	0	0	0.971	0	0	0	0.971							mRpL19	mRpL3	3229596	3225828	7227.FBpp0081384	7227.FBpp0073906	0	0	0	0	0.755	0.867	0	0	0.966
ppan	CG12288	3230664	3229144	7227.FBpp0083415	7227.FBpp0080510	0	0	0	0	0.92	0.655	0	0	0.971							CG1575	CG14805	3224386	3223967	7227.FBpp0071102	7227.FBpp0070299	0	0	0	0	0.756	0.867	0	0	0.966
Surf6	Nnp-1	3230594	3228921	7227.FBpp0083263	7227.FBpp0080052	0	0	0	0	0.908	0.7	0	0	0.971							wcd	CG5728	3232155	3230983	7227.FBpp0086314	7227.FBpp0084016	0	0	0	0	0.916	0.62	0	0	0.966
LSm3	SmD2	3230916	3229511	7227.FBpp0083893	7227.FBpp0081234	0	0	0	0.787	0.77	0.88	0	0	0.971							CG11920	CG6937	3231046	3230783	7227.FBpp0084144	7227.FBpp0083659	0	0	0	0	0.925	0.564	0	0	0.966
l(3)07882	l(1)G0004	3230401	3227373	7227.FBpp0082928	7227.FBpp0076990	0	0	0	0	0.863	0.799	0	0	0.971							RpS5b	RpL23	3230169	3224752	7227.FBpp0082465	7227.FBpp0071808	0	0	0	0	0.86	0.769	0	0	0.966
Prp19	CG4849	3231954	3231297	7227.FBpp0085902	7227.FBpp0084626	0	0	0	0	0.793	0.87	0	0	0.971							Nop56	Nsun2	3230765	3224140	7227.FBpp0083625	7227.FBpp0070637	0	0	0	0	0.955	0.268	0	0	0.966
mRpL23	mRpL54	3237021	3224571	7227.FBpp0303832	7227.FBpp0071462	0	0	0	0	0.927	0.628	0	0	0.971							nop5	CG4806	3228392	3224998	7227.FBpp0078997	7227.FBpp0072239	0	0	0	0	0.917	0.613	0	0	0.966
l(2)k09022	bys	3228379	3224359	7227.FBpp0078971	7227.FBpp0071046	0	0	0	0	0.908	0.702	0	0	0.971							CG1142	dbe	3229427	3227743	7227.FBpp0081082	7227.FBpp0077694	0	0	0	0	0.831	0.811	0	0	0.966
Non3	RpL24-like	3230431	3229852	7227.FBpp0082984	7227.FBpp0081879	0	0	0	0	0.905	0.708	0	0	0.971							Rs1	CG12288	3232904	3229144	7227.FBpp0087865	7227.FBpp0080510	0	0	0	0	0.885	0.717	0	0	0.966
CG9799	Hlc	3230047	3227339	7227.FBpp0082231	7227.FBpp0076917	0	0	0	0	0.897	0.731	0	0	0.971							CG5033	l(1)1Bi	3233132	3223872	7227.FBpp0088519	7227.FBpp0070114	0	0	0	0	0.963	0.131	0	0	0.966
CG11920	CG1142	3231046	3229427	7227.FBpp0084144	7227.FBpp0081082	0	0	0	0	0.871	0.788	0	0	0.971							Aatf	Hlc	3228359	3227339	7227.FBpp0078929	7227.FBpp0076917	0	0	0	0	0.881	0.727	0	0	0.966
CG13185	CG4554	3236742	3224719	7227.FBpp0302006	7227.FBpp0071744	0	0	0	0	0.971	0	0	0	0.971							l(2)09851	Hlc	3231685	3227339	7227.FBpp0085379	7227.FBpp0076917	0	0	0	0	0.912	0.635	0	0	0.966
CG11837	Nop56	3231353	3230765	7227.FBpp0084729	7227.FBpp0083625	0	0	0	0	0.971	0.048	0	0	0.971							l(3)72Dn	CG5589	3237625	3226341	7227.FBpp0305742	7227.FBpp0074936	0	0	0	0	0.915	0.613	0	0	0.966
ppan	Rbm13	3230664	3224441	7227.FBpp0083415	7227.FBpp0071198	0	0	0	0	0.896	0.736	0	0	0.971							pit	CG11417	3230741	3223926	7227.FBpp0083572	7227.FBpp0070205	0	0	0	0	0.881	0.725	0	0	0.966
mRpL32	mRpS10	3231568	3230190	7227.FBpp0085121	7227.FBpp0082513	0	0	0	0	0.837	0.835	0	0	0.971							CG9143	CG8939	3231810	3225845	7227.FBpp0085616	7227.FBpp0073943	0	0	0	0	0.943	0.438	0	0	0.966
Ns1	Nle	3230368	3227768	7227.FBpp0082867	7227.FBpp0077735	0	0	0	0	0.889	0.75	0	0	0.971							mRpL16	mRpL4	3237339	3229095	7227.FBpp0304831	7227.FBpp0080401	0	0	0	0	0.759	0.866	0	0	0.966
l(3)07882	CG1789	3230401	3224440	7227.FBpp0082928	7227.FBpp0071194	0	0	0	0	0.869	0.788	0	0	0.971							RpS5b	RpS24	3230169	3224769	7227.FBpp0082465	7227.FBpp0071846	0	0	0	0	0.855	0.769	0	0	0.965
CG13097	Aatf	3228527	3228359	7227.FBpp0079305	7227.FBpp0078929	0	0	0	0	0.881	0.758	0	0	0.97							CG10189	CG8078	3236992	3232818	7227.FBpp0303745	7227.FBpp0087712	0	0	0	0	0.347	0.949	0	0	0.965
Aatf	CG11417	3228359	3223926	7227.FBpp0078929	7227.FBpp0070205	0	0	0	0	0.894	0.729	0	0	0.97							CG9143	Hlc	3231810	3227339	7227.FBpp0085616	7227.FBpp0076917	0	0	0	0.597	0.885	0.713	0	0	0.965
RpLP0-like	RpL24-like	3232730	3229852	7227.FBpp0087511	7227.FBpp0081879	0	0	0	0	0.893	0.739	0	0	0.97							RpS5b	RpS21	3230169	3227532	7227.FBpp0082465	7227.FBpp0077309	0	0	0	0	0.857	0.769	0	0	0.965
tsu	SmD1	3232793	3226722	7227.FBpp0087648	7227.FBpp0075684	0	0	0	0	0.763	0.88	0	0	0.97							mRpL14	CG12848	3237672	3225053	7227.FBpp0305877	7227.FBpp0072342	0	0	0	0	0.884	0.711	0	0	0.965
CG11030	nop5	3237330	3228392	7227.FBpp0304812	7227.FBpp0078997	0	0	0	0	0.851	0.808	0	0	0.97							RpS5b	RpS2	3230169	3228636	7227.FBpp0082465	7227.FBpp0079500	0	0	0	0	0.857	0.769	0	0	0.965
mRpS5	mRpL40	3233769	3229842	7227.FBpp0110439	7227.FBpp0081860	0	0	0	0	0.83	0.835	0	0	0.97							mRpL9	mRpL3	3230198	3225828	7227.FBpp0082540	7227.FBpp0073906	0	0	0	0	0.746	0.868	0	0	0.965
CG9253	bys	3229393	3224359	7227.FBpp0080997	7227.FBpp0071046	0	0	0	0	0.966	0.153	0	0	0.97							RpS5b	RpS9	3230169	3226957	7227.FBpp0082465	7227.FBpp0076152	0	0	0	0	0.857	0.769	0	0	0.965
CG11837	bys	3231353	3224359	7227.FBpp0084729	7227.FBpp0071046	0	0	0	0	0.955	0.374	0	0	0.97							RpLP0-like	CG1234	3232730	3229452	7227.FBpp0087511	7227.FBpp0081117	0	0	0	0	0.89	0.699	0	0	0.965
CG9107	CG2875	3228314	3224096	7227.FBpp0078856	7227.FBpp0070561	0	0	0	0	0.859	0.797	0	0	0.97							RpS5b	RpL40	3230169	3227463	7227.FBpp0082465	7227.FBpp0077159	0	0	0	0	0.857	0.769	0	0	0.965
CG6937	CG3224	3230783	3224312	7227.FBpp0083659	7227.FBpp0070952	0	0	0	0	0.881	0.763	0	0	0.97							CG6712	CG4364	3228864	3228601	7227.FBpp0079946	7227.FBpp0079445	0	0	0	0	0.889	0.702	0	0	0.965
CG9246	Aatf	3229396	3228359	7227.FBpp0081001	7227.FBpp0078929	0	0	0	0	0.897	0.723	0	0	0.97							Ip259	CG1785	3228690	3224439	7227.FBpp0079607	7227.FBpp0071193	0	0	0	0	0.875	0.736	0	0	0.965
mRpL18	mRpL9	3232468	3230198	7227.FBpp0086965	7227.FBpp0082540	0	0	0	0	0.807	0.855	0	0	0.97							l(2)34Fd	CG2260	3229004	3224413	7227.FBpp0080211	7227.FBpp0071142	0	0	0	0	0.904	0.658	0	0	0.965
CG6937	CG2691	3230783	3225701	7227.FBpp0083659	7227.FBpp0073679	0	0	0	0	0.899	0.716	0	0	0.97							RpI1	Nop56	3232310	3230765	7227.FBpp0086640	7227.FBpp0083625	0	0	0	0	0.959	0.185	0	0	0.965
CG17266	SmD1	3231727	3226722	7227.FBpp0085477	7227.FBpp0075684	0	0	0	0	0.764	0.88	0	0	0.97							CG5033	Ip259	3233132	3228690	7227.FBpp0088519	7227.FBpp0079607	0	0	0	0	0.861	0.763	0	0	0.965
mRpL14	mRpS33	3237672	3230314	7227.FBpp0305877	7227.FBpp0082767	0	0	0	0	0.897	0.726	0	0	0.97							mRpL32	bonsai	3231568	3224736	7227.FBpp0085121	7227.FBpp0071771	0	0	0	0	0.796	0.835	0	0	0.965
CG30349	wcd	3232826	3232155	7227.FBpp0087731	7227.FBpp0086314	0	0	0	0	0.929	0.602	0	0	0.97							RpS5b	RpS13	3230169	3228541	7227.FBpp0082465	7227.FBpp0079328	0	0	0	0	0.855	0.769	0	0	0.965
Ns2	Ns1	3232028	3230368	7227.FBpp0086063	7227.FBpp0082867	0	0	0	0.697	0.883	0.754	0	0	0.97							RpLP0-like	Ns2	3232730	3232028	7227.FBpp0087511	7227.FBpp0086063	0	0	0	0	0.87	0.743	0	0	0.965
Nop56	l(1)G0004	3230765	3227373	7227.FBpp0083625	7227.FBpp0076990	0	0	0	0	0.859	0.799	0	0	0.97							mRpL11	mRpL4	3230139	3229095	7227.FBpp0082412	7227.FBpp0080401	0	0	0	0	0.757	0.865	0	0	0.965
CG8545	Rbm13	3232509	3224441	7227.FBpp0087045	7227.FBpp0071198	0	0	0	0	0.882	0.758	0	0	0.97							RpS30	RpS5b	3230644	3230169	7227.FBpp0083376	7227.FBpp0082465	0	0	0	0	0.857	0.769	0	0	0.965
l(2)k09022	Sas10	3228379	3224185	7227.FBpp0078971	7227.FBpp0070719	0	0	0	0	0.795	0.864	0	0	0.97							l(2)09851	l(2)34Fd	3231685	3229004	7227.FBpp0085379	7227.FBpp0080211	0	0	0	0	0.885	0.714	0	0	0.965
CG12320	holn1	3230454	3228695	7227.FBpp0083025	7227.FBpp0079616	0	0	0	0	0.047	0.97	0	0	0.97							CG5728	CG7246	3230983	3224490	7227.FBpp0084016	7227.FBpp0071288	0	0	0	0	0.867	0.75	0	0	0.965
mRpL23	mRpL47	3237021	3229711	7227.FBpp0303832	7227.FBpp0081599	0	0	0	0	0.788	0.865	0	0	0.97							CG4364	nop5	3228601	3228392	7227.FBpp0079445	7227.FBpp0078997	0	0	0	0	0.913	0.613	0	0	0.965
LSm7	SmG	3229133	3225945	7227.FBpp0080488	7227.FBpp0074151	0	0	0	0.874	0.767	0.88	0	0	0.97							CG11837	CG6937	3231353	3230783	7227.FBpp0084729	7227.FBpp0083659	0	0	0	0	0.923	0.564	0	0	0.965
l(2)34Fd	CG7246	3229004	3224490	7227.FBpp0080211	7227.FBpp0071288	0	0	0	0	0.885	0.753	0	0	0.97							RpLP0-like	l(1)G0004	3232730	3227373	7227.FBpp0087511	7227.FBpp0076990	0	0	0	0	0.962	0.132	0	0	0.965
mRpS18B	mRpS23	3229333	3228977	7227.FBpp0080870	7227.FBpp0080143	0	0	0	0	0.886	0.749	0	0	0.97							Mat89Ba	CG5589	3230297	3226341	7227.FBpp0082727	7227.FBpp0074936	0	0	0	0	0.914	0.613	0	0	0.965
CG5589	Sas10	3226341	3224185	7227.FBpp0074936	7227.FBpp0070719	0	0	0	0	0.927	0.613	0	0	0.97							ppan	CG4364	3230664	3228601	7227.FBpp0083415	7227.FBpp0079445	0	0	0	0	0.883	0.719	0	0	0.965
l(2)k09022	l(1)G0004	3228379	3227373	7227.FBpp0078971	7227.FBpp0076990	0	0	0	0	0.861	0.799	0	0	0.97							RpS5b	RpS25	3230169	3229833	7227.FBpp0082465	7227.FBpp0081845	0	0	0	0	0.855	0.769	0	0	0.965
Prp19	SmE	3231954	3228469	7227.FBpp0085902	7227.FBpp0079182	0	0	0	0	0.776	0.869	0	0	0.969							mRpL11	mRpL24	3230139	3228232	7227.FBpp0082412	7227.FBpp0078694	0	0	0	0	0.755	0.86	0	0	0.964
Non1	CG6712	3232785	3228864	7227.FBpp0087637	7227.FBpp0079946	0	0	0	0	0.869	0.776	0	0	0.969							Ns1	CG9246	3230368	3229396	7227.FBpp0082867	7227.FBpp0081001	0	0	0	0	0.961	0.125	0	0	0.964
CG4364	CG4806	3228601	3224998	7227.FBpp0079445	7227.FBpp0072239	0	0	0	0	0.92	0.63	0	0	0.969							pen	CG12301	3227340	3226533	7227.FBpp0076918	7227.FBpp0075317	0	0	0	0	0.905	0.638	0	0	0.964
CG9246	Ip259	3229396	3228690	7227.FBpp0081001	7227.FBpp0079607	0	0	0	0	0.859	0.792	0	0	0.969							CG6712	CG13097	3228864	3228527	7227.FBpp0079946	7227.FBpp0079305	0	0	0	0	0.903	0.65	0	0	0.964
CG10754	snf	3226718	3224182	7227.FBpp0075676	7227.FBpp0070716	0	0	0	0	0.2	0.963	0	0	0.969							Mat89Ba	CG3735	3230297	3224925	7227.FBpp0082727	7227.FBpp0072119	0	0	0	0	0.911	0.613	0	0	0.964
l(3)72Dn	CG1142	3237625	3229427	7227.FBpp0305742	7227.FBpp0081082	0	0	0	0	0.862	0.788	0	0	0.969							RpS5b	RpL35	3230169	3224208	7227.FBpp0082465	7227.FBpp0070766	0	0	0	0	0.855	0.764	0	0	0.964
nop5	CG1789	3228392	3224440	7227.FBpp0078997	7227.FBpp0071194	0	0	0	0	0.789	0.862	0	0	0.969							Surf6	CG4364	3230594	3228601	7227.FBpp0083263	7227.FBpp0079445	0	0	0	0	0.881	0.713	0	0	0.964
bonsai	mRpS29	3224736	3224727	7227.FBpp0071771	7227.FBpp0071753	0	0	0	0	0.783	0.865	0	0	0.969							mRpL19	mRpL46	3229596	3225189	7227.FBpp0081384	7227.FBpp0072659	0	0	0	0	0.752	0.861	0	0	0.964
CG1542	Hlc	3231566	3227339	7227.FBpp0085119	7227.FBpp0076917	0	0	0	0	0.884	0.745	0	0	0.969							CG9799	Aatf	3230047	3228359	7227.FBpp0082231	7227.FBpp0078929	0	0	0	0	0.874	0.731	0	0	0.964
ppan	Nnp-1	3230664	3228921	7227.FBpp0083415	7227.FBpp0080052	0	0	0	0	0.919	0.636	0	0	0.969							mRpL9	mRpL19	3230198	3229596	7227.FBpp0082540	7227.FBpp0081384	0	0	0	0	0.746	0.865	0	0	0.964
RpLP0-like	Nle	3232730	3227768	7227.FBpp0087511	7227.FBpp0077735	0	0	0	0	0.902	0.702	0	0	0.969							CG30349	l(1)G0004	3232826	3227373	7227.FBpp0087731	7227.FBpp0076990	0	0	0	0	0.915	0.595	0	0	0.964
CG3436	crn	3227787	3224015	7227.FBpp0077778	7227.FBpp0070402	0	0	0	0	0.215	0.962	0	0	0.969							CG3817	Nnp-1	3230166	3228921	7227.FBpp0082462	7227.FBpp0080052	0	0	0	0	0.88	0.716	0	0	0.964
LSm3	SmE	3230916	3228469	7227.FBpp0083893	7227.FBpp0079182	0	0	0	0	0.756	0.88	0	0	0.969							U3-55K	CG4866	3233307	3232043	7227.FBpp0090943	7227.FBpp0086096	0	0	0	0	0.746	0.864	0	0	0.964
Non3	Hlc	3230431	3227339	7227.FBpp0082984	7227.FBpp0076917	0	0	0	0	0.879	0.76	0	0	0.969							mRpL19	mRpS9	3229596	3229527	7227.FBpp0081384	7227.FBpp0081263	0	0	0	0	0.753	0.862	0	0	0.964
CG9143	CG4364	3231810	3228601	7227.FBpp0085616	7227.FBpp0079445	0	0	0	0	0.897	0.713	0	0	0.969							wuho	CG4045	3224268	3223977	7227.FBpp0070862	7227.FBpp0070317	0	0	0	0	0.757	0.861	0	0	0.964
Nopp140	CG8545	3237391	3232509	7227.FBpp0305034	7227.FBpp0087045	0	0	0	0	0.965	0.152	0	0	0.969							l(3)72Dn	dbe	3237625	3227743	7227.FBpp0305742	7227.FBpp0077694	0	0	0	0	0.75	0.864	0	0	0.964
mRpL9	mRpL24	3230198	3228232	7227.FBpp0082540	7227.FBpp0078694	0	0	0	0	0.779	0.868	0	0	0.969							CG11920	l(2)k09022	3231046	3228379	7227.FBpp0084144	7227.FBpp0078971	0	0	0	0	0.751	0.864	0	0	0.964
Aatf	CG5645	3228359	3226764	7227.FBpp0078929	7227.FBpp0075756	0	0	0	0	0.895	0.721	0	0	0.969							Nop56	CG2875	3230765	3224096	7227.FBpp0083625	7227.FBpp0070561	0	0	0	0	0.903	0.642	0	0	0.963
RpLP0-like	CG5728	3232730	3230983	7227.FBpp0087511	7227.FBpp0084016	0	0	0	0	0.914	0.657	0	0	0.969							U3-55K	bys	3233307	3224359	7227.FBpp0090943	7227.FBpp0071046	0	0	0	0	0.883	0.701	0	0	0.963
U2A	SmF	3232984	3232549	7227.FBpp0088015	7227.FBpp0087118	0	0	0	0	0.414	0.95	0	0	0.969							mRpS9	mRpS29	3229527	3224727	7227.FBpp0081263	7227.FBpp0071753	0	0	0	0	0.728	0.87	0	0	0.963
CG11107	Prp19	3233000	3231954	7227.FBpp0088040	7227.FBpp0085902	0	0	0	0	0.874	0.758	0	0	0.968							CG17490	RpS25	3235474	3229833	7227.FBpp0291581	7227.FBpp0081845	0	0	0	0	0.85	0.766	0	0	0.963
Ns2	CG6937	3232028	3230783	7227.FBpp0086063	7227.FBpp0083659	0	0	0	0	0.879	0.753	0	0	0.968							CG30349	l(2)34Fd	3232826	3229004	7227.FBpp0087731	7227.FBpp0080211	0	0	0	0	0.912	0.595	0	0	0.963
Prp19	CG13900	3231954	3225112	7227.FBpp0085902	7227.FBpp0072494	0	0	0	0	0.773	0.868	0	0	0.968							Mys45A	Ns1	3232816	3230368	7227.FBpp0087709	7227.FBpp0082867	0	0	0	0	0.942	0.386	0	0	0.963
CG2943	CG3501	3229526	3224756	7227.FBpp0081262	7227.FBpp0071818	0	0	0	0	0.103	0.965	0	0	0.968							CG17490	RpL23	3235474	3224752	7227.FBpp0291581	7227.FBpp0071808	0	0	0	0	0.85	0.766	0	0	0.963
pen	CG5800	3227340	3225985	7227.FBpp0076918	7227.FBpp0074227	0	0	0	0	0.954	0.34	0	0	0.968							l(3)07882	CG2691	3230401	3225701	7227.FBpp0082928	7227.FBpp0073679	0	0	0	0	0.921	0.55	0	0	0.963
CG1542	CG7839	3231566	3226856	7227.FBpp0085119	7227.FBpp0075937	0	0	0	0	0.887	0.732	0	0	0.968							Rs1	CG2691	3232904	3225701	7227.FBpp0087865	7227.FBpp0073679	0	0	0	0	0.911	0.607	0	0	0.963
nclb	CG4364	3232663	3228601	7227.FBpp0087323	7227.FBpp0079445	0	0	0	0	0.898	0.702	0	0	0.968							CG17490	RpS9	3235474	3226957	7227.FBpp0291581	7227.FBpp0076152	0	0	0	0	0.85	0.764	0	0	0.963
mRpL32	mRpL19	3231568	3229596	7227.FBpp0085121	7227.FBpp0081384	0	0	0	0	0.789	0.855	0	0	0.968							RpLP0-like	CG9286	3232730	3230078	7227.FBpp0087511	7227.FBpp0082298	0	0	0	0	0.963	0	0	0	0.963
Cyp28d1	Cyp28d2	3228234	3228233	7227.FBpp0078698	7227.FBpp0078697	0	0	0	0.973	0.09	0.967	0	0	0.968							pen	CG7728	3227340	3226390	7227.FBpp0076918	7227.FBpp0075034	0	0	0	0	0.963	0	0	0	0.963
Aats-thr	Aats-gly	3228851	3226567	7227.FBpp0079914	7227.FBpp0075386	0	0	0	0	0.911	0.653	0	0	0.968							CG7728	CG2691	3226390	3225701	7227.FBpp0075034	7227.FBpp0073679	0	0	0	0	0.951	0.273	0	0	0.963
nclb	CG8939	3232663	3225845	7227.FBpp0087323	7227.FBpp0073943	0	0	0	0	0.902	0.692	0	0	0.968							RpS5b	RpS27A	3230169	3228689	7227.FBpp0082465	7227.FBpp0079606	0	0	0	0	0.85	0.769	0	0	0.963
CG1142	Sas10	3229427	3224185	7227.FBpp0081082	7227.FBpp0070719	0	0	0	0	0.857	0.788	0	0	0.968							Rpn3	Prosbeta6	3235443	3226434	7227.FBpp0291495	7227.FBpp0075119	0	0	0	0	0.738	0.866	0	0	0.963
Nopp140	CG5728	3237391	3230983	7227.FBpp0305034	7227.FBpp0084016	0	0	0	0	0.968	0	0	0	0.968							CG3817	Rbm13	3230166	3224441	7227.FBpp0082462	7227.FBpp0071198	0	0	0	0	0.898	0.659	0	0	0.963
CG30349	RpI1	3232826	3232310	7227.FBpp0087731	7227.FBpp0086640	0	0	0	0	0.968	0	0	0	0.968							Non3	Aatf	3230431	3228359	7227.FBpp0082984	7227.FBpp0078929	0	0	0	0	0.873	0.725	0	0	0.963
Non3	CG1785	3230431	3224439	7227.FBpp0082984	7227.FBpp0071193	0	0	0	0	0.892	0.721	0	0	0.968							CG30349	CG12301	3232826	3226533	7227.FBpp0087731	7227.FBpp0075317	0	0	0	0	0.903	0.642	0	0	0.963
Rs1	Ns1	3232904	3230368	7227.FBpp0087865	7227.FBpp0082867	0	0	0	0	0.919	0.626	0	0	0.968							CG9143	CG6724	3231810	3228777	7227.FBpp0085616	7227.FBpp0079780	0	0	0	0	0.904	0.639	0	0	0.963
CG11137	CG3501	3228008	3224756	7227.FBpp0078227	7227.FBpp0071818	0	0	0	0	0.128	0.965	0	0	0.968							CG5033	bys	3233132	3224359	7227.FBpp0088519	7227.FBpp0071046	0	0	0	0	0.963	0	0	0	0.963
CG1234	Nnp-1	3229452	3228921	7227.FBpp0081117	7227.FBpp0080052	0	0	0	0	0.918	0.627	0	0	0.968							CG8235	CG12304	3232844	3226534	7227.FBpp0087757	7227.FBpp0075318	0	0	0	0	0.229	0.954	0	0	0.963
mRpL40	mRpL4	3229842	3229095	7227.FBpp0081860	7227.FBpp0080401	0	0	0	0	0.783	0.861	0	0	0.968							CG9246	CG6724	3229396	3228777	7227.FBpp0081001	7227.FBpp0079780	0	0	0	0	0.949	0.29	0	0	0.962
mRpL19	mRpL15	3229596	3227838	7227.FBpp0081384	7227.FBpp0077885	0	0	0	0	0.772	0.867	0	0	0.968							CG5033	RpI135	3233132	3227754	7227.FBpp0088519	7227.FBpp0077714	0	0	0	0	0.962	0.049	0	0	0.962
tsu	SmD3	3232793	3232536	7227.FBpp0087648	7227.FBpp0087094	0	0	0	0	0.744	0.88	0	0	0.968							l(3)72Dn	CG33506	3237625	3233308	7227.FBpp0305742	7227.FBpp0090944	0	0	0	0	0.854	0.752	0	0	0.962
SmD1	CG2021	3226722	3225197	7227.FBpp0075684	7227.FBpp0072674	0	0	0	0	0.744	0.88	0	0	0.968							CG9246	l(1)1Bi	3229396	3223872	7227.FBpp0081001	7227.FBpp0070114	0	0	0	0	0.962	0	0	0	0.962
pen	Hlc	3227340	3227339	7227.FBpp0076918	7227.FBpp0076917	0	0	0	0	0.887	0.733	0	0	0.968							CG13097	CG5645	3228527	3226764	7227.FBpp0079305	7227.FBpp0075756	0	0	0	0	0.889	0.671	0	0	0.962
CG12301	bys	3226533	3224359	7227.FBpp0075317	7227.FBpp0071046	0	0	0	0	0.907	0.668	0	0	0.968							CG30349	CG4866	3232826	3232043	7227.FBpp0087731	7227.FBpp0086096	0	0	0	0	0.814	0.808	0	0	0.962
CG6937	CG12288	3230783	3229144	7227.FBpp0083659	7227.FBpp0080510	0	0	0	0	0.913	0.655	0	0	0.968							CG9143	Non3	3231810	3230431	7227.FBpp0085616	7227.FBpp0082984	0	0	0	0	0.887	0.678	0	0	0.962
CG1142	l(1)G0004	3229427	3227373	7227.FBpp0081082	7227.FBpp0076990	0	0	0	0	0.858	0.788	0	0	0.968							CG4364	CG3224	3228601	3224312	7227.FBpp0079445	7227.FBpp0070952	0	0	0	0	0.847	0.764	0	0	0.962
Ns2	Non3	3232028	3230431	7227.FBpp0086063	7227.FBpp0082984	0	0	0	0	0.875	0.76	0	0	0.968							nclb	Nop56	3232663	3230765	7227.FBpp0087323	7227.FBpp0083625	0	0	0	0	0.951	0.266	0	0	0.962
CG13993	CG10635	3228297	3227308	7227.FBpp0078822	7227.FBpp0076858	0	0	0	0	0.481	0.942	0	0	0.968							CG3817	nop5	3230166	3228392	7227.FBpp0082462	7227.FBpp0078997	0	0	0	0	0.908	0.606	0	0	0.962
Aatf	CG5589	3228359	3226341	7227.FBpp0078929	7227.FBpp0074936	0	0	0	0	0.893	0.715	0	0	0.968							CG2691	CG3071	3225701	3224006	7227.FBpp0073679	7227.FBpp0070382	0	0	0	0	0.908	0.613	0	0	0.962
mRpS10	mRpS29	3230190	3224727	7227.FBpp0082513	7227.FBpp0071753	0	0	0	0	0.771	0.867	0	0	0.968							mRpL9	mRpL15	3230198	3227838	7227.FBpp0082540	7227.FBpp0077885	0	0	0	0	0.731	0.865	0	0	0.962
CG6750	CG3501	3228742	3224756	7227.FBpp0079711	7227.FBpp0071818	0	0	0	0	0.097	0.965	0	0	0.967							mRpL37	mRpL4	3235432	3229095	7227.FBpp0291479	7227.FBpp0080401	0	0	0	0	0.855	0.751	0	0	0.962
Prp19	SmD2	3231954	3229511	7227.FBpp0085902	7227.FBpp0081234	0	0	0	0	0.746	0.878	0	0	0.967							CG7728	CG8939	3226390	3225845	7227.FBpp0075034	7227.FBpp0073943	0	0	0	0	0.962	0	0	0	0.962
Non1	CG9143	3232785	3231810	7227.FBpp0087637	7227.FBpp0085616	0	0	0	0	0.868	0.764	0	0	0.967							CG9246	CG4806	3229396	3224998	7227.FBpp0081001	7227.FBpp0072239	0	0	0	0	0.944	0.349	0	0	0.962
CG9253	Nnp-1	3229393	3228921	7227.FBpp0080997	7227.FBpp0080052	0	0	0	0	0.964	0.14	0	0	0.967							CG17490	RpS13	3235474	3228541	7227.FBpp0291581	7227.FBpp0079328	0	0	0	0	0.85	0.762	0	0	0.962
mRpL14	mRpS18A	3237672	3229592	7227.FBpp0305877	7227.FBpp0081380	0	0	0	0	0.887	0.726	0	0	0.967							pit	CG32344	3230741	3225102	7227.FBpp0083572	7227.FBpp0072475	0	0	0	0.662	0.929	0.497	0	0	0.962
Ip259	Rbm13	3228690	3224441	7227.FBpp0079607	7227.FBpp0071198	0	0	0	0	0.879	0.74	0	0	0.967							CG5033	CG32344	3233132	3225102	7227.FBpp0088519	7227.FBpp0072475	0	0	0	0	0.957	0.163	0	0	0.962
mRpL41	mRpL40	3232251	3229842	7227.FBpp0086531	7227.FBpp0081860	0	0	0	0	0.779	0.86	0	0	0.967							RpL24-like	CG3224	3229852	3224312	7227.FBpp0081879	7227.FBpp0070952	0	0	0	0	0.887	0.68	0	0	0.962
SmB	SmD2	3235862	3229511	7227.FBpp0293061	7227.FBpp0081234	0	0	0	0	0.568	0.927	0	0	0.967							CG6724	CG9596	3228777	3228372	7227.FBpp0079780	7227.FBpp0078961	0	0	0	0	0.962	0	0	0	0.962
Non1	CG6724	3232785	3228777	7227.FBpp0087637	7227.FBpp0079780	0	0	0	0	0.879	0.744	0	0	0.967							CG17490	RpS2	3235474	3228636	7227.FBpp0291581	7227.FBpp0079500	0	0	0	0	0.85	0.76	0	0	0.962
CG11920	CG5589	3231046	3226341	7227.FBpp0084144	7227.FBpp0074936	0	0	0	0	0.896	0.699	0	0	0.967							CG17490	RpS21	3235474	3227532	7227.FBpp0291581	7227.FBpp0077309	0	0	0	0	0.85	0.761	0	0	0.962
mRpS9	mRpL46	3229527	3225189	7227.FBpp0081263	7227.FBpp0072659	0	0	0	0	0.849	0.792	0	0	0.967							CG8545	CG2691	3232509	3225701	7227.FBpp0087045	7227.FBpp0073679	0	0	0	0	0.962	0	0	0	0.962
CG11985	CG6610	3229648	3227254	7227.FBpp0081484	7227.FBpp0076756	0	0	0	0	0.741	0.88	0	0	0.967							Mat89Ba	bys	3230297	3224359	7227.FBpp0082727	7227.FBpp0071046	0	0	0	0	0.812	0.808	0	0	0.962
CG5589	CG2875	3226341	3224096	7227.FBpp0074936	7227.FBpp0070561	0	0	0	0	0.884	0.729	0	0	0.967							CG8545	RpL24-like	3232509	3229852	7227.FBpp0087045	7227.FBpp0081879	0	0	0	0	0.856	0.749	0	0	0.962
CG6724	pen	3228777	3227340	7227.FBpp0079780	7227.FBpp0076918	0	0	0	0	0.957	0.271	0	0	0.967							l(3)72Dn	kz	3237625	3224016	7227.FBpp0305742	7227.FBpp0070403	0	0	0	0	0.907	0.613	0	0	0.962
CG30349	CG6712	3232826	3228864	7227.FBpp0087731	7227.FBpp0079946	0	0	0	0	0.953	0.316	0	0	0.967							CG7728	CG4554	3226390	3224719	7227.FBpp0075034	7227.FBpp0071744	0	0	0	0	0.906	0.613	0	0	0.962
SmF	LSm3	3232549	3230916	7227.FBpp0087118	7227.FBpp0083893	0	0	0	0	0.736	0.88	0	0	0.967							RpI1	l(2)k09022	3232310	3228379	7227.FBpp0086640	7227.FBpp0078971	0	0	0	0	0.962	0	0	0	0.962
l(3)07882	l(2)34Fd	3230401	3229004	7227.FBpp0082928	7227.FBpp0080211	0	0	0	0	0.922	0.595	0	0	0.967							CG17490	RpL35	3235474	3224208	7227.FBpp0291581	7227.FBpp0070766	0	0	0	0	0.85	0.763	0	0	0.962
vret	Dsor1	3230823	3224466	7227.FBpp0083716	7227.FBpp0071248	0	0	0	0	0	0.967	0	0	0.967							CG17490	RpS27A	3235474	3228689	7227.FBpp0291581	7227.FBpp0079606	0	0	0	0	0.85	0.762	0	0	0.962
CG42388	Aats-met	3235586	3230110	7227.FBpp0292038	7227.FBpp0082356	0	0	0	0	0	0.967	0	0	0.967							CG17490	RpS30	3235474	3230644	7227.FBpp0291581	7227.FBpp0083376	0	0	0	0	0.85	0.756	0	0	0.961
l(3)72Ab	CG13900	3226517	3225112	7227.FBpp0075282	7227.FBpp0072494	0	0	0	0	0.764	0.867	0	0	0.967							CG5728	RpI135	3230983	3227754	7227.FBpp0084016	7227.FBpp0077714	0	0	0	0	0.958	0.1	0	0	0.961
CG5728	CG2260	3230983	3224413	7227.FBpp0084016	7227.FBpp0071142	0	0	0	0	0.894	0.702	0	0	0.967							pit	CG4806	3230741	3224998	7227.FBpp0083572	7227.FBpp0072239	0	0	0	0	0.901	0.63	0	0	0.961
Ip259	CG3224	3228690	3224312	7227.FBpp0079607	7227.FBpp0070952	0	0	0	0	0.841	0.802	0	0	0.967							CG9246	l(2)k09022	3229396	3228379	7227.FBpp0081001	7227.FBpp0078971	0	0	0	0	0.961	0	0	0	0.961
CG2807	CG6841	3237266	3226284	7227.FBpp0304617	7227.FBpp0074835	0	0	0	0	0.765	0.868	0	0	0.967							CG33506	CG3071	3233308	3224006	7227.FBpp0090944	7227.FBpp0070382	0	0	0	0	0.854	0.748	0	0	0.961
CG2943	CG11137	3229526	3228008	7227.FBpp0081262	7227.FBpp0078227	0	0	0	0	0.096	0.965	0	0	0.967							CG9246	Nnp-1	3229396	3228921	7227.FBpp0081001	7227.FBpp0080052	0	0	0	0	0.957	0.128	0	0	0.961
CG1542	CG12288	3231566	3229144	7227.FBpp0085119	7227.FBpp0080510	0	0	0	0	0.94	0.485	0	0	0.967							CG17490	RpS24	3235474	3224769	7227.FBpp0291581	7227.FBpp0071846	0	0	0	0	0.85	0.756	0	0	0.961
mRpS9	mRpL43	3229527	3224849	7227.FBpp0081263	7227.FBpp0071993	0	0	0	0	0.85	0.792	0	0	0.967							nclb	CG12288	3232663	3229144	7227.FBpp0087323	7227.FBpp0080510	0	0	0	0	0.878	0.7	0	0	0.961
Ns2	Nle	3232028	3227768	7227.FBpp0086063	7227.FBpp0077735	0	0	0	0	0.872	0.753	0	0	0.967							CG6724	Ip259	3228777	3228690	7227.FBpp0079780	7227.FBpp0079607	0	0	0	0	0.874	0.701	0	0	0.961
Ip259	CG32409	3228690	3227244	7227.FBpp0079607	7227.FBpp0076738	0	0	0	0	0.872	0.758	0	0	0.967							Rs1	CG32344	3232904	3225102	7227.FBpp0087865	7227.FBpp0072475	0	0	0	0.667	0.926	0.505	0	0	0.961
RpLP0-like	Hlc	3232730	3227339	7227.FBpp0087511	7227.FBpp0076917	0	0	0	0	0.883	0.731	0	0	0.967							tko	mRpS6	3236609	3225421	7227.FBpp0300988	7227.FBpp0073144	0	0	0	0	0.738	0.858	0	0	0.961
mRpL47	mRpL2	3229711	3226860	7227.FBpp0081599	7227.FBpp0075941	0	0	0	0	0.762	0.867	0	0	0.967							l(2)09851	CG6724	3231685	3228777	7227.FBpp0085379	7227.FBpp0079780	0	0	0	0.564	0.961	0	0	0	0.961
Nop56	RpI135	3230765	3227754	7227.FBpp0083625	7227.FBpp0077714	0	0	0	0	0.96	0.201	0	0	0.967							CG17490	RpL40	3235474	3227463	7227.FBpp0291581	7227.FBpp0077159	0	0	0	0	0.85	0.756	0	0	0.961
CG1542	RpL24-like	3231566	3229852	7227.FBpp0085119	7227.FBpp0081879	0	0	0	0	0.921	0.595	0	0	0.967							Ip259	pen	3228690	3227340	7227.FBpp0079607	7227.FBpp0076918	0	0	0	0	0.864	0.726	0	0	0.961
CG5033	l(1)1Bi	3233132	3223872	7227.FBpp0088519	7227.FBpp0070114	0	0	0	0	0.963	0.131	0	0	0.966							CG33506	CG11920	3233308	3231046	7227.FBpp0090944	7227.FBpp0084144	0	0	0	0	0.854	0.748	0	0	0.961
noi	snf	3228100	3224182	7227.FBpp0078400	7227.FBpp0070716	0	0	0	0	0.274	0.955	0	0	0.966							mRpL23	mRpS10	3237021	3230190	7227.FBpp0303832	7227.FBpp0082513	0	0	0	0	0.742	0.855	0	0	0.961
mRpL16	mRpL4	3237339	3229095	7227.FBpp0304831	7227.FBpp0080401	0	0	0	0	0.759	0.866	0	0	0.966							nclb	CG9143	3232663	3231810	7227.FBpp0087323	7227.FBpp0085616	0	0	0	0	0.894	0.649	0	0	0.961
wcd	CG5728	3232155	3230983	7227.FBpp0086314	7227.FBpp0084016	0	0	0	0	0.916	0.62	0	0	0.966							EF2	RpS5b	3237429	3230169	7227.FBpp0305182	7227.FBpp0082465	0	0	0	0	0.849	0.753	0	0	0.961
SmB	tsu	3235862	3232793	7227.FBpp0293061	7227.FBpp0087648	0	0	0	0	0.735	0.88	0	0	0.966							Mat89Ba	CG5800	3230297	3225985	7227.FBpp0082727	7227.FBpp0074227	0	0	0	0	0.904	0.613	0	0	0.961
nop5	CG4806	3228392	3224998	7227.FBpp0078997	7227.FBpp0072239	0	0	0	0	0.917	0.613	0	0	0.966							CG12301	CG5800	3226533	3225985	7227.FBpp0075317	7227.FBpp0074227	0	0	0	0	0.904	0.613	0	0	0.961
pit	CG11417	3230741	3223926	7227.FBpp0083572	7227.FBpp0070205	0	0	0	0	0.881	0.725	0	0	0.966							CG1234	CG32344	3229452	3225102	7227.FBpp0081117	7227.FBpp0072475	0	0	0	0	0.926	0.498	0	0	0.961
CG11920	CG6937	3231046	3230783	7227.FBpp0084144	7227.FBpp0083659	0	0	0	0	0.925	0.564	0	0	0.966							mRpL14	mRpL52	3237672	3232985	7227.FBpp0305877	7227.FBpp0088016	0	0	0	0	0.872	0.711	0	0	0.961
CG9143	CG8939	3231810	3225845	7227.FBpp0085616	7227.FBpp0073943	0	0	0	0	0.943	0.438	0	0	0.966							CG9253	CG32409	3229393	3227244	7227.FBpp0080997	7227.FBpp0076738	0	0	0	0	0.955	0.166	0	0	0.961
RpS5b	RpL23	3230169	3224752	7227.FBpp0082465	7227.FBpp0071808	0	0	0	0	0.86	0.769	0	0	0.966							l(3)07882	CG6712	3230401	3228864	7227.FBpp0082928	7227.FBpp0079946	0	0	0	0	0.913	0.575	0	0	0.961
Nnp-1	CG4364	3228921	3228601	7227.FBpp0080052	7227.FBpp0079445	0	0	0	0	0.884	0.722	0	0	0.966							l(2)34Fd	bys	3229004	3224359	7227.FBpp0080211	7227.FBpp0071046	0	0	0	0	0.888	0.671	0	0	0.961
Mat89Ba	kz	3230297	3224016	7227.FBpp0082727	7227.FBpp0070403	0	0	0	0	0.917	0.613	0	0	0.966							CG5033	Nsun2	3233132	3224140	7227.FBpp0088519	7227.FBpp0070637	0	0	0	0	0.941	0.371	0	0	0.961
mRpL19	mRpL3	3229596	3225828	7227.FBpp0081384	7227.FBpp0073906	0	0	0	0	0.755	0.867	0	0	0.966							Non1	CG7839	3232785	3226856	7227.FBpp0087637	7227.FBpp0075937	0	0	0	0	0.862	0.732	0	0	0.961
Nop56	Nsun2	3230765	3224140	7227.FBpp0083625	7227.FBpp0070637	0	0	0	0	0.955	0.268	0	0	0.966							CG33506	CG7246	3233308	3224490	7227.FBpp0090944	7227.FBpp0071288	0	0	0	0	0.852	0.751	0	0	0.961
Aatf	Hlc	3228359	3227339	7227.FBpp0078929	7227.FBpp0076917	0	0	0	0	0.881	0.727	0	0	0.966							CG6712	dbe	3228864	3227743	7227.FBpp0079946	7227.FBpp0077694	0	0	0	0	0.942	0.363	0	0	0.961
l(2)09851	Hlc	3231685	3227339	7227.FBpp0085379	7227.FBpp0076917	0	0	0	0	0.912	0.635	0	0	0.966							Sas10	kz	3224185	3224016	7227.FBpp0070719	7227.FBpp0070403	0	0	0	0	0.902	0.613	0	0	0.96
l(3)72Dn	CG5589	3237625	3226341	7227.FBpp0305742	7227.FBpp0074936	0	0	0	0	0.915	0.613	0	0	0.966							Rs1	CG12301	3232904	3226533	7227.FBpp0087865	7227.FBpp0075317	0	0	0	0	0.893	0.646	0	0	0.96
Rs1	CG12288	3232904	3229144	7227.FBpp0087865	7227.FBpp0080510	0	0	0	0	0.885	0.717	0	0	0.966							CG9246	CG32344	3229396	3225102	7227.FBpp0081001	7227.FBpp0072475	0	0	0	0	0.949	0.253	0	0	0.96
SmD3	CG2021	3232536	3225197	7227.FBpp0087094	7227.FBpp0072674	0	0	0	0	0.735	0.88	0	0	0.966							ppan	CG32409	3230664	3227244	7227.FBpp0083415	7227.FBpp0076738	0	0	0	0	0.96	0.049	0	0	0.96
mRpL4	mRpL44	3229095	3228110	7227.FBpp0080401	7227.FBpp0078415	0	0	0	0	0.763	0.865	0	0	0.966							Mat89Ba	CG7839	3230297	3226856	7227.FBpp0082727	7227.FBpp0075937	0	0	0	0	0.96	0	0	0	0.96
LSm7	SmE	3229133	3228469	7227.FBpp0080488	7227.FBpp0079182	0	0	0	0	0.641	0.911	0	0	0.966							Aats-ile	Aats-gly	3227969	3226567	7227.FBpp0078150	7227.FBpp0075386	0	0	0	0	0.892	0.649	0	0	0.96
CG1575	CG14805	3224386	3223967	7227.FBpp0071102	7227.FBpp0070299	0	0	0	0	0.756	0.867	0	0	0.966							CG5033	Mat89Ba	3233132	3230297	7227.FBpp0088519	7227.FBpp0082727	0	0	0	0	0.96	0	0	0	0.96
Rnp4F	CG9344	3233297	3224564	7227.FBpp0089396	7227.FBpp0071449	0	0	0	0	0.053	0.965	0	0	0.966							CG5033	l(2)k09022	3233132	3228379	7227.FBpp0088519	7227.FBpp0078971	0	0	0	0	0.96	0	0	0	0.96
RpLP0-like	Ns2	3232730	3232028	7227.FBpp0087511	7227.FBpp0086063	0	0	0	0	0.87	0.743	0	0	0.965							Non1	l(2)09851	3232785	3231685	7227.FBpp0087637	7227.FBpp0085379	0	0	0	0	0.879	0.689	0	0	0.96
RpI12	Rpb8	3230736	3227933	7227.FBpp0083564	7227.FBpp0078086	0	0	0	0	0.76	0.863	0	0	0.965							mRpL32	mRpS9	3231568	3229527	7227.FBpp0085121	7227.FBpp0081263	0	0	0	0	0.73	0.861	0	0	0.96
RpI1	Nop56	3232310	3230765	7227.FBpp0086640	7227.FBpp0083625	0	0	0	0	0.959	0.185	0	0	0.965							Hlc	CG32409	3227339	3227244	7227.FBpp0076917	7227.FBpp0076738	0	0	0	0	0.881	0.68	0	0	0.96
RpS5b	RpS13	3230169	3228541	7227.FBpp0082465	7227.FBpp0079328	0	0	0	0	0.855	0.769	0	0	0.965							CG9246	CG6712	3229396	3228864	7227.FBpp0081001	7227.FBpp0079946	0	0	0	0	0.947	0.28	0	0	0.96
Mat89Ba	CG5589	3230297	3226341	7227.FBpp0082727	7227.FBpp0074936	0	0	0	0	0.914	0.613	0	0	0.965							Mat89Ba	CG11417	3230297	3223926	7227.FBpp0082727	7227.FBpp0070205	0	0	0	0	0.902	0.613	0	0	0.96
RpS5b	RpS25	3230169	3229833	7227.FBpp0082465	7227.FBpp0081845	0	0	0	0	0.855	0.769	0	0	0.965							EF2	CG17490	3237429	3235474	7227.FBpp0305182	7227.FBpp0291581	0	0	0	0	0.85	0.748	0	0	0.96
l(2)34Fd	CG2260	3229004	3224413	7227.FBpp0080211	7227.FBpp0071142	0	0	0	0	0.904	0.658	0	0	0.965							CG5033	CG9143	3233132	3231810	7227.FBpp0088519	7227.FBpp0085616	0	0	0	0	0.937	0.395	0	0	0.96
CG4849	crn	3231297	3224015	7227.FBpp0084626	7227.FBpp0070402	0	0	0	0	0.473	0.936	0	0	0.965							CG5728	CG3071	3230983	3224006	7227.FBpp0084016	7227.FBpp0070382	0	0	0	0	0.884	0.673	0	0	0.96
CG6712	CG4364	3228864	3228601	7227.FBpp0079946	7227.FBpp0079445	0	0	0	0	0.889	0.702	0	0	0.965							Ns2	CG32409	3232028	3227244	7227.FBpp0086063	7227.FBpp0076738	0	0	0	0	0.873	0.702	0	0	0.96
CG10189	CG8078	3236992	3232818	7227.FBpp0303745	7227.FBpp0087712	0	0	0	0	0.347	0.949	0	0	0.965							CG11180	bys	3231781	3224359	7227.FBpp0085566	7227.FBpp0071046	0	0	0	0	0.902	0.613	0	0	0.96
RpS5b	RpS21	3230169	3227532	7227.FBpp0082465	7227.FBpp0077309	0	0	0	0	0.857	0.769	0	0	0.965							wcd	l(2)09851	3232155	3231685	7227.FBpp0086314	7227.FBpp0085379	0	0	0	0	0.96	0	0	0	0.96
CG2807	l(3)72Ab	3237266	3226517	7227.FBpp0304617	7227.FBpp0075282	0	0	0	0	0.748	0.869	0	0	0.965							CG6937	l(1)G0004	3230783	3227373	7227.FBpp0083659	7227.FBpp0076990	0	0	0	0	0.911	0.564	0	0	0.959
Gem3	Gem2	3237754	3236906	7227.FBpp0306223	7227.FBpp0303126	0	0	0	0	0.122	0.962	0	0	0.965							nop5	CG3756	3228392	3228206	7227.FBpp0078997	7227.FBpp0078633	0	0	0	0	0.899	0.613	0	0	0.959
RpS5b	RpS9	3230169	3226957	7227.FBpp0082465	7227.FBpp0076152	0	0	0	0	0.857	0.769	0	0	0.965							CG33506	CG9799	3233308	3230047	7227.FBpp0090944	7227.FBpp0082231	0	0	0	0	0.844	0.752	0	0	0.959
RpS30	RpS5b	3230644	3230169	7227.FBpp0083376	7227.FBpp0082465	0	0	0	0	0.857	0.769	0	0	0.965							CG33506	nop5	3233308	3228392	7227.FBpp0090944	7227.FBpp0078997	0	0	0	0	0.842	0.752	0	0	0.959
RpS5b	RpS2	3230169	3228636	7227.FBpp0082465	7227.FBpp0079500	0	0	0	0	0.857	0.769	0	0	0.965							RpLP0-like	CG11920	3232730	3231046	7227.FBpp0087511	7227.FBpp0084144	0	0	0	0	0.952	0.192	0	0	0.959
mRpL32	bonsai	3231568	3224736	7227.FBpp0085121	7227.FBpp0071771	0	0	0	0	0.796	0.835	0	0	0.965							Nop56	CG5800	3230765	3225985	7227.FBpp0083625	7227.FBpp0074227	0	0	0	0	0.936	0.382	0	0	0.959
RpLP0-like	l(1)G0004	3232730	3227373	7227.FBpp0087511	7227.FBpp0076990	0	0	0	0	0.962	0.132	0	0	0.965							Mat89Ba	Sas10	3230297	3224185	7227.FBpp0082727	7227.FBpp0070719	0	0	0	0	0.799	0.808	0	0	0.959
CG5033	Ip259	3233132	3228690	7227.FBpp0088519	7227.FBpp0079607	0	0	0	0	0.861	0.763	0	0	0.965							RpLP0-like	CG9143	3232730	3231810	7227.FBpp0087511	7227.FBpp0085616	0	0	0	0	0.888	0.651	0	0	0.959
CG11837	CG6937	3231353	3230783	7227.FBpp0084729	7227.FBpp0083659	0	0	0	0	0.923	0.564	0	0	0.965							mRpL40	CG6094	3229842	3228722	7227.FBpp0081860	7227.FBpp0079680	0	0	0	0	0.895	0.631	0	0	0.959
Ip259	CG1785	3228690	3224439	7227.FBpp0079607	7227.FBpp0071193	0	0	0	0	0.875	0.736	0	0	0.965							Ns1	CG32344	3230368	3225102	7227.FBpp0082867	7227.FBpp0072475	0	0	0	0	0.933	0.412	0	0	0.959
mRpL11	mRpL4	3230139	3229095	7227.FBpp0082412	7227.FBpp0080401	0	0	0	0	0.757	0.865	0	0	0.965							Non1	CG2691	3232785	3225701	7227.FBpp0087637	7227.FBpp0073679	0	0	0	0	0.918	0.522	0	0	0.959
fand	l(3)72Ab	3232361	3226517	7227.FBpp0086749	7227.FBpp0075282	0	0	0	0	0.442	0.941	0	0	0.965							pit	Hlc	3230741	3227339	7227.FBpp0083572	7227.FBpp0076917	0	0	0	0.622	0.881	0.676	0	0	0.959
l(2)09851	l(2)34Fd	3231685	3229004	7227.FBpp0085379	7227.FBpp0080211	0	0	0	0	0.885	0.714	0	0	0.965							CG3678	CG11137	3230340	3228008	7227.FBpp0082819	7227.FBpp0078227	0	0	0	0	0.152	0.953	0	0	0.959
SmD3	Prp19	3232536	3231954	7227.FBpp0087094	7227.FBpp0085902	0	0	0	0	0.746	0.871	0	0	0.965							CG3678	CG2943	3230340	3229526	7227.FBpp0082819	7227.FBpp0081262	0	0	0	0	0.155	0.953	0	0	0.959
mRpL14	CG12848	3237672	3225053	7227.FBpp0305877	7227.FBpp0072342	0	0	0	0	0.884	0.711	0	0	0.965							CG11920	pit	3231046	3230741	7227.FBpp0084144	7227.FBpp0083572	0	0	0	0	0.898	0.613	0	0	0.959
CG9143	Hlc	3231810	3227339	7227.FBpp0085616	7227.FBpp0076917	0	0	0	0.597	0.885	0.713	0	0	0.965							Mys45A	CG8939	3232816	3225845	7227.FBpp0087709	7227.FBpp0073943	0	0	0	0	0.959	0	0	0	0.959
RpS5b	RpS24	3230169	3224769	7227.FBpp0082465	7227.FBpp0071846	0	0	0	0	0.855	0.769	0	0	0.965							CG4364	CG1785	3228601	3224439	7227.FBpp0079445	7227.FBpp0071193	0	0	0	0	0.885	0.664	0	0	0.959
RpLP0-like	CG1234	3232730	3229452	7227.FBpp0087511	7227.FBpp0081117	0	0	0	0	0.89	0.699	0	0	0.965							CG6937	Hlc	3230783	3227339	7227.FBpp0083659	7227.FBpp0076917	0	0	0	0	0.911	0.564	0	0	0.959
CG5728	CG7246	3230983	3224490	7227.FBpp0084016	7227.FBpp0071288	0	0	0	0	0.867	0.75	0	0	0.965							CG33506	l(3)07882	3233308	3230401	7227.FBpp0090944	7227.FBpp0082928	0	0	0	0	0.844	0.748	0	0	0.959
mRpL9	mRpL3	3230198	3225828	7227.FBpp0082540	7227.FBpp0073906	0	0	0	0	0.746	0.868	0	0	0.965							U3-55K	CG5728	3233307	3230983	7227.FBpp0090943	7227.FBpp0084016	0	0	0	0	0.859	0.723	0	0	0.959
ppan	CG4364	3230664	3228601	7227.FBpp0083415	7227.FBpp0079445	0	0	0	0	0.883	0.719	0	0	0.965							CG6724	bys	3228777	3224359	7227.FBpp0079780	7227.FBpp0071046	0	0	0	0	0.954	0.149	0	0	0.959
CG4364	nop5	3228601	3228392	7227.FBpp0079445	7227.FBpp0078997	0	0	0	0	0.913	0.613	0	0	0.965							CG30349	CG32344	3232826	3225102	7227.FBpp0087731	7227.FBpp0072475	0	0	0	0	0.958	0.047	0	0	0.959
pen	CG12301	3227340	3226533	7227.FBpp0076918	7227.FBpp0075317	0	0	0	0	0.905	0.638	0	0	0.964							CG8545	Hlc	3232509	3227339	7227.FBpp0087045	7227.FBpp0076917	0	0	0	0	0.893	0.637	0	0	0.959
CG2807	CG7810	3237266	3228496	7227.FBpp0304617	7227.FBpp0079232	0	0	0	0	0	0.964	0	0	0.964							CG33506	CG2260	3233308	3224413	7227.FBpp0090944	7227.FBpp0071142	0	0	0	0	0.849	0.744	0	0	0.959
Mat89Ba	CG3735	3230297	3224925	7227.FBpp0082727	7227.FBpp0072119	0	0	0	0	0.911	0.613	0	0	0.964							CG5033	RpL24-like	3233132	3229852	7227.FBpp0088519	7227.FBpp0081879	0	0	0	0	0.878	0.675	0	0	0.958
mRpL11	mRpL24	3230139	3228232	7227.FBpp0082412	7227.FBpp0078694	0	0	0	0	0.755	0.86	0	0	0.964							CG33506	CG7728	3233308	3226390	7227.FBpp0090944	7227.FBpp0075034	0	0	0	0	0.843	0.749	0	0	0.958
mRpL19	mRpL46	3229596	3225189	7227.FBpp0081384	7227.FBpp0072659	0	0	0	0	0.752	0.861	0	0	0.964							CG11030	Sas10	3237330	3224185	7227.FBpp0304812	7227.FBpp0070719	0	0	0	0	0.861	0.715	0	0	0.958
CG30349	l(1)G0004	3232826	3227373	7227.FBpp0087731	7227.FBpp0076990	0	0	0	0	0.915	0.595	0	0	0.964							mRpL41	mRpL32	3232251	3231568	7227.FBpp0086531	7227.FBpp0085121	0	0	0	0	0.715	0.86	0	0	0.958
mRpL19	mRpS9	3229596	3229527	7227.FBpp0081384	7227.FBpp0081263	0	0	0	0	0.753	0.862	0	0	0.964							CG9246	CG5800	3229396	3225985	7227.FBpp0081001	7227.FBpp0074227	0	0	0	0	0.952	0.177	0	0	0.958
Surf6	CG4364	3230594	3228601	7227.FBpp0083263	7227.FBpp0079445	0	0	0	0	0.881	0.713	0	0	0.964							CG6937	CG11109	3230783	3228000	7227.FBpp0083659	7227.FBpp0078203	0	0	0	0	0.84	0.752	0	0	0.958
OstDelta	l(2)k12914	3233138	3228538	7227.FBpp0088527	7227.FBpp0079324	0	0	0	0	0.814	0.815	0	0	0.964							Non1	Nle	3232785	3227768	7227.FBpp0087637	7227.FBpp0077735	0	0	0	0	0.878	0.675	0	0	0.958
Spase12	Spase25	3231392	3225526	7227.FBpp0084801	7227.FBpp0073355	0	0	0	0	0.881	0.71	0	0	0.964							CG33506	wcd	3233308	3232155	7227.FBpp0090944	7227.FBpp0086314	0	0	0	0	0.852	0.73	0	0	0.958
CG11920	l(2)k09022	3231046	3228379	7227.FBpp0084144	7227.FBpp0078971	0	0	0	0	0.751	0.864	0	0	0.964							nop5	Aatf	3228392	3228359	7227.FBpp0078997	7227.FBpp0078929	0	0	0	0	0.896	0.613	0	0	0.958
CG3817	Nnp-1	3230166	3228921	7227.FBpp0082462	7227.FBpp0080052	0	0	0	0	0.88	0.716	0	0	0.964							mRpS10	mRpL4	3230190	3229095	7227.FBpp0082513	7227.FBpp0080401	0	0	0	0	0.759	0.835	0	0	0.958
RpS5b	RpL35	3230169	3224208	7227.FBpp0082465	7227.FBpp0070766	0	0	0	0	0.855	0.764	0	0	0.964							l(2)k09022	RpI135	3228379	3227754	7227.FBpp0078971	7227.FBpp0077714	0	0	0	0	0.958	0	0	0	0.958
CG9799	Aatf	3230047	3228359	7227.FBpp0082231	7227.FBpp0078929	0	0	0	0	0.874	0.731	0	0	0.964							CG5033	CG9799	3233132	3230047	7227.FBpp0088519	7227.FBpp0082231	0	0	0	0	0.958	0	0	0	0.958
Ns1	CG9246	3230368	3229396	7227.FBpp0082867	7227.FBpp0081001	0	0	0	0	0.961	0.125	0	0	0.964							CG11123	Sas10	3233001	3224185	7227.FBpp0088044	7227.FBpp0070719	0	0	0	0	0.896	0.613	0	0	0.958
wuho	CG4045	3224268	3223977	7227.FBpp0070862	7227.FBpp0070317	0	0	0	0	0.757	0.861	0	0	0.964							Mys45A	CG9253	3232816	3229393	7227.FBpp0087709	7227.FBpp0080997	0	0	0	0	0.958	0	0	0	0.958
mRpL9	mRpL19	3230198	3229596	7227.FBpp0082540	7227.FBpp0081384	0	0	0	0	0.746	0.865	0	0	0.964							CG11920	CG32409	3231046	3227244	7227.FBpp0084144	7227.FBpp0076738	0	0	0	0	0.958	0	0	0	0.958
CG6712	CG13097	3228864	3228527	7227.FBpp0079946	7227.FBpp0079305	0	0	0	0	0.903	0.65	0	0	0.964							mRpL32	mRpL46	3231568	3225189	7227.FBpp0085121	7227.FBpp0072659	0	0	0	0	0.758	0.835	0	0	0.958
mRpS9	mRpS29	3229527	3224727	7227.FBpp0081263	7227.FBpp0071753	0	0	0	0	0.728	0.87	0	0	0.963							CG5033	CG9253	3233132	3229393	7227.FBpp0088519	7227.FBpp0080997	0	0	0	0	0.952	0.163	0	0	0.958
U3-55K	bys	3233307	3224359	7227.FBpp0090943	7227.FBpp0071046	0	0	0	0	0.883	0.701	0	0	0.963							CG5728	dbe	3230983	3227743	7227.FBpp0084016	7227.FBpp0077694	0	0	0	0	0.866	0.701	0	0	0.958
RpLP0-like	CG9286	3232730	3230078	7227.FBpp0087511	7227.FBpp0082298	0	0	0	0	0.963	0	0	0	0.963							Nop56	Hlc	3230765	3227339	7227.FBpp0083625	7227.FBpp0076917	0	0	0	0	0.881	0.667	0	0	0.958
shrb	Vps2	3232813	3231153	7227.FBpp0087704	7227.FBpp0084340	0	0	0	0	0.657	0.898	0	0	0.963							Mys45A	RpL24-like	3232816	3229852	7227.FBpp0087709	7227.FBpp0081879	0	0	0	0	0.879	0.675	0	0	0.958
CG3817	Rbm13	3230166	3224441	7227.FBpp0082462	7227.FBpp0071198	0	0	0	0	0.898	0.659	0	0	0.963							RpI1	CG2691	3232310	3225701	7227.FBpp0086640	7227.FBpp0073679	0	0	0	0	0.958	0	0	0	0.958
CG1646	CG15440	3231334	3227450	7227.FBpp0084691	7227.FBpp0077144	0	0	0	0	0.051	0.962	0	0	0.963							Nopp140	Hlc	3237391	3227339	7227.FBpp0305034	7227.FBpp0076917	0	0	0	0	0.849	0.733	0	0	0.958
CG9143	CG6724	3231810	3228777	7227.FBpp0085616	7227.FBpp0079780	0	0	0	0	0.904	0.639	0	0	0.963							CG33506	Nop56	3233308	3230765	7227.FBpp0090944	7227.FBpp0083625	0	0	0	0	0.843	0.748	0	0	0.958
Rpn3	Prosbeta6	3235443	3226434	7227.FBpp0291495	7227.FBpp0075119	0	0	0	0	0.738	0.866	0	0	0.963							RpLP0-like	CG11109	3232730	3228000	7227.FBpp0087511	7227.FBpp0078203	0	0	0	0	0.844	0.743	0	0	0.958
Fs(2)Ket	sbr	3236090	3225485	7227.FBpp0294035	7227.FBpp0073267	0	0	0	0	0.057	0.962	0	0	0.963							mRpS10	mRpS9	3230190	3229527	7227.FBpp0082513	7227.FBpp0081263	0	0	0	0	0.714	0.862	0	0	0.958
l(3)07882	CG2691	3230401	3225701	7227.FBpp0082928	7227.FBpp0073679	0	0	0	0	0.921	0.55	0	0	0.963							CG9246	CG7728	3229396	3226390	7227.FBpp0081001	7227.FBpp0075034	0	0	0	0	0.957	0	0	0	0.957
Non3	Aatf	3230431	3228359	7227.FBpp0082984	7227.FBpp0078929	0	0	0	0	0.873	0.725	0	0	0.963							CG9143	Ip259	3231810	3228690	7227.FBpp0085616	7227.FBpp0079607	0	0	0	0	0.852	0.726	0	0	0.957
Rs1	CG2691	3232904	3225701	7227.FBpp0087865	7227.FBpp0073679	0	0	0	0	0.911	0.607	0	0	0.963							pit	RpL24-like	3230741	3229852	7227.FBpp0083572	7227.FBpp0081879	0	0	0	0	0.875	0.675	0	0	0.957
Nop56	CG2875	3230765	3224096	7227.FBpp0083625	7227.FBpp0070561	0	0	0	0	0.903	0.642	0	0	0.963							CG5033	CG11109	3233132	3228000	7227.FBpp0088519	7227.FBpp0078203	0	0	0	0	0.838	0.749	0	0	0.957
CG8235	CG12304	3232844	3226534	7227.FBpp0087757	7227.FBpp0075318	0	0	0	0	0.229	0.954	0	0	0.963							CG4364	Nle	3228601	3227768	7227.FBpp0079445	7227.FBpp0077735	0	0	0	0	0.864	0.702	0	0	0.957
CG5033	bys	3233132	3224359	7227.FBpp0088519	7227.FBpp0071046	0	0	0	0	0.963	0	0	0	0.963							Ns1	CG11109	3230368	3228000	7227.FBpp0082867	7227.FBpp0078203	0	0	0	0	0.842	0.745	0	0	0.957
Mys45A	Ns1	3232816	3230368	7227.FBpp0087709	7227.FBpp0082867	0	0	0	0	0.942	0.386	0	0	0.963							mRpL15	mRpS29	3227838	3224727	7227.FBpp0077885	7227.FBpp0071753	0	0	0	0	0.741	0.843	0	0	0.957
CG30349	l(2)34Fd	3232826	3229004	7227.FBpp0087731	7227.FBpp0080211	0	0	0	0	0.912	0.595	0	0	0.963							CG9143	CG4806	3231810	3224998	7227.FBpp0085616	7227.FBpp0072239	0	0	0	0	0.932	0.399	0	0	0.957
CG30349	CG12301	3232826	3226533	7227.FBpp0087731	7227.FBpp0075317	0	0	0	0	0.903	0.642	0	0	0.963							RpLP0-like	Nnp-1	3232730	3228921	7227.FBpp0087511	7227.FBpp0080052	0	0	0	0	0.898	0.595	0	0	0.957
CG9246	l(1)1Bi	3229396	3223872	7227.FBpp0081001	7227.FBpp0070114	0	0	0	0	0.962	0	0	0	0.962							CG6712	CG12301	3228864	3226533	7227.FBpp0079946	7227.FBpp0075317	0	0	0	0	0.898	0.593	0	0	0.957
CG9246	CG6724	3229396	3228777	7227.FBpp0081001	7227.FBpp0079780	0	0	0	0	0.949	0.29	0	0	0.962							Non1	CG11109	3232785	3228000	7227.FBpp0087637	7227.FBpp0078203	0	0	0	0	0.841	0.746	0	0	0.957
Mat89Ba	bys	3230297	3224359	7227.FBpp0082727	7227.FBpp0071046	0	0	0	0	0.812	0.808	0	0	0.962							CG33506	l(1)G0004	3233308	3227373	7227.FBpp0090944	7227.FBpp0076990	0	0	0	0	0.849	0.73	0	0	0.957
l(3)72Dn	CG33506	3237625	3233308	7227.FBpp0305742	7227.FBpp0090944	0	0	0	0	0.854	0.752	0	0	0.962							EF2	RpS24	3237429	3224769	7227.FBpp0305182	7227.FBpp0071846	0	0	0	0	0.584	0.9	0	0	0.957
CG9246	CG4806	3229396	3224998	7227.FBpp0081001	7227.FBpp0072239	0	0	0	0	0.944	0.349	0	0	0.962							CG30349	CG11920	3232826	3231046	7227.FBpp0087731	7227.FBpp0084144	0	0	0	0	0.9	0.595	0	0	0.957
CG4364	CG3224	3228601	3224312	7227.FBpp0079445	7227.FBpp0070952	0	0	0	0	0.847	0.764	0	0	0.962							CG4866	Sas10	3232043	3224185	7227.FBpp0086096	7227.FBpp0070719	0	0	0	0	0.694	0.868	0	0	0.957
CG11985	Rpb11	3229648	3229172	7227.FBpp0081484	7227.FBpp0080564	0	0	0	0	0.962	0	0	0	0.962							CG9799	CG4554	3230047	3224719	7227.FBpp0082231	7227.FBpp0071744	0	0	0	0	0.894	0.613	0	0	0.957
fand	l(2)37Cb	3232361	3229252	7227.FBpp0086749	7227.FBpp0080706	0	0	0	0	0.743	0.86	0	0	0.962							Non3	Nle	3230431	3227768	7227.FBpp0082984	7227.FBpp0077735	0	0	0	0	0.863	0.699	0	0	0.957
CG5033	RpI135	3233132	3227754	7227.FBpp0088519	7227.FBpp0077714	0	0	0	0	0.962	0.049	0	0	0.962							CG11123	nop5	3233001	3228392	7227.FBpp0088044	7227.FBpp0078997	0	0	0	0	0.895	0.613	0	0	0.957
CG8545	CG2691	3232509	3225701	7227.FBpp0087045	7227.FBpp0073679	0	0	0	0	0.962	0	0	0	0.962							l(2)k09022	CG2691	3228379	3225701	7227.FBpp0078971	7227.FBpp0073679	0	0	0	0	0.957	0	0	0	0.957
nclb	Nop56	3232663	3230765	7227.FBpp0087323	7227.FBpp0083625	0	0	0	0	0.951	0.266	0	0	0.962							CG11030	U3-55K	3237330	3233307	7227.FBpp0304812	7227.FBpp0090943	0	0	0	0	0.899	0.595	0	0	0.957
RpI1	l(2)k09022	3232310	3228379	7227.FBpp0086640	7227.FBpp0078971	0	0	0	0	0.962	0	0	0	0.962							CG33506	l(2)k09022	3233308	3228379	7227.FBpp0090944	7227.FBpp0078971	0	0	0	0	0.837	0.749	0	0	0.957
CG9143	Non3	3231810	3230431	7227.FBpp0085616	7227.FBpp0082984	0	0	0	0	0.887	0.678	0	0	0.962							l(3)72Dn	CG11123	3237625	3233001	7227.FBpp0305742	7227.FBpp0088044	0	0	0	0	0.894	0.613	0	0	0.957
CG2691	CG3071	3225701	3224006	7227.FBpp0073679	7227.FBpp0070382	0	0	0	0	0.908	0.613	0	0	0.962							ppan	pen	3230664	3227340	7227.FBpp0083415	7227.FBpp0076918	0	0	0	0	0.938	0.339	0	0	0.957
CG8545	RpL24-like	3232509	3229852	7227.FBpp0087045	7227.FBpp0081879	0	0	0	0	0.856	0.749	0	0	0.962							CG9922	Nat1	3230095	3226112	7227.FBpp0082333	7227.FBpp0074480	0	0	0	0	0.049	0.957	0	0	0.957
pit	CG32344	3230741	3225102	7227.FBpp0083572	7227.FBpp0072475	0	0	0	0.662	0.929	0.497	0	0	0.962							mRpL28	mRpS18A	3236975	3229592	7227.FBpp0303669	7227.FBpp0081380	0	0	0	0	0.727	0.851	0	0	0.957
mRpL37	mRpL4	3235432	3229095	7227.FBpp0291479	7227.FBpp0080401	0	0	0	0	0.855	0.751	0	0	0.962							CG7246	CG11417	3224490	3223926	7227.FBpp0071288	7227.FBpp0070205	0	0	0	0	0.894	0.613	0	0	0.957
RpL24-like	CG3224	3229852	3224312	7227.FBpp0081879	7227.FBpp0070952	0	0	0	0	0.887	0.68	0	0	0.962							CG6712	CG2260	3228864	3224413	7227.FBpp0079946	7227.FBpp0071142	0	0	0	0	0.906	0.565	0	0	0.957
CG13097	CG5645	3228527	3226764	7227.FBpp0079305	7227.FBpp0075756	0	0	0	0	0.889	0.671	0	0	0.962							Non1	ppan	3232785	3230664	7227.FBpp0087637	7227.FBpp0083415	0	0	0	0	0.852	0.726	0	0	0.957
mRpS5	mRpS29	3233769	3224727	7227.FBpp0110439	7227.FBpp0071753	0	0	0	0	0.729	0.869	0	0	0.962							Non1	CG3817	3232785	3230166	7227.FBpp0087637	7227.FBpp0082462	0	0	0	0	0.861	0.709	0	0	0.957
mRpL9	mRpL15	3230198	3227838	7227.FBpp0082540	7227.FBpp0077885	0	0	0	0	0.731	0.865	0	0	0.962							Ns2	CG8939	3232028	3225845	7227.FBpp0086063	7227.FBpp0073943	0	0	0	0	0.889	0.62	0	0	0.956
CG5033	CG32344	3233132	3225102	7227.FBpp0088519	7227.FBpp0072475	0	0	0	0	0.957	0.163	0	0	0.962							CG32409	CG5800	3227244	3225985	7227.FBpp0076738	7227.FBpp0074227	0	0	0	0	0.95	0.166	0	0	0.956
CG3817	nop5	3230166	3228392	7227.FBpp0082462	7227.FBpp0078997	0	0	0	0	0.908	0.606	0	0	0.962							CG30349	CG7246	3232826	3224490	7227.FBpp0087731	7227.FBpp0071288	0	0	0	0	0.897	0.595	0	0	0.956
Spx	snf	3224265	3224182	7227.FBpp0070859	7227.FBpp0070716	0	0	0	0	0.199	0.954	0	0	0.962							CG2875	kz	3224096	3224016	7227.FBpp0070561	7227.FBpp0070403	0	0	0	0	0.893	0.613	0	0	0.956
CG6724	CG9596	3228777	3228372	7227.FBpp0079780	7227.FBpp0078961	0	0	0	0	0.962	0	0	0	0.962							Ns1	Rbm13	3230368	3224441	7227.FBpp0082867	7227.FBpp0071198	0	0	0	0	0.896	0.595	0	0	0.956
l(3)72Dn	kz	3237625	3224016	7227.FBpp0305742	7227.FBpp0070403	0	0	0	0	0.907	0.613	0	0	0.962							mRpL14	tko	3237672	3236609	7227.FBpp0305877	7227.FBpp0300988	0	0	0	0	0.82	0.768	0	0	0.956
nclb	CG12288	3232663	3229144	7227.FBpp0087323	7227.FBpp0080510	0	0	0	0	0.878	0.7	0	0	0.961							pit	CG3817	3230741	3230166	7227.FBpp0083572	7227.FBpp0082462	0	0	0	0	0.851	0.718	0	0	0.956
CG5033	Nsun2	3233132	3224140	7227.FBpp0088519	7227.FBpp0070637	0	0	0	0	0.941	0.371	0	0	0.961							Surf6	CG8939	3230594	3225845	7227.FBpp0083263	7227.FBpp0073943	0	0	0	0	0.927	0.433	0	0	0.956
Ip259	pen	3228690	3227340	7227.FBpp0079607	7227.FBpp0076918	0	0	0	0	0.864	0.726	0	0	0.961							Hlc	CG12301	3227339	3226533	7227.FBpp0076917	7227.FBpp0075317	0	0	0	0	0.881	0.646	0	0	0.956
CG33506	CG11920	3233308	3231046	7227.FBpp0090944	7227.FBpp0084144	0	0	0	0	0.854	0.748	0	0	0.961							l(2)09851	pen	3231685	3227340	7227.FBpp0085379	7227.FBpp0076918	0	0	0	0	0.956	0	0	0	0.956
mRpL14	mRpL52	3237672	3232985	7227.FBpp0305877	7227.FBpp0088016	0	0	0	0	0.872	0.711	0	0	0.961							CG9107	dbe	3228314	3227743	7227.FBpp0078856	7227.FBpp0077694	0	0	0	0	0.898	0.588	0	0	0.956
SmB	SmE	3235862	3228469	7227.FBpp0293061	7227.FBpp0079182	0	0	0	0	0.695	0.88	0	0	0.961							mRpL41	mRpL47	3232251	3229711	7227.FBpp0086531	7227.FBpp0081599	0	0	0	0	0.701	0.861	0	0	0.956
CG9246	Nnp-1	3229396	3228921	7227.FBpp0081001	7227.FBpp0080052	0	0	0	0	0.957	0.128	0	0	0.961							mRpL43	bonsai	3224849	3224736	7227.FBpp0071993	7227.FBpp0071771	0	0	0	0	0.745	0.835	0	0	0.956
l(2)34Fd	bys	3229004	3224359	7227.FBpp0080211	7227.FBpp0071046	0	0	0	0	0.888	0.671	0	0	0.961							mRpL2	mRpL46	3226860	3225189	7227.FBpp0075941	7227.FBpp0072659	0	0	0	0	0.749	0.835	0	0	0.956
pit	CG4806	3230741	3224998	7227.FBpp0083572	7227.FBpp0072239	0	0	0	0	0.901	0.63	0	0	0.961							l(3)72Dn	Aatf	3237625	3228359	7227.FBpp0305742	7227.FBpp0078929	0	0	0	0	0.891	0.613	0	0	0.956
mRpL23	mRpS10	3237021	3230190	7227.FBpp0303832	7227.FBpp0082513	0	0	0	0	0.742	0.855	0	0	0.961							Ns2	nop5	3232028	3228392	7227.FBpp0086063	7227.FBpp0078997	0	0	0	0	0.882	0.643	0	0	0.956
CG9253	CG32409	3229393	3227244	7227.FBpp0080997	7227.FBpp0076738	0	0	0	0	0.955	0.166	0	0	0.961							Nop56	CG18600	3230765	3230448	7227.FBpp0083625	7227.FBpp0083015	0	0	0	0	0.936	0.334	0	0	0.956
l(3)07882	CG6712	3230401	3228864	7227.FBpp0082928	7227.FBpp0079946	0	0	0	0	0.913	0.575	0	0	0.961							CG4364	CG11109	3228601	3228000	7227.FBpp0079445	7227.FBpp0078203	0	0	0	0	0.844	0.732	0	0	0.956
CG4849	CG3436	3231297	3227787	7227.FBpp0084626	7227.FBpp0077778	0	0	0	0	0.348	0.943	0	0	0.961							CG1542	CG11109	3231566	3228000	7227.FBpp0085119	7227.FBpp0078203	0	0	0	0	0.843	0.733	0	0	0.956
Mat89Ba	CG5800	3230297	3225985	7227.FBpp0082727	7227.FBpp0074227	0	0	0	0	0.904	0.613	0	0	0.961							CG9253	pen	3229393	3227340	7227.FBpp0080997	7227.FBpp0076918	0	0	0	0	0.948	0.183	0	0	0.956
Nup154	Nup205	3233205	3226156	7227.FBpp0088820	7227.FBpp0074567	0	0	0	0	0.888	0.665	0	0	0.961							CG11920	CG4061	3231046	3223976	7227.FBpp0084144	7227.FBpp0070316	0	0	0	0	0.843	0.73	0	0	0.956
Bx42	crn	3237686	3224015	7227.FBpp0305943	7227.FBpp0070402	0	0	0	0	0.425	0.936	0	0	0.961							mRpL46	bonsai	3225189	3224736	7227.FBpp0072659	7227.FBpp0071771	0	0	0	0	0.748	0.835	0	0	0.956
CG2807	ncm	3237266	3229209	7227.FBpp0304617	7227.FBpp0080638	0	0	0	0	0.851	0.754	0	0	0.961							wcd	CG11417	3232155	3223926	7227.FBpp0086314	7227.FBpp0070205	0	0	0	0	0.893	0.613	0	0	0.956
CG12301	CG5800	3226533	3225985	7227.FBpp0075317	7227.FBpp0074227	0	0	0	0	0.904	0.613	0	0	0.961							mRpL3	mRpS29	3225828	3224727	7227.FBpp0073906	7227.FBpp0071753	0	0	0	0	0.736	0.843	0	0	0.956
nclb	CG9143	3232663	3231810	7227.FBpp0087323	7227.FBpp0085616	0	0	0	0	0.894	0.649	0	0	0.961							mRpL16	mRpS10	3237339	3230190	7227.FBpp0304831	7227.FBpp0082513	0	0	0	0	0.746	0.835	0	0	0.956
l(2)09851	CG6724	3231685	3228777	7227.FBpp0085379	7227.FBpp0079780	0	0	0	0.564	0.961	0	0	0	0.961							RpL24-like	CG32409	3229852	3227244	7227.FBpp0081879	7227.FBpp0076738	0	0	0	0	0.897	0.595	0	0	0.956
tko	mRpS6	3236609	3225421	7227.FBpp0300988	7227.FBpp0073144	0	0	0	0	0.738	0.858	0	0	0.961							dbe	Hlc	3227743	3227339	7227.FBpp0077694	7227.FBpp0076917	0	0	0	0	0.876	0.658	0	0	0.956
CG33506	CG7246	3233308	3224490	7227.FBpp0090944	7227.FBpp0071288	0	0	0	0	0.852	0.751	0	0	0.961							CG5033	l(3)07882	3233132	3230401	7227.FBpp0088519	7227.FBpp0082928	0	0	0	0	0.955	0	0	0	0.955
Rs1	CG32344	3232904	3225102	7227.FBpp0087865	7227.FBpp0072475	0	0	0	0.667	0.926	0.505	0	0	0.961							l(2)37Cg	CG5380	3237337	3236053	7227.FBpp0304829	7227.FBpp0293863	0	0	0	0	0.688	0.863	0	0	0.955
CG9246	l(2)k09022	3229396	3228379	7227.FBpp0081001	7227.FBpp0078971	0	0	0	0	0.961	0	0	0	0.961							CG6724	CG11109	3228777	3228000	7227.FBpp0079780	7227.FBpp0078203	0	0	0	0	0.848	0.72	0	0	0.955
Non1	CG7839	3232785	3226856	7227.FBpp0087637	7227.FBpp0075937	0	0	0	0	0.862	0.732	0	0	0.961							CG6937	CG1142	3230783	3229427	7227.FBpp0083659	7227.FBpp0081082	0	0	0	0	0.889	0.611	0	0	0.955
CG33506	CG3071	3233308	3224006	7227.FBpp0090944	7227.FBpp0070382	0	0	0	0	0.854	0.748	0	0	0.961							CG33506	CG2875	3233308	3224096	7227.FBpp0090944	7227.FBpp0070561	0	0	0	0	0.854	0.709	0	0	0.955
CG6724	Ip259	3228777	3228690	7227.FBpp0079780	7227.FBpp0079607	0	0	0	0	0.874	0.701	0	0	0.961							mRpS10	mRpL46	3230190	3225189	7227.FBpp0082513	7227.FBpp0072659	0	0	0	0	0.742	0.835	0	0	0.955
CG5728	RpI135	3230983	3227754	7227.FBpp0084016	7227.FBpp0077714	0	0	0	0	0.958	0.1	0	0	0.961							l(2)34Fd	Sas10	3229004	3224185	7227.FBpp0080211	7227.FBpp0070719	0	0	0	0	0.895	0.595	0	0	0.955
CG1234	CG32344	3229452	3225102	7227.FBpp0081117	7227.FBpp0072475	0	0	0	0	0.926	0.498	0	0	0.961							CG15100	Aats-arg	3231907	3225854	7227.FBpp0085809	7227.FBpp0073965	0	0	0	0	0.163	0.948	0	0	0.955
CG5033	Mat89Ba	3233132	3230297	7227.FBpp0088519	7227.FBpp0082727	0	0	0	0	0.96	0	0	0	0.96							l(3)07882	CG4554	3230401	3224719	7227.FBpp0082928	7227.FBpp0071744	0	0	0	0	0.889	0.613	0	0	0.955
Hlc	CG32409	3227339	3227244	7227.FBpp0076917	7227.FBpp0076738	0	0	0	0	0.881	0.68	0	0	0.96							RpS5b	RpL28	3230169	3225327	7227.FBpp0082465	7227.FBpp0072957	0	0	0	0	0.85	0.714	0	0	0.955
Cpsf100	Cpsf73	3231351	3230498	7227.FBpp0084726	7227.FBpp0083105	0	0	0	0.591	0.484	0.926	0	0	0.96							CG13097	Hlc	3228527	3227339	7227.FBpp0079305	7227.FBpp0076917	0	0	0	0	0.876	0.653	0	0	0.955
Aats-ile	Aats-gly	3227969	3226567	7227.FBpp0078150	7227.FBpp0075386	0	0	0	0	0.892	0.649	0	0	0.96							mRpL23	mRpS9	3237021	3229527	7227.FBpp0303832	7227.FBpp0081263	0	0	0	0	0.727	0.842	0	0	0.955
Non1	l(2)09851	3232785	3231685	7227.FBpp0087637	7227.FBpp0085379	0	0	0	0	0.879	0.689	0	0	0.96							pit	CG2875	3230741	3224096	7227.FBpp0083572	7227.FBpp0070561	0	0	0	0	0.955	0.053	0	0	0.955
CG5728	CG3071	3230983	3224006	7227.FBpp0084016	7227.FBpp0070382	0	0	0	0	0.884	0.673	0	0	0.96							l(3)07882	CG1234	3230401	3229452	7227.FBpp0082928	7227.FBpp0081117	0	0	0	0	0.955	0	0	0	0.955
Bx42	Tango4	3237686	3225582	7227.FBpp0305943	7227.FBpp0073459	0	0	0	0	0.414	0.935	0	0	0.96							Mat89Ba	CG3071	3230297	3224006	7227.FBpp0082727	7227.FBpp0070382	0	0	0	0	0.895	0.595	0	0	0.955
Rs1	CG12301	3232904	3226533	7227.FBpp0087865	7227.FBpp0075317	0	0	0	0	0.893	0.646	0	0	0.96							CG17652	CG1789	3237612	3224440	7227.FBpp0305723	7227.FBpp0071194	0	0	0	0	0.887	0.617	0	0	0.955
CG5033	CG9143	3233132	3231810	7227.FBpp0088519	7227.FBpp0085616	0	0	0	0	0.937	0.395	0	0	0.96							CG17652	dbe	3237612	3227743	7227.FBpp0305723	7227.FBpp0077694	0	0	0	0	0.888	0.613	0	0	0.955
Mat89Ba	CG7839	3230297	3226856	7227.FBpp0082727	7227.FBpp0075937	0	0	0	0	0.96	0	0	0	0.96							Rs1	CG9253	3232904	3229393	7227.FBpp0087865	7227.FBpp0080997	0	0	0	0.816	0.897	0.589	0	0	0.955
Sas10	kz	3224185	3224016	7227.FBpp0070719	7227.FBpp0070403	0	0	0	0	0.902	0.613	0	0	0.96							CG8545	CG7728	3232509	3226390	7227.FBpp0087045	7227.FBpp0075034	0	0	0	0	0.942	0.258	0	0	0.955
CG9246	CG6712	3229396	3228864	7227.FBpp0081001	7227.FBpp0079946	0	0	0	0	0.947	0.28	0	0	0.96							CG7839	CG7728	3226856	3226390	7227.FBpp0075937	7227.FBpp0075034	0	0	0	0	0.954	0.07	0	0	0.955
CG9246	CG32344	3229396	3225102	7227.FBpp0081001	7227.FBpp0072475	0	0	0	0	0.949	0.253	0	0	0.96							nop5	kz	3228392	3224016	7227.FBpp0078997	7227.FBpp0070403	0	0	0	0	0.889	0.613	0	0	0.955
Ns2	CG32409	3232028	3227244	7227.FBpp0086063	7227.FBpp0076738	0	0	0	0	0.873	0.702	0	0	0.96							l(3)07882	CG7839	3230401	3226856	7227.FBpp0082928	7227.FBpp0075937	0	0	0	0	0.955	0	0	0	0.955
mRpL32	mRpS9	3231568	3229527	7227.FBpp0085121	7227.FBpp0081263	0	0	0	0	0.73	0.861	0	0	0.96							CG30349	CG6724	3232826	3228777	7227.FBpp0087731	7227.FBpp0079780	0	0	0	0	0.955	0	0	0	0.955
CG11180	bys	3231781	3224359	7227.FBpp0085566	7227.FBpp0071046	0	0	0	0	0.902	0.613	0	0	0.96							CG30349	CG1142	3232826	3229427	7227.FBpp0087731	7227.FBpp0081082	0	0	0	0	0.871	0.662	0	0	0.954
CG5033	l(2)k09022	3233132	3228379	7227.FBpp0088519	7227.FBpp0078971	0	0	0	0	0.96	0	0	0	0.96							CG5800	CG9004	3225985	3225237	7227.FBpp0074227	7227.FBpp0072768	0	0	0	0	0.887	0.613	0	0	0.954
wcd	l(2)09851	3232155	3231685	7227.FBpp0086314	7227.FBpp0085379	0	0	0	0	0.96	0	0	0	0.96							mRpL47	mRpL44	3229711	3228110	7227.FBpp0081599	7227.FBpp0078415	0	0	0	0	0.679	0.863	0	0	0.954
Mat89Ba	CG11417	3230297	3223926	7227.FBpp0082727	7227.FBpp0070205	0	0	0	0	0.902	0.613	0	0	0.96							RpL24-like	CG6724	3229852	3228777	7227.FBpp0081879	7227.FBpp0079780	0	0	0	0	0.867	0.675	0	0	0.954
mRpS5	mRpS9	3233769	3229527	7227.FBpp0110439	7227.FBpp0081263	0	0	0	0	0.711	0.868	0	0	0.96							CG9107	bys	3228314	3224359	7227.FBpp0078856	7227.FBpp0071046	0	0	0	0	0.893	0.588	0	0	0.954
ppan	CG32409	3230664	3227244	7227.FBpp0083415	7227.FBpp0076738	0	0	0	0	0.96	0.049	0	0	0.96							Nnp-1	Ip259	3228921	3228690	7227.FBpp0080052	7227.FBpp0079607	0	0	0	0	0.851	0.71	0	0	0.954
rho-5	OstDelta	3233197	3233138	7227.FBpp0088796	7227.FBpp0088527	0	0	0	0	0.842	0.752	0	0	0.959							CG5728	CG8939	3230983	3225845	7227.FBpp0084016	7227.FBpp0073943	0	0	0	0	0.954	0.045	0	0	0.954
CG6937	l(1)G0004	3230783	3227373	7227.FBpp0083659	7227.FBpp0076990	0	0	0	0	0.911	0.564	0	0	0.959							CG5728	l(2)34Fd	3230983	3229004	7227.FBpp0084016	7227.FBpp0080211	0	0	0	0	0.892	0.595	0	0	0.954
Ns1	CG32344	3230368	3225102	7227.FBpp0082867	7227.FBpp0072475	0	0	0	0	0.933	0.412	0	0	0.959							Non1	CG13097	3232785	3228527	7227.FBpp0087637	7227.FBpp0079305	0	0	0	0	0.864	0.676	0	0	0.954
Nop56	CG5800	3230765	3225985	7227.FBpp0083625	7227.FBpp0074227	0	0	0	0	0.936	0.382	0	0	0.959							Ns2	CG1785	3232028	3224439	7227.FBpp0086063	7227.FBpp0071193	0	0	0	0	0.835	0.733	0	0	0.954
CG30349	CG32344	3232826	3225102	7227.FBpp0087731	7227.FBpp0072475	0	0	0	0	0.958	0.047	0	0	0.959							CG11109	CG8939	3228000	3225845	7227.FBpp0078203	7227.FBpp0073943	0	0	0	0	0.84	0.725	0	0	0.954
RpLP0-like	CG11920	3232730	3231046	7227.FBpp0087511	7227.FBpp0084144	0	0	0	0	0.952	0.192	0	0	0.959							CG33506	CG12301	3233308	3226533	7227.FBpp0090944	7227.FBpp0075317	0	0	0	0	0.837	0.73	0	0	0.954
CG6724	bys	3228777	3224359	7227.FBpp0079780	7227.FBpp0071046	0	0	0	0	0.954	0.149	0	0	0.959							CG1785	bys	3224439	3224359	7227.FBpp0071193	7227.FBpp0071046	0	0	0	0	0.954	0	0	0	0.954
CG4364	CG1785	3228601	3224439	7227.FBpp0079445	7227.FBpp0071193	0	0	0	0	0.885	0.664	0	0	0.959							Non3	CG11109	3230431	3228000	7227.FBpp0082984	7227.FBpp0078203	0	0	0	0	0.844	0.718	0	0	0.954
Non1	CG2691	3232785	3225701	7227.FBpp0087637	7227.FBpp0073679	0	0	0	0	0.918	0.522	0	0	0.959							CG30349	CG8939	3232826	3225845	7227.FBpp0087731	7227.FBpp0073943	0	0	0	0	0.954	0	0	0	0.954
CG8545	Hlc	3232509	3227339	7227.FBpp0087045	7227.FBpp0076917	0	0	0	0	0.893	0.637	0	0	0.959							Ns1	pen	3230368	3227340	7227.FBpp0082867	7227.FBpp0076918	0	0	0	0	0.94	0.271	0	0	0.954
CG6937	Hlc	3230783	3227339	7227.FBpp0083659	7227.FBpp0076917	0	0	0	0	0.911	0.564	0	0	0.959							CG17259	Aats-gly	3227554	3226567	7227.FBpp0077351	7227.FBpp0075386	0	0	0	0	0.954	0	0	0	0.954
nop5	CG3756	3228392	3228206	7227.FBpp0078997	7227.FBpp0078633	0	0	0	0	0.899	0.613	0	0	0.959							RpI135	CG32344	3227754	3225102	7227.FBpp0077714	7227.FBpp0072475	0	0	0	0	0.951	0.1	0	0	0.954
CG3678	CG2943	3230340	3229526	7227.FBpp0082819	7227.FBpp0081262	0	0	0	0	0.155	0.953	0	0	0.959							CG8461	dbe	3230158	3227743	7227.FBpp0082445	7227.FBpp0077694	0	0	0	0	0.886	0.606	0	0	0.953
CG33506	CG9799	3233308	3230047	7227.FBpp0090944	7227.FBpp0082231	0	0	0	0	0.844	0.752	0	0	0.959							CG4866	CG2875	3232043	3224096	7227.FBpp0086096	7227.FBpp0070561	0	0	0	0	0.875	0.642	0	0	0.953
Mys45A	CG8939	3232816	3225845	7227.FBpp0087709	7227.FBpp0073943	0	0	0	0	0.959	0	0	0	0.959							l(3)07882	CG9107	3230401	3228314	7227.FBpp0082928	7227.FBpp0078856	0	0	0	0	0.877	0.635	0	0	0.953
CG33506	l(3)07882	3233308	3230401	7227.FBpp0090944	7227.FBpp0082928	0	0	0	0	0.844	0.748	0	0	0.959							Aats-asp	Aats-ile	3237406	3227969	7227.FBpp0305104	7227.FBpp0078150	0	0	0	0	0.669	0.865	0	0	0.953
CG33506	CG2260	3233308	3224413	7227.FBpp0090944	7227.FBpp0071142	0	0	0	0	0.849	0.744	0	0	0.959							CG9143	dbe	3231810	3227743	7227.FBpp0085616	7227.FBpp0077694	0	0	0	0	0.864	0.667	0	0	0.953
pit	Hlc	3230741	3227339	7227.FBpp0083572	7227.FBpp0076917	0	0	0	0.622	0.881	0.676	0	0	0.959							CG4866	CG6937	3232043	3230783	7227.FBpp0086096	7227.FBpp0083659	0	0	0	0	0.887	0.603	0	0	0.953
U3-55K	CG5728	3233307	3230983	7227.FBpp0090943	7227.FBpp0084016	0	0	0	0	0.859	0.723	0	0	0.959							Mys45A	CG6937	3232816	3230783	7227.FBpp0087709	7227.FBpp0083659	0	0	0	0	0.897	0.564	0	0	0.953
Hsp83	Hsc70Cb	3237404	3235852	7227.FBpp0305095	7227.FBpp0292999	0	0	0	0	0.879	0.678	0	0	0.959							CG11109	pen	3228000	3227340	7227.FBpp0078203	7227.FBpp0076918	0	0	0	0	0.847	0.708	0	0	0.953
CG3678	CG11137	3230340	3228008	7227.FBpp0082819	7227.FBpp0078227	0	0	0	0	0.152	0.953	0	0	0.959							mRpL19	mRpS29	3229596	3224727	7227.FBpp0081384	7227.FBpp0071753	0	0	0	0	0.734	0.832	0	0	0.953
CG11920	pit	3231046	3230741	7227.FBpp0084144	7227.FBpp0083572	0	0	0	0	0.898	0.613	0	0	0.959							Ns1	CG4806	3230368	3224998	7227.FBpp0082867	7227.FBpp0072239	0	0	0	0	0.932	0.332	0	0	0.953
mRpL40	CG6094	3229842	3228722	7227.FBpp0081860	7227.FBpp0079680	0	0	0	0	0.895	0.631	0	0	0.959							CG5800	bys	3225985	3224359	7227.FBpp0074227	7227.FBpp0071046	0	0	0	0	0.93	0.356	0	0	0.953
tra2	x16	3233150	3228391	7227.FBpp0088562	7227.FBpp0078996	0	0	0	0	0.7	0.871	0	0	0.959							CG9799	dbe	3230047	3227743	7227.FBpp0082231	7227.FBpp0077694	0	0	0	0	0.662	0.867	0	0	0.953
RpLP0-like	CG9143	3232730	3231810	7227.FBpp0087511	7227.FBpp0085616	0	0	0	0	0.888	0.651	0	0	0.959							CG33506	Mat89Ba	3233308	3230297	7227.FBpp0090944	7227.FBpp0082727	0	0	0	0	0.826	0.742	0	0	0.953
Mat89Ba	Sas10	3230297	3224185	7227.FBpp0082727	7227.FBpp0070719	0	0	0	0	0.799	0.808	0	0	0.959							Nop56	Non3	3230765	3230431	7227.FBpp0083625	7227.FBpp0082984	0	0	0	0	0.952	0.068	0	0	0.953
CG33506	nop5	3233308	3228392	7227.FBpp0090944	7227.FBpp0078997	0	0	0	0	0.842	0.752	0	0	0.959							Nop56	CG12288	3230765	3229144	7227.FBpp0083625	7227.FBpp0080510	0	0	0	0	0.93	0.35	0	0	0.953
CG33506	Nop56	3233308	3230765	7227.FBpp0090944	7227.FBpp0083625	0	0	0	0	0.843	0.748	0	0	0.958							CG9143	CG32409	3231810	3227244	7227.FBpp0085616	7227.FBpp0076738	0	0	0	0	0.946	0.166	0	0	0.953
CG33506	wcd	3233308	3232155	7227.FBpp0090944	7227.FBpp0086314	0	0	0	0	0.852	0.73	0	0	0.958							CG6712	CG7246	3228864	3224490	7227.FBpp0079946	7227.FBpp0071288	0	0	0	0	0.894	0.575	0	0	0.953
CG11123	Sas10	3233001	3224185	7227.FBpp0088044	7227.FBpp0070719	0	0	0	0	0.896	0.613	0	0	0.958							pen	Sas10	3227340	3224185	7227.FBpp0076918	7227.FBpp0070719	0	0	0	0	0.953	0	0	0	0.953
Mys45A	RpL24-like	3232816	3229852	7227.FBpp0087709	7227.FBpp0081879	0	0	0	0	0.879	0.675	0	0	0.958							RpL24-like	Nnp-1	3229852	3228921	7227.FBpp0081879	7227.FBpp0080052	0	0	0	0	0.864	0.675	0	0	0.953
CG9667	l(1)10Bb	3229546	3225509	7227.FBpp0081305	7227.FBpp0073316	0	0	0	0	0.186	0.951	0	0	0.958							Ns2	CG1234	3232028	3229452	7227.FBpp0086063	7227.FBpp0081117	0	0	0	0	0.861	0.68	0	0	0.953
Mys45A	CG9253	3232816	3229393	7227.FBpp0087709	7227.FBpp0080997	0	0	0	0	0.958	0	0	0	0.958							l(2)09851	Nnp-1	3231685	3228921	7227.FBpp0085379	7227.FBpp0080052	0	0	0	0	0.952	0.05	0	0	0.953
CG5033	RpL24-like	3233132	3229852	7227.FBpp0088519	7227.FBpp0081879	0	0	0	0	0.878	0.675	0	0	0.958							CG6712	CG1789	3228864	3224440	7227.FBpp0079946	7227.FBpp0071194	0	0	0	0	0.898	0.555	0	0	0.953
CG6937	CG11109	3230783	3228000	7227.FBpp0083659	7227.FBpp0078203	0	0	0	0	0.84	0.752	0	0	0.958							CG7728	l(1)1Bi	3226390	3223872	7227.FBpp0075034	7227.FBpp0070114	0	0	0	0	0.953	0	0	0	0.953
mRpL41	mRpL32	3232251	3231568	7227.FBpp0086531	7227.FBpp0085121	0	0	0	0	0.715	0.86	0	0	0.958							CG9246	CG2691	3229396	3225701	7227.FBpp0081001	7227.FBpp0073679	0	0	0	0	0.947	0.151	0	0	0.953
RpI1	CG2691	3232310	3225701	7227.FBpp0086640	7227.FBpp0073679	0	0	0	0	0.958	0	0	0	0.958							CG7339	Rcp	3237048	3225924	7227.FBpp0303920	7227.FBpp0074115	0	0	0	0	0.187	0.945	0	0	0.953
Nopp140	Hlc	3237391	3227339	7227.FBpp0305034	7227.FBpp0076917	0	0	0	0	0.849	0.733	0	0	0.958							mRpL23	mRpL46	3237021	3225189	7227.FBpp0303832	7227.FBpp0072659	0	0	0	0	0.785	0.792	0	0	0.953
mRpS10	mRpL4	3230190	3229095	7227.FBpp0082513	7227.FBpp0080401	0	0	0	0	0.759	0.835	0	0	0.958							RpLP0-like	Rbm13	3232730	3224441	7227.FBpp0087511	7227.FBpp0071198	0	0	0	0	0.89	0.595	0	0	0.953
CG5033	CG9799	3233132	3230047	7227.FBpp0088519	7227.FBpp0082231	0	0	0	0	0.958	0	0	0	0.958							RpI1	CG4554	3232310	3224719	7227.FBpp0086640	7227.FBpp0071744	0	0	0	0	0.953	0	0	0	0.953
CG11920	CG32409	3231046	3227244	7227.FBpp0084144	7227.FBpp0076738	0	0	0	0	0.958	0	0	0	0.958							CG1542	CG1785	3231566	3224439	7227.FBpp0085119	7227.FBpp0071193	0	0	0	0	0.933	0.331	0	0	0.953
snRNP-U1-C	SmG	3230515	3225945	7227.FBpp0083134	7227.FBpp0074151	0	0	0	0	0.67	0.88	0	0	0.958							l(2)34Fd	CG12301	3229004	3226533	7227.FBpp0080211	7227.FBpp0075317	0	0	0	0	0.891	0.595	0	0	0.953
mRpS10	mRpS9	3230190	3229527	7227.FBpp0082513	7227.FBpp0081263	0	0	0	0	0.714	0.862	0	0	0.958							CG9630	CG2260	3229577	3224413	7227.FBpp0081355	7227.FBpp0071142	0	0	0	0	0.952	0.061	0	0	0.953
U2A	SmD2	3232984	3229511	7227.FBpp0088015	7227.FBpp0081234	0	0	0	0	0.259	0.945	0	0	0.958							CG13773	CG32409	3228394	3227244	7227.FBpp0079000	7227.FBpp0076738	0	0	0	0	0.953	0	0	0	0.953
mRpL32	mRpL46	3231568	3225189	7227.FBpp0085121	7227.FBpp0072659	0	0	0	0	0.758	0.835	0	0	0.958							CG9799	CG3735	3230047	3224925	7227.FBpp0082231	7227.FBpp0072119	0	0	0	0	0.884	0.613	0	0	0.953
CG11030	Sas10	3237330	3224185	7227.FBpp0304812	7227.FBpp0070719	0	0	0	0	0.861	0.715	0	0	0.958							mRpL14	CG14817	3237672	3223986	7227.FBpp0305877	7227.FBpp0070349	0	0	0	0	0.88	0.628	0	0	0.953
Non1	Nle	3232785	3227768	7227.FBpp0087637	7227.FBpp0077735	0	0	0	0	0.878	0.675	0	0	0.958							CG5033	CG3817	3233132	3230166	7227.FBpp0088519	7227.FBpp0082462	0	0	0	0	0.888	0.588	0	0	0.952
Nop56	Hlc	3230765	3227339	7227.FBpp0083625	7227.FBpp0076917	0	0	0	0	0.881	0.667	0	0	0.958							Mat89Ba	Dbp73D	3230297	3226427	7227.FBpp0082727	7227.FBpp0075106	0	0	0	0	0.943	0.188	0	0	0.952
CG5033	CG9253	3233132	3229393	7227.FBpp0088519	7227.FBpp0080997	0	0	0	0	0.952	0.163	0	0	0.958							RpL24-like	Nle	3229852	3227768	7227.FBpp0081879	7227.FBpp0077735	0	0	0	0	0.859	0.675	0	0	0.952
CG9246	CG5800	3229396	3225985	7227.FBpp0081001	7227.FBpp0074227	0	0	0	0	0.952	0.177	0	0	0.958							CG5033	CG32409	3233132	3227244	7227.FBpp0088519	7227.FBpp0076738	0	0	0	0	0.952	0	0	0	0.952
nop5	Aatf	3228392	3228359	7227.FBpp0078997	7227.FBpp0078929	0	0	0	0	0.896	0.613	0	0	0.958							U3-55K	CG30349	3233307	3232826	7227.FBpp0090943	7227.FBpp0087731	0	0	0	0	0.888	0.595	0	0	0.952
RpLP0-like	CG11109	3232730	3228000	7227.FBpp0087511	7227.FBpp0078203	0	0	0	0	0.844	0.743	0	0	0.958							l(2)34Fd	l(2)k09022	3229004	3228379	7227.FBpp0080211	7227.FBpp0078971	0	0	0	0	0.887	0.595	0	0	0.952
l(2)k09022	RpI135	3228379	3227754	7227.FBpp0078971	7227.FBpp0077714	0	0	0	0	0.958	0	0	0	0.958							Rs1	CG4806	3232904	3224998	7227.FBpp0087865	7227.FBpp0072239	0	0	0	0	0.93	0.343	0	0	0.952
l(3)72Dn	CG11123	3237625	3233001	7227.FBpp0305742	7227.FBpp0088044	0	0	0	0	0.894	0.613	0	0	0.957							pit	CG7839	3230741	3226856	7227.FBpp0083572	7227.FBpp0075937	0	0	0	0	0.93	0.346	0	0	0.952
Non1	ppan	3232785	3230664	7227.FBpp0087637	7227.FBpp0083415	0	0	0	0	0.852	0.726	0	0	0.957							Non3	CG12301	3230431	3226533	7227.FBpp0082984	7227.FBpp0075317	0	0	0	0	0.88	0.623	0	0	0.952
CG11030	U3-55K	3237330	3233307	7227.FBpp0304812	7227.FBpp0090943	0	0	0	0	0.899	0.595	0	0	0.957							CG18600	CG32409	3230448	3227244	7227.FBpp0083015	7227.FBpp0076738	0	0	0	0	0.952	0	0	0	0.952
mRpL28	mRpS18A	3236975	3229592	7227.FBpp0303669	7227.FBpp0081380	0	0	0	0	0.727	0.851	0	0	0.957							CG11030	CG6937	3237330	3230783	7227.FBpp0304812	7227.FBpp0083659	0	0	0	0	0.894	0.564	0	0	0.952
mRpL15	mRpS29	3227838	3224727	7227.FBpp0077885	7227.FBpp0071753	0	0	0	0	0.741	0.843	0	0	0.957							Spase22-23	Spase12	3236001	3231392	7227.FBpp0293581	7227.FBpp0084801	0	0	0	0	0.938	0.253	0	0	0.952
CG9922	Nat1	3230095	3226112	7227.FBpp0082333	7227.FBpp0074480	0	0	0	0	0.049	0.957	0	0	0.957							wcd	l(2)34Fd	3232155	3229004	7227.FBpp0086314	7227.FBpp0080211	0	0	0	0	0.887	0.595	0	0	0.952
pit	RpL24-like	3230741	3229852	7227.FBpp0083572	7227.FBpp0081879	0	0	0	0	0.875	0.675	0	0	0.957							CG17652	Sas10	3237612	3224185	7227.FBpp0305723	7227.FBpp0070719	0	0	0	0	0.881	0.617	0	0	0.952
CG9143	CG4806	3231810	3224998	7227.FBpp0085616	7227.FBpp0072239	0	0	0	0	0.932	0.399	0	0	0.957							mRpL14	mRpL16	3237672	3237339	7227.FBpp0305877	7227.FBpp0304831	0	0	0	0	0.662	0.865	0	0	0.952
snRNP-U1-C	SmD2	3230515	3229511	7227.FBpp0083134	7227.FBpp0081234	0	0	0	0	0.659	0.88	0	0	0.957							Nop56	l(2)34Fd	3230765	3229004	7227.FBpp0083625	7227.FBpp0080211	0	0	0	0	0.887	0.595	0	0	0.952
CG30349	CG11920	3232826	3231046	7227.FBpp0087731	7227.FBpp0084144	0	0	0	0	0.9	0.595	0	0	0.957							Nop56	CG5589	3230765	3226341	7227.FBpp0083625	7227.FBpp0074936	0	0	0	0	0.938	0.266	0	0	0.952
CG33506	l(2)k09022	3233308	3228379	7227.FBpp0090944	7227.FBpp0078971	0	0	0	0	0.837	0.749	0	0	0.957							mRpL19	bonsai	3229596	3224736	7227.FBpp0081384	7227.FBpp0071771	0	0	0	0	0.723	0.835	0	0	0.952
Non1	CG3817	3232785	3230166	7227.FBpp0087637	7227.FBpp0082462	0	0	0	0	0.861	0.709	0	0	0.957							CG6712	l(1)G0004	3228864	3227373	7227.FBpp0079946	7227.FBpp0076990	0	0	0	0	0.929	0.363	0	0	0.952
CG11123	nop5	3233001	3228392	7227.FBpp0088044	7227.FBpp0078997	0	0	0	0	0.895	0.613	0	0	0.957							CG4866	nop5	3232043	3228392	7227.FBpp0086096	7227.FBpp0078997	0	0	0	0	0.668	0.864	0	0	0.952
CG33506	l(1)G0004	3233308	3227373	7227.FBpp0090944	7227.FBpp0076990	0	0	0	0	0.849	0.73	0	0	0.957							CG11030	CG7728	3237330	3226390	7227.FBpp0304812	7227.FBpp0075034	0	0	0	0	0.887	0.595	0	0	0.952
RpLP0-like	Nnp-1	3232730	3228921	7227.FBpp0087511	7227.FBpp0080052	0	0	0	0	0.898	0.595	0	0	0.957							nop5	CG5645	3228392	3226764	7227.FBpp0078997	7227.FBpp0075756	0	0	0	0	0.88	0.613	0	0	0.951
CG7358	vir	3226075	3224823	7227.FBpp0074423	7227.FBpp0071946	0	0	0	0	0.102	0.954	0	0	0.957							CG5728	l(1)1Bi	3230983	3223872	7227.FBpp0084016	7227.FBpp0070114	0	0	0	0	0.951	0	0	0	0.951
CG9143	Ip259	3231810	3228690	7227.FBpp0085616	7227.FBpp0079607	0	0	0	0	0.852	0.726	0	0	0.957							pit	l(2)k09022	3230741	3228379	7227.FBpp0083572	7227.FBpp0078971	0	0	0	0	0.948	0.103	0	0	0.951
SmB	SmD3	3235862	3232536	7227.FBpp0293061	7227.FBpp0087094	0	0	0	0	0.63	0.888	0	0	0.957							CG5033	CG2691	3233132	3225701	7227.FBpp0088519	7227.FBpp0073679	0	0	0	0	0.951	0	0	0	0.951
ppan	pen	3230664	3227340	7227.FBpp0083415	7227.FBpp0076918	0	0	0	0	0.938	0.339	0	0	0.957							mRpL19	mRpL43	3229596	3224849	7227.FBpp0081384	7227.FBpp0071993	0	0	0	0	0.665	0.862	0	0	0.951
Ns1	CG11109	3230368	3228000	7227.FBpp0082867	7227.FBpp0078203	0	0	0	0	0.842	0.745	0	0	0.957							CG15100	Aats-gln	3231907	3231096	7227.FBpp0085809	7227.FBpp0084240	0	0	0	0	0.188	0.943	0	0	0.951
CG4364	Nle	3228601	3227768	7227.FBpp0079445	7227.FBpp0077735	0	0	0	0	0.864	0.702	0	0	0.957							CG3817	CG4364	3230166	3228601	7227.FBpp0082462	7227.FBpp0079445	0	0	0	0	0.88	0.608	0	0	0.951
CG6712	CG12301	3228864	3226533	7227.FBpp0079946	7227.FBpp0075317	0	0	0	0	0.898	0.593	0	0	0.957							pen	Nsun2	3227340	3224140	7227.FBpp0076918	7227.FBpp0070637	0	0	0	0	0.93	0.336	0	0	0.951
CG5033	CG11109	3233132	3228000	7227.FBpp0088519	7227.FBpp0078203	0	0	0	0	0.838	0.749	0	0	0.957							mRpL9	mRpL11	3230198	3230139	7227.FBpp0082540	7227.FBpp0082412	0	0	0	0	0.657	0.865	0	0	0.951
CG9799	CG4554	3230047	3224719	7227.FBpp0082231	7227.FBpp0071744	0	0	0	0	0.894	0.613	0	0	0.957							Mys45A	Ns2	3232816	3232028	7227.FBpp0087709	7227.FBpp0086063	0	0	0	0	0.886	0.586	0	0	0.951
CG7246	CG11417	3224490	3223926	7227.FBpp0071288	7227.FBpp0070205	0	0	0	0	0.894	0.613	0	0	0.957							CG11030	l(3)07882	3237330	3230401	7227.FBpp0304812	7227.FBpp0082928	0	0	0	0	0.882	0.602	0	0	0.951
l(2)k09022	CG2691	3228379	3225701	7227.FBpp0078971	7227.FBpp0073679	0	0	0	0	0.957	0	0	0	0.957							CG9246	bys	3229396	3224359	7227.FBpp0081001	7227.FBpp0071046	0	0	0	0	0.951	0	0	0	0.951
Non1	CG11109	3232785	3228000	7227.FBpp0087637	7227.FBpp0078203	0	0	0	0	0.841	0.746	0	0	0.957							nclb	l(2)09851	3232663	3231685	7227.FBpp0087323	7227.FBpp0085379	0	0	0	0	0.951	0	0	0	0.951
Non3	Nle	3230431	3227768	7227.FBpp0082984	7227.FBpp0077735	0	0	0	0	0.863	0.699	0	0	0.957							l(2)34Fd	CG3071	3229004	3224006	7227.FBpp0080211	7227.FBpp0070382	0	0	0	0	0.883	0.595	0	0	0.951
CG6712	CG2260	3228864	3224413	7227.FBpp0079946	7227.FBpp0071142	0	0	0	0	0.906	0.565	0	0	0.957							CG5728	CG5800	3230983	3225985	7227.FBpp0084016	7227.FBpp0074227	0	0	0	0	0.942	0.19	0	0	0.951
mRpL46	bonsai	3225189	3224736	7227.FBpp0072659	7227.FBpp0071771	0	0	0	0	0.748	0.835	0	0	0.956							CG11920	CG3735	3231046	3224925	7227.FBpp0084144	7227.FBpp0072119	0	0	0	0	0.878	0.613	0	0	0.951
Hlc	CG12301	3227339	3226533	7227.FBpp0076917	7227.FBpp0075317	0	0	0	0	0.881	0.646	0	0	0.956							l(3)07882	CG9246	3230401	3229396	7227.FBpp0082928	7227.FBpp0081001	0	0	0	0	0.951	0	0	0	0.951
CG1542	CG11109	3231566	3228000	7227.FBpp0085119	7227.FBpp0078203	0	0	0	0	0.843	0.733	0	0	0.956							U3-55K	l(2)34Fd	3233307	3229004	7227.FBpp0090943	7227.FBpp0080211	0	0	0	0	0.884	0.595	0	0	0.951
l(3)72Dn	CG11107	3237625	3233000	7227.FBpp0305742	7227.FBpp0088040	0	0	0	0	0.891	0.613	0	0	0.956							l(3)72Dn	CG5645	3237625	3226764	7227.FBpp0305742	7227.FBpp0075756	0	0	0	0	0.879	0.613	0	0	0.951
CG32409	CG5800	3227244	3225985	7227.FBpp0076738	7227.FBpp0074227	0	0	0	0	0.95	0.166	0	0	0.956							CG4866	CG6712	3232043	3228864	7227.FBpp0086096	7227.FBpp0079946	0	0	0	0	0.925	0.377	0	0	0.951
Surf6	CG8939	3230594	3225845	7227.FBpp0083263	7227.FBpp0073943	0	0	0	0	0.927	0.433	0	0	0.956							nop5	CG5800	3228392	3225985	7227.FBpp0078997	7227.FBpp0074227	0	0	0	0	0.924	0.38	0	0	0.951
mRpL2	mRpL46	3226860	3225189	7227.FBpp0075941	7227.FBpp0072659	0	0	0	0	0.749	0.835	0	0	0.956							CG4866	CG9107	3232043	3228314	7227.FBpp0086096	7227.FBpp0078856	0	0	0	0	0.886	0.588	0	0	0.951
mRpL41	mRpL47	3232251	3229711	7227.FBpp0086531	7227.FBpp0081599	0	0	0	0	0.701	0.861	0	0	0.956							CG11030	CG12301	3237330	3226533	7227.FBpp0304812	7227.FBpp0075317	0	0	0	0	0.885	0.595	0	0	0.951
CG4364	CG11109	3228601	3228000	7227.FBpp0079445	7227.FBpp0078203	0	0	0	0	0.844	0.732	0	0	0.956							CG13097	kz	3228527	3224016	7227.FBpp0079305	7227.FBpp0070403	0	0	0	0	0.88	0.613	0	0	0.951
mRpL43	bonsai	3224849	3224736	7227.FBpp0071993	7227.FBpp0071771	0	0	0	0	0.745	0.835	0	0	0.956							CG8545	l(2)k09022	3232509	3228379	7227.FBpp0087045	7227.FBpp0078971	0	0	0	0	0.951	0	0	0	0.951
RpL24-like	CG32409	3229852	3227244	7227.FBpp0081879	7227.FBpp0076738	0	0	0	0	0.897	0.595	0	0	0.956							CG17490	RpL28	3235474	3225327	7227.FBpp0291581	7227.FBpp0072957	0	0	0	0	0.85	0.693	0	0	0.951
Ns2	nop5	3232028	3228392	7227.FBpp0086063	7227.FBpp0078997	0	0	0	0	0.882	0.643	0	0	0.956							CG12304	Aats-arg	3226534	3225854	7227.FBpp0075318	7227.FBpp0073965	0	0	0	0	0.201	0.941	0	0	0.951
mRpL14	tko	3237672	3236609	7227.FBpp0305877	7227.FBpp0300988	0	0	0	0	0.82	0.768	0	0	0.956							CG1542	CG5800	3231566	3225985	7227.FBpp0085119	7227.FBpp0074227	0	0	0	0	0.942	0.195	0	0	0.951
CG30349	CG7246	3232826	3224490	7227.FBpp0087731	7227.FBpp0071288	0	0	0	0	0.897	0.595	0	0	0.956							Non1	CG12301	3232785	3226533	7227.FBpp0087637	7227.FBpp0075317	0	0	0	0	0.864	0.661	0	0	0.951
wcd	CG11417	3232155	3223926	7227.FBpp0086314	7227.FBpp0070205	0	0	0	0	0.893	0.613	0	0	0.956							CG2691	bys	3225701	3224359	7227.FBpp0073679	7227.FBpp0071046	0	0	0	0	0.922	0.392	0	0	0.95
mRpL3	mRpS29	3225828	3224727	7227.FBpp0073906	7227.FBpp0071753	0	0	0	0	0.736	0.843	0	0	0.956							tko	mRpS10	3236609	3230190	7227.FBpp0300988	7227.FBpp0082513	0	0	0	0	0.656	0.861	0	0	0.95
l(3)72Dn	Aatf	3237625	3228359	7227.FBpp0305742	7227.FBpp0078929	0	0	0	0	0.891	0.613	0	0	0.956							CG11030	CG11920	3237330	3231046	7227.FBpp0304812	7227.FBpp0084144	0	0	0	0	0.881	0.595	0	0	0.95
Ns1	Rbm13	3230368	3224441	7227.FBpp0082867	7227.FBpp0071198	0	0	0	0	0.896	0.595	0	0	0.956							CG11030	CG3735	3237330	3224925	7227.FBpp0304812	7227.FBpp0072119	0	0	0	0	0.878	0.613	0	0	0.95
SmB	LSm3	3235862	3230916	7227.FBpp0293061	7227.FBpp0083893	0	0	0	0	0.651	0.88	0	0	0.956							CG6712	Ip259	3228864	3228690	7227.FBpp0079946	7227.FBpp0079607	0	0	0	0	0.883	0.595	0	0	0.95
bl	rump	3233291	3229713	7227.FBpp0089363	7227.FBpp0081601	0	0	0	0	0.861	0.7	0	0	0.956							l(3)07882	CG8939	3230401	3225845	7227.FBpp0082928	7227.FBpp0073943	0	0	0	0	0.95	0	0	0	0.95
mRpL16	mRpS10	3237339	3230190	7227.FBpp0304831	7227.FBpp0082513	0	0	0	0	0.746	0.835	0	0	0.956							CG8545	ppan	3232509	3230664	7227.FBpp0087045	7227.FBpp0083415	0	0	0	0	0.928	0.334	0	0	0.95
Ns2	CG8939	3232028	3225845	7227.FBpp0086063	7227.FBpp0073943	0	0	0	0	0.889	0.62	0	0	0.956							Non3	CG6724	3230431	3228777	7227.FBpp0082984	7227.FBpp0079780	0	0	0	0	0.926	0.346	0	0	0.95
pit	CG3817	3230741	3230166	7227.FBpp0083572	7227.FBpp0082462	0	0	0	0	0.851	0.718	0	0	0.956							CG33506	CG13097	3233308	3228527	7227.FBpp0090944	7227.FBpp0079305	0	0	0	0	0.807	0.752	0	0	0.95
CG17266	LSm3	3231727	3230916	7227.FBpp0085477	7227.FBpp0083893	0	0	0	0	0.653	0.88	0	0	0.956							tko	mRpS2	3236609	3227424	7227.FBpp0300988	7227.FBpp0077099	0	0	0	0	0.648	0.864	0	0	0.95
CG2875	kz	3224096	3224016	7227.FBpp0070561	7227.FBpp0070403	0	0	0	0	0.893	0.613	0	0	0.956							CG6937	l(3)07882	3230783	3230401	7227.FBpp0083659	7227.FBpp0082928	0	0	0	0	0.89	0.564	0	0	0.95
CG9253	pen	3229393	3227340	7227.FBpp0080997	7227.FBpp0076918	0	0	0	0	0.948	0.183	0	0	0.956							pit	RpI135	3230741	3227754	7227.FBpp0083572	7227.FBpp0077714	0	0	0	0	0.944	0.141	0	0	0.95
CG11920	CG4061	3231046	3223976	7227.FBpp0084144	7227.FBpp0070316	0	0	0	0	0.843	0.73	0	0	0.956							Tob	Pop2	3236778	3234825	7227.FBpp0302594	7227.FBpp0289500	0	0	0	0	0.046	0.949	0	0	0.95
mRpS5	mRpL2	3233769	3226860	7227.FBpp0110439	7227.FBpp0075941	0	0	0	0	0.726	0.847	0	0	0.956							U3-55K	CG6937	3233307	3230783	7227.FBpp0090943	7227.FBpp0083659	0	0	0	0	0.891	0.564	0	0	0.95
Nop56	CG18600	3230765	3230448	7227.FBpp0083625	7227.FBpp0083015	0	0	0	0	0.936	0.334	0	0	0.956							CG17652	CG2260	3237612	3224413	7227.FBpp0305723	7227.FBpp0071142	0	0	0	0	0.876	0.617	0	0	0.95
l(2)09851	pen	3231685	3227340	7227.FBpp0085379	7227.FBpp0076918	0	0	0	0	0.956	0	0	0	0.956							l(2)34Fd	l(1)G0004	3229004	3227373	7227.FBpp0080211	7227.FBpp0076990	0	0	0	0	0.882	0.595	0	0	0.95
CG13097	Hlc	3228527	3227339	7227.FBpp0079305	7227.FBpp0076917	0	0	0	0	0.876	0.653	0	0	0.955							CG5728	CG32344	3230983	3225102	7227.FBpp0084016	7227.FBpp0072475	0	0	0	0	0.941	0.19	0	0	0.95
mRpS10	mRpL46	3230190	3225189	7227.FBpp0082513	7227.FBpp0072659	0	0	0	0	0.742	0.835	0	0	0.955							l(2)37Cg	CG32409	3237337	3227244	7227.FBpp0304829	7227.FBpp0076738	0	0	0	0	0.95	0	0	0	0.95
Rs1	CG9253	3232904	3229393	7227.FBpp0087865	7227.FBpp0080997	0	0	0	0.816	0.897	0.589	0	0	0.955							CG32409	CG7728	3227244	3226390	7227.FBpp0076738	7227.FBpp0075034	0	0	0	0	0.945	0.138	0	0	0.95
CG15100	Aats-arg	3231907	3225854	7227.FBpp0085809	7227.FBpp0073965	0	0	0	0	0.163	0.948	0	0	0.955							CG5033	Non3	3233132	3230431	7227.FBpp0088519	7227.FBpp0082984	0	0	0	0	0.92	0.398	0	0	0.95
l(2)34Fd	Sas10	3229004	3224185	7227.FBpp0080211	7227.FBpp0070719	0	0	0	0	0.895	0.595	0	0	0.955							CG11123	CG6937	3233001	3230783	7227.FBpp0088044	7227.FBpp0083659	0	0	0	0	0.879	0.601	0	0	0.95
l(2)37Cg	CG5380	3237337	3236053	7227.FBpp0304829	7227.FBpp0293863	0	0	0	0	0.688	0.863	0	0	0.955							CG11920	Ns1	3231046	3230368	7227.FBpp0084144	7227.FBpp0082867	0	0	0	0	0.941	0.185	0	0	0.95
CG6610	SmD1	3227254	3226722	7227.FBpp0076756	7227.FBpp0075684	0	0	0	0	0.645	0.88	0	0	0.955							CG1785	Sas10	3224439	3224185	7227.FBpp0071193	7227.FBpp0070719	0	0	0	0	0.949	0.05	0	0	0.949
CG6937	CG1142	3230783	3229427	7227.FBpp0083659	7227.FBpp0081082	0	0	0	0	0.889	0.611	0	0	0.955							Non1	Nop56	3232785	3230765	7227.FBpp0087637	7227.FBpp0083625	0	0	0	0	0.879	0.599	0	0	0.949
l(3)07882	CG7839	3230401	3226856	7227.FBpp0082928	7227.FBpp0075937	0	0	0	0	0.955	0	0	0	0.955							CG9143	nop5	3231810	3228392	7227.FBpp0085616	7227.FBpp0078997	0	0	0	0	0.935	0.255	0	0	0.949
CG5033	l(3)07882	3233132	3230401	7227.FBpp0088519	7227.FBpp0082928	0	0	0	0	0.955	0	0	0	0.955							pit	Nsun2	3230741	3224140	7227.FBpp0083572	7227.FBpp0070637	0	0	0	0	0.942	0.146	0	0	0.949
CG6724	CG11109	3228777	3228000	7227.FBpp0079780	7227.FBpp0078203	0	0	0	0	0.848	0.72	0	0	0.955							CG11030	l(1)G0004	3237330	3227373	7227.FBpp0304812	7227.FBpp0076990	0	0	0	0	0.881	0.595	0	0	0.949
l(3)07882	CG1234	3230401	3229452	7227.FBpp0082928	7227.FBpp0081117	0	0	0	0	0.955	0	0	0	0.955							ppan	CG9246	3230664	3229396	7227.FBpp0083415	7227.FBpp0081001	0	0	0	0	0.927	0.335	0	0	0.949
mRpL23	mRpS9	3237021	3229527	7227.FBpp0303832	7227.FBpp0081263	0	0	0	0	0.727	0.842	0	0	0.955							Ns2	CG8611	3232028	3225977	7227.FBpp0086063	7227.FBpp0074214	0	0	0	0	0.881	0.594	0	0	0.949
nop5	kz	3228392	3224016	7227.FBpp0078997	7227.FBpp0070403	0	0	0	0	0.889	0.613	0	0	0.955							CG1142	CG3071	3229427	3224006	7227.FBpp0081082	7227.FBpp0070382	0	0	0	0	0.743	0.812	0	0	0.949
SmD2	CG9548	3229511	3228338	7227.FBpp0081234	7227.FBpp0078894	0	0	0	0	0.646	0.88	0	0	0.955							mRpL4	mRpL12	3229095	3226994	7227.FBpp0080401	7227.FBpp0076238	0	0	0	0	0.882	0.584	0	0	0.949
pit	CG2875	3230741	3224096	7227.FBpp0083572	7227.FBpp0070561	0	0	0	0	0.955	0.053	0	0	0.955							CG11030	CG3071	3237330	3224006	7227.FBpp0304812	7227.FBpp0070382	0	0	0	0	0.871	0.622	0	0	0.949
CG17652	CG1789	3237612	3224440	7227.FBpp0305723	7227.FBpp0071194	0	0	0	0	0.887	0.617	0	0	0.955							CG4866	CG3071	3232043	3224006	7227.FBpp0086096	7227.FBpp0070382	0	0	0	0	0.758	0.799	0	0	0.949
Mat89Ba	CG3071	3230297	3224006	7227.FBpp0082727	7227.FBpp0070382	0	0	0	0	0.895	0.595	0	0	0.955							mRpL23	mRpS29	3237021	3224727	7227.FBpp0303832	7227.FBpp0071753	0	0	0	0	0.769	0.792	0	0	0.949
CG30349	CG6724	3232826	3228777	7227.FBpp0087731	7227.FBpp0079780	0	0	0	0	0.955	0	0	0	0.955							l(1)G0004	CG32409	3227373	3227244	7227.FBpp0076990	7227.FBpp0076738	0	0	0	0	0.948	0.063	0	0	0.949
CG33506	CG2875	3233308	3224096	7227.FBpp0090944	7227.FBpp0070561	0	0	0	0	0.854	0.709	0	0	0.955							mRpL16	mRpL19	3237339	3229596	7227.FBpp0304831	7227.FBpp0081384	0	0	0	0	0.632	0.869	0	0	0.949
RpS5b	RpL28	3230169	3225327	7227.FBpp0082465	7227.FBpp0072957	0	0	0	0	0.85	0.714	0	0	0.955							CG1542	ppan	3231566	3230664	7227.FBpp0085119	7227.FBpp0083415	0	0	0	0	0.926	0.334	0	0	0.949
eIF4AIII	mago	3229558	3224592	7227.FBpp0081324	7227.FBpp0071497	0	0	0	0	0.447	0.922	0	0	0.955							Mys45A	CG4364	3232816	3228601	7227.FBpp0087709	7227.FBpp0079445	0	0	0	0	0.92	0.392	0	0	0.949
l(3)07882	CG4554	3230401	3224719	7227.FBpp0082928	7227.FBpp0071744	0	0	0	0	0.889	0.613	0	0	0.955							l(2)34Fd	CG6712	3229004	3228864	7227.FBpp0080211	7227.FBpp0079946	0	0	0	0	0.892	0.547	0	0	0.949
CG5728	CG8939	3230983	3225845	7227.FBpp0084016	7227.FBpp0073943	0	0	0	0	0.954	0.045	0	0	0.954							CG7728	CG5800	3226390	3225985	7227.FBpp0075034	7227.FBpp0074227	0	0	0	0	0.944	0.135	0	0	0.949
SmF	Rpb11	3232549	3229172	7227.FBpp0087118	7227.FBpp0080564	0	0	0	0	0.954	0	0	0	0.954							CG7728	CG32344	3226390	3225102	7227.FBpp0075034	7227.FBpp0072475	0	0	0	0	0.944	0.135	0	0	0.949
Ns1	pen	3230368	3227340	7227.FBpp0082867	7227.FBpp0076918	0	0	0	0	0.94	0.271	0	0	0.954							CG15100	CG12304	3231907	3226534	7227.FBpp0085809	7227.FBpp0075318	0	0	0	0	0.087	0.946	0	0	0.949
Prp8	fand	3232553	3232361	7227.FBpp0087124	7227.FBpp0086749	0	0	0	0	0.263	0.94	0	0	0.954							CG5033	CG7839	3233132	3226856	7227.FBpp0088519	7227.FBpp0075937	0	0	0	0	0.918	0.387	0	0	0.948
SmD3	snRNP-U1-C	3232536	3230515	7227.FBpp0087094	7227.FBpp0083134	0	0	0	0	0.635	0.88	0	0	0.954							CG5728	CG6937	3230983	3230783	7227.FBpp0084016	7227.FBpp0083659	0	0	0	0	0.886	0.564	0	0	0.948
CG11109	CG8939	3228000	3225845	7227.FBpp0078203	7227.FBpp0073943	0	0	0	0	0.84	0.725	0	0	0.954							CG6937	CG9630	3230783	3229577	7227.FBpp0083659	7227.FBpp0081355	0	0	0	0	0.887	0.564	0	0	0.948
shrb	Chmp1	3232813	3226298	7227.FBpp0087704	7227.FBpp0074859	0	0	0	0	0.239	0.943	0	0	0.954							mRpS35	mRpS26	3235266	3226311	7227.FBpp0290840	7227.FBpp0074887	0	0	0	0	0.655	0.856	0	0	0.948
CG5800	CG9004	3225985	3225237	7227.FBpp0074227	7227.FBpp0072768	0	0	0	0	0.887	0.613	0	0	0.954							CG7728	kz	3226390	3224016	7227.FBpp0075034	7227.FBpp0070403	0	0	0	0	0.931	0.273	0	0	0.948
CG33506	CG12301	3233308	3226533	7227.FBpp0090944	7227.FBpp0075317	0	0	0	0	0.837	0.73	0	0	0.954							mRpS2	mRpS6	3227424	3225421	7227.FBpp0077099	7227.FBpp0073144	0	0	0	0	0.649	0.859	0	0	0.948
Nnp-1	Ip259	3228921	3228690	7227.FBpp0080052	7227.FBpp0079607	0	0	0	0	0.851	0.71	0	0	0.954							CG4866	CG11563	3232043	3231603	7227.FBpp0086096	7227.FBpp0085192	0	0	0	0	0.948	0	0	0	0.948
CG9107	bys	3228314	3224359	7227.FBpp0078856	7227.FBpp0071046	0	0	0	0	0.893	0.588	0	0	0.954							l(2)k09022	CG7839	3228379	3226856	7227.FBpp0078971	7227.FBpp0075937	0	0	0	0	0.933	0.258	0	0	0.948
Non3	CG11109	3230431	3228000	7227.FBpp0082984	7227.FBpp0078203	0	0	0	0	0.844	0.718	0	0	0.954							CG11030	CG1789	3237330	3224440	7227.FBpp0304812	7227.FBpp0071194	0	0	0	0	0.877	0.595	0	0	0.948
RpI135	CG32344	3227754	3225102	7227.FBpp0077714	7227.FBpp0072475	0	0	0	0	0.951	0.1	0	0	0.954							mRpL19	mRpL12	3229596	3226994	7227.FBpp0081384	7227.FBpp0076238	0	0	0	0	0.817	0.729	0	0	0.948
CG30349	CG8939	3232826	3225845	7227.FBpp0087731	7227.FBpp0073943	0	0	0	0	0.954	0	0	0	0.954							CG11030	bys	3237330	3224359	7227.FBpp0304812	7227.FBpp0071046	0	0	0	0	0.878	0.595	0	0	0.948
CG30349	CG1142	3232826	3229427	7227.FBpp0087731	7227.FBpp0081082	0	0	0	0	0.871	0.662	0	0	0.954							CG8207	CG1129	3232222	3228151	7227.FBpp0086475	7227.FBpp0078510	0	0	0	0.759	0.182	0.939	0	0	0.948
Ns2	CG1785	3232028	3224439	7227.FBpp0086063	7227.FBpp0071193	0	0	0	0	0.835	0.733	0	0	0.954							CG30349	CG8545	3232826	3232509	7227.FBpp0087731	7227.FBpp0087045	0	0	0	0	0.948	0	0	0	0.948
CG5728	l(2)34Fd	3230983	3229004	7227.FBpp0084016	7227.FBpp0080211	0	0	0	0	0.892	0.595	0	0	0.954							mRpL40	mRpL2	3229842	3226860	7227.FBpp0081860	7227.FBpp0075941	0	0	0	0	0.636	0.863	0	0	0.948
RpL24-like	CG6724	3229852	3228777	7227.FBpp0081879	7227.FBpp0079780	0	0	0	0	0.867	0.675	0	0	0.954							CG9630	pen	3229577	3227340	7227.FBpp0081355	7227.FBpp0076918	0	0	0	0	0.93	0.293	0	0	0.948
mRpL47	mRpL44	3229711	3228110	7227.FBpp0081599	7227.FBpp0078415	0	0	0	0	0.679	0.863	0	0	0.954							CG32409	CG3224	3227244	3224312	7227.FBpp0076738	7227.FBpp0070952	0	0	0	0	0.877	0.595	0	0	0.948
Non1	CG13097	3232785	3228527	7227.FBpp0087637	7227.FBpp0079305	0	0	0	0	0.864	0.676	0	0	0.954							Mys45A	CG4806	3232816	3224998	7227.FBpp0087709	7227.FBpp0072239	0	0	0	0	0.942	0.14	0	0	0.948
CG1785	bys	3224439	3224359	7227.FBpp0071193	7227.FBpp0071046	0	0	0	0	0.954	0	0	0	0.954							Nopp140	pit	3237391	3230741	7227.FBpp0305034	7227.FBpp0083572	0	0	0	0	0.942	0.138	0	0	0.948
CG17259	Aats-gly	3227554	3226567	7227.FBpp0077351	7227.FBpp0075386	0	0	0	0	0.954	0	0	0	0.954							dbe	CG3071	3227743	3224006	7227.FBpp0077694	7227.FBpp0070382	0	0	0	0	0.632	0.865	0	0	0.948
CG9799	CG3735	3230047	3224925	7227.FBpp0082231	7227.FBpp0072119	0	0	0	0	0.884	0.613	0	0	0.953							RpL24-like	CG1785	3229852	3224439	7227.FBpp0081879	7227.FBpp0071193	0	0	0	0	0.877	0.595	0	0	0.948
RpL24-like	Nnp-1	3229852	3228921	7227.FBpp0081879	7227.FBpp0080052	0	0	0	0	0.864	0.675	0	0	0.953							CG1542	CG11920	3231566	3231046	7227.FBpp0085119	7227.FBpp0084144	0	0	0	0	0.925	0.337	0	0	0.948
CG33506	Mat89Ba	3233308	3230297	7227.FBpp0090944	7227.FBpp0082727	0	0	0	0	0.826	0.742	0	0	0.953							mRpS9	bonsai	3229527	3224736	7227.FBpp0081263	7227.FBpp0071771	0	0	0	0	0.617	0.867	0	0	0.947
Nop56	Non3	3230765	3230431	7227.FBpp0083625	7227.FBpp0082984	0	0	0	0	0.952	0.068	0	0	0.953							CG17652	CG12301	3237612	3226533	7227.FBpp0305723	7227.FBpp0075317	0	0	0	0	0.882	0.575	0	0	0.947
Cbp20	Cbp80	3230424	3224151	7227.FBpp0082973	7227.FBpp0070652	0	0	0	0	0.158	0.946	0	0	0.953							mRpL47	mRpL3	3229711	3225828	7227.FBpp0081599	7227.FBpp0073906	0	0	0	0	0.629	0.865	0	0	0.947
CG11109	pen	3228000	3227340	7227.FBpp0078203	7227.FBpp0076918	0	0	0	0	0.847	0.708	0	0	0.953							mRpL23	mRpS18C	3237021	3231496	7227.FBpp0303832	7227.FBpp0084989	0	0	0	0	0.819	0.723	0	0	0.947
CG6712	CG7246	3228864	3224490	7227.FBpp0079946	7227.FBpp0071288	0	0	0	0	0.894	0.575	0	0	0.953							CG9286	CG6712	3230078	3228864	7227.FBpp0082298	7227.FBpp0079946	0	0	0	0	0.947	0	0	0	0.947
Ns2	CG1234	3232028	3229452	7227.FBpp0086063	7227.FBpp0081117	0	0	0	0	0.861	0.68	0	0	0.953							CG9143	Nop56	3231810	3230765	7227.FBpp0085616	7227.FBpp0083625	0	0	0	0	0.923	0.337	0	0	0.947
CG1542	CG1785	3231566	3224439	7227.FBpp0085119	7227.FBpp0071193	0	0	0	0	0.933	0.331	0	0	0.953							CG11837	CG11920	3231353	3231046	7227.FBpp0084729	7227.FBpp0084144	0	0	0	0	0.943	0.111	0	0	0.947
mRpL23	mRpL46	3237021	3225189	7227.FBpp0303832	7227.FBpp0072659	0	0	0	0	0.785	0.792	0	0	0.953							CG17652	l(3)07882	3237612	3230401	7227.FBpp0305723	7227.FBpp0082928	0	0	0	0	0.867	0.617	0	0	0.947
CG6712	CG1789	3228864	3224440	7227.FBpp0079946	7227.FBpp0071194	0	0	0	0	0.898	0.555	0	0	0.953							CG3735	Sas10	3224925	3224185	7227.FBpp0072119	7227.FBpp0070719	0	0	0	0	0.869	0.613	0	0	0.947
RpI1	CG4554	3232310	3224719	7227.FBpp0086640	7227.FBpp0071744	0	0	0	0	0.953	0	0	0	0.953							mRpS10	mRpL24	3230190	3228232	7227.FBpp0082513	7227.FBpp0078694	0	0	0	0	0.653	0.854	0	0	0.947
SmD3	CG9548	3232536	3228338	7227.FBpp0087094	7227.FBpp0078894	0	0	0	0	0.628	0.88	0	0	0.953							CG11920	Non3	3231046	3230431	7227.FBpp0084144	7227.FBpp0082984	0	0	0	0	0.921	0.356	0	0	0.947
CG9143	CG32409	3231810	3227244	7227.FBpp0085616	7227.FBpp0076738	0	0	0	0	0.946	0.166	0	0	0.953							CG30349	CG9253	3232826	3229393	7227.FBpp0087731	7227.FBpp0080997	0	0	0	0	0.947	0.047	0	0	0.947
CG9246	CG2691	3229396	3225701	7227.FBpp0081001	7227.FBpp0073679	0	0	0	0	0.947	0.151	0	0	0.953							CG9286	CG32409	3230078	3227244	7227.FBpp0082298	7227.FBpp0076738	0	0	0	0	0.947	0	0	0	0.947
mRpL19	mRpS29	3229596	3224727	7227.FBpp0081384	7227.FBpp0071753	0	0	0	0	0.734	0.832	0	0	0.953							l(3)72Dn	CG1789	3237625	3224440	7227.FBpp0305742	7227.FBpp0071194	0	0	0	0	0.634	0.862	0	0	0.947
Nop56	CG12288	3230765	3229144	7227.FBpp0083625	7227.FBpp0080510	0	0	0	0	0.93	0.35	0	0	0.953							CG9143	CG7728	3231810	3226390	7227.FBpp0085616	7227.FBpp0075034	0	0	0	0	0.942	0.135	0	0	0.947
CG9630	CG2260	3229577	3224413	7227.FBpp0081355	7227.FBpp0071142	0	0	0	0	0.952	0.061	0	0	0.953							wcd	CG32409	3232155	3227244	7227.FBpp0086314	7227.FBpp0076738	0	0	0	0	0.947	0	0	0	0.947
Aats-asp	Aats-ile	3237406	3227969	7227.FBpp0305104	7227.FBpp0078150	0	0	0	0	0.669	0.865	0	0	0.953							tko	mRpL19	3236609	3229596	7227.FBpp0300988	7227.FBpp0081384	0	0	0	0	0.758	0.792	0	0	0.947
pen	Sas10	3227340	3224185	7227.FBpp0076918	7227.FBpp0070719	0	0	0	0	0.953	0	0	0	0.953							CG11030	CG1142	3237330	3229427	7227.FBpp0304812	7227.FBpp0081082	0	0	0	0	0.876	0.595	0	0	0.947
l(2)09851	Nnp-1	3231685	3228921	7227.FBpp0085379	7227.FBpp0080052	0	0	0	0	0.952	0.05	0	0	0.953							CG9143	CG11109	3231810	3228000	7227.FBpp0085616	7227.FBpp0078203	0	0	0	0	0.843	0.682	0	0	0.947
RpLP0-like	Rbm13	3232730	3224441	7227.FBpp0087511	7227.FBpp0071198	0	0	0	0	0.89	0.595	0	0	0.953							tko	mRpS9	3236609	3229527	7227.FBpp0300988	7227.FBpp0081263	0	0	0	0	0.629	0.863	0	0	0.947
l(3)07882	CG9107	3230401	3228314	7227.FBpp0082928	7227.FBpp0078856	0	0	0	0	0.877	0.635	0	0	0.953							CG6724	eIF6	3228777	3224938	7227.FBpp0079780	7227.FBpp0072144	0	0	0	0	0.55	0.887	0	0	0.947
CG7339	Rcp	3237048	3225924	7227.FBpp0303920	7227.FBpp0074115	0	0	0	0	0.187	0.945	0	0	0.953							CG17652	CG30349	3237612	3232826	7227.FBpp0305723	7227.FBpp0087731	0	0	0	0	0.87	0.613	0	0	0.947
mRpL14	CG14817	3237672	3223986	7227.FBpp0305877	7227.FBpp0070349	0	0	0	0	0.88	0.628	0	0	0.953							CG30349	Nnp-1	3232826	3228921	7227.FBpp0087731	7227.FBpp0080052	0	0	0	0	0.946	0.05	0	0	0.947
Mys45A	CG6937	3232816	3230783	7227.FBpp0087709	7227.FBpp0083659	0	0	0	0	0.897	0.564	0	0	0.953							CG1234	CG11109	3229452	3228000	7227.FBpp0081117	7227.FBpp0078203	0	0	0	0	0.812	0.734	0	0	0.947
Ns1	CG4806	3230368	3224998	7227.FBpp0082867	7227.FBpp0072239	0	0	0	0	0.932	0.332	0	0	0.953							CG7839	CG4806	3226856	3224998	7227.FBpp0075937	7227.FBpp0072239	0	0	0	0	0.917	0.392	0	0	0.947
l(2)34Fd	CG12301	3229004	3226533	7227.FBpp0080211	7227.FBpp0075317	0	0	0	0	0.891	0.595	0	0	0.953							mRpL41	mRpS2	3232251	3227424	7227.FBpp0086531	7227.FBpp0077099	0	0	0	0	0.646	0.859	0	0	0.947
CG5800	bys	3225985	3224359	7227.FBpp0074227	7227.FBpp0071046	0	0	0	0	0.93	0.356	0	0	0.953							CG1142	CG6712	3229427	3228864	7227.FBpp0081082	7227.FBpp0079946	0	0	0	0	0.885	0.555	0	0	0.947
CG13773	CG32409	3228394	3227244	7227.FBpp0079000	7227.FBpp0076738	0	0	0	0	0.953	0	0	0	0.953							Nop56	ppan	3230765	3230664	7227.FBpp0083625	7227.FBpp0083415	0	0	0	0	0.944	0.1	0	0	0.947
glo	Hrb98DE	3233212	3231318	7227.FBpp0088856	7227.FBpp0084669	0	0	0	0.645	0.3	0.934	0	0	0.952							Nnp-1	CG32409	3228921	3227244	7227.FBpp0080052	7227.FBpp0076738	0	0	0	0	0.946	0.05	0	0	0.947
Mat89Ba	Dbp73D	3230297	3226427	7227.FBpp0082727	7227.FBpp0075106	0	0	0	0	0.943	0.188	0	0	0.952							CG5800	CG32344	3225985	3225102	7227.FBpp0074227	7227.FBpp0072475	0	0	0	0.616	0.94	0.139	0	0	0.946
Non3	CG12301	3230431	3226533	7227.FBpp0082984	7227.FBpp0075317	0	0	0	0	0.88	0.623	0	0	0.952							CG9143	CG7839	3231810	3226856	7227.FBpp0085616	7227.FBpp0075937	0	0	0	0	0.921	0.346	0	0	0.946
Nop56	CG5589	3230765	3226341	7227.FBpp0083625	7227.FBpp0074936	0	0	0	0	0.938	0.266	0	0	0.952							nop5	Dbp73D	3228392	3226427	7227.FBpp0078997	7227.FBpp0075106	0	0	0	0	0.868	0.613	0	0	0.946
CG6712	l(1)G0004	3228864	3227373	7227.FBpp0079946	7227.FBpp0076990	0	0	0	0	0.929	0.363	0	0	0.952							l(2)34Fd	CG1789	3229004	3224440	7227.FBpp0080211	7227.FBpp0071194	0	0	0	0	0.872	0.595	0	0	0.946
Bx42	CG4849	3237686	3231297	7227.FBpp0305943	7227.FBpp0084626	0	0	0	0	0.222	0.941	0	0	0.952							CG1542	CG11837	3231566	3231353	7227.FBpp0085119	7227.FBpp0084729	0	0	0	0	0.946	0	0	0	0.946
wcd	l(2)34Fd	3232155	3229004	7227.FBpp0086314	7227.FBpp0080211	0	0	0	0	0.887	0.595	0	0	0.952							mRpS9	mRpS6	3229527	3225421	7227.FBpp0081263	7227.FBpp0073144	0	0	0	0	0.753	0.792	0	0	0.946
CG5033	CG3817	3233132	3230166	7227.FBpp0088519	7227.FBpp0082462	0	0	0	0	0.888	0.588	0	0	0.952							RpI12	CG3756	3230736	3228206	7227.FBpp0083564	7227.FBpp0078633	0	0	0	0	0.746	0.797	0	0	0.946
CG18600	CG32409	3230448	3227244	7227.FBpp0083015	7227.FBpp0076738	0	0	0	0	0.952	0	0	0	0.952							CG4806	Rbm13	3224998	3224441	7227.FBpp0072239	7227.FBpp0071198	0	0	0	0	0.914	0.394	0	0	0.946
U3-55K	CG30349	3233307	3232826	7227.FBpp0090943	7227.FBpp0087731	0	0	0	0	0.888	0.595	0	0	0.952							CG3756	CG32409	3228206	3227244	7227.FBpp0078633	7227.FBpp0076738	0	0	0	0	0.946	0	0	0	0.946
Spase22-23	Spase12	3236001	3231392	7227.FBpp0293581	7227.FBpp0084801	0	0	0	0	0.938	0.253	0	0	0.952							l(2)37Cg	CG4866	3237337	3232043	7227.FBpp0304829	7227.FBpp0086096	0	0	0	0	0.946	0	0	0	0.946
CG3605	snf	3227555	3224182	7227.FBpp0077353	7227.FBpp0070716	0	0	0	0	0.11	0.948	0	0	0.952							CG1789	CG3071	3224440	3224006	7227.FBpp0071194	7227.FBpp0070382	0	0	0	0	0.757	0.788	0	0	0.946
l(2)34Fd	l(2)k09022	3229004	3228379	7227.FBpp0080211	7227.FBpp0078971	0	0	0	0	0.887	0.595	0	0	0.952							mRpL14	mRpL47	3237672	3229711	7227.FBpp0305877	7227.FBpp0081599	0	0	0	0	0.643	0.855	0	0	0.946
Rs1	CG4806	3232904	3224998	7227.FBpp0087865	7227.FBpp0072239	0	0	0	0	0.93	0.343	0	0	0.952							pen	CG1785	3227340	3224439	7227.FBpp0076918	7227.FBpp0071193	0	0	0	0	0.94	0.148	0	0	0.946
RpL24-like	Nle	3229852	3227768	7227.FBpp0081879	7227.FBpp0077735	0	0	0	0	0.859	0.675	0	0	0.952							CG7839	CG2691	3226856	3225701	7227.FBpp0075937	7227.FBpp0073679	0	0	0	0	0.924	0.317	0	0	0.946
mRpS5	mRpL32	3233769	3231568	7227.FBpp0110439	7227.FBpp0085121	0	0	0	0	0.718	0.838	0	0	0.952							CG6712	CG1785	3228864	3224439	7227.FBpp0079946	7227.FBpp0071193	0	0	0	0	0.943	0.094	0	0	0.946
mRpL19	bonsai	3229596	3224736	7227.FBpp0081384	7227.FBpp0071771	0	0	0	0	0.723	0.835	0	0	0.952							l(3)72Dn	CG11837	3237625	3231353	7227.FBpp0305742	7227.FBpp0084729	0	0	0	0	0.929	0.28	0	0	0.946
CG17652	Sas10	3237612	3224185	7227.FBpp0305723	7227.FBpp0070719	0	0	0	0	0.881	0.617	0	0	0.952							RpI1	l(1)1Bi	3232310	3223872	7227.FBpp0086640	7227.FBpp0070114	0	0	0	0	0.941	0.127	0	0	0.946
CG4849	CG9667	3231297	3229546	7227.FBpp0084626	7227.FBpp0081305	0	0	0	0	0.229	0.94	0	0	0.952							Mys45A	CG32409	3232816	3227244	7227.FBpp0087709	7227.FBpp0076738	0	0	0	0	0.946	0	0	0	0.946
CG11030	CG6937	3237330	3230783	7227.FBpp0304812	7227.FBpp0083659	0	0	0	0	0.894	0.564	0	0	0.952							nop5	Nsun2	3228392	3224140	7227.FBpp0078997	7227.FBpp0070637	0	0	0	0	0.929	0.268	0	0	0.946
CG5033	CG32409	3233132	3227244	7227.FBpp0088519	7227.FBpp0076738	0	0	0	0	0.952	0	0	0	0.952							CG13097	CG3735	3228527	3224925	7227.FBpp0079305	7227.FBpp0072119	0	0	0	0	0.855	0.647	0	0	0.946
CG11985	LSm7	3229648	3229133	7227.FBpp0081484	7227.FBpp0080488	0	0	0	0	0.621	0.88	0	0	0.952							CG6712	CG5800	3228864	3225985	7227.FBpp0079946	7227.FBpp0074227	0	0	0	0	0.941	0.137	0	0	0.946
mRpL14	mRpL16	3237672	3237339	7227.FBpp0305877	7227.FBpp0304831	0	0	0	0	0.662	0.865	0	0	0.952							Aatf	CG2875	3228359	3224096	7227.FBpp0078929	7227.FBpp0070561	0	0	0	0	0.866	0.613	0	0	0.946
Nop56	l(2)34Fd	3230765	3229004	7227.FBpp0083625	7227.FBpp0080211	0	0	0	0	0.887	0.595	0	0	0.952							CG9799	CG32409	3230047	3227244	7227.FBpp0082231	7227.FBpp0076738	0	0	0	0	0.946	0	0	0	0.946
pit	CG7839	3230741	3226856	7227.FBpp0083572	7227.FBpp0075937	0	0	0	0	0.93	0.346	0	0	0.952							mRpL47	mRpL43	3229711	3224849	7227.FBpp0081599	7227.FBpp0071993	0	0	0	0	0.622	0.865	0	0	0.946
SmB	Cypl	3235862	3225095	7227.FBpp0293061	7227.FBpp0072463	0	0	0	0	0.609	0.88	0	0	0.951							l(2)34Fd	CG11417	3229004	3223926	7227.FBpp0080211	7227.FBpp0070205	0	0	0	0	0.922	0.336	0	0	0.946
U3-55K	l(2)34Fd	3233307	3229004	7227.FBpp0090943	7227.FBpp0080211	0	0	0	0	0.884	0.595	0	0	0.951							pen	l(1)1Bi	3227340	3223872	7227.FBpp0076918	7227.FBpp0070114	0	0	0	0	0.925	0.317	0	0	0.946
nclb	l(2)09851	3232663	3231685	7227.FBpp0087323	7227.FBpp0085379	0	0	0	0	0.951	0	0	0	0.951							RpLP0-like	nclb	3232730	3232663	7227.FBpp0087511	7227.FBpp0087323	0	0	0	0	0.945	0.056	0	0	0.946
l(3)72Dn	CG5645	3237625	3226764	7227.FBpp0305742	7227.FBpp0075756	0	0	0	0	0.879	0.613	0	0	0.951							CG6712	CG5589	3228864	3226341	7227.FBpp0079946	7227.FBpp0074936	0	0	0	0	0.922	0.332	0	0	0.946
mRpL9	mRpL11	3230198	3230139	7227.FBpp0082540	7227.FBpp0082412	0	0	0	0	0.657	0.865	0	0	0.951							CG5800	CG8939	3225985	3225845	7227.FBpp0074227	7227.FBpp0073943	0	0	0	0	0.94	0.144	0	0	0.946
mRpL19	mRpL43	3229596	3224849	7227.FBpp0081384	7227.FBpp0071993	0	0	0	0	0.665	0.862	0	0	0.951							CG5033	Rs1	3233132	3232904	7227.FBpp0088519	7227.FBpp0087865	0	0	0	0	0.914	0.382	0	0	0.945
CG9246	bys	3229396	3224359	7227.FBpp0081001	7227.FBpp0071046	0	0	0	0	0.951	0	0	0	0.951							CG4364	CG12301	3228601	3226533	7227.FBpp0079445	7227.FBpp0075317	0	0	0	0	0.88	0.559	0	0	0.945
mgr	CG13993	3229855	3228297	7227.FBpp0081882	7227.FBpp0078822	0	0	0	0	0.343	0.929	0	0	0.951							mRpL9	mRpL4	3230198	3229095	7227.FBpp0082540	7227.FBpp0080401	0	0	0	0	0.614	0.864	0	0	0.945
CG14641	Tango4	3228198	3225582	7227.FBpp0078624	7227.FBpp0073459	0	0	0	0	0.169	0.944	0	0	0.951							RpI1	l(2)09851	3232310	3231685	7227.FBpp0086640	7227.FBpp0085379	0	0	0	0	0.945	0	0	0	0.945
Vps2	Chmp1	3231153	3226298	7227.FBpp0084340	7227.FBpp0074859	0	0	0	0.736	0.302	0.933	0	0	0.951							Nop56	Ip259	3230765	3228690	7227.FBpp0083625	7227.FBpp0079607	0	0	0	0	0.85	0.653	0	0	0.945
CG13097	kz	3228527	3224016	7227.FBpp0079305	7227.FBpp0070403	0	0	0	0	0.88	0.613	0	0	0.951							CG5728	CG8611	3230983	3225977	7227.FBpp0084016	7227.FBpp0074214	0	0	0	0	0.882	0.557	0	0	0.945
Nup154	Nup133	3233205	3230806	7227.FBpp0088820	7227.FBpp0083695	0	0	0	0	0.844	0.703	0	0	0.951							CG8545	CG12288	3232509	3229144	7227.FBpp0087045	7227.FBpp0080510	0	0	0	0	0.914	0.389	0	0	0.945
CG5728	CG5800	3230983	3225985	7227.FBpp0084016	7227.FBpp0074227	0	0	0	0	0.942	0.19	0	0	0.951							CG17652	CG7728	3237612	3226390	7227.FBpp0305723	7227.FBpp0075034	0	0	0	0	0.882	0.557	0	0	0.945
Non1	CG12301	3232785	3226533	7227.FBpp0087637	7227.FBpp0075317	0	0	0	0	0.864	0.661	0	0	0.951							CG1234	CG32409	3229452	3227244	7227.FBpp0081117	7227.FBpp0076738	0	0	0	0	0.926	0.293	0	0	0.945
nop5	CG5645	3228392	3226764	7227.FBpp0078997	7227.FBpp0075756	0	0	0	0	0.88	0.613	0	0	0.951							CG11837	CG6724	3231353	3228777	7227.FBpp0084729	7227.FBpp0079780	0	0	0	0	0.945	0	0	0	0.945
CG8545	l(2)k09022	3232509	3228379	7227.FBpp0087045	7227.FBpp0078971	0	0	0	0	0.951	0	0	0	0.951							Non3	CG1234	3230431	3229452	7227.FBpp0082984	7227.FBpp0081117	0	0	0	0	0.92	0.346	0	0	0.945
CG5728	l(1)1Bi	3230983	3223872	7227.FBpp0084016	7227.FBpp0070114	0	0	0	0	0.951	0	0	0	0.951							CG11030	l(2)k09022	3237330	3228379	7227.FBpp0304812	7227.FBpp0078971	0	0	0	0	0.728	0.808	0	0	0.945
CG3817	CG4364	3230166	3228601	7227.FBpp0082462	7227.FBpp0079445	0	0	0	0	0.88	0.608	0	0	0.951							CG11180	CG2260	3231781	3224413	7227.FBpp0085566	7227.FBpp0071142	0	0	0	0	0.865	0.613	0	0	0.945
CG1542	CG5800	3231566	3225985	7227.FBpp0085119	7227.FBpp0074227	0	0	0	0	0.942	0.195	0	0	0.951							CG32344	CG4806	3225102	3224998	7227.FBpp0072475	7227.FBpp0072239	0	0	0	0	0.94	0.134	0	0	0.945
l(2)34Fd	CG3071	3229004	3224006	7227.FBpp0080211	7227.FBpp0070382	0	0	0	0	0.883	0.595	0	0	0.951							Ns1	CG5800	3230368	3225985	7227.FBpp0082867	7227.FBpp0074227	0	0	0	0	0.94	0.128	0	0	0.945
CG15100	Aats-gln	3231907	3231096	7227.FBpp0085809	7227.FBpp0084240	0	0	0	0	0.188	0.943	0	0	0.951							CG11030	CG13097	3237330	3228527	7227.FBpp0304812	7227.FBpp0079305	0	0	0	0	0.871	0.595	0	0	0.945
CG11920	CG3735	3231046	3224925	7227.FBpp0084144	7227.FBpp0072119	0	0	0	0	0.878	0.613	0	0	0.951							CG1542	CG13097	3231566	3228527	7227.FBpp0085119	7227.FBpp0079305	0	0	0	0	0.907	0.429	0	0	0.945
CG11030	l(3)07882	3237330	3230401	7227.FBpp0304812	7227.FBpp0082928	0	0	0	0	0.882	0.602	0	0	0.951							Aats-ile	Aats-arg	3227969	3225854	7227.FBpp0078150	7227.FBpp0073965	0	0	0	0	0.303	0.925	0	0	0.945
Mys45A	Ns2	3232816	3232028	7227.FBpp0087709	7227.FBpp0086063	0	0	0	0	0.886	0.586	0	0	0.951							CG8545	CG13097	3232509	3228527	7227.FBpp0087045	7227.FBpp0079305	0	0	0	0	0.939	0.136	0	0	0.945
pit	l(2)k09022	3230741	3228379	7227.FBpp0083572	7227.FBpp0078971	0	0	0	0	0.948	0.103	0	0	0.951							Ns1	CG1785	3230368	3224439	7227.FBpp0082867	7227.FBpp0071193	0	0	0	0	0.82	0.71	0	0	0.945
CG11030	CG12301	3237330	3226533	7227.FBpp0304812	7227.FBpp0075317	0	0	0	0	0.885	0.595	0	0	0.951							mRpS2	bonsai	3227424	3224736	7227.FBpp0077099	7227.FBpp0071771	0	0	0	0	0.601	0.866	0	0	0.944
Prp8	CG14641	3232553	3228198	7227.FBpp0087124	7227.FBpp0078624	0	0	0	0	0.077	0.949	0	0	0.951							Nop56	CG4364	3230765	3228601	7227.FBpp0083625	7227.FBpp0079445	0	0	0	0	0.92	0.331	0	0	0.944
nop5	CG5800	3228392	3225985	7227.FBpp0078997	7227.FBpp0074227	0	0	0	0	0.924	0.38	0	0	0.951							CG8939	l(1)1Bi	3225845	3223872	7227.FBpp0073943	7227.FBpp0070114	0	0	0	0	0.938	0.139	0	0	0.944
CG14641	l(1)10Bb	3228198	3225509	7227.FBpp0078624	7227.FBpp0073316	0	0	0	0	0.144	0.945	0	0	0.951							Sas10	CG3071	3224185	3224006	7227.FBpp0070719	7227.FBpp0070382	0	0	0	0	0.733	0.799	0	0	0.944
l(3)07882	CG9246	3230401	3229396	7227.FBpp0082928	7227.FBpp0081001	0	0	0	0	0.951	0	0	0	0.951							CG9143	CG5800	3231810	3225985	7227.FBpp0085616	7227.FBpp0074227	0	0	0	0.584	0.944	0	0	0	0.944
CG5033	CG2691	3233132	3225701	7227.FBpp0088519	7227.FBpp0073679	0	0	0	0	0.951	0	0	0	0.951							mRpL9	mRpS9	3230198	3229527	7227.FBpp0082540	7227.FBpp0081263	0	0	0	0	0.746	0.79	0	0	0.944
tsu	eIF4AIII	3232793	3229558	7227.FBpp0087648	7227.FBpp0081324	0	0	0	0	0.349	0.927	0	0	0.951							mRpL16	mRpL40	3237339	3229842	7227.FBpp0304831	7227.FBpp0081860	0	0	0	0	0.603	0.866	0	0	0.944
pen	Nsun2	3227340	3224140	7227.FBpp0076918	7227.FBpp0070637	0	0	0	0	0.93	0.336	0	0	0.951							mRpL14	mRpS21	3237672	3230048	7227.FBpp0305877	7227.FBpp0082232	0	0	0	0	0.855	0.628	0	0	0.944
CG12304	Aats-arg	3226534	3225854	7227.FBpp0075318	7227.FBpp0073965	0	0	0	0	0.201	0.941	0	0	0.951							mRpL19	mRpS6	3229596	3225421	7227.FBpp0081384	7227.FBpp0073144	0	0	0	0	0.745	0.792	0	0	0.944
RpII33	RpII215	3228962	3225546	7227.FBpp0080121	7227.FBpp0073387	0	0	0	0	0.301	0.933	0	0	0.951							CG11837	CG13773	3231353	3228394	7227.FBpp0084729	7227.FBpp0079000	0	0	0	0	0.944	0	0	0	0.944
Rpn9	Rpn1	3230899	3226201	7227.FBpp0083860	7227.FBpp0074662	0	0	0	0	0.574	0.889	0	0	0.95							CG3817	RpL24-like	3230166	3229852	7227.FBpp0082462	7227.FBpp0081879	0	0	0	0	0.871	0.588	0	0	0.944
CG8545	ppan	3232509	3230664	7227.FBpp0087045	7227.FBpp0083415	0	0	0	0	0.928	0.334	0	0	0.95							mRpL32	mRpL15	3231568	3227838	7227.FBpp0085121	7227.FBpp0077885	0	0	0	0	0.608	0.865	0	0	0.944
CG33506	CG13097	3233308	3228527	7227.FBpp0090944	7227.FBpp0079305	0	0	0	0	0.807	0.752	0	0	0.95							CG1234	CG5800	3229452	3225985	7227.FBpp0081117	7227.FBpp0074227	0	0	0	0	0.933	0.193	0	0	0.944
CG11123	CG6937	3233001	3230783	7227.FBpp0088044	7227.FBpp0083659	0	0	0	0	0.879	0.601	0	0	0.95							Nle	CG14805	3227768	3223967	7227.FBpp0077735	7227.FBpp0070299	0	0	0	0	0.862	0.613	0	0	0.944
CG11030	CG3735	3237330	3224925	7227.FBpp0304812	7227.FBpp0072119	0	0	0	0	0.878	0.613	0	0	0.95							CG5800	CG2691	3225985	3225701	7227.FBpp0074227	7227.FBpp0073679	0	0	0	0	0.943	0.062	0	0	0.944
Prp8	CG3436	3232553	3227787	7227.FBpp0087124	7227.FBpp0077778	0	0	0	0	0.127	0.945	0	0	0.95							CG30349	Ns1	3232826	3230368	7227.FBpp0087731	7227.FBpp0082867	0	0	0	0	0.944	0	0	0	0.944
U3-55K	CG6937	3233307	3230783	7227.FBpp0090943	7227.FBpp0083659	0	0	0	0	0.891	0.564	0	0	0.95							CG33506	dbe	3233308	3227743	7227.FBpp0090944	7227.FBpp0077694	0	0	0	0	0.785	0.75	0	0	0.944
CG5728	CG32344	3230983	3225102	7227.FBpp0084016	7227.FBpp0072475	0	0	0	0	0.941	0.19	0	0	0.95							RpLP0-like	wcd	3232730	3232155	7227.FBpp0087511	7227.FBpp0086314	0	0	0	0	0.944	0	0	0	0.944
CG11030	CG11920	3237330	3231046	7227.FBpp0304812	7227.FBpp0084144	0	0	0	0	0.881	0.595	0	0	0.95							CG11030	Aatf	3237330	3228359	7227.FBpp0304812	7227.FBpp0078929	0	0	0	0	0.916	0.365	0	0	0.944
tko	mRpS2	3236609	3227424	7227.FBpp0300988	7227.FBpp0077099	0	0	0	0	0.648	0.864	0	0	0.95							Nnp-1	Sas10	3228921	3224185	7227.FBpp0080052	7227.FBpp0070719	0	0	0	0	0.944	0	0	0	0.944
l(2)37Cg	CG32409	3237337	3227244	7227.FBpp0304829	7227.FBpp0076738	0	0	0	0	0.95	0	0	0	0.95							CG4866	CG1142	3232043	3229427	7227.FBpp0086096	7227.FBpp0081082	0	0	0	0	0.747	0.788	0	0	0.944
Non3	CG6724	3230431	3228777	7227.FBpp0082984	7227.FBpp0079780	0	0	0	0	0.926	0.346	0	0	0.95							mRpL11	mRpL15	3230139	3227838	7227.FBpp0082412	7227.FBpp0077885	0	0	0	0	0.594	0.868	0	0	0.944
CG6712	Ip259	3228864	3228690	7227.FBpp0079946	7227.FBpp0079607	0	0	0	0	0.883	0.595	0	0	0.95							Nop56	l(1)1Bi	3230765	3223872	7227.FBpp0083625	7227.FBpp0070114	0	0	0	0	0.943	0.05	0	0	0.944
CG5033	Non3	3233132	3230431	7227.FBpp0088519	7227.FBpp0082984	0	0	0	0	0.92	0.398	0	0	0.95							mRpS9	mRpL2	3229527	3226860	7227.FBpp0081263	7227.FBpp0075941	0	0	0	0	0.728	0.804	0	0	0.944
Nup75	Nup107	3231978	3228741	7227.FBpp0085954	7227.FBpp0079710	0	0	0	0	0.639	0.867	0	0	0.95							CG30349	CG6937	3232826	3230783	7227.FBpp0087731	7227.FBpp0083659	0	0	0	0	0.944	0	0	0	0.944
l(3)07882	CG8939	3230401	3225845	7227.FBpp0082928	7227.FBpp0073943	0	0	0	0	0.95	0	0	0	0.95							ppan	CG32344	3230664	3225102	7227.FBpp0083415	7227.FBpp0072475	0	0	0	0	0.919	0.338	0	0	0.944
Prosbeta6	Rpn1	3226434	3226201	7227.FBpp0075119	7227.FBpp0074662	0	0	0	0	0.554	0.893	0	0	0.95							CG8545	l(3)07882	3232509	3230401	7227.FBpp0087045	7227.FBpp0082928	0	0	0	0	0.944	0	0	0	0.944
Tob	Pop2	3236778	3234825	7227.FBpp0302594	7227.FBpp0289500	0	0	0	0	0.046	0.949	0	0	0.95							CG1789	bys	3224440	3224359	7227.FBpp0071194	7227.FBpp0071046	0	0	0	0	0.836	0.671	0	0	0.943
CG2691	bys	3225701	3224359	7227.FBpp0073679	7227.FBpp0071046	0	0	0	0	0.922	0.392	0	0	0.95							CG11030	CG9253	3237330	3229393	7227.FBpp0304812	7227.FBpp0080997	0	0	0	0	0.86	0.613	0	0	0.943
snRNP-U1-C	SmD1	3230515	3226722	7227.FBpp0083134	7227.FBpp0075684	0	0	0	0	0.803	0.761	0	0	0.95							CG9246	CG2875	3229396	3224096	7227.FBpp0081001	7227.FBpp0070561	0	0	0	0	0.942	0.053	0	0	0.943
SmD3	CG9344	3232536	3224564	7227.FBpp0087094	7227.FBpp0071449	0	0	0	0	0.604	0.88	0	0	0.95							mRpL32	mRpS6	3231568	3225421	7227.FBpp0085121	7227.FBpp0073144	0	0	0	0	0.738	0.792	0	0	0.943
tko	mRpS10	3236609	3230190	7227.FBpp0300988	7227.FBpp0082513	0	0	0	0	0.656	0.861	0	0	0.95							CG6724	RpI135	3228777	3227754	7227.FBpp0079780	7227.FBpp0077714	0	0	0	0	0.943	0	0	0	0.943
l(2)34Fd	l(1)G0004	3229004	3227373	7227.FBpp0080211	7227.FBpp0076990	0	0	0	0	0.882	0.595	0	0	0.95							Nop56	CG1789	3230765	3224440	7227.FBpp0083625	7227.FBpp0071194	0	0	0	0	0.746	0.788	0	0	0.943
CG11920	Ns1	3231046	3230368	7227.FBpp0084144	7227.FBpp0082867	0	0	0	0	0.941	0.185	0	0	0.95							CG11920	ppan	3231046	3230664	7227.FBpp0084144	7227.FBpp0083415	0	0	0	0	0.917	0.339	0	0	0.943
fand	l(1)10Bb	3232361	3225509	7227.FBpp0086749	7227.FBpp0073316	0	0	0	0	0.113	0.947	0	0	0.95							CG1542	l(1)G0004	3231566	3227373	7227.FBpp0085119	7227.FBpp0076990	0	0	0	0	0.92	0.32	0	0	0.943
CG6937	l(3)07882	3230783	3230401	7227.FBpp0083659	7227.FBpp0082928	0	0	0	0	0.89	0.564	0	0	0.95							CG11030	CG9799	3237330	3230047	7227.FBpp0304812	7227.FBpp0082231	0	0	0	0	0.867	0.595	0	0	0.943
pit	RpI135	3230741	3227754	7227.FBpp0083572	7227.FBpp0077714	0	0	0	0	0.944	0.141	0	0	0.95							mRpL52	mRpL32	3232985	3231568	7227.FBpp0088016	7227.FBpp0085121	0	0	0	0	0.685	0.826	0	0	0.943
CG17652	CG2260	3237612	3224413	7227.FBpp0305723	7227.FBpp0071142	0	0	0	0	0.876	0.617	0	0	0.95							Mys45A	pen	3232816	3227340	7227.FBpp0087709	7227.FBpp0076918	0	0	0	0	0.943	0	0	0	0.943
CG4849	l(1)10Bb	3231297	3225509	7227.FBpp0084626	7227.FBpp0073316	0	0	0	0	0.103	0.945	0	0	0.949							l(2)09851	RpI135	3231685	3227754	7227.FBpp0085379	7227.FBpp0077714	0	0	0	0	0.943	0	0	0	0.943
CG9143	nop5	3231810	3228392	7227.FBpp0085616	7227.FBpp0078997	0	0	0	0	0.935	0.255	0	0	0.949							CG5589	CG8939	3226341	3225845	7227.FBpp0074936	7227.FBpp0073943	0	0	0	0	0.943	0	0	0	0.943
ppan	CG9246	3230664	3229396	7227.FBpp0083415	7227.FBpp0081001	0	0	0	0	0.927	0.335	0	0	0.949							pit	CG12288	3230741	3229144	7227.FBpp0083572	7227.FBpp0080510	0	0	0	0	0.925	0.27	0	0	0.943
CG1542	ppan	3231566	3230664	7227.FBpp0085119	7227.FBpp0083415	0	0	0	0	0.926	0.334	0	0	0.949							mRpL47	mRpS18A	3229711	3229592	7227.FBpp0081599	7227.FBpp0081380	0	0	0	0	0.609	0.862	0	0	0.943
mRpL16	mRpL19	3237339	3229596	7227.FBpp0304831	7227.FBpp0081384	0	0	0	0	0.632	0.869	0	0	0.949							Nnp-1	CG7839	3228921	3226856	7227.FBpp0080052	7227.FBpp0075937	0	0	0	0	0.938	0.128	0	0	0.943
CG15100	CG12304	3231907	3226534	7227.FBpp0085809	7227.FBpp0075318	0	0	0	0	0.087	0.946	0	0	0.949							Rs1	Non1	3232904	3232785	7227.FBpp0087865	7227.FBpp0087637	0	0	0	0	0.881	0.545	0	0	0.943
Prp8	crn	3232553	3224015	7227.FBpp0087124	7227.FBpp0070402	0	0	0	0	0.214	0.938	0	0	0.949							l(2)09851	CG8939	3231685	3225845	7227.FBpp0085379	7227.FBpp0073943	0	0	0	0	0.943	0	0	0	0.943
Mys45A	CG4364	3232816	3228601	7227.FBpp0087709	7227.FBpp0079445	0	0	0	0	0.92	0.392	0	0	0.949							Nopp140	Nnp-1	3237391	3228921	7227.FBpp0305034	7227.FBpp0080052	0	0	0	0	0.943	0.05	0	0	0.943
pit	Nsun2	3230741	3224140	7227.FBpp0083572	7227.FBpp0070637	0	0	0	0	0.942	0.146	0	0	0.949							CG6937	CG2875	3230783	3224096	7227.FBpp0083659	7227.FBpp0070561	0	0	0	0	0.862	0.608	0	0	0.943
Nup37	Nup43	3237205	3230441	7227.FBpp0304467	7227.FBpp0082998	0	0	0	0	0.661	0.858	0	0	0.949							CG11920	CG18600	3231046	3230448	7227.FBpp0084144	7227.FBpp0083015	0	0	0	0	0.943	0	0	0	0.943
Smn	SmD1	3236873	3226722	7227.FBpp0302954	7227.FBpp0075684	0	0	0	0	0.473	0.908	0	0	0.949							CG11837	l(1)G0004	3231353	3227373	7227.FBpp0084729	7227.FBpp0076990	0	0	0	0	0.917	0.339	0	0	0.943
Bx42	l(1)10Bb	3237686	3225509	7227.FBpp0305943	7227.FBpp0073316	0	0	0	0	0.098	0.946	0	0	0.949							Non3	nop5	3230431	3228392	7227.FBpp0082984	7227.FBpp0078997	0	0	0	0	0.942	0.068	0	0	0.943
CG1785	Sas10	3224439	3224185	7227.FBpp0071193	7227.FBpp0070719	0	0	0	0	0.949	0.05	0	0	0.949							Non3	CG12288	3230431	3229144	7227.FBpp0082984	7227.FBpp0080510	0	0	0	0	0.903	0.439	0	0	0.943
CG16941	snf	3230338	3224182	7227.FBpp0082817	7227.FBpp0070716	0	0	0	0	0.167	0.941	0	0	0.949							CG11920	CG3817	3231046	3230166	7227.FBpp0084144	7227.FBpp0082462	0	0	0	0	0.917	0.337	0	0	0.943
CG11030	l(1)G0004	3237330	3227373	7227.FBpp0304812	7227.FBpp0076990	0	0	0	0	0.881	0.595	0	0	0.949							CG1142	CG13097	3229427	3228527	7227.FBpp0081082	7227.FBpp0079305	0	0	0	0	0.746	0.788	0	0	0.943
CG10418	SmG	3226724	3225945	7227.FBpp0075686	7227.FBpp0074151	0	0	0	0	0.593	0.88	0	0	0.949							CG8545	l(1)1Bi	3232509	3223872	7227.FBpp0087045	7227.FBpp0070114	0	0	0	0	0.937	0.129	0	0	0.943
Ns2	CG8611	3232028	3225977	7227.FBpp0086063	7227.FBpp0074214	0	0	0	0	0.881	0.594	0	0	0.949							mRpL24	mRpL2	3228232	3226860	7227.FBpp0078694	7227.FBpp0075941	0	0	0	0	0.585	0.87	0	0	0.943
SmD3	LSm3	3232536	3230916	7227.FBpp0087094	7227.FBpp0083893	0	0	0	0	0.599	0.88	0	0	0.949							RpLP0-like	CG3756	3232730	3228206	7227.FBpp0087511	7227.FBpp0078633	0	0	0	0	0.943	0	0	0	0.943
l(1)G0004	CG32409	3227373	3227244	7227.FBpp0076990	7227.FBpp0076738	0	0	0	0	0.948	0.063	0	0	0.949							Hlc	CG4806	3227339	3224998	7227.FBpp0076917	7227.FBpp0072239	0	0	0	0	0.916	0.346	0	0	0.943
Non1	Nop56	3232785	3230765	7227.FBpp0087637	7227.FBpp0083625	0	0	0	0	0.879	0.599	0	0	0.949							CG8939	CG4806	3225845	3224998	7227.FBpp0073943	7227.FBpp0072239	0	0	0	0	0.943	0	0	0	0.943
mRpL23	mRpS29	3237021	3224727	7227.FBpp0303832	7227.FBpp0071753	0	0	0	0	0.769	0.792	0	0	0.949							mRpL11	mRpL2	3230139	3226860	7227.FBpp0082412	7227.FBpp0075941	0	0	0	0	0.586	0.868	0	0	0.943
CG11030	CG3071	3237330	3224006	7227.FBpp0304812	7227.FBpp0070382	0	0	0	0	0.871	0.622	0	0	0.949							mRpS9	mRpS2	3229527	3227424	7227.FBpp0081263	7227.FBpp0077099	0	0	0	0	0.58	0.872	0	0	0.943
CG1142	CG3071	3229427	3224006	7227.FBpp0081082	7227.FBpp0070382	0	0	0	0	0.743	0.812	0	0	0.949							CG12288	CG32409	3229144	3227244	7227.FBpp0080510	7227.FBpp0076738	0	0	0	0	0.938	0.114	0	0	0.943
l(2)34Fd	CG6712	3229004	3228864	7227.FBpp0080211	7227.FBpp0079946	0	0	0	0	0.892	0.547	0	0	0.949							Nnp-1	CG32344	3228921	3225102	7227.FBpp0080052	7227.FBpp0072475	0	0	0	0	0.919	0.329	0	0	0.943
CG30349	CG8545	3232826	3232509	7227.FBpp0087731	7227.FBpp0087045	0	0	0	0	0.948	0	0	0	0.948							mRpL14	mRpL23	3237672	3237021	7227.FBpp0305877	7227.FBpp0303832	0	0	0	0	0.853	0.628	0	0	0.943
CG11030	CG1789	3237330	3224440	7227.FBpp0304812	7227.FBpp0071194	0	0	0	0	0.877	0.595	0	0	0.948							Dbp45A	Sas10	3232790	3224185	7227.FBpp0087645	7227.FBpp0070719	0	0	0	0	0.859	0.613	0	0	0.943
CG11030	bys	3237330	3224359	7227.FBpp0304812	7227.FBpp0071046	0	0	0	0	0.878	0.595	0	0	0.948							CG1234	RpI135	3229452	3227754	7227.FBpp0081117	7227.FBpp0077714	0	0	0	0	0.942	0.05	0	0	0.942
Rpb11	Rpb8	3229172	3227933	7227.FBpp0080564	7227.FBpp0078086	0	0	0	0	0.585	0.88	0	0	0.948							Mat89Ba	CG1234	3230297	3229452	7227.FBpp0082727	7227.FBpp0081117	0	0	0	0	0.942	0	0	0	0.942
CG8207	CG1129	3232222	3228151	7227.FBpp0086475	7227.FBpp0078510	0	0	0	0.759	0.182	0.939	0	0	0.948							Non1	CG4806	3232785	3224998	7227.FBpp0087637	7227.FBpp0072239	0	0	0	0	0.916	0.349	0	0	0.942
mRpS2	mRpS6	3227424	3225421	7227.FBpp0077099	7227.FBpp0073144	0	0	0	0	0.649	0.859	0	0	0.948							CG9253	CG6724	3229393	3228777	7227.FBpp0080997	7227.FBpp0079780	0	0	0	0	0.933	0.166	0	0	0.942
CG32409	CG3224	3227244	3224312	7227.FBpp0076738	7227.FBpp0070952	0	0	0	0	0.877	0.595	0	0	0.948							RpI135	l(1)1Bi	3227754	3223872	7227.FBpp0077714	7227.FBpp0070114	0	0	0	0	0.942	0	0	0	0.942
RpL24-like	CG1785	3229852	3224439	7227.FBpp0081879	7227.FBpp0071193	0	0	0	0	0.877	0.595	0	0	0.948							mRpS10	mRpS2	3230190	3227424	7227.FBpp0082513	7227.FBpp0077099	0	0	0	0	0.594	0.864	0	0	0.942
CG5033	CG7839	3233132	3226856	7227.FBpp0088519	7227.FBpp0075937	0	0	0	0	0.918	0.387	0	0	0.948							Mys45A	CG32344	3232816	3225102	7227.FBpp0087709	7227.FBpp0072475	0	0	0	0	0.942	0	0	0	0.942
CG9630	pen	3229577	3227340	7227.FBpp0081355	7227.FBpp0076918	0	0	0	0	0.93	0.293	0	0	0.948							Rs1	CG9246	3232904	3229396	7227.FBpp0087865	7227.FBpp0081001	0	0	0	0	0.932	0.177	0	0	0.942
SmG	mago	3225945	3224592	7227.FBpp0074151	7227.FBpp0071497	0	0	0	0	0.902	0.49	0	0	0.948							CG1542	CG7728	3231566	3226390	7227.FBpp0085119	7227.FBpp0075034	0	0	0	0	0.942	0	0	0	0.942
mRpL40	mRpL2	3229842	3226860	7227.FBpp0081860	7227.FBpp0075941	0	0	0	0	0.636	0.863	0	0	0.948							l(3)07882	CG32344	3230401	3225102	7227.FBpp0082928	7227.FBpp0072475	0	0	0	0	0.941	0.05	0	0	0.942
Nopp140	pit	3237391	3230741	7227.FBpp0305034	7227.FBpp0083572	0	0	0	0	0.942	0.138	0	0	0.948							pen	CG3071	3227340	3224006	7227.FBpp0076918	7227.FBpp0070382	0	0	0	0	0.942	0	0	0	0.942
mRpS35	mRpS26	3235266	3226311	7227.FBpp0290840	7227.FBpp0074887	0	0	0	0	0.655	0.856	0	0	0.948							CG12499	l(2)k09022	3230802	3228379	7227.FBpp0083688	7227.FBpp0078971	0	0	0	0	0.942	0	0	0	0.942
SmD1	Cypl	3226722	3225095	7227.FBpp0075684	7227.FBpp0072463	0	0	0	0	0.588	0.88	0	0	0.948							CG5728	CG1234	3230983	3229452	7227.FBpp0084016	7227.FBpp0081117	0	0	0	0	0.942	0	0	0	0.942
Mys45A	CG4806	3232816	3224998	7227.FBpp0087709	7227.FBpp0072239	0	0	0	0	0.942	0.14	0	0	0.948							l(2)09851	CG6937	3231685	3230783	7227.FBpp0085379	7227.FBpp0083659	0	0	0	0	0.942	0	0	0	0.942
SmB	eIF4AIII	3235862	3229558	7227.FBpp0293061	7227.FBpp0081324	0	0	0	0	0.613	0.872	0	0	0.948							pen	Rbm13	3227340	3224441	7227.FBpp0076918	7227.FBpp0071198	0	0	0	0	0.929	0.225	0	0	0.942
CG6937	CG9630	3230783	3229577	7227.FBpp0083659	7227.FBpp0081355	0	0	0	0	0.887	0.564	0	0	0.948							Rs1	pit	3232904	3230741	7227.FBpp0087865	7227.FBpp0083572	0	0	0	0.687	0.911	0.374	0	0	0.942
CG1542	CG11920	3231566	3231046	7227.FBpp0085119	7227.FBpp0084144	0	0	0	0	0.925	0.337	0	0	0.948							RpL24-like	CG1234	3229852	3229452	7227.FBpp0081879	7227.FBpp0081117	0	0	0	0	0.864	0.595	0	0	0.942
CG10103	Chmp1	3227203	3226298	7227.FBpp0076658	7227.FBpp0074859	0	0	0	0	0.107	0.944	0	0	0.948							CG9246	RpI135	3229396	3227754	7227.FBpp0081001	7227.FBpp0077714	0	0	0	0	0.942	0	0	0	0.942
CG5728	CG6937	3230983	3230783	7227.FBpp0084016	7227.FBpp0083659	0	0	0	0	0.886	0.564	0	0	0.948							l(3)07882	kz	3230401	3224016	7227.FBpp0082928	7227.FBpp0070403	0	0	0	0	0.905	0.408	0	0	0.941
l(2)k09022	CG7839	3228379	3226856	7227.FBpp0078971	7227.FBpp0075937	0	0	0	0	0.933	0.258	0	0	0.948							mRpL18	mRpS24	3232468	3230954	7227.FBpp0086965	7227.FBpp0083962	0	0	0	0	0.806	0.711	0	0	0.941
CG3735	Sas10	3224925	3224185	7227.FBpp0072119	7227.FBpp0070719	0	0	0	0	0.869	0.613	0	0	0.947							Ip259	nop5	3228690	3228392	7227.FBpp0079607	7227.FBpp0078997	0	0	0	0	0.854	0.613	0	0	0.941
mRpS9	bonsai	3229527	3224736	7227.FBpp0081263	7227.FBpp0071771	0	0	0	0	0.617	0.867	0	0	0.947							mRpL37	mRpL38	3235432	3225717	7227.FBpp0291479	7227.FBpp0073719	0	0	0	0	0.61	0.857	0	0	0.941
CG17652	l(3)07882	3237612	3230401	7227.FBpp0305723	7227.FBpp0082928	0	0	0	0	0.867	0.617	0	0	0.947							Surf6	RpL24-like	3230594	3229852	7227.FBpp0083263	7227.FBpp0081879	0	0	0	0	0.864	0.588	0	0	0.941
l(3)72Dn	CG1789	3237625	3224440	7227.FBpp0305742	7227.FBpp0071194	0	0	0	0	0.634	0.862	0	0	0.947							CG5033	CG2875	3233132	3224096	7227.FBpp0088519	7227.FBpp0070561	0	0	0	0	0.94	0.053	0	0	0.941
CG9286	CG32409	3230078	3227244	7227.FBpp0082298	7227.FBpp0076738	0	0	0	0	0.947	0	0	0	0.947							EfTuM	ico	3232390	3228402	7227.FBpp0086790	7227.FBpp0079041	0	0	0	0.558	0.837	0.655	0	0	0.941
Nop56	ppan	3230765	3230664	7227.FBpp0083625	7227.FBpp0083415	0	0	0	0	0.944	0.1	0	0	0.947							tko	bonsai	3236609	3224736	7227.FBpp0300988	7227.FBpp0071771	0	0	0	0	0.58	0.865	0	0	0.941
mRpL41	mRpS2	3232251	3227424	7227.FBpp0086531	7227.FBpp0077099	0	0	0	0	0.646	0.859	0	0	0.947							CG11920	CG6712	3231046	3228864	7227.FBpp0084144	7227.FBpp0079946	0	0	0	0.767	0.941	0	0	0	0.941
CG6724	eIF6	3228777	3224938	7227.FBpp0079780	7227.FBpp0072144	0	0	0	0	0.55	0.887	0	0	0.947							ppan	RpL24-like	3230664	3229852	7227.FBpp0083415	7227.FBpp0081879	0	0	0	0	0.85	0.624	0	0	0.941
SmD2	CG9344	3229511	3224564	7227.FBpp0081234	7227.FBpp0071449	0	0	0	0	0.279	0.93	0	0	0.947							hth	exd	3229770	3225844	7227.FBpp0081732	7227.FBpp0073940	0	0	0	0.583	0.053	0.94	0	0	0.941
CG11920	Non3	3231046	3230431	7227.FBpp0084144	7227.FBpp0082984	0	0	0	0	0.921	0.356	0	0	0.947							mRpL19	mRpS2	3229596	3227424	7227.FBpp0081384	7227.FBpp0077099	0	0	0	0	0.593	0.862	0	0	0.941
mRpS10	mRpL24	3230190	3228232	7227.FBpp0082513	7227.FBpp0078694	0	0	0	0	0.653	0.854	0	0	0.947							Mys45A	Non3	3232816	3230431	7227.FBpp0087709	7227.FBpp0082984	0	0	0	0	0.915	0.343	0	0	0.941
CG11837	CG11920	3231353	3231046	7227.FBpp0084729	7227.FBpp0084144	0	0	0	0	0.943	0.111	0	0	0.947							CG30349	CG1234	3232826	3229452	7227.FBpp0087731	7227.FBpp0081117	0	0	0	0	0.941	0	0	0	0.941
CG11030	CG1142	3237330	3229427	7227.FBpp0304812	7227.FBpp0081082	0	0	0	0	0.876	0.595	0	0	0.947							Nnp-1	pen	3228921	3227340	7227.FBpp0080052	7227.FBpp0076918	0	0	0	0	0.941	0.05	0	0	0.941
Nnp-1	CG32409	3228921	3227244	7227.FBpp0080052	7227.FBpp0076738	0	0	0	0	0.946	0.05	0	0	0.947							l(2)09851	Ns1	3231685	3230368	7227.FBpp0085379	7227.FBpp0082867	0	0	0	0	0.941	0	0	0	0.941
wcd	CG32409	3232155	3227244	7227.FBpp0086314	7227.FBpp0076738	0	0	0	0	0.947	0	0	0	0.947							CG3335	CG7728	3226934	3226390	7227.FBpp0076112	7227.FBpp0075034	0	0	0	0	0.915	0.335	0	0	0.941
CG30349	CG9253	3232826	3229393	7227.FBpp0087731	7227.FBpp0080997	0	0	0	0	0.947	0.047	0	0	0.947							CG8461	bys	3230158	3224359	7227.FBpp0082445	7227.FBpp0071046	0	0	0	0	0.856	0.606	0	0	0.941
CG1234	CG11109	3229452	3228000	7227.FBpp0081117	7227.FBpp0078203	0	0	0	0	0.812	0.734	0	0	0.947							RpI1	bys	3232310	3224359	7227.FBpp0086640	7227.FBpp0071046	0	0	0	0	0.941	0	0	0	0.941
tko	mRpL19	3236609	3229596	7227.FBpp0300988	7227.FBpp0081384	0	0	0	0	0.758	0.792	0	0	0.947							Non3	Rbm13	3230431	3224441	7227.FBpp0082984	7227.FBpp0071198	0	0	0	0	0.902	0.429	0	0	0.941
mRpL47	mRpL3	3229711	3225828	7227.FBpp0081599	7227.FBpp0073906	0	0	0	0	0.629	0.865	0	0	0.947							CG4866	CG11837	3232043	3231353	7227.FBpp0086096	7227.FBpp0084729	0	0	0	0	0.914	0.351	0	0	0.941
CG10754	Spx	3226718	3224265	7227.FBpp0075676	7227.FBpp0070859	0	0	0	0	0.601	0.873	0	0	0.947							CG13097	CG32409	3228527	3227244	7227.FBpp0079305	7227.FBpp0076738	0	0	0	0	0.936	0.104	0	0	0.941
CG7839	CG4806	3226856	3224998	7227.FBpp0075937	7227.FBpp0072239	0	0	0	0	0.917	0.392	0	0	0.947							CG33506	Sas10	3233308	3224185	7227.FBpp0090944	7227.FBpp0070719	0	0	0	0	0.792	0.73	0	0	0.941
mRpL23	mRpS18C	3237021	3231496	7227.FBpp0303832	7227.FBpp0084989	0	0	0	0	0.819	0.723	0	0	0.947							CG30349	CG5800	3232826	3225985	7227.FBpp0087731	7227.FBpp0074227	0	0	0	0	0.94	0.047	0	0	0.941
CG31460	l(2)k12914	3229583	3228538	7227.FBpp0081362	7227.FBpp0079324	0	0	0	0	0.947	0.051	0	0	0.947							wcd	CG9246	3232155	3229396	7227.FBpp0086314	7227.FBpp0081001	0	0	0	0	0.941	0	0	0	0.941
CG17652	CG30349	3237612	3232826	7227.FBpp0305723	7227.FBpp0087731	0	0	0	0	0.87	0.613	0	0	0.947							CG6937	CG7839	3230783	3226856	7227.FBpp0083659	7227.FBpp0075937	0	0	0	0	0.871	0.564	0	0	0.941
CG17652	CG12301	3237612	3226533	7227.FBpp0305723	7227.FBpp0075317	0	0	0	0	0.882	0.575	0	0	0.947							l(2)k09022	CG8939	3228379	3225845	7227.FBpp0078971	7227.FBpp0073943	0	0	0	0	0.941	0	0	0	0.941
CG1142	CG6712	3229427	3228864	7227.FBpp0081082	7227.FBpp0079946	0	0	0	0	0.885	0.555	0	0	0.947							CG5033	nclb	3233132	3232663	7227.FBpp0088519	7227.FBpp0087323	0	0	0	0	0.941	0	0	0	0.941
CG30349	Nnp-1	3232826	3228921	7227.FBpp0087731	7227.FBpp0080052	0	0	0	0	0.946	0.05	0	0	0.947							CG11109	Rbm13	3228000	3224441	7227.FBpp0078203	7227.FBpp0071198	0	0	0	0	0.809	0.707	0	0	0.941
CG9143	CG11109	3231810	3228000	7227.FBpp0085616	7227.FBpp0078203	0	0	0	0	0.843	0.682	0	0	0.947							CG5728	CG32409	3230983	3227244	7227.FBpp0084016	7227.FBpp0076738	0	0	0	0	0.94	0.05	0	0	0.94
CG9143	Nop56	3231810	3230765	7227.FBpp0085616	7227.FBpp0083625	0	0	0	0	0.923	0.337	0	0	0.947							RpI135	CG2875	3227754	3224096	7227.FBpp0077714	7227.FBpp0070561	0	0	0	0	0.94	0	0	0	0.94
CG6686	CG6841	3233141	3226284	7227.FBpp0088537	7227.FBpp0074835	0	0	0	0	0.581	0.879	0	0	0.947							CG4866	Ip259	3232043	3228690	7227.FBpp0086096	7227.FBpp0079607	0	0	0	0	0.88	0.525	0	0	0.94
CG9286	CG6712	3230078	3228864	7227.FBpp0082298	7227.FBpp0079946	0	0	0	0	0.947	0	0	0	0.947							RpI135	CG7728	3227754	3226390	7227.FBpp0077714	7227.FBpp0075034	0	0	0	0	0.94	0	0	0	0.94
tko	mRpS9	3236609	3229527	7227.FBpp0300988	7227.FBpp0081263	0	0	0	0	0.629	0.863	0	0	0.947							CG12909	CG11837	3232700	3231353	7227.FBpp0087437	7227.FBpp0084729	0	0	0	0	0.94	0	0	0	0.94
CG7839	CG2691	3226856	3225701	7227.FBpp0075937	7227.FBpp0073679	0	0	0	0	0.924	0.317	0	0	0.946							RpI135	CG2691	3227754	3225701	7227.FBpp0077714	7227.FBpp0073679	0	0	0	0	0.94	0	0	0	0.94
CG5800	CG32344	3225985	3225102	7227.FBpp0074227	7227.FBpp0072475	0	0	0	0.616	0.94	0.139	0	0	0.946							CG6712	CG2875	3228864	3224096	7227.FBpp0079946	7227.FBpp0070561	0	0	0	0	0.902	0.413	0	0	0.94
pen	l(1)1Bi	3227340	3223872	7227.FBpp0076918	7227.FBpp0070114	0	0	0	0	0.925	0.317	0	0	0.946							CG17652	nop5	3237612	3228392	7227.FBpp0305723	7227.FBpp0078997	0	0	0	0	0.852	0.613	0	0	0.94
CG4806	Rbm13	3224998	3224441	7227.FBpp0072239	7227.FBpp0071198	0	0	0	0	0.914	0.394	0	0	0.946							CG6937	CG13097	3230783	3228527	7227.FBpp0083659	7227.FBpp0079305	0	0	0	0	0.868	0.564	0	0	0.94
CG6712	CG5589	3228864	3226341	7227.FBpp0079946	7227.FBpp0074936	0	0	0	0	0.922	0.332	0	0	0.946							pen	CG2691	3227340	3225701	7227.FBpp0076918	7227.FBpp0073679	0	0	0	0	0.939	0.057	0	0	0.94
l(2)34Fd	CG11417	3229004	3223926	7227.FBpp0080211	7227.FBpp0070205	0	0	0	0	0.922	0.336	0	0	0.946							mRpS10	mRpS6	3230190	3225421	7227.FBpp0082513	7227.FBpp0073144	0	0	0	0	0.726	0.792	0	0	0.94
CG9799	CG32409	3230047	3227244	7227.FBpp0082231	7227.FBpp0076738	0	0	0	0	0.946	0	0	0	0.946							CG32409	CG4806	3227244	3224998	7227.FBpp0076738	7227.FBpp0072239	0	0	0	0	0.94	0	0	0	0.94
CG1789	CG3071	3224440	3224006	7227.FBpp0071194	7227.FBpp0070382	0	0	0	0	0.757	0.788	0	0	0.946							Non1	CG9253	3232785	3229393	7227.FBpp0087637	7227.FBpp0080997	0	0	0	0	0.864	0.576	0	0	0.94
l(2)34Fd	CG1789	3229004	3224440	7227.FBpp0080211	7227.FBpp0071194	0	0	0	0	0.872	0.595	0	0	0.946							l(1)G0004	CG4061	3227373	3223976	7227.FBpp0076990	7227.FBpp0070316	0	0	0	0	0.79	0.73	0	0	0.94
RpII15	Rpb11	3230127	3229172	7227.FBpp0082384	7227.FBpp0080564	0	0	0	0	0.573	0.88	0	0	0.946							Rs1	CG7728	3232904	3226390	7227.FBpp0087865	7227.FBpp0075034	0	0	0	0	0.933	0.135	0	0	0.94
pen	CG1785	3227340	3224439	7227.FBpp0076918	7227.FBpp0071193	0	0	0	0	0.94	0.148	0	0	0.946							CG12909	ppan	3232700	3230664	7227.FBpp0087437	7227.FBpp0083415	0	0	0	0	0.94	0	0	0	0.94
nop5	Nsun2	3228392	3224140	7227.FBpp0078997	7227.FBpp0070637	0	0	0	0	0.929	0.268	0	0	0.946							CG6937	CG12301	3230783	3226533	7227.FBpp0083659	7227.FBpp0075317	0	0	0	0	0.869	0.564	0	0	0.94
mRpL14	mRpL47	3237672	3229711	7227.FBpp0305877	7227.FBpp0081599	0	0	0	0	0.643	0.855	0	0	0.946							CG30349	CG12909	3232826	3232700	7227.FBpp0087731	7227.FBpp0087437	0	0	0	0	0.936	0.1	0	0	0.94
Mys45A	CG32409	3232816	3227244	7227.FBpp0087709	7227.FBpp0076738	0	0	0	0	0.946	0	0	0	0.946							CG30349	Mys45A	3232826	3232816	7227.FBpp0087731	7227.FBpp0087709	0	0	0	0	0.94	0	0	0	0.94
CG6712	CG5800	3228864	3225985	7227.FBpp0079946	7227.FBpp0074227	0	0	0	0	0.941	0.137	0	0	0.946							CG30349	nclb	3232826	3232663	7227.FBpp0087731	7227.FBpp0087323	0	0	0	0	0.94	0	0	0	0.94
Vps24	Chmp1	3228186	3226298	7227.FBpp0078598	7227.FBpp0074859	0	0	0	0	0.139	0.94	0	0	0.946							mRpS10	mRpL19	3230190	3229596	7227.FBpp0082513	7227.FBpp0081384	0	0	0	0	0.656	0.835	0	0	0.94
CG1542	CG11837	3231566	3231353	7227.FBpp0085119	7227.FBpp0084729	0	0	0	0	0.946	0	0	0	0.946							CG6724	Sas10	3228777	3224185	7227.FBpp0079780	7227.FBpp0070719	0	0	0	0	0.94	0	0	0	0.94
RpLP0-like	nclb	3232730	3232663	7227.FBpp0087511	7227.FBpp0087323	0	0	0	0	0.945	0.056	0	0	0.946							CG11837	pit	3231353	3230741	7227.FBpp0084729	7227.FBpp0083572	0	0	0	0	0.936	0.1	0	0	0.94
mRpL47	mRpL43	3229711	3224849	7227.FBpp0081599	7227.FBpp0071993	0	0	0	0	0.622	0.865	0	0	0.946							wcd	CG8939	3232155	3225845	7227.FBpp0086314	7227.FBpp0073943	0	0	0	0	0.94	0	0	0	0.94
CG5800	CG8939	3225985	3225845	7227.FBpp0074227	7227.FBpp0073943	0	0	0	0	0.94	0.144	0	0	0.946							CG2691	CG2875	3225701	3224096	7227.FBpp0073679	7227.FBpp0070561	0	0	0	0	0.902	0.408	0	0	0.939
RpI1	l(1)1Bi	3232310	3223872	7227.FBpp0086640	7227.FBpp0070114	0	0	0	0	0.941	0.127	0	0	0.946							mRpL23	mRpL41	3237021	3232251	7227.FBpp0303832	7227.FBpp0086531	0	0	0	0	0.575	0.863	0	0	0.939
RpI12	CG3756	3230736	3228206	7227.FBpp0083564	7227.FBpp0078633	0	0	0	0	0.746	0.797	0	0	0.946							CG17652	CG13097	3237612	3228527	7227.FBpp0305723	7227.FBpp0079305	0	0	0	0	0.857	0.593	0	0	0.939
mRpS9	mRpS6	3229527	3225421	7227.FBpp0081263	7227.FBpp0073144	0	0	0	0	0.753	0.792	0	0	0.946							CG5033	CG4806	3233132	3224998	7227.FBpp0088519	7227.FBpp0072239	0	0	0	0	0.903	0.395	0	0	0.939
CG6712	CG1785	3228864	3224439	7227.FBpp0079946	7227.FBpp0071193	0	0	0	0	0.943	0.094	0	0	0.946							nclb	CG5728	3232663	3230983	7227.FBpp0087323	7227.FBpp0084016	0	0	0	0	0.914	0.317	0	0	0.939
CG13097	CG3735	3228527	3224925	7227.FBpp0079305	7227.FBpp0072119	0	0	0	0	0.855	0.647	0	0	0.946							mRpS10	mRpL11	3230190	3230139	7227.FBpp0082513	7227.FBpp0082412	0	0	0	0	0.788	0.728	0	0	0.939
CG3756	CG32409	3228206	3227244	7227.FBpp0078633	7227.FBpp0076738	0	0	0	0	0.946	0	0	0	0.946							CG15100	CG30185	3231907	3224839	7227.FBpp0085809	7227.FBpp0071969	0	0	0	0	0.056	0.938	0	0	0.939
CG9143	CG7839	3231810	3226856	7227.FBpp0085616	7227.FBpp0075937	0	0	0	0	0.921	0.346	0	0	0.946							Rs1	CG6724	3232904	3228777	7227.FBpp0087865	7227.FBpp0079780	0	0	0	0	0.91	0.352	0	0	0.939
nop5	Dbp73D	3228392	3226427	7227.FBpp0078997	7227.FBpp0075106	0	0	0	0	0.868	0.613	0	0	0.946							pit	ppan	3230741	3230664	7227.FBpp0083572	7227.FBpp0083415	0	0	0	0	0.792	0.719	0	0	0.939
Aatf	CG2875	3228359	3224096	7227.FBpp0078929	7227.FBpp0070561	0	0	0	0	0.866	0.613	0	0	0.946							Aatf	CG5800	3228359	3225985	7227.FBpp0078929	7227.FBpp0074227	0	0	0	0	0.922	0.255	0	0	0.939
l(3)72Dn	CG11837	3237625	3231353	7227.FBpp0305742	7227.FBpp0084729	0	0	0	0	0.929	0.28	0	0	0.946							CG6937	l(2)k09022	3230783	3228379	7227.FBpp0083659	7227.FBpp0078971	0	0	0	0	0.866	0.564	0	0	0.939
Aats-ile	Aats-arg	3227969	3225854	7227.FBpp0078150	7227.FBpp0073965	0	0	0	0	0.303	0.925	0	0	0.945							Ip259	bys	3228690	3224359	7227.FBpp0079607	7227.FBpp0071046	0	0	0	0	0.865	0.569	0	0	0.939
Nop56	Ip259	3230765	3228690	7227.FBpp0083625	7227.FBpp0079607	0	0	0	0	0.85	0.653	0	0	0.945							l(2)34Fd	CG5800	3229004	3225985	7227.FBpp0080211	7227.FBpp0074227	0	0	0	0	0.922	0.255	0	0	0.939
CG11030	CG13097	3237330	3228527	7227.FBpp0304812	7227.FBpp0079305	0	0	0	0	0.871	0.595	0	0	0.945							CG9630	CG32409	3229577	3227244	7227.FBpp0081355	7227.FBpp0076738	0	0	0	0	0.918	0.287	0	0	0.939
Prp8	l(1)10Bb	3232553	3225509	7227.FBpp0087124	7227.FBpp0073316	0	0	0	0	0.061	0.944	0	0	0.945							Rpn9	Prosbeta2	3230899	3226564	7227.FBpp0083860	7227.FBpp0075382	0	0	0	0	0.737	0.779	0	0	0.939
CG32344	CG4806	3225102	3224998	7227.FBpp0072475	7227.FBpp0072239	0	0	0	0	0.94	0.134	0	0	0.945							nclb	Nle	3232663	3227768	7227.FBpp0087323	7227.FBpp0077735	0	0	0	0.559	0.939	0	0	0	0.939
CG5728	CG8611	3230983	3225977	7227.FBpp0084016	7227.FBpp0074214	0	0	0	0	0.882	0.557	0	0	0.945							mRpL32	mRpL12	3231568	3226994	7227.FBpp0085121	7227.FBpp0076238	0	0	0	0	0.787	0.729	0	0	0.939
CG4364	CG12301	3228601	3226533	7227.FBpp0079445	7227.FBpp0075317	0	0	0	0	0.88	0.559	0	0	0.945							CG5589	CG5800	3226341	3225985	7227.FBpp0074936	7227.FBpp0074227	0	0	0	0.636	0.935	0.1	0	0	0.939
CG8545	CG13097	3232509	3228527	7227.FBpp0087045	7227.FBpp0079305	0	0	0	0	0.939	0.136	0	0	0.945							CG8461	CG5800	3230158	3225985	7227.FBpp0082445	7227.FBpp0074227	0	0	0	0	0.853	0.606	0	0	0.939
mRpL9	mRpL4	3230198	3229095	7227.FBpp0082540	7227.FBpp0080401	0	0	0	0	0.614	0.864	0	0	0.945							CG6937	Nle	3230783	3227768	7227.FBpp0083659	7227.FBpp0077735	0	0	0	0	0.799	0.708	0	0	0.939
RpI1	l(2)09851	3232310	3231685	7227.FBpp0086640	7227.FBpp0085379	0	0	0	0	0.945	0	0	0	0.945							Mys45A	Mat89Ba	3232816	3230297	7227.FBpp0087709	7227.FBpp0082727	0	0	0	0	0.939	0	0	0	0.939
Bx42	Prp8	3237686	3232553	7227.FBpp0305943	7227.FBpp0087124	0	0	0	0	0.119	0.94	0	0	0.945							nclb	pit	3232663	3230741	7227.FBpp0087323	7227.FBpp0083572	0	0	0	0	0.931	0.153	0	0	0.939
CG11837	CG6724	3231353	3228777	7227.FBpp0084729	7227.FBpp0079780	0	0	0	0	0.945	0	0	0	0.945							CG9799	CG1789	3230047	3224440	7227.FBpp0082231	7227.FBpp0071194	0	0	0	0	0.726	0.788	0	0	0.939
CG8545	CG12288	3232509	3229144	7227.FBpp0087045	7227.FBpp0080510	0	0	0	0	0.914	0.389	0	0	0.945							Mys45A	l(3)07882	3232816	3230401	7227.FBpp0087709	7227.FBpp0082928	0	0	0	0	0.938	0	0	0	0.938
Ns1	CG1785	3230368	3224439	7227.FBpp0082867	7227.FBpp0071193	0	0	0	0	0.82	0.71	0	0	0.945							CG5728	CG6724	3230983	3228777	7227.FBpp0084016	7227.FBpp0079780	0	0	0	0	0.936	0.07	0	0	0.938
CG11180	CG2260	3231781	3224413	7227.FBpp0085566	7227.FBpp0071142	0	0	0	0	0.865	0.613	0	0	0.945							CG9799	CG1142	3230047	3229427	7227.FBpp0082231	7227.FBpp0081082	0	0	0	0	0.719	0.788	0	0	0.938
CG5033	Rs1	3233132	3232904	7227.FBpp0088519	7227.FBpp0087865	0	0	0	0	0.914	0.382	0	0	0.945							mRpL40	bonsai	3229842	3224736	7227.FBpp0081860	7227.FBpp0071771	0	0	0	0	0.644	0.835	0	0	0.938
Rrp1	Nop56	3234531	3230765	7227.FBpp0288680	7227.FBpp0083625	0	0	0	0	0.863	0.614	0	0	0.945							CG1234	CG14805	3229452	3223967	7227.FBpp0081117	7227.FBpp0070299	0	0	0	0	0.848	0.613	0	0	0.938
CG1542	CG13097	3231566	3228527	7227.FBpp0085119	7227.FBpp0079305	0	0	0	0	0.907	0.429	0	0	0.945							CG4866	RpL24-like	3232043	3229852	7227.FBpp0086096	7227.FBpp0081879	0	0	0	0	0.876	0.525	0	0	0.938
Ns1	CG5800	3230368	3225985	7227.FBpp0082867	7227.FBpp0074227	0	0	0	0	0.94	0.128	0	0	0.945							CG17652	CG11030	3237612	3237330	7227.FBpp0305723	7227.FBpp0304812	0	0	0	0	0.913	0.316	0	0	0.938
Non3	CG1234	3230431	3229452	7227.FBpp0082984	7227.FBpp0081117	0	0	0	0	0.92	0.346	0	0	0.945							CG6724	Nsun2	3228777	3224140	7227.FBpp0079780	7227.FBpp0070637	0	0	0	0	0.911	0.329	0	0	0.938
CG11030	l(2)k09022	3237330	3228379	7227.FBpp0304812	7227.FBpp0078971	0	0	0	0	0.728	0.808	0	0	0.945							mRpS2	mRpL3	3227424	3225828	7227.FBpp0077099	7227.FBpp0073906	0	0	0	0	0.612	0.847	0	0	0.938
CG1234	CG32409	3229452	3227244	7227.FBpp0081117	7227.FBpp0076738	0	0	0	0	0.926	0.293	0	0	0.945							CG11030	CG4866	3237330	3232043	7227.FBpp0304812	7227.FBpp0086096	0	0	0	0	0.854	0.595	0	0	0.938
CG30349	CG6937	3232826	3230783	7227.FBpp0087731	7227.FBpp0083659	0	0	0	0	0.944	0	0	0	0.944							l(2)09851	CG4364	3231685	3228601	7227.FBpp0085379	7227.FBpp0079445	0	0	0	0	0.92	0.255	0	0	0.938
mRpL14	mRpS21	3237672	3230048	7227.FBpp0305877	7227.FBpp0082232	0	0	0	0	0.855	0.628	0	0	0.944							CG11920	CG9107	3231046	3228314	7227.FBpp0084144	7227.FBpp0078856	0	0	0	0	0.856	0.588	0	0	0.938
ppan	CG32344	3230664	3225102	7227.FBpp0083415	7227.FBpp0072475	0	0	0	0	0.919	0.338	0	0	0.944							mRpL37	mRpL45	3235432	3230786	7227.FBpp0291479	7227.FBpp0083665	0	0	0	0	0.557	0.867	0	0	0.938
CG11107	nop5	3233000	3228392	7227.FBpp0088040	7227.FBpp0078997	0	0	0	0	0.888	0.523	0	0	0.944							ppan	CG9253	3230664	3229393	7227.FBpp0083415	7227.FBpp0080997	0	0	0	0	0.93	0.144	0	0	0.938
Sas10	CG3071	3224185	3224006	7227.FBpp0070719	7227.FBpp0070382	0	0	0	0	0.733	0.799	0	0	0.944							wcd	CG1542	3232155	3231566	7227.FBpp0086314	7227.FBpp0085119	0	0	0	0	0.938	0	0	0	0.938
mRpL11	mRpL15	3230139	3227838	7227.FBpp0082412	7227.FBpp0077885	0	0	0	0	0.594	0.868	0	0	0.944							CG30349	pen	3232826	3227340	7227.FBpp0087731	7227.FBpp0076918	0	0	0	0	0.938	0	0	0	0.938
CG8939	l(1)1Bi	3225845	3223872	7227.FBpp0073943	7227.FBpp0070114	0	0	0	0	0.938	0.139	0	0	0.944							CG5800	kz	3225985	3224016	7227.FBpp0074227	7227.FBpp0070403	0	0	0	0	0.932	0.134	0	0	0.938
mRpL32	mRpL15	3231568	3227838	7227.FBpp0085121	7227.FBpp0077885	0	0	0	0	0.608	0.865	0	0	0.944							Ip259	CG1789	3228690	3224440	7227.FBpp0079607	7227.FBpp0071194	0	0	0	0	0.87	0.543	0	0	0.938
Nle	CG14805	3227768	3223967	7227.FBpp0077735	7227.FBpp0070299	0	0	0	0	0.862	0.613	0	0	0.944							CG5033	CG5800	3233132	3225985	7227.FBpp0088519	7227.FBpp0074227	0	0	0	0	0.929	0.163	0	0	0.938
Nop56	l(1)1Bi	3230765	3223872	7227.FBpp0083625	7227.FBpp0070114	0	0	0	0	0.943	0.05	0	0	0.944							mRpS18C	mRpS33	3231496	3230314	7227.FBpp0084989	7227.FBpp0082767	0	0	0	0	0.716	0.793	0	0	0.938
mRpS2	bonsai	3227424	3224736	7227.FBpp0077099	7227.FBpp0071771	0	0	0	0	0.601	0.866	0	0	0.944							CG1542	CG32344	3231566	3225102	7227.FBpp0085119	7227.FBpp0072475	0	0	0	0	0.912	0.328	0	0	0.938
CG3817	RpL24-like	3230166	3229852	7227.FBpp0082462	7227.FBpp0081879	0	0	0	0	0.871	0.588	0	0	0.944							Aats-asn	Aats-ala	3237338	3228539	7227.FBpp0304830	7227.FBpp0079326	0	0	0	0	0.83	0.651	0	0	0.938
CG30349	Ns1	3232826	3230368	7227.FBpp0087731	7227.FBpp0082867	0	0	0	0	0.944	0	0	0	0.944							pit	l(3)07882	3230741	3230401	7227.FBpp0083572	7227.FBpp0082928	0	0	0	0	0.934	0.1	0	0	0.938
mRpS35	mRpS5	3235266	3233769	7227.FBpp0290840	7227.FBpp0110439	0	0	0	0	0.593	0.87	0	0	0.944							Nop56	CG7839	3230765	3226856	7227.FBpp0083625	7227.FBpp0075937	0	0	0	0	0.919	0.272	0	0	0.938
CG9143	CG5800	3231810	3225985	7227.FBpp0085616	7227.FBpp0074227	0	0	0	0.584	0.944	0	0	0	0.944							san	CG9922	3232611	3230095	7227.FBpp0087227	7227.FBpp0082333	0	0	0	0	0.247	0.92	0	0	0.938
Nnp-1	Sas10	3228921	3224185	7227.FBpp0080052	7227.FBpp0070719	0	0	0	0	0.944	0	0	0	0.944							Tsp42Ec	CG15423	3231744	3227477	7227.FBpp0085511	7227.FBpp0077195	0	0	0	0	0.938	0	0	0	0.938
mRpL9	mRpS9	3230198	3229527	7227.FBpp0082540	7227.FBpp0081263	0	0	0	0	0.746	0.79	0	0	0.944							mRpS18A	mRpL4	3229592	3229095	7227.FBpp0081380	7227.FBpp0080401	0	0	0	0	0.659	0.824	0	0	0.937
RpLP0-like	wcd	3232730	3232155	7227.FBpp0087511	7227.FBpp0086314	0	0	0	0	0.944	0	0	0	0.944							CG12288	CG5800	3229144	3225985	7227.FBpp0080510	7227.FBpp0074227	0	0	0	0	0.9	0.4	0	0	0.937
mRpL19	mRpS6	3229596	3225421	7227.FBpp0081384	7227.FBpp0073144	0	0	0	0	0.745	0.792	0	0	0.944							CG11920	CG5728	3231046	3230983	7227.FBpp0084144	7227.FBpp0084016	0	0	0	0	0.687	0.808	0	0	0.937
CG11837	CG13773	3231353	3228394	7227.FBpp0084729	7227.FBpp0079000	0	0	0	0	0.944	0	0	0	0.944							mRpS11	mRpS9	3233206	3229527	7227.FBpp0088833	7227.FBpp0081263	0	0	0	0	0.566	0.862	0	0	0.937
Bx42	l(3)72Ab	3237686	3226517	7227.FBpp0305943	7227.FBpp0075282	0	0	0	0	0.145	0.938	0	0	0.944							Ns1	RpI135	3230368	3227754	7227.FBpp0082867	7227.FBpp0077714	0	0	0	0	0.937	0	0	0	0.937
mRpS9	mRpL2	3229527	3226860	7227.FBpp0081263	7227.FBpp0075941	0	0	0	0	0.728	0.804	0	0	0.944							CG1142	nop5	3229427	3228392	7227.FBpp0081082	7227.FBpp0078997	0	0	0	0	0.563	0.862	0	0	0.937
CG11030	Aatf	3237330	3228359	7227.FBpp0304812	7227.FBpp0078929	0	0	0	0	0.916	0.365	0	0	0.944							CG11030	CG9107	3237330	3228314	7227.FBpp0304812	7227.FBpp0078856	0	0	0	0	0.854	0.588	0	0	0.937
CG5800	CG2691	3225985	3225701	7227.FBpp0074227	7227.FBpp0073679	0	0	0	0	0.943	0.062	0	0	0.944							CG30349	l(1)1Bi	3232826	3223872	7227.FBpp0087731	7227.FBpp0070114	0	0	0	0	0.909	0.336	0	0	0.937
Nop56	CG4364	3230765	3228601	7227.FBpp0083625	7227.FBpp0079445	0	0	0	0	0.92	0.331	0	0	0.944							CG17652	CG1142	3237612	3229427	7227.FBpp0305723	7227.FBpp0081082	0	0	0	0	0.863	0.564	0	0	0.937
CG1234	CG5800	3229452	3225985	7227.FBpp0081117	7227.FBpp0074227	0	0	0	0	0.933	0.193	0	0	0.944							mRpL32	mRpL9	3231568	3230198	7227.FBpp0085121	7227.FBpp0082540	0	0	0	0	0.548	0.867	0	0	0.937
CG8545	l(3)07882	3232509	3230401	7227.FBpp0087045	7227.FBpp0082928	0	0	0	0	0.944	0	0	0	0.944							CG10903	CG32409	3236764	3227244	7227.FBpp0302559	7227.FBpp0076738	0	0	0	0	0.937	0	0	0	0.937
mRpL16	mRpL40	3237339	3229842	7227.FBpp0304831	7227.FBpp0081860	0	0	0	0	0.603	0.866	0	0	0.944							l(1)G0004	CG1785	3227373	3224439	7227.FBpp0076990	7227.FBpp0071193	0	0	0	0	0.937	0	0	0	0.937
CG8939	CG4806	3225845	3224998	7227.FBpp0073943	7227.FBpp0072239	0	0	0	0	0.943	0	0	0	0.943							CG9799	RpI135	3230047	3227754	7227.FBpp0082231	7227.FBpp0077714	0	0	0	0	0.929	0.151	0	0	0.937
Dbp45A	Sas10	3232790	3224185	7227.FBpp0087645	7227.FBpp0070719	0	0	0	0	0.859	0.613	0	0	0.943							mRpL32	mRpL43	3231568	3224849	7227.FBpp0085121	7227.FBpp0071993	0	0	0	0	0.634	0.835	0	0	0.937
mRpL47	mRpS18A	3229711	3229592	7227.FBpp0081599	7227.FBpp0081380	0	0	0	0	0.609	0.862	0	0	0.943							Aats-ile	Aats-lys	3227969	3224499	7227.FBpp0078150	7227.FBpp0071302	0	0	0	0	0.782	0.723	0	0	0.937
mRpL32	mRpS6	3231568	3225421	7227.FBpp0085121	7227.FBpp0073144	0	0	0	0	0.738	0.792	0	0	0.943							CG12909	CG1542	3232700	3231566	7227.FBpp0087437	7227.FBpp0085119	0	0	0	0	0.937	0	0	0	0.937
Nnp-1	CG7839	3228921	3226856	7227.FBpp0080052	7227.FBpp0075937	0	0	0	0	0.938	0.128	0	0	0.943							CG5800	CG4806	3225985	3224998	7227.FBpp0074227	7227.FBpp0072239	0	0	0	0	0.93	0.134	0	0	0.937
CG1142	CG13097	3229427	3228527	7227.FBpp0081082	7227.FBpp0079305	0	0	0	0	0.746	0.788	0	0	0.943							RpI1	CG7839	3232310	3226856	7227.FBpp0086640	7227.FBpp0075937	0	0	0	0	0.937	0.049	0	0	0.937
l(2)09851	RpI135	3231685	3227754	7227.FBpp0085379	7227.FBpp0077714	0	0	0	0	0.943	0	0	0	0.943							Ns1	CG3224	3230368	3224312	7227.FBpp0082867	7227.FBpp0070952	0	0	0	0	0.747	0.763	0	0	0.937
CG9246	CG2875	3229396	3224096	7227.FBpp0081001	7227.FBpp0070561	0	0	0	0	0.942	0.053	0	0	0.943							Ns2	pit	3232028	3230741	7227.FBpp0086063	7227.FBpp0083572	0	0	0	0	0.879	0.503	0	0	0.937
CG6724	RpI135	3228777	3227754	7227.FBpp0079780	7227.FBpp0077714	0	0	0	0	0.943	0	0	0	0.943							l(3)72Dn	CG32409	3237625	3227244	7227.FBpp0305742	7227.FBpp0076738	0	0	0	0	0.937	0	0	0	0.937
mRpS9	mRpS2	3229527	3227424	7227.FBpp0081263	7227.FBpp0077099	0	0	0	0	0.58	0.872	0	0	0.943							CG11837	dbe	3231353	3227743	7227.FBpp0084729	7227.FBpp0077694	0	0	0	0	0.926	0.179	0	0	0.937
SmF	Prp19	3232549	3231954	7227.FBpp0087118	7227.FBpp0085902	0	0	0	0	0.575	0.872	0	0	0.943							pen	CG8611	3227340	3225977	7227.FBpp0076918	7227.FBpp0074214	0	0	0	0	0.926	0.183	0	0	0.937
CG11920	ppan	3231046	3230664	7227.FBpp0084144	7227.FBpp0083415	0	0	0	0	0.917	0.339	0	0	0.943							CG3335	CG32344	3226934	3225102	7227.FBpp0076112	7227.FBpp0072475	0	0	0	0	0.933	0.1	0	0	0.937
Non3	CG12288	3230431	3229144	7227.FBpp0082984	7227.FBpp0080510	0	0	0	0	0.903	0.439	0	0	0.943							mRpL15	bonsai	3227838	3224736	7227.FBpp0077885	7227.FBpp0071771	0	0	0	0	0.634	0.835	0	0	0.937
CG1789	bys	3224440	3224359	7227.FBpp0071194	7227.FBpp0071046	0	0	0	0	0.836	0.671	0	0	0.943							CG7728	CG5589	3226390	3226341	7227.FBpp0075034	7227.FBpp0074936	0	0	0	0	0.937	0.052	0	0	0.937
Non3	nop5	3230431	3228392	7227.FBpp0082984	7227.FBpp0078997	0	0	0	0	0.942	0.068	0	0	0.943							CG8545	CG1785	3232509	3224439	7227.FBpp0087045	7227.FBpp0071193	0	0	0	0	0.91	0.33	0	0	0.937
Hlc	CG4806	3227339	3224998	7227.FBpp0076917	7227.FBpp0072239	0	0	0	0	0.916	0.346	0	0	0.943							CG30349	CG5589	3232826	3226341	7227.FBpp0087731	7227.FBpp0074936	0	0	0	0	0.937	0	0	0	0.937
baz	par-6	3233752	3225987	7227.FBpp0110299	7227.FBpp0074229	0	0	0	0	0.051	0.942	0	0	0.943							Non3	Sas10	3230431	3224185	7227.FBpp0082984	7227.FBpp0070719	0	0	0	0	0.936	0.053	0	0	0.937
mRpL24	mRpL2	3228232	3226860	7227.FBpp0078694	7227.FBpp0075941	0	0	0	0	0.585	0.87	0	0	0.943							CG30349	CG1542	3232826	3231566	7227.FBpp0087731	7227.FBpp0085119	0	0	0	0	0.936	0.047	0	0	0.936
CG6937	CG2875	3230783	3224096	7227.FBpp0083659	7227.FBpp0070561	0	0	0	0	0.862	0.608	0	0	0.943							mRpL44	mRpS29	3228110	3224727	7227.FBpp0078415	7227.FBpp0071753	0	0	0	0	0.634	0.832	0	0	0.936
CG11030	CG9253	3237330	3229393	7227.FBpp0304812	7227.FBpp0080997	0	0	0	0	0.86	0.613	0	0	0.943							Ns1	bys	3230368	3224359	7227.FBpp0082867	7227.FBpp0071046	0	0	0	0	0.936	0	0	0	0.936
Rs1	Non1	3232904	3232785	7227.FBpp0087865	7227.FBpp0087637	0	0	0	0	0.881	0.545	0	0	0.943							mRpL9	mRpL46	3230198	3225189	7227.FBpp0082540	7227.FBpp0072659	0	0	0	0	0.536	0.868	0	0	0.936
CG5589	CG8939	3226341	3225845	7227.FBpp0074936	7227.FBpp0073943	0	0	0	0	0.943	0	0	0	0.943							CG6937	CG14805	3230783	3223967	7227.FBpp0083659	7227.FBpp0070299	0	0	0	0	0.86	0.564	0	0	0.936
CG11837	l(1)G0004	3231353	3227373	7227.FBpp0084729	7227.FBpp0076990	0	0	0	0	0.917	0.339	0	0	0.943							CG17652	CG3071	3237612	3224006	7227.FBpp0305723	7227.FBpp0070382	0	0	0	0	0.861	0.563	0	0	0.936
Nopp140	Nnp-1	3237391	3228921	7227.FBpp0305034	7227.FBpp0080052	0	0	0	0	0.943	0.05	0	0	0.943							RpLP0-like	eIF6	3232730	3224938	7227.FBpp0087511	7227.FBpp0072144	0	0	0	0	0.745	0.763	0	0	0.936
mRpL14	mRpL23	3237672	3237021	7227.FBpp0305877	7227.FBpp0303832	0	0	0	0	0.853	0.628	0	0	0.943							CG11837	nop5	3231353	3228392	7227.FBpp0084729	7227.FBpp0078997	0	0	0	0	0.936	0.046	0	0	0.936
mRpL11	mRpL2	3230139	3226860	7227.FBpp0082412	7227.FBpp0075941	0	0	0	0	0.586	0.868	0	0	0.943							pen	Ns3	3227340	3223961	7227.FBpp0076918	7227.FBpp0070284	0	0	0	0	0.929	0.138	0	0	0.936
CG11920	CG3817	3231046	3230166	7227.FBpp0084144	7227.FBpp0082462	0	0	0	0	0.917	0.337	0	0	0.943							CG9143	Mat89Ba	3231810	3230297	7227.FBpp0085616	7227.FBpp0082727	0	0	0	0	0.818	0.667	0	0	0.936
pit	CG12288	3230741	3229144	7227.FBpp0083572	7227.FBpp0080510	0	0	0	0	0.925	0.27	0	0	0.943							CG9143	CG5728	3231810	3230983	7227.FBpp0085616	7227.FBpp0084016	0	0	0	0	0.925	0.19	0	0	0.936
mRpL52	mRpL32	3232985	3231568	7227.FBpp0088016	7227.FBpp0085121	0	0	0	0	0.685	0.826	0	0	0.943							mRpL11	mRpL19	3230139	3229596	7227.FBpp0082412	7227.FBpp0081384	0	0	0	0	0.526	0.871	0	0	0.936
CG11030	CG9799	3237330	3230047	7227.FBpp0304812	7227.FBpp0082231	0	0	0	0	0.867	0.595	0	0	0.943							CG8235	Aats-ile	3232844	3227969	7227.FBpp0087757	7227.FBpp0078150	0	0	0	0	0.198	0.924	0	0	0.936
CG8545	l(1)1Bi	3232509	3223872	7227.FBpp0087045	7227.FBpp0070114	0	0	0	0	0.937	0.129	0	0	0.943							l(3)07882	CG5589	3230401	3226341	7227.FBpp0082928	7227.FBpp0074936	0	0	0	0	0.936	0	0	0	0.936
CG12288	CG32409	3229144	3227244	7227.FBpp0080510	7227.FBpp0076738	0	0	0	0	0.938	0.114	0	0	0.943							ppan	CG5800	3230664	3225985	7227.FBpp0083415	7227.FBpp0074227	0	0	0	0	0.928	0.144	0	0	0.936
l(2)09851	CG8939	3231685	3225845	7227.FBpp0085379	7227.FBpp0073943	0	0	0	0	0.943	0	0	0	0.943							CG1234	CG6712	3229452	3228864	7227.FBpp0081117	7227.FBpp0079946	0	0	0	0	0.813	0.675	0	0	0.936
Nnp-1	CG32344	3228921	3225102	7227.FBpp0080052	7227.FBpp0072475	0	0	0	0	0.919	0.329	0	0	0.943							Surf6	CG9246	3230594	3229396	7227.FBpp0083263	7227.FBpp0081001	0	0	0	0	0.932	0.1	0	0	0.936
CG11920	CG18600	3231046	3230448	7227.FBpp0084144	7227.FBpp0083015	0	0	0	0	0.943	0	0	0	0.943							mRpL32	mRpS2	3231568	3227424	7227.FBpp0085121	7227.FBpp0077099	0	0	0	0	0.629	0.835	0	0	0.936
RpLP0-like	CG3756	3232730	3228206	7227.FBpp0087511	7227.FBpp0078633	0	0	0	0	0.943	0	0	0	0.943							CG8939	CG11417	3225845	3223926	7227.FBpp0073943	7227.FBpp0070205	0	0	0	0	0.936	0	0	0	0.936
Nop56	CG1789	3230765	3224440	7227.FBpp0083625	7227.FBpp0071194	0	0	0	0	0.746	0.788	0	0	0.943							CG32344	bys	3225102	3224359	7227.FBpp0072475	7227.FBpp0071046	0	0	0	0	0.927	0.153	0	0	0.936
Bx42	CG14641	3237686	3228198	7227.FBpp0305943	7227.FBpp0078624	0	0	0	0	0.145	0.936	0	0	0.943							mRpL23	mRpL4	3237021	3229095	7227.FBpp0303832	7227.FBpp0080401	0	0	0	0	0.549	0.865	0	0	0.936
Hel25E	mago	3228262	3224592	7227.FBpp0078754	7227.FBpp0071497	0	0	0	0	0.901	0.452	0	0	0.943							Nopp140	RpI135	3237391	3227754	7227.FBpp0305034	7227.FBpp0077714	0	0	0	0	0.929	0.138	0	0	0.936
Mys45A	pen	3232816	3227340	7227.FBpp0087709	7227.FBpp0076918	0	0	0	0	0.943	0	0	0	0.943							RpI1	CG3756	3232310	3228206	7227.FBpp0086640	7227.FBpp0078633	0	0	0	0	0.541	0.865	0	0	0.935
CG1542	l(1)G0004	3231566	3227373	7227.FBpp0085119	7227.FBpp0076990	0	0	0	0	0.92	0.32	0	0	0.943							mRpL18	mRpL32	3232468	3231568	7227.FBpp0086965	7227.FBpp0085121	0	0	0	0	0.586	0.85	0	0	0.935
CG9246	RpI135	3229396	3227754	7227.FBpp0081001	7227.FBpp0077714	0	0	0	0	0.942	0	0	0	0.942							Mat89Ba	CG2691	3230297	3225701	7227.FBpp0082727	7227.FBpp0073679	0	0	0	0	0.935	0	0	0	0.935
Rs1	CG9246	3232904	3229396	7227.FBpp0087865	7227.FBpp0081001	0	0	0	0	0.932	0.177	0	0	0.942							CG5589	CG2260	3226341	3224413	7227.FBpp0074936	7227.FBpp0071142	0	0	0	0	0.935	0	0	0	0.935
shrb	ALiX	3232813	3231287	7227.FBpp0087704	7227.FBpp0084610	0	0	0	0	0.142	0.936	0	0	0.942							CG13097	CG8939	3228527	3225845	7227.FBpp0079305	7227.FBpp0073943	0	0	0	0	0.928	0.136	0	0	0.935
Mys45A	CG32344	3232816	3225102	7227.FBpp0087709	7227.FBpp0072475	0	0	0	0	0.942	0	0	0	0.942							mRpL2	mRpL3	3226860	3225828	7227.FBpp0075941	7227.FBpp0073906	0	0	0	0	0.595	0.847	0	0	0.935
pen	CG3071	3227340	3224006	7227.FBpp0076918	7227.FBpp0070382	0	0	0	0	0.942	0	0	0	0.942							CG5800	CG2260	3225985	3224413	7227.FBpp0074227	7227.FBpp0071142	0	0	0	0	0.933	0.061	0	0	0.935
CG9548	CG9344	3228338	3224564	7227.FBpp0078894	7227.FBpp0071449	0	0	0	0	0.543	0.88	0	0	0.942							CG1234	CG9253	3229452	3229393	7227.FBpp0081117	7227.FBpp0080997	0	0	0	0	0.821	0.654	0	0	0.935
l(3)07882	CG32344	3230401	3225102	7227.FBpp0082928	7227.FBpp0072475	0	0	0	0	0.941	0.05	0	0	0.942							Ns1	CG9286	3230368	3230078	7227.FBpp0082867	7227.FBpp0082298	0	0	0	0	0.883	0.47	0	0	0.935
Mat89Ba	CG1234	3230297	3229452	7227.FBpp0082727	7227.FBpp0081117	0	0	0	0	0.942	0	0	0	0.942							CG8545	RpI1	3232509	3232310	7227.FBpp0087045	7227.FBpp0086640	0	0	0	0	0.934	0.046	0	0	0.935
CG17266	SmE	3231727	3228469	7227.FBpp0085477	7227.FBpp0079182	0	0	0	0	0.539	0.88	0	0	0.942							CG30349	ppan	3232826	3230664	7227.FBpp0087731	7227.FBpp0083415	0	0	0	0	0.935	0	0	0	0.935
l(2)09851	CG6937	3231685	3230783	7227.FBpp0085379	7227.FBpp0083659	0	0	0	0	0.942	0	0	0	0.942							CG9246	Nsun2	3229396	3224140	7227.FBpp0081001	7227.FBpp0070637	0	0	0	0	0.907	0.33	0	0	0.935
Lsm10	SmE	3232672	3228469	7227.FBpp0087343	7227.FBpp0079182	0	0	0	0	0.772	0.756	0	0	0.942							CG11180	Rbm13	3231781	3224441	7227.FBpp0085566	7227.FBpp0071198	0	0	0	0	0.924	0.176	0	0	0.935
Non1	CG4806	3232785	3224998	7227.FBpp0087637	7227.FBpp0072239	0	0	0	0	0.916	0.349	0	0	0.942							mRpL9	mRpS6	3230198	3225421	7227.FBpp0082540	7227.FBpp0073144	0	0	0	0	0.77	0.729	0	0	0.935
CG12499	l(2)k09022	3230802	3228379	7227.FBpp0083688	7227.FBpp0078971	0	0	0	0	0.942	0	0	0	0.942							Ip259	CG3071	3228690	3224006	7227.FBpp0079607	7227.FBpp0070382	0	0	0	0	0.851	0.584	0	0	0.935
Rs1	pit	3232904	3230741	7227.FBpp0087865	7227.FBpp0083572	0	0	0	0.687	0.911	0.374	0	0	0.942							l(2)k09022	dbe	3228379	3227743	7227.FBpp0078971	7227.FBpp0077694	0	0	0	0	0.554	0.86	0	0	0.935
RpI135	l(1)1Bi	3227754	3223872	7227.FBpp0077714	7227.FBpp0070114	0	0	0	0	0.942	0	0	0	0.942							l(2)09851	Sas10	3231685	3224185	7227.FBpp0085379	7227.FBpp0070719	0	0	0	0	0.935	0	0	0	0.935
CG1234	RpI135	3229452	3227754	7227.FBpp0081117	7227.FBpp0077714	0	0	0	0	0.942	0.05	0	0	0.942							CG11837	CG3071	3231353	3224006	7227.FBpp0084729	7227.FBpp0070382	0	0	0	0	0.913	0.287	0	0	0.935
pen	Rbm13	3227340	3224441	7227.FBpp0076918	7227.FBpp0071198	0	0	0	0	0.929	0.225	0	0	0.942							CG2691	l(1)1Bi	3225701	3223872	7227.FBpp0073679	7227.FBpp0070114	0	0	0	0	0.935	0	0	0	0.935
Prp19	SmG	3231954	3225945	7227.FBpp0085902	7227.FBpp0074151	0	0	0	0	0.582	0.869	0	0	0.942							Non3	l(1)G0004	3230431	3227373	7227.FBpp0082984	7227.FBpp0076990	0	0	0	0	0.905	0.342	0	0	0.935
mRpS10	mRpS2	3230190	3227424	7227.FBpp0082513	7227.FBpp0077099	0	0	0	0	0.594	0.864	0	0	0.942							mRpL45	mRpL15	3230786	3227838	7227.FBpp0083665	7227.FBpp0077885	0	0	0	0	0.569	0.857	0	0	0.935
RpL24-like	CG1234	3229852	3229452	7227.FBpp0081879	7227.FBpp0081117	0	0	0	0	0.864	0.595	0	0	0.942							Aats-arg	Aats-lys	3225854	3224499	7227.FBpp0073965	7227.FBpp0071302	0	0	0	0	0.746	0.756	0	0	0.935
CG9253	CG6724	3229393	3228777	7227.FBpp0080997	7227.FBpp0079780	0	0	0	0	0.933	0.166	0	0	0.942							mRpL16	mRpL32	3237339	3231568	7227.FBpp0304831	7227.FBpp0085121	0	0	0	0	0.624	0.835	0	0	0.935
CG5728	CG1234	3230983	3229452	7227.FBpp0084016	7227.FBpp0081117	0	0	0	0	0.942	0	0	0	0.942							Non3	CG9286	3230431	3230078	7227.FBpp0082984	7227.FBpp0082298	0	0	0	0	0.935	0	0	0	0.935
Nnp-1	pen	3228921	3227340	7227.FBpp0080052	7227.FBpp0076918	0	0	0	0	0.941	0.05	0	0	0.941							Nopp140	CG8939	3237391	3225845	7227.FBpp0305034	7227.FBpp0073943	0	0	0	0	0.935	0	0	0	0.935
Surf6	RpL24-like	3230594	3229852	7227.FBpp0083263	7227.FBpp0081879	0	0	0	0	0.864	0.588	0	0	0.941							Rs1	CG5800	3232904	3225985	7227.FBpp0087865	7227.FBpp0074227	0	0	0	0.648	0.935	0	0	0	0.935
ppan	RpL24-like	3230664	3229852	7227.FBpp0083415	7227.FBpp0081879	0	0	0	0	0.85	0.624	0	0	0.941							mRpS2	mRpL2	3227424	3226860	7227.FBpp0077099	7227.FBpp0075941	0	0	0	0	0.593	0.847	0	0	0.935
l(3)07882	kz	3230401	3224016	7227.FBpp0082928	7227.FBpp0070403	0	0	0	0	0.905	0.408	0	0	0.941							mRpL15	mRpL2	3227838	3226860	7227.FBpp0077885	7227.FBpp0075941	0	0	0	0	0.595	0.847	0	0	0.935
Prp8	CG9667	3232553	3229546	7227.FBpp0087124	7227.FBpp0081305	0	0	0	0	0.054	0.94	0	0	0.941							ppan	Non3	3230664	3230431	7227.FBpp0083415	7227.FBpp0082984	0	0	0	0	0.907	0.334	0	0	0.935
l(2)k09022	CG8939	3228379	3225845	7227.FBpp0078971	7227.FBpp0073943	0	0	0	0	0.941	0	0	0	0.941							Mys45A	nop5	3232816	3228392	7227.FBpp0087709	7227.FBpp0078997	0	0	0	0	0.932	0.066	0	0	0.934
l(2)09851	Ns1	3231685	3230368	7227.FBpp0085379	7227.FBpp0082867	0	0	0	0	0.941	0	0	0	0.941							Ip259	CG7246	3228690	3224490	7227.FBpp0079607	7227.FBpp0071288	0	0	0	0	0.853	0.573	0	0	0.934
CG13097	CG32409	3228527	3227244	7227.FBpp0079305	7227.FBpp0076738	0	0	0	0	0.936	0.104	0	0	0.941							l(3)72Dn	l(2)09851	3237625	3231685	7227.FBpp0305742	7227.FBpp0085379	0	0	0	0	0.934	0	0	0	0.934
Non3	Rbm13	3230431	3224441	7227.FBpp0082984	7227.FBpp0071198	0	0	0	0	0.902	0.429	0	0	0.941							CG1234	CG7839	3229452	3226856	7227.FBpp0081117	7227.FBpp0075937	0	0	0	0	0.92	0.208	0	0	0.934
CG11920	CG6712	3231046	3228864	7227.FBpp0084144	7227.FBpp0079946	0	0	0	0.767	0.941	0	0	0	0.941							Ns1	CG7728	3230368	3226390	7227.FBpp0082867	7227.FBpp0075034	0	0	0	0	0.934	0	0	0	0.934
RpI1	bys	3232310	3224359	7227.FBpp0086640	7227.FBpp0071046	0	0	0	0	0.941	0	0	0	0.941							Mys45A	CG13097	3232816	3228527	7227.FBpp0087709	7227.FBpp0079305	0	0	0	0	0.934	0	0	0	0.934
CG30349	CG5800	3232826	3225985	7227.FBpp0087731	7227.FBpp0074227	0	0	0	0	0.94	0.047	0	0	0.941							Rs1	CG1542	3232904	3231566	7227.FBpp0087865	7227.FBpp0085119	0	0	0	0	0.922	0.195	0	0	0.934
Ip259	nop5	3228690	3228392	7227.FBpp0079607	7227.FBpp0078997	0	0	0	0	0.854	0.613	0	0	0.941							Rs1	l(2)34Fd	3232904	3229004	7227.FBpp0087865	7227.FBpp0080211	0	0	0	0	0.927	0.133	0	0	0.934
CG5033	nclb	3233132	3232663	7227.FBpp0088519	7227.FBpp0087323	0	0	0	0	0.941	0	0	0	0.941							CG18600	CG6712	3230448	3228864	7227.FBpp0083015	7227.FBpp0079946	0	0	0	0	0.934	0	0	0	0.934
mRpL37	mRpL38	3235432	3225717	7227.FBpp0291479	7227.FBpp0073719	0	0	0	0	0.61	0.857	0	0	0.941							Nop56	CG11417	3230765	3223926	7227.FBpp0083625	7227.FBpp0070205	0	0	0	0	0.905	0.338	0	0	0.934
mRpL18	mRpS24	3232468	3230954	7227.FBpp0086965	7227.FBpp0083962	0	0	0	0	0.806	0.711	0	0	0.941							CG5033	Mys45A	3233132	3232816	7227.FBpp0088519	7227.FBpp0087709	0	0	0	0	0.934	0.046	0	0	0.934
CG11107	CG2875	3233000	3224096	7227.FBpp0088040	7227.FBpp0070561	0	0	0	0	0.854	0.613	0	0	0.941							mRpL16	mRpS18C	3237339	3231496	7227.FBpp0304831	7227.FBpp0084989	0	0	0	0	0.757	0.74	0	0	0.934
EfTuM	ico	3232390	3228402	7227.FBpp0086790	7227.FBpp0079041	0	0	0	0.558	0.837	0.655	0	0	0.941							CG17652	CG7246	3237612	3224490	7227.FBpp0305723	7227.FBpp0071288	0	0	0	0	0.859	0.555	0	0	0.934
CG30349	CG1234	3232826	3229452	7227.FBpp0087731	7227.FBpp0081117	0	0	0	0	0.941	0	0	0	0.941							CG9143	ppan	3231810	3230664	7227.FBpp0085616	7227.FBpp0083415	0	0	0	0	0.905	0.338	0	0	0.934
Mys45A	Non3	3232816	3230431	7227.FBpp0087709	7227.FBpp0082984	0	0	0	0	0.915	0.343	0	0	0.941							CG33506	CG4866	3233308	3232043	7227.FBpp0090944	7227.FBpp0086096	0	0	0	0	0.746	0.752	0	0	0.934
tko	bonsai	3236609	3224736	7227.FBpp0300988	7227.FBpp0071771	0	0	0	0	0.58	0.865	0	0	0.941							CG6724	CG4806	3228777	3224998	7227.FBpp0079780	7227.FBpp0072239	0	0	0	0	0.896	0.396	0	0	0.934
CG11109	Rbm13	3228000	3224441	7227.FBpp0078203	7227.FBpp0071198	0	0	0	0	0.809	0.707	0	0	0.941							mRpL15	mRpS2	3227838	3227424	7227.FBpp0077885	7227.FBpp0077099	0	0	0	0	0.592	0.847	0	0	0.934
CG8461	bys	3230158	3224359	7227.FBpp0082445	7227.FBpp0071046	0	0	0	0	0.856	0.606	0	0	0.941							Rs1	CG30349	3232904	3232826	7227.FBpp0087865	7227.FBpp0087731	0	0	0	0	0.934	0.047	0	0	0.934
wcd	CG9246	3232155	3229396	7227.FBpp0086314	7227.FBpp0081001	0	0	0	0	0.941	0	0	0	0.941							CG33506	bys	3233308	3224359	7227.FBpp0090944	7227.FBpp0071046	0	0	0	0	0.852	0.572	0	0	0.934
CG33506	Sas10	3233308	3224185	7227.FBpp0090944	7227.FBpp0070719	0	0	0	0	0.792	0.73	0	0	0.941							CG13097	CG4806	3228527	3224998	7227.FBpp0079305	7227.FBpp0072239	0	0	0	0	0.934	0	0	0	0.934
hth	exd	3229770	3225844	7227.FBpp0081732	7227.FBpp0073940	0	0	0	0.583	0.053	0.94	0	0	0.941							Mys45A	CG7728	3232816	3226390	7227.FBpp0087709	7227.FBpp0075034	0	0	0	0	0.934	0	0	0	0.934
CG5033	CG2875	3233132	3224096	7227.FBpp0088519	7227.FBpp0070561	0	0	0	0	0.94	0.053	0	0	0.941							CG5728	CG5589	3230983	3226341	7227.FBpp0084016	7227.FBpp0074936	0	0	0	0	0.914	0.268	0	0	0.934
mRpL19	mRpS2	3229596	3227424	7227.FBpp0081384	7227.FBpp0077099	0	0	0	0	0.593	0.862	0	0	0.941							Ip259	CG11109	3228690	3228000	7227.FBpp0079607	7227.FBpp0078203	0	0	0	0	0.763	0.733	0	0	0.934
CG6937	CG7839	3230783	3226856	7227.FBpp0083659	7227.FBpp0075937	0	0	0	0	0.871	0.564	0	0	0.941							CG12301	CG14805	3226533	3223967	7227.FBpp0075317	7227.FBpp0070299	0	0	0	0	0.859	0.543	0	0	0.933
CG11837	pit	3231353	3230741	7227.FBpp0084729	7227.FBpp0083572	0	0	0	0	0.936	0.1	0	0	0.94							Non1	eIF6	3232785	3224938	7227.FBpp0087637	7227.FBpp0072144	0	0	0	0	0.185	0.921	0	0	0.933
CG12909	ppan	3232700	3230664	7227.FBpp0087437	7227.FBpp0083415	0	0	0	0	0.94	0	0	0	0.94							Mys45A	CG5728	3232816	3230983	7227.FBpp0087709	7227.FBpp0084016	0	0	0	0	0.933	0	0	0	0.933
CG4849	ncm	3231297	3229209	7227.FBpp0084626	7227.FBpp0080638	0	0	0	0	0.564	0.868	0	0	0.94							mRpL16	bonsai	3237339	3224736	7227.FBpp0304831	7227.FBpp0071771	0	0	0	0	0.528	0.864	0	0	0.933
CG6712	CG2875	3228864	3224096	7227.FBpp0079946	7227.FBpp0070561	0	0	0	0	0.902	0.413	0	0	0.94							CG2875	CG4061	3224096	3223976	7227.FBpp0070561	7227.FBpp0070316	0	0	0	0	0.761	0.732	0	0	0.933
RpI135	CG2875	3227754	3224096	7227.FBpp0077714	7227.FBpp0070561	0	0	0	0	0.94	0	0	0	0.94							mRpL11	mRpL3	3230139	3225828	7227.FBpp0082412	7227.FBpp0073906	0	0	0	0	0.614	0.834	0	0	0.933
l(1)G0004	CG4061	3227373	3223976	7227.FBpp0076990	7227.FBpp0070316	0	0	0	0	0.79	0.73	0	0	0.94							CG9246	CG2260	3229396	3224413	7227.FBpp0081001	7227.FBpp0071142	0	0	0	0	0.933	0	0	0	0.933
mRpS5	mRpS6	3233769	3225421	7227.FBpp0110439	7227.FBpp0073144	0	0	0	0	0.595	0.858	0	0	0.94							Ns1	Sas10	3230368	3224185	7227.FBpp0082867	7227.FBpp0070719	0	0	0	0	0.933	0	0	0	0.933
CG30349	CG12909	3232826	3232700	7227.FBpp0087731	7227.FBpp0087437	0	0	0	0	0.936	0.1	0	0	0.94							Mys45A	CG5589	3232816	3226341	7227.FBpp0087709	7227.FBpp0074936	0	0	0	0	0.933	0	0	0	0.933
wcd	CG8939	3232155	3225845	7227.FBpp0086314	7227.FBpp0073943	0	0	0	0	0.94	0	0	0	0.94							Dbp73D	CG8939	3226427	3225845	7227.FBpp0075106	7227.FBpp0073943	0	0	0	0	0.925	0.144	0	0	0.933
CG13773	Rpb8	3228394	3227933	7227.FBpp0079000	7227.FBpp0078086	0	0	0	0	0.7	0.808	0	0	0.94							CG9253	CG11417	3229393	3223926	7227.FBpp0080997	7227.FBpp0070205	0	0	0	0	0.834	0.613	0	0	0.933
U2A	noi	3232984	3228100	7227.FBpp0088015	7227.FBpp0078400	0	0	0	0	0.243	0.924	0	0	0.94							Mys45A	CG7839	3232816	3226856	7227.FBpp0087709	7227.FBpp0075937	0	0	0	0	0.932	0.049	0	0	0.933
Non1	CG9253	3232785	3229393	7227.FBpp0087637	7227.FBpp0080997	0	0	0	0	0.864	0.576	0	0	0.94							Ip259	l(1)G0004	3228690	3227373	7227.FBpp0079607	7227.FBpp0076990	0	0	0	0	0.881	0.465	0	0	0.933
SmB	SmG	3235862	3225945	7227.FBpp0293061	7227.FBpp0074151	0	0	0	0	0.524	0.88	0	0	0.94							mRpL19	mRpL49	3229596	3225617	7227.FBpp0081384	7227.FBpp0073524	0	0	0	0	0.538	0.862	0	0	0.933
l(1)10Bb	crn	3225509	3224015	7227.FBpp0073316	7227.FBpp0070402	0	0	0	0	0.102	0.936	0	0	0.94							Mys45A	CG2691	3232816	3225701	7227.FBpp0087709	7227.FBpp0073679	0	0	0	0	0.933	0	0	0	0.933
CG30349	nclb	3232826	3232663	7227.FBpp0087731	7227.FBpp0087323	0	0	0	0	0.94	0	0	0	0.94							CG5589	CG32344	3226341	3225102	7227.FBpp0074936	7227.FBpp0072475	0	0	0	0.656	0.929	0.1	0	0	0.933
l(2)k12914	CG9669	3228538	3226424	7227.FBpp0079324	7227.FBpp0075098	0	0	0	0	0.939	0.05	0	0	0.94							Ip259	dbe	3228690	3227743	7227.FBpp0079607	7227.FBpp0077694	0	0	0	0	0.88	0.465	0	0	0.933
mRpS10	mRpL19	3230190	3229596	7227.FBpp0082513	7227.FBpp0081384	0	0	0	0	0.656	0.835	0	0	0.94							CG4364	CG32344	3228601	3225102	7227.FBpp0079445	7227.FBpp0072475	0	0	0	0	0.92	0.203	0	0	0.933
CG17652	nop5	3237612	3228392	7227.FBpp0305723	7227.FBpp0078997	0	0	0	0	0.852	0.613	0	0	0.94							mRpL16	tko	3237339	3236609	7227.FBpp0304831	7227.FBpp0300988	0	0	0	0	0.547	0.858	0	0	0.933
CG30349	Mys45A	3232826	3232816	7227.FBpp0087731	7227.FBpp0087709	0	0	0	0	0.94	0	0	0	0.94							CG7839	CG8939	3226856	3225845	7227.FBpp0075937	7227.FBpp0073943	0	0	0	0	0.932	0.05	0	0	0.933
mRpS10	mRpS6	3230190	3225421	7227.FBpp0082513	7227.FBpp0073144	0	0	0	0	0.726	0.792	0	0	0.94							mRpL18	CG6094	3232468	3228722	7227.FBpp0086965	7227.FBpp0079680	0	0	0	0	0.653	0.815	0	0	0.933
tsu	SmD2	3232793	3229511	7227.FBpp0087648	7227.FBpp0081234	0	0	0	0	0.528	0.88	0	0	0.94							l(3)72Dn	CG9246	3237625	3229396	7227.FBpp0305742	7227.FBpp0081001	0	0	0	0	0.933	0	0	0	0.933
pen	CG2691	3227340	3225701	7227.FBpp0076918	7227.FBpp0073679	0	0	0	0	0.939	0.057	0	0	0.94							Sin	CG5147	3227874	3226321	7227.FBpp0077946	7227.FBpp0074902	0	0	0	0	0.21	0.919	0	0	0.933
CG6724	Sas10	3228777	3224185	7227.FBpp0079780	7227.FBpp0070719	0	0	0	0	0.94	0	0	0	0.94							CG7728	CG4806	3226390	3224998	7227.FBpp0075034	7227.FBpp0072239	0	0	0	0	0.933	0.05	0	0	0.933
Tim9a	Tim8	3225661	3225520	7227.FBpp0073606	7227.FBpp0073338	0	0	0	0	0.784	0.735	0	0	0.94							pen	CG2260	3227340	3224413	7227.FBpp0076918	7227.FBpp0071142	0	0	0	0	0.925	0.139	0	0	0.933
CG6937	CG13097	3230783	3228527	7227.FBpp0083659	7227.FBpp0079305	0	0	0	0	0.868	0.564	0	0	0.94							Mys45A	CG5800	3232816	3225985	7227.FBpp0087709	7227.FBpp0074227	0	0	0	0	0.933	0	0	0	0.933
RpI135	CG2691	3227754	3225701	7227.FBpp0077714	7227.FBpp0073679	0	0	0	0	0.94	0	0	0	0.94							nclb	Ns1	3232663	3230368	7227.FBpp0087323	7227.FBpp0082867	0	0	0	0	0.93	0.07	0	0	0.932
CG5728	CG32409	3230983	3227244	7227.FBpp0084016	7227.FBpp0076738	0	0	0	0	0.94	0.05	0	0	0.94							Nop56	CG13773	3230765	3228394	7227.FBpp0083625	7227.FBpp0079000	0	0	0	0	0.932	0	0	0	0.932
CG6937	CG12301	3230783	3226533	7227.FBpp0083659	7227.FBpp0075317	0	0	0	0	0.869	0.564	0	0	0.94							RpLP0-like	CG3817	3232730	3230166	7227.FBpp0087511	7227.FBpp0082462	0	0	0	0	0.924	0.144	0	0	0.932
SmB	U4-U6-60K	3235862	3226360	7227.FBpp0293061	7227.FBpp0074971	0	0	0	0	0.266	0.922	0	0	0.94							mRpL16	mRpL46	3237339	3225189	7227.FBpp0304831	7227.FBpp0072659	0	0	0	0	0.609	0.835	0	0	0.932
l(3)01239	CG13993	3237365	3228297	7227.FBpp0304954	7227.FBpp0078822	0	0	0	0	0.405	0.904	0	0	0.94							dbe	CG5589	3227743	3226341	7227.FBpp0077694	7227.FBpp0074936	0	0	0	0	0.913	0.255	0	0	0.932
CG12909	CG11837	3232700	3231353	7227.FBpp0087437	7227.FBpp0084729	0	0	0	0	0.94	0	0	0	0.94							CG8611	CG4806	3225977	3224998	7227.FBpp0074214	7227.FBpp0072239	0	0	0	0	0.925	0.134	0	0	0.932
CG32409	CG4806	3227244	3224998	7227.FBpp0076738	7227.FBpp0072239	0	0	0	0	0.94	0	0	0	0.94							CG11920	Surf6	3231046	3230594	7227.FBpp0084144	7227.FBpp0083263	0	0	0	0	0.903	0.335	0	0	0.932
SmE	CG10418	3228469	3226724	7227.FBpp0079182	7227.FBpp0075686	0	0	0	0	0.514	0.88	0	0	0.939							l(2)09851	CG11837	3231685	3231353	7227.FBpp0085379	7227.FBpp0084729	0	0	0	0	0.925	0.141	0	0	0.932
CG42724	CG6227	3235630	3225777	7227.FBpp0292135	7227.FBpp0073828	0	0	0	0	0.559	0.868	0	0	0.939							CG9143	CG32344	3231810	3225102	7227.FBpp0085616	7227.FBpp0072475	0	0	0	0.593	0.927	0.103	0	0	0.932
Rpn9	Prosbeta2	3230899	3226564	7227.FBpp0083860	7227.FBpp0075382	0	0	0	0	0.737	0.779	0	0	0.939							mRpL4	mRpL2	3229095	3226860	7227.FBpp0080401	7227.FBpp0075941	0	0	0	0	0.514	0.866	0	0	0.932
l(3)72Ab	l(1)10Bb	3226517	3225509	7227.FBpp0075282	7227.FBpp0073316	0	0	0	0	0.053	0.939	0	0	0.939							CG32409	CG32344	3227244	3225102	7227.FBpp0076738	7227.FBpp0072475	0	0	0	0	0.922	0.166	0	0	0.932
CG9630	CG32409	3229577	3227244	7227.FBpp0081355	7227.FBpp0076738	0	0	0	0	0.918	0.287	0	0	0.939							CG32409	Eap	3227244	3225023	7227.FBpp0076738	7227.FBpp0072281	0	0	0	0	0.93	0.071	0	0	0.932
fand	CG13900	3232361	3225112	7227.FBpp0086749	7227.FBpp0072494	0	0	0	0	0.616	0.848	0	0	0.939							l(3)72Dn	pit	3237625	3230741	7227.FBpp0305742	7227.FBpp0083572	0	0	0	0	0.932	0	0	0	0.932
mRpL23	mRpL41	3237021	3232251	7227.FBpp0303832	7227.FBpp0086531	0	0	0	0	0.575	0.863	0	0	0.939							mRpS33	mRpS23	3230314	3228977	7227.FBpp0082767	7227.FBpp0080143	0	0	0	0	0.741	0.749	0	0	0.932
Rs1	CG6724	3232904	3228777	7227.FBpp0087865	7227.FBpp0079780	0	0	0	0	0.91	0.352	0	0	0.939							CG3071	CG4061	3224006	3223976	7227.FBpp0070382	7227.FBpp0070316	0	0	0	0	0.759	0.73	0	0	0.932
mRpS5	mRpS2	3233769	3227424	7227.FBpp0110439	7227.FBpp0077099	0	0	0	0	0.563	0.868	0	0	0.939							CG6712	CG11109	3228864	3228000	7227.FBpp0079946	7227.FBpp0078203	0	0	0	0	0.772	0.717	0	0	0.932
nclb	Nle	3232663	3227768	7227.FBpp0087323	7227.FBpp0077735	0	0	0	0.559	0.939	0	0	0	0.939							CG9143	CG5589	3231810	3226341	7227.FBpp0085616	7227.FBpp0074936	0	0	0	0.583	0.928	0.1	0	0	0.932
CG2691	CG2875	3225701	3224096	7227.FBpp0073679	7227.FBpp0070561	0	0	0	0	0.902	0.408	0	0	0.939							Rs1	Rbm13	3232904	3224441	7227.FBpp0087865	7227.FBpp0071198	0	0	0	0	0.901	0.338	0	0	0.932
CG6937	Nle	3230783	3227768	7227.FBpp0083659	7227.FBpp0077735	0	0	0	0	0.799	0.708	0	0	0.939							CG17652	wcd	3237612	3232155	7227.FBpp0305723	7227.FBpp0086314	0	0	0	0	0.855	0.555	0	0	0.932
CG5589	CG5800	3226341	3225985	7227.FBpp0074936	7227.FBpp0074227	0	0	0	0.636	0.935	0.1	0	0	0.939							CG4364	CG5800	3228601	3225985	7227.FBpp0079445	7227.FBpp0074227	0	0	0	0	0.918	0.203	0	0	0.932
l(2)34Fd	CG5800	3229004	3225985	7227.FBpp0080211	7227.FBpp0074227	0	0	0	0	0.922	0.255	0	0	0.939							Aatf	l(1)G0004	3228359	3227373	7227.FBpp0078929	7227.FBpp0076990	0	0	0	0	0.881	0.459	0	0	0.932
CG17652	CG13097	3237612	3228527	7227.FBpp0305723	7227.FBpp0079305	0	0	0	0	0.857	0.593	0	0	0.939							CG12267	RpI135	3235633	3227754	7227.FBpp0292147	7227.FBpp0077714	0	0	0	0	0.866	0.516	0	0	0.932
mRpS5	mRpL43	3233769	3224849	7227.FBpp0110439	7227.FBpp0071993	0	0	0	0	0.646	0.835	0	0	0.939							mRpS11	mRpS2	3233206	3227424	7227.FBpp0088833	7227.FBpp0077099	0	0	0	0	0.515	0.867	0	0	0.932
mRpS5	mRpS10	3233769	3230190	7227.FBpp0110439	7227.FBpp0082513	0	0	0	0	0.563	0.867	0	0	0.939							CG12909	CG11180	3232700	3231781	7227.FBpp0087437	7227.FBpp0085566	0	0	0	0	0.932	0	0	0	0.932
CG11030	eIF4AIII	3237330	3229558	7227.FBpp0304812	7227.FBpp0081324	0	0	0	0	0.85	0.613	0	0	0.939							Aats-gln	CG12304	3231096	3226534	7227.FBpp0084240	7227.FBpp0075318	0	0	0	0	0.115	0.926	0	0	0.932
CG17266	SmG	3231727	3225945	7227.FBpp0085477	7227.FBpp0074151	0	0	0	0	0.52	0.88	0	0	0.939							l(3)07882	Ip259	3230401	3228690	7227.FBpp0082928	7227.FBpp0079607	0	0	0	0	0.851	0.562	0	0	0.931
CG9799	CG1789	3230047	3224440	7227.FBpp0082231	7227.FBpp0071194	0	0	0	0	0.726	0.788	0	0	0.939							pen	CG32344	3227340	3225102	7227.FBpp0076918	7227.FBpp0072475	0	0	0	0	0.919	0.183	0	0	0.931
pit	ppan	3230741	3230664	7227.FBpp0083572	7227.FBpp0083415	0	0	0	0	0.792	0.719	0	0	0.939							RpL24-like	RpS24	3229852	3224769	7227.FBpp0081879	7227.FBpp0071846	0	0	0	0	0.81	0.652	0	0	0.931
Mys45A	Mat89Ba	3232816	3230297	7227.FBpp0087709	7227.FBpp0082727	0	0	0	0	0.939	0	0	0	0.939							Non3	CG32344	3230431	3225102	7227.FBpp0082984	7227.FBpp0072475	0	0	0	0	0.892	0.387	0	0	0.931
CG8461	CG5800	3230158	3225985	7227.FBpp0082445	7227.FBpp0074227	0	0	0	0	0.853	0.606	0	0	0.939							CG11123	CG9246	3233001	3229396	7227.FBpp0088044	7227.FBpp0081001	0	0	0	0	0.931	0	0	0	0.931
nclb	pit	3232663	3230741	7227.FBpp0087323	7227.FBpp0083572	0	0	0	0	0.931	0.153	0	0	0.939							mRpL32	mRpS33	3231568	3230314	7227.FBpp0085121	7227.FBpp0082767	0	0	0	0	0.76	0.726	0	0	0.931
Aatf	CG5800	3228359	3225985	7227.FBpp0078929	7227.FBpp0074227	0	0	0	0	0.922	0.255	0	0	0.939							CG9143	Sas10	3231810	3224185	7227.FBpp0085616	7227.FBpp0070719	0	0	0	0	0.923	0.135	0	0	0.931
Smu1	CG4849	3235903	3231297	7227.FBpp0293232	7227.FBpp0084626	0	0	0	0	0.52	0.879	0	0	0.939							l(3)07882	Aatf	3230401	3228359	7227.FBpp0082928	7227.FBpp0078929	0	0	0	0	0.9	0.338	0	0	0.931
CG6937	l(2)k09022	3230783	3228379	7227.FBpp0083659	7227.FBpp0078971	0	0	0	0	0.866	0.564	0	0	0.939							l(3)07882	CG5800	3230401	3225985	7227.FBpp0082928	7227.FBpp0074227	0	0	0	0	0.93	0.05	0	0	0.931
Ip259	bys	3228690	3224359	7227.FBpp0079607	7227.FBpp0071046	0	0	0	0	0.865	0.569	0	0	0.939							wcd	pen	3232155	3227340	7227.FBpp0086314	7227.FBpp0076918	0	0	0	0	0.931	0	0	0	0.931
CG5033	CG4806	3233132	3224998	7227.FBpp0088519	7227.FBpp0072239	0	0	0	0	0.903	0.395	0	0	0.939							mRpL16	mRpS18A	3237339	3229592	7227.FBpp0304831	7227.FBpp0081380	0	0	0	0	0.746	0.74	0	0	0.931
nclb	CG5728	3232663	3230983	7227.FBpp0087323	7227.FBpp0084016	0	0	0	0	0.914	0.317	0	0	0.939							Rs1	l(3)07882	3232904	3230401	7227.FBpp0087865	7227.FBpp0082928	0	0	0	0	0.93	0.05	0	0	0.931
CG15100	CG30185	3231907	3224839	7227.FBpp0085809	7227.FBpp0071969	0	0	0	0	0.056	0.938	0	0	0.939							mRpS35	mRpL47	3235266	3229711	7227.FBpp0290840	7227.FBpp0081599	0	0	0	0	0.601	0.835	0	0	0.931
mRpS10	mRpL11	3230190	3230139	7227.FBpp0082513	7227.FBpp0082412	0	0	0	0	0.788	0.728	0	0	0.939							CG6724	CG2875	3228777	3224096	7227.FBpp0079780	7227.FBpp0070561	0	0	0	0	0.931	0.053	0	0	0.931
CG9548	CG10418	3228338	3226724	7227.FBpp0078894	7227.FBpp0075686	0	0	0	0	0.505	0.88	0	0	0.938							RpL24-like	RpL23	3229852	3224752	7227.FBpp0081879	7227.FBpp0071808	0	0	0	0	0.811	0.652	0	0	0.931
Nop56	CG7839	3230765	3226856	7227.FBpp0083625	7227.FBpp0075937	0	0	0	0	0.919	0.272	0	0	0.938							mRpS10	mRpL15	3230190	3227838	7227.FBpp0082513	7227.FBpp0077885	0	0	0	0	0.593	0.835	0	0	0.93
l(2)09851	CG4364	3231685	3228601	7227.FBpp0085379	7227.FBpp0079445	0	0	0	0	0.92	0.255	0	0	0.938							CG11180	CG8939	3231781	3225845	7227.FBpp0085566	7227.FBpp0073943	0	0	0	0	0.928	0.065	0	0	0.93
CG6724	Nsun2	3228777	3224140	7227.FBpp0079780	7227.FBpp0070637	0	0	0	0	0.911	0.329	0	0	0.938							CG9246	CG11109	3229396	3228000	7227.FBpp0081001	7227.FBpp0078203	0	0	0	0	0.789	0.684	0	0	0.93
CG9799	CG1142	3230047	3229427	7227.FBpp0082231	7227.FBpp0081082	0	0	0	0	0.719	0.788	0	0	0.938							ppan	Ns1	3230664	3230368	7227.FBpp0083415	7227.FBpp0082867	0	0	0	0	0.923	0.132	0	0	0.93
Aats-asn	Aats-ala	3237338	3228539	7227.FBpp0304830	7227.FBpp0079326	0	0	0	0	0.83	0.651	0	0	0.938							l(2)09851	Non3	3231685	3230431	7227.FBpp0085379	7227.FBpp0082984	0	0	0	0	0.93	0	0	0	0.93
CG30349	pen	3232826	3227340	7227.FBpp0087731	7227.FBpp0076918	0	0	0	0	0.938	0	0	0	0.938							RpI1	CG9246	3232310	3229396	7227.FBpp0086640	7227.FBpp0081001	0	0	0	0	0.93	0	0	0	0.93
CG17652	CG11030	3237612	3237330	7227.FBpp0305723	7227.FBpp0304812	0	0	0	0	0.913	0.316	0	0	0.938							CG11920	CG9246	3231046	3229396	7227.FBpp0084144	7227.FBpp0081001	0	0	0	0	0.919	0.166	0	0	0.93
mRpS2	mRpL3	3227424	3225828	7227.FBpp0077099	7227.FBpp0073906	0	0	0	0	0.612	0.847	0	0	0.938							CG30349	CG9143	3232826	3231810	7227.FBpp0087731	7227.FBpp0085616	0	0	0	0	0.929	0.047	0	0	0.93
san	CG9922	3232611	3230095	7227.FBpp0087227	7227.FBpp0082333	0	0	0	0	0.247	0.92	0	0	0.938							mRpS18C	bonsai	3231496	3224736	7227.FBpp0084989	7227.FBpp0071771	0	0	0	0	0.731	0.752	0	0	0.93
Tsp42Ec	CG15423	3231744	3227477	7227.FBpp0085511	7227.FBpp0077195	0	0	0	0	0.938	0	0	0	0.938							CG5033	CG12301	3233132	3226533	7227.FBpp0088519	7227.FBpp0075317	0	0	0	0	0.93	0	0	0	0.93
CG5033	CG5800	3233132	3225985	7227.FBpp0088519	7227.FBpp0074227	0	0	0	0	0.929	0.163	0	0	0.938							Rs1	Mys45A	3232904	3232816	7227.FBpp0087865	7227.FBpp0087709	0	0	0	0	0.93	0	0	0	0.93
CG11920	CG9107	3231046	3228314	7227.FBpp0084144	7227.FBpp0078856	0	0	0	0	0.856	0.588	0	0	0.938							nclb	CG1542	3232663	3231566	7227.FBpp0087323	7227.FBpp0085119	0	0	0	0	0.926	0.1	0	0	0.93
CG1542	CG32344	3231566	3225102	7227.FBpp0085119	7227.FBpp0072475	0	0	0	0	0.912	0.328	0	0	0.938							Rpn3	Prosbeta2	3235443	3226564	7227.FBpp0291495	7227.FBpp0075382	0	0	0	0	0.759	0.725	0	0	0.93
pit	l(3)07882	3230741	3230401	7227.FBpp0083572	7227.FBpp0082928	0	0	0	0	0.934	0.1	0	0	0.938							CG30349	RpI135	3232826	3227754	7227.FBpp0087731	7227.FBpp0077714	0	0	0	0	0.93	0	0	0	0.93
mRpS18C	mRpS33	3231496	3230314	7227.FBpp0084989	7227.FBpp0082767	0	0	0	0	0.716	0.793	0	0	0.938							CG5728	pen	3230983	3227340	7227.FBpp0084016	7227.FBpp0076918	0	0	0	0	0.929	0.049	0	0	0.93
TfIIFbeta	TfIIFalpha	3229793	3229507	7227.FBpp0081786	7227.FBpp0081216	0	0	0	0	0.188	0.926	0	0	0.938							CG1542	CG4806	3231566	3224998	7227.FBpp0085119	7227.FBpp0072239	0	0	0	0	0.924	0.111	0	0	0.93
CG1234	CG14805	3229452	3223967	7227.FBpp0081117	7227.FBpp0070299	0	0	0	0	0.848	0.613	0	0	0.938							CG9799	CG2691	3230047	3225701	7227.FBpp0082231	7227.FBpp0073679	0	0	0	0	0.93	0	0	0	0.93
wcd	CG1542	3232155	3231566	7227.FBpp0086314	7227.FBpp0085119	0	0	0	0	0.938	0	0	0	0.938							l(3)72Dn	Ns1	3237625	3230368	7227.FBpp0305742	7227.FBpp0082867	0	0	0	0	0.93	0	0	0	0.93
mRpL40	bonsai	3229842	3224736	7227.FBpp0081860	7227.FBpp0071771	0	0	0	0	0.644	0.835	0	0	0.938							CG9143	bys	3231810	3224359	7227.FBpp0085616	7227.FBpp0071046	0	0	0	0	0.921	0.153	0	0	0.93
Mys45A	l(3)07882	3232816	3230401	7227.FBpp0087709	7227.FBpp0082928	0	0	0	0	0.938	0	0	0	0.938							CG1234	CG5589	3229452	3226341	7227.FBpp0081117	7227.FBpp0074936	0	0	0	0	0.93	0	0	0	0.93
ppan	CG9253	3230664	3229393	7227.FBpp0083415	7227.FBpp0080997	0	0	0	0	0.93	0.144	0	0	0.938							CG5800	CG8611	3225985	3225977	7227.FBpp0074227	7227.FBpp0074214	0	0	0	0.651	0.93	0	0	0	0.93
mRpS5	mRpL3	3233769	3225828	7227.FBpp0110439	7227.FBpp0073906	0	0	0	0	0.616	0.847	0	0	0.938							CG5800	CG1785	3225985	3224439	7227.FBpp0074227	7227.FBpp0071193	0	0	0	0	0.928	0.062	0	0	0.93
CG5800	kz	3225985	3224016	7227.FBpp0074227	7227.FBpp0070403	0	0	0	0	0.932	0.134	0	0	0.938							CG9253	CG6712	3229393	3228864	7227.FBpp0080997	7227.FBpp0079946	0	0	0	0	0.923	0.137	0	0	0.93
Ip259	CG1789	3228690	3224440	7227.FBpp0079607	7227.FBpp0071194	0	0	0	0	0.87	0.543	0	0	0.938							CG5800	Rbm13	3225985	3224441	7227.FBpp0074227	7227.FBpp0071198	0	0	0	0	0.919	0.171	0	0	0.93
mRpL37	mRpL45	3235432	3230786	7227.FBpp0291479	7227.FBpp0083665	0	0	0	0	0.557	0.867	0	0	0.938							mRpS18A	bonsai	3229592	3224736	7227.FBpp0081380	7227.FBpp0071771	0	0	0	0	0.731	0.752	0	0	0.93
CG5728	CG6724	3230983	3228777	7227.FBpp0084016	7227.FBpp0079780	0	0	0	0	0.936	0.07	0	0	0.938							CG9246	CG5589	3229396	3226341	7227.FBpp0081001	7227.FBpp0074936	0	0	0	0	0.921	0.149	0	0	0.93
mRpS18A	mRpL4	3229592	3229095	7227.FBpp0081380	7227.FBpp0080401	0	0	0	0	0.659	0.824	0	0	0.937							CG5706	Aats-ile	3230986	3227969	7227.FBpp0084021	7227.FBpp0078150	0	0	0	0	0.733	0.751	0	0	0.93
l(3)72Dn	CG32409	3237625	3227244	7227.FBpp0305742	7227.FBpp0076738	0	0	0	0	0.937	0	0	0	0.937							mRpL14	mRpS10	3237672	3230190	7227.FBpp0305877	7227.FBpp0082513	0	0	0	0	0.597	0.834	0	0	0.93
mRpS11	mRpS9	3233206	3229527	7227.FBpp0088833	7227.FBpp0081263	0	0	0	0	0.566	0.862	0	0	0.937							CG9799	Ip259	3230047	3228690	7227.FBpp0082231	7227.FBpp0079607	0	0	0	0	0.855	0.543	0	0	0.93
CG9799	RpI135	3230047	3227754	7227.FBpp0082231	7227.FBpp0077714	0	0	0	0	0.929	0.151	0	0	0.937							l(2)34Fd	CG32344	3229004	3225102	7227.FBpp0080211	7227.FBpp0072475	0	0	0	0	0.922	0.133	0	0	0.93
CG8545	CG1785	3232509	3224439	7227.FBpp0087045	7227.FBpp0071193	0	0	0	0	0.91	0.33	0	0	0.937							mRpS10	mRpL3	3230190	3225828	7227.FBpp0082513	7227.FBpp0073906	0	0	0	0	0.587	0.835	0	0	0.929
CG30349	CG5589	3232826	3226341	7227.FBpp0087731	7227.FBpp0074936	0	0	0	0	0.937	0	0	0	0.937							l(3)72Dn	CG2691	3237625	3225701	7227.FBpp0305742	7227.FBpp0073679	0	0	0	0	0.923	0.116	0	0	0.929
CG30349	l(1)1Bi	3232826	3223872	7227.FBpp0087731	7227.FBpp0070114	0	0	0	0	0.909	0.336	0	0	0.937							CG5728	Ns1	3230983	3230368	7227.FBpp0084016	7227.FBpp0082867	0	0	0	0	0.926	0.07	0	0	0.929
CG12288	CG5800	3229144	3225985	7227.FBpp0080510	7227.FBpp0074227	0	0	0	0	0.9	0.4	0	0	0.937							mRpL18	mRpL24	3232468	3228232	7227.FBpp0086965	7227.FBpp0078694	0	0	0	0	0.516	0.86	0	0	0.929
Ns1	RpI135	3230368	3227754	7227.FBpp0082867	7227.FBpp0077714	0	0	0	0	0.937	0	0	0	0.937							RpI135	CG8939	3227754	3225845	7227.FBpp0077714	7227.FBpp0073943	0	0	0	0	0.929	0	0	0	0.929
Ns1	CG3224	3230368	3224312	7227.FBpp0082867	7227.FBpp0070952	0	0	0	0	0.747	0.763	0	0	0.937							CG5589	CG4806	3226341	3224998	7227.FBpp0074936	7227.FBpp0072239	0	0	0	0	0.929	0	0	0	0.929
Lsm10	SmF	3232672	3232549	7227.FBpp0087343	7227.FBpp0087118	0	0	0	0	0.754	0.756	0	0	0.937							CG5728	kz	3230983	3224016	7227.FBpp0084016	7227.FBpp0070403	0	0	0	0	0.924	0.102	0	0	0.929
RpI1	CG7839	3232310	3226856	7227.FBpp0086640	7227.FBpp0075937	0	0	0	0	0.937	0.049	0	0	0.937							CG12909	nclb	3232700	3232663	7227.FBpp0087437	7227.FBpp0087323	0	0	0	0	0.929	0	0	0	0.929
CG11920	CG5728	3231046	3230983	7227.FBpp0084144	7227.FBpp0084016	0	0	0	0	0.687	0.808	0	0	0.937							CG11563	CG32409	3231603	3227244	7227.FBpp0085192	7227.FBpp0076738	0	0	0	0	0.929	0	0	0	0.929
Aats-ile	Aats-lys	3227969	3224499	7227.FBpp0078150	7227.FBpp0071302	0	0	0	0	0.782	0.723	0	0	0.937							CG30349	CG4806	3232826	3224998	7227.FBpp0087731	7227.FBpp0072239	0	0	0	0	0.929	0	0	0	0.929
pen	CG8611	3227340	3225977	7227.FBpp0076918	7227.FBpp0074214	0	0	0	0	0.926	0.183	0	0	0.937							Mys45A	CG1234	3232816	3229452	7227.FBpp0087709	7227.FBpp0081117	0	0	0	0	0.929	0	0	0	0.929
CG10903	CG32409	3236764	3227244	7227.FBpp0302559	7227.FBpp0076738	0	0	0	0	0.937	0	0	0	0.937							CG11920	Rbm13	3231046	3224441	7227.FBpp0084144	7227.FBpp0071198	0	0	0	0	0.893	0.363	0	0	0.929
mRpL32	mRpL43	3231568	3224849	7227.FBpp0085121	7227.FBpp0071993	0	0	0	0	0.634	0.835	0	0	0.937							CG11837	CG9286	3231353	3230078	7227.FBpp0084729	7227.FBpp0082298	0	0	0	0	0.929	0	0	0	0.929
Ns2	pit	3232028	3230741	7227.FBpp0086063	7227.FBpp0083572	0	0	0	0	0.879	0.503	0	0	0.937							dbe	Rbm13	3227743	3224441	7227.FBpp0077694	7227.FBpp0071198	0	0	0	0	0.924	0.106	0	0	0.929
CG5800	CG4806	3225985	3224998	7227.FBpp0074227	7227.FBpp0072239	0	0	0	0	0.93	0.134	0	0	0.937							CG8545	CG5800	3232509	3225985	7227.FBpp0087045	7227.FBpp0074227	0	0	0	0	0.921	0.146	0	0	0.929
mRpL15	bonsai	3227838	3224736	7227.FBpp0077885	7227.FBpp0071771	0	0	0	0	0.634	0.835	0	0	0.937							RpI135	CG32409	3227754	3227244	7227.FBpp0077714	7227.FBpp0076738	0	0	0	0	0.923	0.108	0	0	0.929
CG3335	CG32344	3226934	3225102	7227.FBpp0076112	7227.FBpp0072475	0	0	0	0	0.933	0.1	0	0	0.937							CG30349	CG2691	3232826	3225701	7227.FBpp0087731	7227.FBpp0073679	0	0	0	0	0.929	0	0	0	0.929
tko	mRpS5	3236609	3233769	7227.FBpp0300988	7227.FBpp0110439	0	0	0	0	0.563	0.862	0	0	0.937							CG9630	CG6724	3229577	3228777	7227.FBpp0081355	7227.FBpp0079780	0	0	0	0	0.904	0.293	0	0	0.929
CG1142	nop5	3229427	3228392	7227.FBpp0081082	7227.FBpp0078997	0	0	0	0	0.563	0.862	0	0	0.937							CG5728	CG3335	3230983	3226934	7227.FBpp0084016	7227.FBpp0076112	0	0	0	0	0.924	0.1	0	0	0.929
l(1)G0004	CG1785	3227373	3224439	7227.FBpp0076990	7227.FBpp0071193	0	0	0	0	0.937	0	0	0	0.937							CG1234	Hlc	3229452	3227339	7227.FBpp0081117	7227.FBpp0076917	0	0	0	0	0.916	0.193	0	0	0.929
Non3	Sas10	3230431	3224185	7227.FBpp0082984	7227.FBpp0070719	0	0	0	0	0.936	0.053	0	0	0.937							CG13102	CG9568	3236679	3228567	7227.FBpp0301576	7227.FBpp0079366	0	0	0	0.84	0.929	0	0	0	0.929
CG17652	CG1142	3237612	3229427	7227.FBpp0305723	7227.FBpp0081082	0	0	0	0	0.863	0.564	0	0	0.937							CG5728	CG4554	3230983	3224719	7227.FBpp0084016	7227.FBpp0071744	0	0	0	0	0.924	0.1	0	0	0.929
CG11030	CG9107	3237330	3228314	7227.FBpp0304812	7227.FBpp0078856	0	0	0	0	0.854	0.588	0	0	0.937							CG2691	CG32344	3225701	3225102	7227.FBpp0073679	7227.FBpp0072475	0	0	0	0	0.927	0.062	0	0	0.929
CG12909	CG1542	3232700	3231566	7227.FBpp0087437	7227.FBpp0085119	0	0	0	0	0.937	0	0	0	0.937							ppan	CG6724	3230664	3228777	7227.FBpp0083415	7227.FBpp0079780	0	0	0	0	0.907	0.272	0	0	0.929
Smn	icln	3236873	3232002	7227.FBpp0302954	7227.FBpp0086010	0	0	0	0	0.452	0.89	0	0	0.937							CG5033	kz	3233132	3224016	7227.FBpp0088519	7227.FBpp0070403	0	0	0	0	0.929	0.048	0	0	0.929
mRpL32	mRpL9	3231568	3230198	7227.FBpp0085121	7227.FBpp0082540	0	0	0	0	0.548	0.867	0	0	0.937							Mys45A	RpI135	3232816	3227754	7227.FBpp0087709	7227.FBpp0077714	0	0	0	0	0.929	0	0	0	0.929
Cpsf73	Sym	3230498	3228086	7227.FBpp0083105	7227.FBpp0078372	0	0	0	0	0.204	0.923	0	0	0.936							CG12301	CG4806	3226533	3224998	7227.FBpp0075317	7227.FBpp0072239	0	0	0	0	0.929	0	0	0	0.929
Ns1	bys	3230368	3224359	7227.FBpp0082867	7227.FBpp0071046	0	0	0	0	0.936	0	0	0	0.936							CG9143	RpI135	3231810	3227754	7227.FBpp0085616	7227.FBpp0077714	0	0	0	0	0.924	0.1	0	0	0.929
mRpL9	mRpL46	3230198	3225189	7227.FBpp0082540	7227.FBpp0072659	0	0	0	0	0.536	0.868	0	0	0.936							Rs1	dbe	3232904	3227743	7227.FBpp0087865	7227.FBpp0077694	0	0	0	0	0.896	0.338	0	0	0.928
CG8235	Aats-ile	3232844	3227969	7227.FBpp0087757	7227.FBpp0078150	0	0	0	0	0.198	0.924	0	0	0.936							l(2)09851	CG1542	3231685	3231566	7227.FBpp0085379	7227.FBpp0085119	0	0	0	0	0.928	0	0	0	0.928
Rpb5	RpII15	3237146	3230127	7227.FBpp0304268	7227.FBpp0082384	0	0	0	0	0.49	0.88	0	0	0.936							RpI1	CG7728	3232310	3226390	7227.FBpp0086640	7227.FBpp0075034	0	0	0	0	0.928	0	0	0	0.928
CG30349	CG1542	3232826	3231566	7227.FBpp0087731	7227.FBpp0085119	0	0	0	0	0.936	0.047	0	0	0.936							CG9253	Sas10	3229393	3224185	7227.FBpp0080997	7227.FBpp0070719	0	0	0	0	0.822	0.613	0	0	0.928
[truncated: 6,485 more rows]
[truncated: 32 more columns]
