# Supplementary material for: Gene expression differences consistent with water loss reduction underlie desiccation tolerance of natural Drosophila populations
Source: BMC Biol. 2023 Feb 16;21:35. doi: 10.1186/s12915-023-01530-4 (PMC9933328; doi:10.1186/s12915-023-01530-4)
Supplement: Supplementary file 8 — Additional file 8: Table S7. Functional validation of candidate desiccation-responsive genes. [file 12915_2023_1530_MOESM8_ESM.xlsx]

## Sheet: S7
Additional file 8. Table S7. Functional validation of candidate desiccation-responsive genes. A) Genotypic information of the gene disruption and RNAi stocks used in this analysis. B) Results of qRT-PCR analysis checking the expression level of the mutated gene. In the bar charts, the y axis represents the gene expression level relative to Act5c. C) Results of the desiccation tolerance assays.
A)
						qRT-PCR primers
Gene	Stock number	Genotype	Wild-type stock number	WT genotype	Driver strain used	Forward	Reverse
nclb	21138	y[1] w[67c23]; P{w[+mC] y[+mDint2]=EPgy2}nclb[EY15483]/CyO	6599	y[1] w[67c23]	-	GTGGAAAGTTGACGGTGAAGTG	GATTTCCTCGTTGTGGGCCT
	41826	y[1] v[1]; P{y[+t7.7] v[+t1.8]=TRiP.GL01254}attP2	36303	y[1] v[1]; P{y[+t7.7]=CaryP}attP2	6g1HR-GAL4-6c
Nsun2	33452	w[*] P{w[+mC]=EP}Nsun2[G493]	w1118	w1118	-	CAATTGCACTGATCCCACGC	GTAAACCGCTGGTCCACGTA
	62495	y[1] v[1]; P{y[+t7.7] v[+t1.8]=TRiP.HMJ24019}attP40/CyO	36304	y[1] v[1]; P{y[+t7.7]=CaryP}attP40	w;act GAL4/TM6+tb
Dbp73D	v36131	w1118; P{GD14287}v36131/TM3	W1118	w1118	P{tubP-GAL80ts}	GAGAAGCTGGTGGAGCAATACA	GAACCCTTTCGTGGCGTGC
	v108310	P{KK102538}VIE-260B	60100	y,w[1118];P{attP,y[+],w[3`]	P{tubP-GAL80ts}
B)
nclb (#21138)
	Ct Act5c	Ct nclb	delta Ct (Act5c - nclb)	2^deltaCt	Mean	SD	SEM				Mean	SEM
nclb repl. 1	23.0045	27.7325	-4.72798	0.0377343	0.033887	0.00438526	0.00253183			nclb	0.033887	0.00253183
nclb repl. 2	21.7282	26.8305	-5.10223	0.0291122						wt	0.0539501	0.000770819
nclb repl. 3	20.9333	25.7775	-4.84417	0.0348145
WT repl. 1	21.9879	26.2382	-4.25024	0.0525472	0.0539501	0.0013351	0.000770819
WT rep.2	22.8103	26.9894	-4.17905	0.0552051
WT rep.3	22.4604	26.6687	-4.20829	0.0540978
					T.TEST		0.00190086
nclb (#41826)
	Ct Act5c	Ct nclb	delta Ct (Act5c - nclb)	2^deltaCt	Mean	SD	SEM				Mean	SEM
nclb (41826 FxGal4-6c M) repl. 1	23.3656	28.7458	-5.38015	0.0240112	0.0237571	0.00295169	0.00170416			nclb (41826 FxGal4-6c M)	0.0237571	0.00170416
nclb (41826 FxGal4-6c M) repl. 2	23.1825	28.4164	-5.23386	0.0265736						WT (36303 FxGal4-6c M)	0.0349921	0.00285507
nclb (41826 FxGal5-6c M) repl. 3	24.1053	29.7005	-5.59516	0.0206866						nclb (41826 MxGal4-6c F)	0.0247487	0.000193626
nclb (41826 MxGal4-6c F) repl. 1	22.8453	28.1826	-5.33737	0.0247338	0.0247487	0.000335369	0.000193626			WT (36303 MxGal4-6c F)	0.0356248	0.00424232
nclb (41826 MxGal4-6c F) repl. 2	22.6735	27.9902	-5.31667	0.0250913
nclb (41826 MxGal4-6c F) repl. 3	23.5623	28.918	-5.35573	0.024421
WT (36303 FxGal4-6c M) repl. 1	22.814	27.4578	-4.64376	0.0400027	0.0349921	0.00494513	0.00285507
WT (36303 FxGal4-6c M) repl. 2	23.2842	28.1266	-4.84235	0.0348585
WT (36303 FxGal4-6c M) repl. 3	22.9249	27.9782	-5.05337	0.0301151
WT (36303 MxGal4-6c F) repl. 2	22.7939	27.8323	-5.03841	0.030429	0.0356248	0.00734792	0.00424232
WT (36303 MxGal4-6c F) repl. 3	22.7309	27.3455	-4.61456	0.0408206
					T.TEST (41826FxGal4-6c M with 36303FxGal4-6c M)		0.0139063
Nsun2 (#33452)					T.TEST (41826MxGal4-6c F with 36303MxGal4-6c F)		0.0338541
	Ct Act5c	Ct Nsun2	delta Ct (Act5c - Nsun2)	2^deltaCt	Mean	SD	SEM				Mean	SEM
Nsun2 repl.1	24.6486	30.3531	-5.70451	0.0191766	0.0242322	0.00685233	0.00395619			Nsun2	0.0242322	0.00395619
Nsun2 repl.2	21.1397	26.68	-5.54027	0.0214889						wt	0.064641	0.0106683
Nsun2 repl.3	21.4056	26.37	-4.96438	0.0320312
WT repl.1	21.7763	25.3427	-3.56639	0.0844131	0.064641	0.018478	0.0106683
WT repl.2	21.8408	26.2274	-4.38655	0.0478098
WT repl.3	22.3017	26.3203	-4.01858	0.0617001
					T.TEST		0.0118842
Nsun2 (#62495)
	Ct Act5c	Ct Nsun2	delta Ct (Act5c - Nsun2)	2^deltaCt	Mean	SD	SEM			Nsun2 (62495 F x Gal80ts M)	0.0172798	0.00335184
Nsun2 (62495 F x Gal4 M) repl. 1	21.9243	27.8943	-5.97	0.0159534	0.0172798	0.00474022	0.00335184			WT (36304F x Gal4 F)	0.0454097	0.000138498
Nsun2 (62495 F x Gal4 M) repl. 2	23.395	28.8662	-5.47125	0.0225419						Nsun2 (62495M x Gal4 F)	0.0277377	0.00450835
Nsun2 (62495 F x Gal4 M) repl. 3	23.5648	29.7925	-6.22766	0.0133441						WT (36304M x Gal4 F)	0.0436397	0.00348994
Nsun2 (62495M x Gal4 F) repl. 1	23.6536	28.4863	-4.83271	0.035092	0.0277377	0.00637578	0.00450835
Nsun2 (62495M x Gal4 F) repl. 2	22.3001	27.6949	-5.39486	0.0237675
Nsun2 (62495M x Gal4 F) repl. 3	23.0106	28.3703	-5.35973	0.0243535
WT (36304F x Gal4 M) repl. 1	22.5234	26.9902	-4.46683	0.045222	0.0454097	0.000195866	0.000138498
WT (36304F x Gal4 M) repl. 2	22.4007	26.8621	-4.46134	0.0453943
WT (36304F x Gal4 M) repl. 3	22.4969	26.9513	-4.45442	0.0456128
WT (36304M x Gal4 F) repl. 1	22.6547	27.2524	-4.59768	0.0413011	0.0436397	0.00493552	0.00348994
WT (36304M x Gal4 F) repl. 2	22.7616	27.1035	-4.34198	0.0493099
WT (36304M x Gal4 F) repl. 3	22.9794	27.6122	-4.63278	0.0403082
					T.TEST (62495Fx Gal4 M with 36304Fx Gal4M)		0.000253464
Dbp73D (#36131)					T.TEST (62495Mx Gal4 F with 36304Mx Gal4F)		0.0134388
	Ct Act5c	Ct Dbp73D	delta Ct (Act5c - nclb)	2^deltaCt	Mean	SD	SEM
Dbp73D (36131 F x Gal80ts M) repl. 1	22.9037	28.3072	-5.40351	0.0236256	0.0230233	0.000851788	0.000602305
Dbp73D (36131 F x Gal80ts M) repl. 2	21.9479	27.4269	-5.47901	0.022421
Dbp 73D (36131 M x Gal80ts F) repl. 1	23.1983	29.2244	-6.02604	0.0153455	0.0163542	0.00337166	0.00238412
Dbp 73D (36131 M x Gal80ts F) repl. 2	21.8058	27.6537	-5.84785	0.0173628
Dbp 73D (36131 M x Gal80ts F) repl. 3	21.3255	26.8366	-5.51117	0.0219266
WT (w1118 F x Gal80ts M) repl. 1	25.2875	30.3431	-5.0556	0.0300686	0.0290741	0.00109935	0.00077736
WT (w1118 F x Gal80ts M) repl. 2	22.488	27.5829	-5.09493	0.02926							Mean	SEM
WT (w1118 F x Gal80ts M) repl. 3	23.8911	29.055	-5.16392	0.0278936						Dbp73D (36131 F x Gal80ts M)	0.023	0.0006
WT (w1118 M x Gal80ts F) repl. 1	22.3058	27.2233	-4.91756	0.0330878	0.0333748	0.000405865	0.00028699			WT (w1118 F x Gal80ts M)	0.0290741	0.00077736
WT (w1118 M x Gal80ts F) repl. 2	22.7871	27.6799	-4.89274	0.0336618						Dbp 73D (36131 M x Gal80ts F)	0.0163542	0.00238412
					T.TEST(36131F x Gal80ts M with w1118 F x Gal80ts M)		0.00373618
Dbp73D (#108310)					T.TEST(36131M x Gal80ts F with w1118 M x Gal80ts F		0.00461047
	Ct Act5c	Ct Dbp73D	delta Ct (Act5c - Dbp73D)	2^deltaCt	Mean	SD	SEM			Dbp73D (108310FxGal80ts M)	0.029471	0.00191737
Dbp73D (108310 FxGal80ts M) repl. 1	22.8916	27.8344	-4.94275	0.0325149	0.029471	0.00271157	0.00191737			WT (60100Fx Gal80ts M)	0.0254522	0.00211704
Dbp73D (108310 FxGal80ts M) repl. 2	24.3259	29.5201	-5.19422	0.0273138						Dbp73D (108310MxGal80ts F)	0.0278441	0.00200329
Dbp73D (108310 FxGal80ts M) repl. 3	23.061	28.1897	-5.12864	0.0285843						WT (60100 Mx Gal80ts F)	0.0207555	0.00141271
Dbp73D (108310 MxGal80ts F) repl. 1	21.5015	26.8758	-5.37429	0.0241089	0.0278441	0.0034698	0.00200329
Dbp73D (108310 MxGal80ts F) repl. 2	23.2408	28.2539	-5.01313	0.030967
Dbp73D (108310 MxGal80ts F) repl. 3	21.9523	27.0875	-5.1351	0.0284564
WT (60100 Fx Gal80ts M) repl. 1	24.3896	29.6757	-5.28607	0.0256292	0.0254522	0.00366682	0.00211704
WT (60100 Fx Gal80ts M) repl. 2	23.586	29.1121	-5.52616	0.0217001
WT (60100 Fx Gal80ts M) repl. 2	22.572	27.6784	-5.10645	0.0290273
WT (60100 Mx Gal80ts F) repl. 1	22.9709	28.4251	-5.45418	0.0228102	0.0207555	0.00244688	0.00141271
WT (60100 Mx Gal80ts F) repl. 2	24.9126	30.7046	-5.79197	0.0180486
WT (60100 Mx Gal80ts F) repl. 3	23.5934	29.1392	-5.54572	0.0214078
					T.TEST (108310FxGal80ts M with 60100Fx Gal80ts M)		0.100817
					T.TEST (108310MxGal80ts F with 60100Mx Gal80tsF)		0.0222423
C)
nclb (#21138)				Number of dead flies
Strain	Replicate	Total number of flies	Treatment	0 hours	2 hours	4 hours	6 hours	8 hours	10 hours	12 hours	14 hours	16 hours	18 hours	20 hours	22 hours	24 hours	26 hours	28 hours	30 hours
nclb (#21138)	1	10	TREATED	0	0	0	0	0	1	1	1	1	4	6	8	9	9	9	10
	2	10	TREATED	0	0	0	0	0	0	0	0	1	1	3	6	9	10	10	10
	3	7	TREATED	0	0	0	0	0	0	0	0	1	1	2	2	4	7	7	7
	4	10	TREATED	0	0	0	0	0	0	0	0	0	0	2	2	6	8	10	10
	5	10	TREATED	0	0	0	0	0	0	0	0	1	1	3	5	7	9	10	10
	6	10	TREATED	0	0	0	0	0	0	0	1	2	3	3	5	6	10	10	10
	1	10	CONTROL	0	0	0	0	0	0	0	0	0	0	1	3	3	3	3	3
	2	10	CONTROL	0	0	0	0	0	0	0	0	0	0	1	2	3	3	3	3
	3	10	CONTROL	0	0	0	0	0	0	1	1	1	1	1	1	1	1	1	2
WT (#65999)	1	10	TREATED	0	0	0	0	5	8	9	10
	2	10	TREATED	0	0	0	2	2	4	9	10
	3	10	TREATED	0	0	0	0	9	10	10	10
	4	10	TREATED	0	0	0	0	4	9	10	10												Log rank	p value	<0.0001
	5	9	TREATED	0	0	0	0	2	5	8	9
	6	9	TREATED	0	0	0	1	6	8	8	9
	7	10	TREATED	0	0	0	0	4	9	10	10											Humidity (%)	Temperature (°C)
	8	10	TREATED	0	0	0	1	6	10	10	10										Control	93	25
	9	10	TREATED	0	0	0	0	3	6	9	10										Treated	19	25
	10	10	TREATED	0	0	0	0	1	5	6	10
	1	10	CONTROL	0	0	0	0	0	0	0	1
	2	10	CONTROL	0	0	0	0	0	0	0	0
	3	10	CONTROL	0	0	0	0	0	0	0	0
nclb (#41826)				Number of dead flies
Strain	Replicate	Total number of flies	Treatment	0 hours	3 hours	5,5 hours	9,5 hours	13 hours	15,5 hours	18,5 hours	20 hours	22 hours	23,5 hours	25,5 hours	28 hours	29,5 hours	32 hours	34 hours	37 hours	41 hours	49,5 hours	64,5 hours
nclb (41826 F x Gal4-6c M)	1	10	TREATED	0	0	0	0	0	0	0	0	0	0	0	0	0	0	0	0	1	6	10
	2	9	TREATED	0	0	0	0	0	0	0	0	0	0	0	0	0	0	0	1	1	8	9
	3	10	TREATED	0	0	0	0	0	0	0	0	0	0	0	0	0	0	0	0	2	5	10
	4	10	TREATED	0	0	0	0	0	0	0	0	0	0	0	0	0	0	0	0	1	7	10
	5	10	TREATED	0	0	0	0	0	0	0	0	0	0	0	1	1	1	1	1	2	5	10
	6	9	TREATED	0	0	0	0	0	0	0	0	0	0	1	1	1	1	1	1	4	9	9
	1	10	CONTROL	0	0	0	0	0	0	0	0	0	0	0	0	0	0	0	0	0	0	0
	2	10	CONTROL	0	0	0	0	0	0	0	0	0	0	0	0	0	0	0	0	0	0	0
	3	10	CONTROL	0	0	0	0	0	0	0	0	0	0	0	0	0	0	0	0	0	0	0
nclb (41826 M x Gal4-6c F)	1	9	TREATED	0	0	0	0	0	0	0	0	0	0	0	0	0	0	1	1	1	6	9
	2	10	TREATED	0	0	0	0	0	0	0	0	0	0	0	0	0	0	0	1	2	10	10
	3	10	TREATED	0	0	0	0	0	0	0	0	0	0	0	0	0	0	0	1	1	5	10
	4	10	TREATED	0	0	0	0	0	0	0	0	0	0	0	0	0	0	1	1	3	10	10		Log rank	p value	<0.0001						Log rank	p value	<0.0001
	5	10	TREATED	0	0	0	0	0	0	0	0	0	0	0	0	0	0	0	1	2	8	10
	6	10	TREATED	0	0	0	0	0	0	0	0	0	1	1	1	1	1	1	1	4	10	10
	7	10	TREATED	0	0	0	0	0	0	0	0	0	0	0	0	0	0	0	1	4	10	10
	1	10	CONTROL	0	0	0	0	0	0	0	0	0	0	0	0	0	0	0	0	0	0	0
	2	10	CONTROL	0	0	0	0	0	0	0	0	0	0	0	0	0	0	0	0	0	0	0
	3	10	CONTROL	0	0	0	0	0	0	0	0	0	0	0	0	0	0	0	0	0	0	0
WT (36303 F x Gal4-6c M)	1	10	TREATED	0	0	0	0	0	0	0	0	0	0	1	1	2	7	10	10	10											Humidity (%)	Temperature (°C)
	2	10	TREATED	0	0	0	0	0	0	0	0	0	1	2	4	4	5	10	10	10										Control	100	20
	3	10	TREATED	0	0	0	0	0	0	0	0	0	0	1	4	6	6	9	10	10										Treated	15	20
	4	10	TREATED	0	0	0	0	0	0	0	0	0	0	0		1	2	3	8	10
	5	10	TREATED	0	0	0	0	0	0	0	0	0	0	0		1	3	8	10	10
	6	10	TREATED	0	0	0	0	0	0	0	0	0	0	0	1	1	3	6	10	10
	7	10	TREATED	0	0	0	0	0	0	0	0	0	0	2	4	4	7	7	9	10
	1	10	CONTROL	0	0	0	0	0	0	0	0	0	0	0	0	0	0	0	0	0
	2	10	CONTROL	0	0	0	0	0	0	0	0	0	0	0	0	0	0	0	0	0
	3	10	CONTROL	0	0	0	0	0	0	0	0	0	0	0	0	0	0	0	0	0
WT (36303 M x Gal4-6c F)	1	9	TREATED	0	0	0	0	0	0	0	0	0	0	0	0	0	0	1	6	9	9
	2	9	TREATED	0	0	0	0	0	0	0	0	1	2	5	5	6	7	9	9	9	9
	3	10	TREATED	0	0	0	0	0	0	0	0	0	1	3	3	3	3	7	8	10	10
	4	10	TREATED	0	0	0	0	0	0	0	0	0	0	0	1	2	3	7	9	9	10
	5	10	TREATED	0	0	0	0	0	0	0	0	0	0	0	2	2	2	4	7	9	10
	6	10	TREATED	0	0	0	0	0	0	0	0	1	2	4	4	4	7	7	9	10	10
	7	10	TREATED	0	0	0	0	1	1	1	1	1	2	3	3	3	4	7	9	10	10
	1	10	CONTROL	0	0	0	0	0	0	0	0	0	0	0	0	0	0	0	0	0	0
	2	10	CONTROL	0	0	0	0	0	0	0	0	0	0	0	0	0	0	0	0	0	0
	3	10	CONTROL	0	0	0	0	0	0	0	0	0	0	0	0	0	0	0	0	0	0
Nsun2 (#33452)				Number of dead flies
Strain	Replicate	Total number of flies	Treatment	0 hours	2 hours	4 hours	6 hours	8 hours	10 hours	12 hours	14 hours	16 hours	18 hours	20 hours	22 hours	24 hours	26 hours
Nsun2 (#33452)	1	10	TREATED	0	0	0	0	0	0	1	4	8	10	10	10	10	10
	2	10	TREATED	0	0	0	0	0	1	2	5	8	10	10	10	10	10
	3	10	TREATED	0	0	0	0	0	0	2	4	10	10	10	10	10	10
	4	10	TREATED	0	0	0	0	0	2	4	8	10	10	10	10	10	10
	5	10	TREATED	0	0	0	0	0	0	1	9	10	10	10	10	10	10
	6	10	TREATED	0	0	0	0	0	1	4	6	10	10	10	10	10	10
	7	10	TREATED	0	0	0	0	0	0	2	5	9	10	10	10	10	10
	8	10	TREATED	0	0	0	0	0	0	1	3	10	10	10	10	10	10
	9	9	TREATED	0	0	0	0	0	2	2	2	7	9	9	9	9	9
	10	10	TREATED	0	0	0	0	0	0	1	3	7	8	9	9	9	10
	1	10	CONTROL	0	0	0	0	0	0	0	0	0	0	0	0	0	0
	2	10	CONTROL	0	0	0	0	0	0	0	0	0	0	0	0	0	0
	3	10	CONTROL	0	0	0	0	0	0	0	0	0	0	0	0	0	0
WT (W1118)	1	10	TREATED	0	0	0	0	0	0	1	3	7	9	10	10							Log rank	p value	<0.0001
	2	10	TREATED	0	0	0	0	0	0	2	3	7	10	10	10
	3	10	TREATED	0	0	0	0	0	0	0	0	3	3	6	10
	4	10	TREATED	0	0	0	0	0	0	0	1	5	7	9	10						Humidity (%)	Temperature (°C)
	5	10	TREATED	0	0	0	0	0	0	0	2	6	6	10	10					Control	93	25
	6	10	TREATED	0	0	0	0	0	0	1	3	5	7	9	10					Treated	19	25
	7	10	TREATED	0	0	0	0	0	0	1	4	8	8	10	10
	8	10	TREATED	0	0	0	0	0	0	0	2	6	10	10	10
	9	10	TREATED	0	0	0	0	0	0	0	0	3	7	10	10
	10	10	TREATED	0	0	0	0	0	0	0	0	3	5	9	10
	1	10	CONTROL	0	0	0	0	0	0	0	0	0	0	0	0
	2	10	CONTROL	0	0	0	0	0	0	0	0	0	0	0	0
	3	10	CONTROL	0	0	0	0	0	0	0	0	0	0	0	0
Nsun2 (#62495)				Number of dead flies
Strain	Replicate	Total number of flies	Treatment	0 hours	2 hours	4 hours	6 hours	8 hours	10 hours	12 hours	14,5 hours	17,5 hours	20,5 hours	22,5 hours	24,5 hours	26,5 hours	28,5 hours	30,5 hours	32 hours	34,5 hours	36,5 hours	45,5 hours
Nsun2 (62495 F x Gal4 M)	1	10	TREATED	0	0	0	0	1	1	1	1	2	3	3	6	10	10	10	10	10	10	10
	2	10	TREATED	0	0	0	0	0	0	0	1	2	2	2	4	4	6	8	9	9	10	10
	3	9	TREATED	0	0	0	0	0	0	0	0	0	0	2	3	3	3	5	5	9	9	9
	4	9	TREATED	0	0	0	0	0	0	0	0	1	1	2	5	6	6	8	8	9	9	9
	5	10	TREATED	0	0	0	0	0	0	0	0	0	0	3	4	5	9	9	9	10	10	10
	1	10	CONTROL	0	0	0	0	0	0	0	0	0	0	0	0	0	0	1	1	2	2	2
Nsun2 (62495 M x Gal4 F)	1	9	TREATED	0	0	0	0	1	1	1	2	2	2	3	3	3	6	8	9	9	9	9
	2	10	TREATED	0	0	0	0	1	2	2	2	2	2	3	3	3	5	6	7	9	9	10
	3	9	TREATED	0	0	0	0	0	0	0	0	0	0	0	0	1	1	4	6	9	9	9
	4	10	TREATED	0	0	0	0	0	0	0	0	0	1	2	3	3	3	3	3	4	7	10
	5	10	TREATED	0	0	0	2	2	3	3	4	4	5	6	6	6	8	9	10	10	10	10
	1	10	CONTROL	0	0	0	0	0	0	0	0	0	0	0	0	0	0	0	0	0	0	2
WT (36304 F x Gal4 M)	1	9	TREATED	0	0	0	0	0	0	1	2	3	3	4	4	6	8	9	9	9	9	9
	2	8	TREATED	0	0	1	1	1	1	2	2	3	3	4	6	6	8	8	8	8	8	8				Log rank	p value	<0.0001				Log rank	p value	<0.0001
	3	9	TREATED	0	0	0	0	0	0	0	2	3	6	8	8	9	9	9	9	9	9	9
	4	10	TREATED	0	0	0	0	1	1	1	1	2	4	5	10	10	10	10	10	10	10	10
	5	9	TREATED	0	0	0	0	0	0	0	0	1	3	4	7	8	9	9	9	9	9	9
	6	9	TREATED	0	0	0	0	0	0	0	2	2	5	8	9	9	9	9	9	9	9	9									Humidity (%)	Temperature (°C)
	1	10	CONTROL	0	0	0	0	0	0	0	0	0	0	1	1	1	1	1	1	1	1	1								Control	98	23
WT (36304 M x Gal4 F)	1	10	TREATED	0	0	0	1	1	1	1	2	3	5	7	8	8	10	10	10	10	10	10								Treated	20	23
	2	10	TREATED	0	0	1	1	1	1	1	2	3	4	4	7	9	10	10	10	10	10	10
	3	9	TREATED	0	0	0	0	0	1	1	2	2	5	5	7	8	9	9	9	9	9	9
	4	10	TREATED	0	0	0	0	0	0	2	2	4	6	6	10	10	10	10	10	10	10	10
	5	9	TREATED	0	0	0	0	0	0	0	2	3	4	4	6	9	9	9	9	9	9	9
	6	9	TREATED	0	0	0	0	0	0	0	2	4	4	7	7	9	9	9	9	9	9	9
	1	10	CONTROL	0	0	0	0	0	0	0	0	0	0	0	0	0	1	1	1	1	1	1
Dbp73D (#36131)				Number of dead flies
		Total number of flies	Treatment	0 hours	4 hours	8 hours	11 hours	13 hours	15 hours	17 hours	19,5 hours	21,5 hours	25 hours	27 hours	28,5 hours	32 hours	34 hours	43 hours
Dbp73D (36131 F x Gal80ts M)	1	9	TREATED	0	1	1	2	2	2	3	3	4	6	9	9	9
	2	9	TREATED	0	1	2	2	2	2	5	7	7	8	8	8	9
	3	8	TREATED	0	0	1	1	3	4	4	5	5	5	6	7	8
	1	7	CONTROL	0	0	0	0	2	2	2	2	2	3	4	4	5
	2	6	CONTROL	0	0	0	1	1	1	1	2	2	2	2	2	2
	3	9	CONTROL	0	0	0	0	0	1	1	2	2	3	3	3	6
Dbp73D (36131 M x Gal80ts F)	1	9	TREATED	0	0	1	3	3	4	5	6	6	8	9
	2	9	TREATED	0	0	0	0	1	3	3	3	6	6	9
	3	13	TREATED	0	0	1	3	3	3	5	7	8	13	13
	1	7	CONTROL	0	0	0	0	0	0	0	0	0	0	2
	2	6	CONTROL	0	0	0	0	0	0	0	0	0	1	2
	3	7	CONTROL	0	0	0	1	1	1	1	1	1	2	2
w1118 M x Gal80ts F	1	10	TREATED	0	0	0	0	0	0	0	0	0	1	1	1	4	6	10
	2	10	TREATED	0	0	0	0	0	0	0	0	0	2	2	2	5	6	10
	3	10	TREATED	0	0	0	0	0	0	0	0	0	0	1	2	6	8	10
	1	10	CONTROL	0	0	0	0	0	0	0	0	0	0	0	0	0	0	0
	2	10	CONTROL	0	0	0	0	0	0	0	0	0	0	1	1	1	1	1
	3	10	CONTROL	0	0	0	0	0	0	0	0	0	0	0	0	0	0	1	Log rank comparing Dbp37D and WT flies					p value	< 0.000		Log rank test comparing Dbp37D and WT flies				p value	< 0.000
w1118 F x Gal80ts M	1	10	TREATED	0	0	0	0	0	0	0	0	0	1	1	1	3	7	10	Log rank comparing Dbp37D treated and control flies					p value	< 0.000		Log rank comparing Dbp37D treated and control flies				p value	< 0.000
	2	10	TREATED	0	0	0	0	0	0	0	0	0	0	1	1	1	5	10
	3	10	TREATED	0	0	0	0	0	0	0	0	0	1	1	1	3	9	10
	1	10	CONTROL	0	0	0	0	0	0	0	0	0	0	0	0	0	0	0								Humidity (%)	Temperature (°C)
	2	10	CONTROL	0	0	0	0	0	0	0	0	0	0	0	0	0	0	0							Control	99	20
	3	10	CONTROL	0	0	0	0	0	0	0	0	0	0	0	0	0	0	0							Treated	19	20
