# Supplementary material for: Gene expression differences consistent with water loss reduction underlie desiccation tolerance of natural Drosophila populations
Source: BMC Biol. 2023 Feb 16;21:35. doi: 10.1186/s12915-023-01530-4 (PMC9933328; doi:10.1186/s12915-023-01530-4)
Supplement: Supplementary file 9 — Additional file 9: Table S8. TEs located nearby DEGs. [file 12915_2023_1530_MOESM9_ESM.xlsx]

## Sheet: S8
Additional file 9. Table S8. TEs located nearby DEGs. A) TEs nearby differentially expressed genes in the "all DEGs" group. The overlap between the different categories is shown in the "Group" column. B) TEs nearby DEGs in the tolerant category. C) TEs nearby DEGs in the sensitive category. D) TEs nearby DEGs in the basal DEGs category. YES and NO indicate the presence and absence of a TE inserti…
A) TEs nearby differentially expressed genes in the "all DEGs" group.										B) TEs nearby DEGs in the "tolerant DEGs" group						C) TEs nearby DEGs in the "sensitive DEGs" group						D) TEs nearby DEGs in the "basal DEG" group									E) Contingency tables, Chi-Square Tests and post hoc analysis
																															Important numbers:							Critical Z value: -2.497705
			TOLERANT STRAINS			SENSITIVE STRAINS						TOLERANT STRAINS						SENSITIVE STRAIN						TOLERANT STRAINS			SENSITIVE STRAINS				Total number of protein coding genes in the genome					13939		P-value after Bonferroni correction: 0.0125
TE	Gene	Group	GIM-012	GIM-024	COR-023	TOM-008	MUN-013	LUN-007		TE	gene	GIM-012	COR-023	GIM-024		TE	gene	LUN-007	TOM-008	MUN-013		TE	Gene	GIM-012	GIM-024	COR-023	MUN-013	LUN-007	TOM-008		Total number of genes that have TEs nearby in the 6 strains					1900
2L_1229583_1229583_Transpac	FBgn0259229	tolerant DEG|all DEG	NO	NO	NO	YES (-110) (1269)	NO	NO		2L_5413669_5413669_Tirant	FBgn0016660	NO	NO	YES (0) (435)		X_3295457_3295457_H	FBgn0000479	YES (0) (1446)	NO	NO		2L_10062219_10062219_297	FBgn0032178	NO	NO	NO	NO	YES (360) (413)	NO		Total number of genes that have TEs nearby in the 3 tolerant strains					1352
2L_14845472_14845472_transib1	FBgn0028886	tolerant DEG|control DEG|all DEG	NO	NO	NO	YES (0) (2679)	NO	NO		2L_5563826_5563826_H	FBgn0020429	NO	YES (-399) (1801)	NO		X_3307722_3307722_jockey	FBgn0000479	YES (0) (297)	NO	NO		2L_10601679_10601679_HMS	FBgn0051721	NO	NO	NO	NO	YES (0) (7375)	NO		Total number of genes that have TEs nearby in the 3 sensitive strains					1421
2L_16234992_16234992_Tirant	FBgn0261999	tolerant DEG|all DEG	NO	NO	NO	NO	YES (0) (8358)	NO		2L_6906897_6906897_G2	FBgn0042092	YES (20) (194)	NO	NO								2L_10609578_10609578_mdg1	FBgn0051721	NO	YES (0) (442)	NO	NO	NO	NO
2L_16365656_16365656_Doc	FBgn0028841	all DEG	NO	NO	NO	NO	NO	YES (269) (4728)		2L_7485395_7485399_FB4	FBgn0260486	NO	NO	YES (0) (2541)								2L_11143619_11143619_Dsim	FBgn0010197	NO	NO	NO	NO	YES (0) (349)	NO		All DEGs
2L_16501163_16501163_Dsim	FBgn0032586	all DEG|control DEG	NO	NO	NO	NO	YES (0) (5109)	NO		2L_7887163_7887163_pogo	FBgn0031961	YES (-116) (149)	NO	NO								2L_1145042_1145045_F	FBgn0031307	NO	NO	NO	NO	YES (0) (1529)	NO		Up and down-regulated genes					Up-regulated genes					Down-regulated genes
2L_16505584_16505584_Blastopia	FBgn0032586	all DEG|control DEG	NO	NO	YES (0) (4955)	NO	NO	NO		2R_12113803_12113810_Rt1b	FBgn0086677	YES (0) (1601)	NO	NO								2L_11508805_11508805_roo	FBgn0032362	NO	NO	NO	YES (-907) (427)	NO	NO
2L_18444365_18444382_INE	FBgn0086707	all DEG|control DEG	NO	NO	NO	NO	NO	YES (262) (191)		2R_17704005_17704005_Copia	FBgn0028494	NO	NO	YES (477) (5144)								2L_12246346_12246346_jockey	FBgn0000114	YES (0) (5007)	NO	NO	NO	NO	NO			DEG	not DEG				Up-regulated genes	Rest of the genes				Down-regulated genes	Rest of the genes
2L_4006613_4006613_Quasimodo	FBgn0031580	tolerant DEG|control DEG|all DEG	NO	NO	NO	YES (-199) (7376)	NO	NO		2R_18819054_18819054_Nomad	FBgn0010551	NO	YES (560) (7378)	NO								2L_12247025_12247025_H	FBgn0000114	NO	YES (0) (1144)	NO	NO	NO	NO		TE	138	1762			TE	11	1889			TE	127	1773
2L_4815822_4815822_1360	FBgn0031631	all DEG|control DEG	YES (730) (1103)	NO	NO	NO	NO	NO		2R_7493833_7493833_Dya	FBgn0033183	NO	YES (785) (4495)	NO								2L_12256068_12256068_F	FBgn0000114	NO	NO	NO	YES (0) (13789)	NO	NO		no TE	1267	10772			no TE	102	11937			no TE	1164	10875
2L_4816317_4816317_roo	FBgn0031631	all DEG|control DEG	YES (126) (440)	NO	NO	NO	NO	NO		2R_7493833_7493833_Dya	FBgn0263240	NO	YES (-102) (4495)	NO								2L_12256068_12256068_roo	FBgn0000114	NO	NO	NO	YES (0) (9091)	NO	NO		X-squared = 18.895, df = 1, p-value = 1.381e-05					X-squared = 1.1543, df = 1, p-value = 0.2826					X-squared = 23.249, df = 1, p-value = 1.423e-06
2L_5413669_5413669_Tirant	FBgn0016660	tolerant DEG|all DEG	NO	YES (0) (435)	NO	NO	NO	NO		2R_8007293_8007293_mdg1	FBgn0013307	YES (-667) (441)	NO	NO								2L_12261196_12261196_jockey	FBgn0000114	NO	NO	NO	YES (0) (4505)	NO	NO
2L_5724313_5724354_1360	FBgn0024191	all DEG|control DEG	NO	YES (-594) (1159)	NO	NO	NO	NO		2R_8007293_8007293_mdg1	FBgn0013308	YES (0) (441)	NO	NO								2L_12271617_12271617_transib1	FBgn0000114	NO	NO	NO	NO	NO	YES (0) (2681)		Posthoc test
2L_577054_577054_hopper	FBgn0013323	all DEG|control DEG	NO	NO	YES (-662) (1435)	NO	NO	NO		2R_9198213_9198213_hopper2	FBgn0015561	NO	NO	NO								2L_12283042_12283042_transib1	FBgn0000114	NO	NO	NO	NO	NO	YES (0) (2680)		Dimension	Value	DEG	noDEG		Dimension	Value	Up-regulated genes	Rest of the genes		Dimension	Value	Down-regulated gene	Rest of the genes
2L_6906897_6906897_G2	FBgn0042092	tolerant DEG|all DEG	YES (20) (194)	NO	NO	NO	NO	NO		2R_9198786_9198786_F	FBgn0015561	NO	YES (0) (747)	NO								2L_12303022_12303022_pogo	FBgn0000114	NO	YES (0) (186)	NO	NO	NO	NO		1 TE	Residuals	-4.38785	4.38785		1 TE	Residuals	-1.21205	1.21205		1 TE	Residuals	-4.17029	4.17029
2R_10033205_10033207_Tabor	FBgn0033475	tolerant DEG|all DEG	NO	NO	NO	NO	NO	YES (196) (505)		3L_11971720_11971720_Dya	FBgn0053265	NO	NO	YES (0) (5284)								2L_13109436_13109436_Blastopia	FBgn0032470	NO	YES (-30) (3837)	NO	NO	NO	NO		2 TE	p values	4.6e-05	4.6e-05		2 TE	p values	0.901977	0.901977		2 TE	p values	0.000122	0.000122
2R_10996218_10996218_roo	FBgn0040765	all DEG|control DEG	NO	YES (0) (429)	NO	NO	NO	NO		3L_1389111_1389111_roo	FBgn0267487	YES (0) (433)	NO	NO								2L_13211184_13211184_412	FBgn0032482	NO	YES (-959) (7440)	NO	NO	NO	NO		3 noTE	Residuals	4.38785	-4.38785		3 noTE	Residuals	1.21205	-1.21205		3 noTE	Residuals	4.17029	-4.17029
2R_11027263_11027265_H	FBgn0040765	all DEG|control DEG	NO	YES (0) (1512)	NO	NO	YES (0) (1513)	NO		3L_4322881_4322881_412	FBgn0035532	NO	YES (-683) (7274)	NO								2L_13842323_13842344_jockey	FBgn0053306	NO	YES (579) (341)	YES (593) (253)	NO	NO	NO		4 noTE	p values	4.6e-05	4.6e-05		4 noTE	p values	0.901977	0.901977		4 noTE	p values	0.000122	0.000122
2R_11030488_11030488_H	FBgn0040765	all DEG|control DEG	NO	NO	NO	YES (0) (1434)	NO	NO		3L_7993177_7993177_NOF	FBgn0011817	YES (0) (616)	NO	NO								2L_13842323_13842344_jockey	FBgn0053307	NO	YES (-842) (341)	YES (-847) (253)	NO	NO	NO
2R_11076634_11076634_Doc	FBgn0040765	all DEG|control DEG	NO	NO	NO	NO	NO	YES (0) (809)		3L_7993185_7993185_FB4	FBgn0011817	YES (0) (1676)	NO	NO								2L_14845472_14845472_transib1	FBgn0028886	NO	NO	NO	NO	NO	YES (0) (2679)
2R_12101677_12101677_412	FBgn0086677	tolerant DEG|control DEG|all DEG	NO	NO	NO	NO	YES (0) (480)	NO		3L_9042876_9042876_gtwin	FBgn0028789	NO	YES (0) (7420)	NO								2L_15020213_15020213_H	FBgn0260446	NO	YES (876) (1520)	NO	NO	NO	NO
2R_12113803_12113810_Rt1b	FBgn0086677	tolerant DEG|control DEG|all DEG	YES (0) (1601)	NO	NO	YES (0) (1603)	YES (0) (1601)	NO		3L_9159556_9159556_Micropia	FBgn0004244	YES (0) (372)	NO	NO								2L_16501163_16501163_Dsim	FBgn0032586	NO	NO	NO	YES (0) (5109)	NO	NO		Tolerant DEGs
2R_12336620_12336626_pogo	FBgn0033715	tolerant DEG|all DEG	NO	NO	NO	YES (-506) (184)	NO	NO		3R_10879805_10879809_mdg1	FBgn0037852	NO	NO	YES (699) (1010)								2L_16505584_16505584_Blastopia	FBgn0032586	NO	NO	YES (0) (4955)	NO	NO	NO		Up and down-regulated genes					Up-regulated genes				Down-regulated genes
2R_12849090_12849090_Nomad	FBgn0033777	tolerant DEG|all DEG	NO	NO	NO	NO	YES (632) (7498)	NO		3R_11216453_11216453_Doc6	FBgn0086472	NO	YES (-491) (428)	NO								2L_16793689_16793692_H	FBgn0032603	NO	NO	NO	YES (-375) (1402)	NO	NO													Down-regulated genes	Rest of the genes
2R_16185067_16185069_17	FBgn0034086	all DEG|control DEG	NO	NO	NO	NO	YES (89) (5727)	NO		3R_12350775_12350775_F	FBgn0038013	YES (-283) (2604)	NO	NO								2L_17456418_17456432_17	FBgn0032638	YES (-485) (142)	NO	NO	NO	NO	YES (-525) (494)			DEG	not DEG				Up-regualted genes	Rest of the genes			TE	54	1298
2R_16433346_16433346_hopper	FBgn0034126	all DEG	NO	NO	YES (-233) (1438)	NO	NO	NO		3R_13389248_13389248_F	FBgn0038146	NO	YES (-652) (4689)	NO								2L_18062185_18062188_F	FBgn0243486	NO	YES (0) (4689)	NO	NO	YES (0) (4694)	NO		TE	73	1279			TE	19	1333			no TE	662	11925
2R_18794672_18794672_Dsim	FBgn0034392	all DEG	YES (133) (357)	NO	NO	NO	NO	NO		3R_14728509_14728509_transib1	FBgn0038256	NO	YES (0) (2634)	NO								2L_18161385_18161389_roo	FBgn0261804	YES (542) (3941)	NO	NO	NO	NO	NO		no TE	790	11797			no TE	128	12459				716	13223
2R_18819054_18819054_Nomad	FBgn0010551	tolerant DEG|all DEG	NO	NO	YES (560) (7378)	NO	NO	NO		3R_21320834_21320834_Dsim	FBgn0038881	NO	NO	YES (222) (5253)								2L_18444365_18444382_INE	FBgn0086707	NO	NO	NO	NO	YES (262) (191)	NO			863	13076				147	13792			X-squared = 3.7558, df = 1, p-value = 0.05262
2R_19541016_19541016_H	FBgn0003435	all DEG|control DEG	YES (0) (1510)	NO	NO	NO	NO	NO		3R_22484745_22484745_jockey	FBgn0038975	NO	YES (-910) (456)	NO								2L_18612848_18612854_S	FBgn0032691	YES (-693) (494)	NO	NO	NO	NO	NO		X-squared = 1.469, df = 1, p-value = 0.2255					X-squared = 1.4124, df = 1, p-value = 0.2347
2R_19558337_19558337_I	FBgn0003435	all DEG|control DEG	YES (0) (5343)	NO	NO	NO	NO	NO		3R_27668282_27668282_mdg3	FBgn0039536	NO	NO	YES (0) (5512)								2L_1932168_1932168_Nomad	FBgn0031374	NO	NO	NO	NO	YES (0) (14490)	NO
2R_19575754_19575754_I	FBgn0003435	all DEG|control DEG	NO	NO	NO	YES (0) (5373)	NO	NO		3R_29786580_29786580_F	FBgn0001297	NO	NO	YES (0) (4691)								2L_2039371_2039371_pogo	FBgn0003557	NO	NO	NO	NO	NO	YES (658) (185)		Posthoc test
2R_19575827_19575827_roo	FBgn0003435	all DEG|control DEG	NO	NO	YES (0) (5583)	NO	NO	NO		3R_7999321_7999321_pogo	FBgn0037535	NO	NO	YES (725) (186)								2L_2786008_2786008_jockey	FBgn0004242	NO	NO	NO	NO	NO	YES (0) (376)		Dimension	Value	DEG	noDEG		Dimension	Value	Up-regulated genes	The rest of the genes		Dimension	Value	Down-regulated genes	Rest of the genes
2R_19605746_19605746_Max	FBgn0003435	all DEG|control DEG	YES (0) (7526)	NO	NO	NO	NO	NO		3R_8115557_8115557_Dsim	FBgn0243512	YES (0) (348)	NO	NO								2L_2979492_2979492_Copia	FBgn0250786	NO	NO	NO	YES (677) (288)	NO	NO		1 TE	Residuals	-1.27138	1.27138		1 TE	Residuals	1.32854	-1.32854		1 TE	Residuals	-2.00282	2.00282
2R_19621516_19621518_THARE	FBgn0003435	all DEG|control DEG	NO	NO	NO	NO	NO	YES (0) (136)		3R_9047905_9047905_P	FBgn0014018	YES (-477) (1153)	NO	NO								2L_3890249_3890249_jockey	FBgn0000256	NO	NO	NO	NO	NO	YES (0) (253)		2 TE	p values	0.814368	0.814368		2 TE	p values	0.735994	0.735994		2 TE	p values	0.180788	0.180788
2R_21650398_21650406_BS	FBgn0034644	tolerant DEG|all DEG	NO	NO	NO	NO	NO	YES (0) (122)		FBti0019324	FBgn0037504	YES (699) (725)	NO	YES (699) (729)								2L_3908473_3908499_jockey	FBgn0051774	NO	NO	NO	NO	YES (0) (4419)	NO		3 noTE	Residuals	1.27138	-1.27138		3 noTE	Residuals	-1.32854	1.32854		3 noTE	Residuals	2.00282	-2.00282
2R_21652193_21652193_pogo	FBgn0034644	tolerant DEG|all DEG	NO	NO	NO	NO	YES (0) (183)	NO		FBti0019324.c1	FBgn0037504	NO	YES (699) (722)	NO								2L_3983530_3983530_jockey	FBgn0051774	NO	NO	NO	YES (0) (781)	NO	NO		4 noTE	p values	0.814368	0.814368		4 noTE	p values	0.735994	0.735994		4 noTE	p values	0.180788	0.180788
2R_24372403_24372403_roo	FBgn0004101	all DEG|control DEG	NO	NO	NO	YES (0) (428)	NO	NO		FBti0019610	FBgn0052702	NO	NO	YES (0) (5422)								2L_4006613_4006613_Quasimodo	FBgn0031580	NO	NO	NO	NO	NO	YES (-199) (7376)
2R_24827185_24827185_roo	FBgn0000157	all DEG|control DEG	YES (0) (8119)	NO	NO	NO	NO	NO		FBti0019627	FBgn0030311	YES (-207) (187)	YES (-207) (186)	YES (-207) (179)								2L_4815822_4815822_1360	FBgn0031630	YES (0) (1103)	NO	NO	NO	NO	NO
2R_7493833_7493833_Dya	FBgn0033183	tolerant DEG|all DEG	NO	NO	YES (785) (4495)	NO	NO	NO		FBti0019973	FBgn0033122	YES (-302) (1646)	YES (-360) (1537)	YES (-360) (1634)								2L_4815822_4815822_1360	FBgn0031631	YES (730) (1103)	NO	NO	NO	NO	NO
2R_7493833_7493833_Dya	FBgn0263240	tolerant DEG|all DEG	NO	NO	YES (-102) (4495)	NO	NO	NO		FBti0020128	FBgn0004556	YES (-253) (125)	YES (-253) (125)	YES (-253) (126)								2L_4816317_4816317_roo	FBgn0031630	YES (-29) (440)	NO	NO	NO	NO	NO
2R_7806320_7806320_P	FBgn0003317	tolerant DEG|all DEG	NO	NO	NO	NO	YES (224) (2454)	NO		FBti0060934	FBgn0034988	YES (-520) (259)	YES (-520) (259)	YES (-519) (259)								2L_4816317_4816317_roo	FBgn0031631	YES (126) (440)	NO	NO	NO	NO	NO		Sensitive DEGs
2R_8007293_8007293_mdg1	FBgn0013307	tolerant DEG|all DEG	YES (-667) (441)	NO	NO	NO	NO	NO		FBti0061060	FBgn0030572	YES (-307) (270)	YES (-307) (270)	YES (-307) (270)								2L_4981280_4981280_P	FBgn0031664	NO	NO	NO	NO	NO	YES (-113) (1156)		Up-regulated genes
2R_8007293_8007293_mdg1	FBgn0013308	tolerant DEG|all DEG	YES (0) (441)	NO	NO	NO	NO	NO		FBti0061606	FBgn0027093	YES (223) (366)	YES (223) (362)	YES (223) (346)								2L_5724313_5724354_1360	FBgn0024191	NO	YES (-594) (1159)	NO	NO	NO	NO			DEG	no DEG
2R_9198213_9198213_hopper2	FBgn0015561	tolerant DEG|all DEG	NO	NO	NO	NO	YES (0) (295)	NO		FBti0061640	FBgn0033374	YES (-258) (163)	YES (-258) (163)	YES (-258) (163)								2L_577054_577054_hopper	FBgn0013323	NO	NO	YES (-662) (1435)	NO	NO	NO		TE	1	1420
2R_9198786_9198786_F	FBgn0015561	tolerant DEG|all DEG	NO	NO	YES (0) (747)	NO	NO	NO		FBti0061649	FBgn0015561	YES (0) (295)	YES (0) (295)	YES (0) (295)								2L_5846903_5846956_Rt1a	FBgn0085410	NO	NO	NO	YES (0) (2420)	NO	NO		no TE	32	12486
3L_1089447_1089447_diver	FBgn0004870	all DEG|control DEG	NO	NO	NO	NO	NO	YES (0) (244)		FBti0062193	FBgn0038292	YES (490) (280)	YES (490) (280)	NO								2L_5846954_5846954_R2	FBgn0085410	NO	NO	NO	YES (0) (124)	NO	NO			33	13906
3L_11971720_11971720_Dya	FBgn0053265	tolerant DEG|all DEG	NO	YES (0) (5284)	NO	NO	NO	NO		FBti0062193.c1	FBgn0038292	NO	NO	YES (490) (274)								2L_6046289_6046289_412	FBgn0000052	NO	NO	NO	YES (-769) (481)	NO	NO		Ratio	0.030303	0.102114
3L_12125450_12125450_HMS	FBgn0022959	all DEG|control DEG	NO	NO	NO	NO	YES (-563) (7408)	NO		FBti0062279	FBgn0002590	NO	NO	YES (0) (148)								2L_6046289_6046289_412	FBgn0029161	NO	NO	NO	YES (762) (481)	NO	NO		X-squared = NA
3L_12704378_12704380_pogo	FBgn0014343	tolerant DEG|all DEG	NO	NO	NO	NO	YES (0) (186)	NO		FBti0063525	FBgn0029589	YES (518) (274)	YES (518) (274)	YES (517) (274)								2L_6459162_6459164_Micropia.t1	FBgn0031815	NO	NO	NO	NO	NO	YES (-578) (5378)
3L_14593735_14593735_H	FBgn0040318	tolerant DEG|all DEG	NO	NO	NO	NO	NO	YES (0) (522)		FBti0063527	FBgn0029589	YES (-437) (305)	YES (-437) (305)	YES (-508) (233)								2L_6459162_6459164_Micropia.t1	FBgn0031816	NO	NO	NO	NO	NO	YES (365) (5378)		Basal DEGs
3L_17883160_17883160_297	FBgn0036765	all DEG	YES (-548) (5341)	NO	NO	NO	NO	NO		FBti0063527	FBgn0029590	YES (540) (305)	YES (540) (305)	YES (541) (233)								2L_758807_758809_Copia	FBgn0031275	NO	NO	NO	YES (0) (274)	NO	NO		Up and down-regulated genes					Up-regulated genes					Down-regulated genes
3L_17983397_17983400_P	FBgn0000568	all DEG|control DEG	NO	NO	NO	NO	YES (0) (1153)	NO		FBti0063800	FBgn0038461	NO	NO	YES (-270) (280)								2L_7887163_7887163_pogo	FBgn0031961	YES (-116) (149)	NO	NO	NO	NO	NO
3L_18682872_18682872_roo	FBgn0036805	all DEG	NO	YES (349) (8591)	NO	NO	NO	NO		FBti0063800	FBgn0038462	YES (-270) (280)	YES (-270) (280)	NO								2L_7905930_7905930_Idefix	FBgn0085450	YES (0) (3417)	NO	NO	NO	NO	NO			DEG	no DEG				Up-regualted genes	Rest of the genes				Down-regulated genes	Rest of the genes
3L_2378006_2378006_1360	FBgn0035337	tolerant DEG|all DEG	NO	NO	NO	YES (-578) (1159)	NO	NO		FBti0064037	FBgn0030318	YES (-245) (387)	YES (-245) (387)	YES (-245) (387)								2L_7931759_7931759_H	FBgn0085450	YES (0) (2961)	NO	NO	NO	NO	NO		TE	415	1485			TE	226	1674			TE	189	1711
3L_3377641_3377641_roo	FBgn0035445	all DEG	NO	NO	YES (639) (11319)	NO	NO	NO		ISO1_1004_LARD	FBgn0037546	YES (446) (219)	YES (444) (276)	YES (436) (152)								2L_7937275_7937355_jockey	FBgn0085450	YES (0) (253)	NO	NO	NO	NO	NO		no TE	3042	8997			no TE	1658	10381			no TE	1384	10655
3L_4101316_4101318_Doc6	FBgn0035497	tolerant DEG|all DEG	NO	NO	NO	NO	NO	YES (0) (225)		ISO1_1101_Kepler	FBgn0038275	YES (134) (180)	NO	NO								2L_7940586_7940589_Rt1a	FBgn0085450	NO	YES (0) (1114)	NO	NO	NO	NO			3457	10482				1884	12055				1573	12366
3L_4322881_4322881_412	FBgn0035532	tolerant DEG|all DEG	NO	NO	YES (-683) (7274)	NO	NO	NO		ISO1_1109_gypsy7	FBgn0038292	YES (781) (144)	YES (781) (144)	NO								2L_7953821_7953826_Dya	FBgn0085450	NO	YES (0) (5284)	NO	YES (0) (5286)	NO	NO		Ratio	0.120046	0.141671			Ratio	0.119958	0.138864			Ratio	0.120153	0.138363
3L_4901171_4901173_jockey	FBgn0035583	all DEG|control DEG	NO	YES (-396) (2467)	NO	NO	NO	YES (-515) (2195)		ISO1_1109_gypsy7.c1	FBgn0038292	NO	NO	YES (775) (144)								2L_7974218_7974218_FB4	FBgn0085450	NO	NO	NO	NO	NO	YES (0) (7074)		X-squared = 10.144, df = 1, p-value = 0.001448					X-squared = 4.7876, df = 1, p-value = 0.02866					X-squared = 3.7778, df = 1, p-value = 0.05194
3L_6762135_6762135_roo	FBgn0052392	tolerant DEG|all DEG	NO	NO	NO	NO	NO	YES (0) (6907)		ISO1_1151_INE-1	FBgn0038612	YES (344) (125)	YES (344) (125)	YES (344) (125)								2L_8000839_8000839_P	FBgn0031972	NO	NO	NO	NO	YES (0) (644)	NO
3L_7993177_7993177_NOF	FBgn0011817	tolerant DEG|all DEG	YES (0) (616)	NO	NO	NO	NO	NO		ISO1_1252_LARD	FBgn0004197	YES (0) (427)	YES (0) (182)	YES (0) (424)								2L_8001648_8001650_Quasimodo	FBgn0031972	NO	YES (0) (7368)	NO	NO	NO	NO		Posthoc test
3L_7993185_7993185_FB4	FBgn0011817	tolerant DEG|all DEG	YES (0) (1676)	NO	NO	NO	NO	NO		ISO1_1489_INE-1	FBgn0029950	YES (-433) (148)	YES (-433) (148)	NO								2L_8089948_8089948_Dsim	FBgn0261822	NO	YES (0) (5207)	NO	NO	NO	NO		Dimension	Value	DEG	noDEG		Dimension	Value	Up-regulated genes	Rest of the genes		Dimension	Value	Down-regulated genes	Rest of the genes
3L_8039369_8039369_jockey	FBgn0011817	tolerant DEG|all DEG	NO	NO	NO	YES (0) (340)	NO	NO		ISO1_1530_LARD	FBgn0030061	YES (0) (38740)	NO	NO								2L_8366812_8366812_pogo	FBgn0260439	NO	YES (0) (186)	NO	NO	NO	NO		1 TE	Residuals	-3.21347	3.21347		1 TE	Residuals	-2.22417	2.22417		1 TE	Residuals	-1.98266	1.98266
3L_8045426_8045426_297	FBgn0011817	tolerant DEG|all DEG	NO	NO	NO	NO	NO	YES (0) (1727)		ISO1_1530_LARD	FBgn0030063	YES (0) (38740)	NO	NO								2L_8693060_8693060_pogo	FBgn0004914	NO	NO	NO	NO	YES (0) (186)	NO		2 TE	p values	0.005246	0.005246		2 TE	p values	0.104549	0.104549		2 TE	p values	0.18962	0.18962
3L_8988806_8988808_rover	FBgn0035952	tolerant DEG|all DEG	NO	NO	NO	NO	YES (404) (7482)	NO		ISO1_1531_LARD	FBgn0030061	YES (0) (38740)	NO	NO								2L_9619542_9619544_FB4	FBgn0032135	NO	YES (0) (2114)	NO	NO	NO	NO		3 noTE	Residuals	3.21347	-3.21347		3 noTE	Residuals	2.22417	-2.22417		3 noTE	Residuals	1.98266	-1.98266
3L_9042876_9042876_gtwin	FBgn0028789	tolerant DEG|all DEG	NO	NO	YES (0) (7420)	NO	NO	NO		ISO1_1531_LARD	FBgn0030063	YES (0) (38740)	NO	NO								2L_9987252_9987254_mdg3	FBgn0000180	NO	YES (0) (266)	NO	NO	NO	NO		4 noTE	p values	0.005246	0.005246		4 noTE	p values	0.104549	0.104549		4 noTE	p values	0.18962	0.18962
3R_10522561_10522563_F	FBgn0001235	tolerant DEG|all DEG	NO	NO	NO	NO	YES (0) (4686)	NO		ISO1_1532_LARD	FBgn0030061	YES (0) (38740)	NO	NO								2R_10004124_10004124_Quasimodo	FBgn0022382	YES (0) (4887)	NO	NO	NO	NO	NO
3R_10879805_10879809_mdg1	FBgn0037852	tolerant DEG|control DEG|all DEG	NO	YES (699) (1010)	NO	NO	NO	NO		ISO1_1532_LARD	FBgn0030063	YES (0) (38740)	NO	NO								2R_10040624_10040626_pogo	FBgn0033476	NO	NO	NO	NO	YES (0) (1266)	NO
3R_11216453_11216453_Doc6	FBgn0086472	tolerant DEG|all DEG	NO	NO	YES (-491) (428)	NO	NO	NO		ISO1_1549_LARD	FBgn0259734	YES (0) (375)	YES (0) (435)	YES (0) (473)								2R_10255388_10255388_297	FBgn0033500	YES (-545) (2459)	NO	NO	NO	NO	NO
3R_12350775_12350775_F	FBgn0038013	tolerant DEG|all DEG	YES (-283) (2604)	NO	NO	NO	NO	NO		ISO1_1550_LARD	FBgn0259734	YES (0) (673)	YES (0) (673)	YES (0) (704)								2R_10420084_10420086_INE	FBgn0033518	NO	NO	NO	NO	NO	YES (-431) (135)
3R_13389208_13389212_Blastopia	FBgn0038146	tolerant DEG|all DEG	NO	NO	NO	NO	NO	YES (-615) (4267)		ISO1_1552_LARD	FBgn0030086	YES (-496) (637)	YES (-496) (637)	YES (-495) (637)								2R_10585611_10585611_S	FBgn0263102	NO	NO	YES (0) (1745)	NO	NO	NO
3R_13389248_13389248_F	FBgn0038146	tolerant DEG|all DEG	NO	NO	YES (-652) (4689)	NO	NO	NO		ISO1_1626_LARD	FBgn0264502	YES (0) (396)	YES (0) (1055)	YES (0) (396)								2R_10600881_10600881_roo	FBgn0263102	NO	YES (0) (3014)	NO	NO	NO	NO
3R_13838271_13838271_297	FBgn0051495	tolerant DEG|all DEG	NO	NO	NO	NO	NO	YES (501) (5872)		ISO1_1636_LARD	FBgn0259101	YES (0) (1624)	YES (0) (925)	YES (0) (1268)								2R_10750738_10750738_HMS	FBgn0053144	NO	NO	NO	YES (0) (7082)	NO	NO
3R_14309123_14309123_I	FBgn0004855	all DEG|control DEG	NO	YES (57) (192)	NO	NO	NO	NO		ISO1_1650_LARD	FBgn0004864	YES (0) (383)	YES (0) (359)	YES (0) (356)								2R_10751242_10751242_HMS	FBgn0053144	NO	NO	NO	YES (0) (6768)	NO	NO
3R_16704523_16704523_F	FBgn0003944	all DEG|control DEG	NO	YES (0) (2947)	NO	NO	NO	NO		ISO1_1666_BS	FBgn0000259	YES (-435) (167)	NO	YES (-435) (167)								2R_10996218_10996218_roo	FBgn0040765	NO	YES (0) (429)	NO	NO	NO	NO
3R_16994810_16994810_roo	FBgn0038461	tolerant DEG|all DEG	NO	NO	NO	NO	NO	YES (500) (7726)		ISO1_1668_LARD	FBgn0030351	YES (-256) (1811)	YES (-256) (2517)	YES (-256) (2517)								2R_11027263_11027265_H	FBgn0040765	NO	YES (0) (1512)	NO	YES (0) (1513)	NO	NO
3R_18637514_18637514_Copia	FBgn0263974	all DEG|control DEG	NO	YES (0) (275)	NO	NO	NO	NO		ISO1_402_Invader2	FBgn0010482	YES (0) (581)	YES (0) (891)	YES (0) (294)								2R_11030488_11030488_H	FBgn0040765	NO	NO	NO	NO	NO	YES (0) (1434)
3R_19471260_19471260_I	FBgn0260003	all DEG	NO	NO	NO	NO	NO	YES (0) (5380)		ISO1_647_TART-A	FBgn0034644	YES (0) (137)	YES (0) (137)	YES (0) (137)								2R_11076634_11076634_Doc	FBgn0040765	NO	NO	NO	NO	YES (0) (809)	NO
3R_19527605_19527617_H	FBgn0260003	all DEG	NO	NO	NO	NO	YES (0) (2233)	NO		ISO1_660_LARD	FBgn0085474	YES (-98) (362)	YES (-137) (353)	YES (-137) (361)								2R_11411541_11411541_Burdock	FBgn0015872	NO	NO	NO	NO	NO	YES (858) (282)
3R_19542953_19542953_jockey	FBgn0260003	all DEG	NO	NO	NO	NO	YES (0) (4985)	NO		ISO1_671_LARD	FBgn0011297	YES (-339) (321)	YES (-339) (373)	YES (-299) (347)								2R_11440986_11440986_roo	FBgn0033635	YES (0) (9099)	NO	NO	NO	NO	NO
3R_19544675_19544675_H	FBgn0260003	all DEG	NO	NO	NO	YES (0) (1476)	NO	NO		ISO1_79_NewFam14	FBgn0010453	YES (0) (220)	YES (0) (220)	YES (0) (220)								2R_11661134_11661137_1360	FBgn0044020	NO	YES (0) (1487)	NO	NO	NO	NO
3R_19549541_19549541_roo	FBgn0260003	all DEG	NO	NO	NO	NO	YES (0) (8553)	NO		X_13289186_13289189_FB4	FBgn0030466	YES (0) (417)	NO	NO								2R_11668330_11668334_F	FBgn0044020	NO	NO	NO	NO	NO	YES (0) (1308)
3R_19554372_19554372_H	FBgn0260003	all DEG	NO	NO	NO	NO	YES (0) (1498)	NO		X_13289186_13289189_FB4.t1	FBgn0030466	YES (0) (2664)	NO	NO								2R_12101677_12101677_412	FBgn0086677	NO	NO	NO	YES (0) (480)	NO	NO
3R_19587986_19587988_F	FBgn0260003	all DEG	NO	NO	NO	NO	YES (0) (1947)	NO		X_15947438_15947438_Micropia	FBgn0259110	NO	NO	YES (561) (5344)								2R_12113803_12113810_Rt1b	FBgn0086677	YES (0) (1601)	NO	NO	YES (0) (1601)	NO	YES (0) (1603)
3R_21320834_21320834_Dsim	FBgn0038881	tolerant DEG|control DEG|all DEG	NO	YES (222) (5253)	NO	NO	NO	NO		X_16325428_16325428_297	FBgn0260450	NO	NO	NO								2R_12507488_12507491_I	FBgn0033748	NO	NO	NO	NO	YES (784) (5370)	NO
3R_22073406_22073406_Nomad	FBgn0264491	all DEG|control DEG	NO	NO	NO	NO	YES (0) (15186)	NO		X_16881236_16881236_jockey	FBgn0030799	NO	NO	YES (231) (350)								2R_13541578_13541578_jockey	FBgn0033853	NO	YES (0) (346)	NO	NO	NO	NO
3R_27668282_27668282_mdg3	FBgn0039536	tolerant DEG|control DEG|all DEG	NO	YES (0) (5512)	NO	NO	NO	NO		X_2242820_2242820_gypsy11	FBgn0001330	YES (-773) (144)	NO	NO								2R_13584607_13584607_roo	FBgn0027581	NO	NO	NO	NO	YES (0) (9090)	NO
3R_27966525_27966543_Doc6	FBgn0039566	all DEG|control DEG	NO	NO	NO	NO	YES (0) (230)	NO		X_4077122_4077122_297	FBgn0263772	YES (793) (121)	NO	NO								2R_13584922_13584922_HMS	FBgn0027581	NO	YES (0) (7068)	NO	NO	NO	NO
3R_7948081_7948081_I	FBgn0000504	all DEG|control DEG	YES (0) (5382)	NO	NO	NO	NO	NO		X_7421895_7421895_roo	FBgn0029950	NO	NO	YES (-377) (7447)								2R_13585498_13585500_Doc6	FBgn0027581	NO	NO	NO	YES (0) (212)	NO	NO
3R_7999321_7999321_pogo	FBgn0037535	tolerant DEG|all DEG	NO	YES (725) (186)	NO	NO	NO	NO		X_9250411_9250411_P	FBgn0010269	NO	NO	YES (-531) (1195)								2R_13585842_13585842_Burdock	FBgn0027581	NO	NO	NO	NO	YES (0) (282)	NO
3R_8659321_8659321_pogo	FBgn0263231	all DEG|control DEG	NO	NO	NO	NO	NO	YES (0) (186)														2R_13590688_13590690_gypsy11	FBgn0027581	YES (0) (124)	YES (0) (124)	NO	NO	YES (0) (124)	NO
3R_9047905_9047905_P	FBgn0014018	tolerant DEG|all DEG	YES (-477) (1153)	NO	NO	NO	NO	NO														2R_13964434_13964434_Tirant	FBgn0013770	NO	NO	NO	NO	YES (0) (5073)	NO
3R_9730408_9730411_pogo	FBgn0262477	all DEG	NO	NO	NO	NO	YES (-972) (186)	NO														2R_14015666_14015666_Rt1b	FBgn0002643	NO	NO	NO	NO	YES (0) (2440)	NO
FBti0018986	FBgn0040765	all DEG|control DEG	YES (0) (5005)	NO	NO	NO	NO	NO														2R_14037638_14037638_412	FBgn0002643	NO	YES (0) (7493)	NO	NO	NO	NO
FBti0019082	FBgn0030956	all DEG|control DEG	YES (673) (1752)	YES (-507) (1752)	YES (673) (1752)	YES (673) (1752)	YES (673) (1752)	YES (673) (1743)														2R_14044988_14044988_P	FBgn0002643	NO	YES (0) (1150)	NO	NO	NO	NO
FBti0019082	FBgn0030959	all DEG|control DEG	YES (673) (1752)	YES (673) (1752)	YES (673) (1752)	YES (673) (1752)	YES (673) (1752)	YES (673) (1743)														2R_14230537_14230539_Copia	FBgn0261276	YES (242) (275)	YES (242) (275)	NO	NO	NO	NO
FBti0019324	FBgn0037504	tolerant DEG|all DEG	YES (699) (725)	YES (699) (729)	NO	YES (699) (731)	YES (714) (717)	YES (699) (723)														2R_14528583_14528583_I	FBgn0265974	NO	NO	NO	YES (0) (4796)	NO	NO
FBti0019324.c1	FBgn0037504	tolerant DEG|all DEG	NO	NO	YES (699) (722)	NO	NO	NO														2R_14534387_14534387_F	FBgn0265974	NO	YES (0) (4679)	NO	NO	NO	NO
FBti0019610	FBgn0052702	tolerant DEG|control DEG|all DEG	NO	YES (0) (5422)	NO	NO	NO	NO														2R_14577139_14577143_P	FBgn0265974	NO	YES (0) (921)	NO	YES (0) (922)	NO	NO
FBti0019627	FBgn0030311	tolerant DEG|all DEG	YES (-207) (187)	YES (-207) (179)	YES (-207) (186)	NO	YES (-207) (374)	YES (-207) (186)														2R_14579324_14579327_H	FBgn0265974	NO	YES (0) (2646)	NO	YES (0) (2642)	NO	NO
FBti0019638	FBgn0027329	all DEG|control DEG	YES (275) (173)	YES (275) (173)	YES (271) (174)	YES (275) (238)	YES (274) (173)	YES (275) (153)														2R_14579815_14579815_jockey	FBgn0265974	NO	NO	YES (0) (2597)	NO	NO	NO
FBti0019973	FBgn0033122	tolerant DEG|all DEG	YES (-302) (1646)	YES (-360) (1634)	YES (-360) (1537)	YES (-377) (1610)	YES (-366) (1639)	YES (-377) (1647)														2R_15220684_15220684_roo	FBgn0034002	YES (0) (7578)	NO	NO	NO	NO	NO
FBti0020058	FBgn0035769	all DEG|control DEG	YES (-427) (296)	YES (-427) (296)	YES (-427) (296)	YES (-427) (296)	YES (-427) (296)	YES (-427) (296)														2R_16185067_16185069_17	FBgn0034086	NO	NO	NO	YES (89) (5727)	NO	NO
FBti0020064	FBgn0011817	tolerant DEG|all DEG	NO	NO	NO	NO	NO	YES (0) (2426)														2R_17124358_17124358_mdg3	FBgn0000078	NO	NO	NO	YES (443) (266)	NO	NO
FBti0020119	FBgn0087035	all DEG|control DEG	YES (0) (1745)	YES (0) (1743)	YES (0) (1694)	YES (0) (737)	YES (0) (1744)	NO														2R_17493605_17493605_jockey	FBgn0050104	NO	NO	YES (-641) (2658)	NO	NO	NO
FBti0020128	FBgn0004556	tolerant DEG|all DEG	YES (-253) (125)	YES (-253) (126)	YES (-253) (125)	YES (-253) (125)	YES (-253) (125)	YES (-253) (125)														2R_18528343_18528343_jockey	FBgn0034356	NO	NO	NO	NO	YES (0) (668)	NO
FBti0020312	FBgn0010774	all DEG|control DEG	YES (-486) (728)	YES (-485) (726)	YES (-487) (530)	YES (-488) (644)	YES (-487) (726)	YES (-486) (737)														2R_19184797_19184843_FB4	FBgn0263395	NO	NO	YES (0) (1836)	NO	NO	NO
FBti0020313	FBgn0037475	all DEG|control DEG	YES (0) (932)	YES (0) (902)	YES (0) (908)	YES (0) (917)	YES (0) (919)	YES (0) (910)														2R_19541016_19541016_H	FBgn0003435	YES (0) (1510)	NO	NO	NO	NO	NO
FBti0059875	FBgn0039016	all DEG|control DEG	YES (759) (269)	YES (759) (269)	YES (759) (269)	YES (759) (269)	YES (759) (269)	YES (759) (269)														2R_19558337_19558337_I	FBgn0003435	YES (0) (5343)	NO	NO	NO	NO	NO
FBti0060050	FBgn0029686	all DEG|control DEG	YES (-357) (275)	YES (-357) (275)	YES (-357) (275)	YES (-393) (275)	YES (-357) (275)	YES (-357) (275)														2R_19575754_19575754_I	FBgn0003435	NO	NO	NO	NO	NO	YES (0) (5373)
FBti0060934	FBgn0034988	tolerant DEG|all DEG	YES (-520) (259)	YES (-519) (259)	YES (-520) (259)	YES (-520) (259)	YES (-519) (259)	YES (-520) (259)														2R_19575827_19575827_roo	FBgn0003435	NO	NO	YES (0) (5583)	NO	NO	NO
FBti0061060	FBgn0030572	tolerant DEG|all DEG	YES (-307) (270)	YES (-307) (270)	YES (-307) (270)	YES (-307) (270)	YES (-307) (270)	YES (-307) (270)														2R_19605746_19605746_Max	FBgn0003435	YES (0) (7526)	NO	NO	NO	NO	NO
FBti0061447	FBgn0087035	all DEG|control DEG	YES (226) (560)	YES (226) (560)	YES (226) (560)	YES (226) (560)	YES (226) (560)	YES (226) (560)														2R_19621516_19621518_THARE	FBgn0003435	NO	NO	NO	NO	YES (0) (136)	NO
FBti0061450	FBgn0087035	all DEG|control DEG	YES (226) (560)	YES (226) (560)	YES (226) (560)	YES (226) (560)	YES (226) (560)	YES (226) (560)														2R_20706194_20706194_jockey	FBgn0040726	NO	NO	NO	YES (0) (342)	NO	NO
FBti0061582	FBgn0030648	all DEG|control DEG	YES (339) (346)	YES (339) (346)	YES (339) (346)	YES (339) (346)	YES (395) (363)	NO														2R_20708998_20708998_H	FBgn0040726	NO	NO	NO	NO	NO	YES (0) (1573)
FBti0061589	FBgn0030655	all DEG|control DEG	YES (-185) (238)	YES (-185) (238)	YES (-185) (238)	YES (-185) (238)	YES (-185) (238)	YES (-185) (238)														2R_20730840_20730840_H	FBgn0040726	NO	NO	NO	NO	NO	YES (0) (1616)
FBti0061606	FBgn0027093	tolerant DEG|all DEG	YES (223) (366)	YES (223) (346)	YES (223) (362)	YES (223) (351)	YES (223) (345)	YES (223) (365)														2R_20737692_20737692_diver	FBgn0040726	NO	NO	YES (0) (6142)	NO	NO	NO
FBti0061640	FBgn0033374	tolerant DEG|control DEG|all DEG	YES (-258) (163)	YES (-258) (163)	YES (-258) (163)	YES (-258) (163)	YES (-258) (163)	YES (-258) (163)														2R_20739496_20739496_jockey	FBgn0040726	NO	YES (0) (5006)	NO	NO	NO	NO
FBti0061649	FBgn0015561	tolerant DEG|all DEG	YES (0) (295)	YES (0) (295)	YES (0) (295)	YES (0) (309)	NO	YES (0) (295)														2R_21072790_21072792_P	FBgn0034583	NO	NO	NO	NO	YES (-992) (1154)	NO
FBti0061962	FBgn0036640	all DEG|control DEG	YES (0) (699)	YES (0) (699)	YES (0) (699)	YES (0) (699)	YES (0) (699)	YES (0) (699)														2R_21359742_21359745_Dsim	FBgn0000395	NO	NO	NO	NO	YES (0) (350)	NO
FBti0061980	FBgn0086707	all DEG|control DEG	YES (294) (277)	YES (255) (314)	YES (290) (277)	YES (262) (307)	YES (294) (277)	NO														2R_21724101_21724101_pogo	FBgn0034657	NO	NO	NO	NO	NO	YES (-452) (186)
FBti0062193	FBgn0038292	tolerant DEG|control DEG|all DEG	YES (490) (280)	NO	YES (490) (280)	NO	YES (490) (288)	YES (490) (281)														2R_22645814_22645814_P	FBgn0034753	YES (0) (1154)	NO	NO	NO	NO	NO
FBti0062193.c1	FBgn0038292	tolerant DEG|control DEG|all DEG	NO	YES (490) (274)	NO	YES (490) (280)	NO	NO														2R_22689071_22689071_P	FBgn0020257	NO	NO	NO	YES (-354) (827)	NO	NO
FBti0062279	FBgn0002590	tolerant DEG|all DEG	NO	YES (0) (148)	NO	NO	NO	NO														2R_23724586_23724586_FB4	FBgn0034897	NO	NO	NO	NO	YES (0) (2704)	NO
FBti0063044	FBgn0030974	all DEG|control DEG	YES (-566) (329)	YES (-566) (329)	YES (-636) (289)	YES (-566) (329)	YES (-566) (329)	YES (-566) (329)														2R_24021613_24021617_pogo	FBgn0034959	NO	NO	NO	YES (955) (183)	YES (959) (159)	NO
FBti0063525	FBgn0029589	tolerant DEG|all DEG	YES (518) (274)	YES (517) (274)	YES (518) (274)	YES (518) (274)	YES (518) (274)	YES (518) (274)														2R_24098727_24098743_Kepler	FBgn0034975	YES (997) (210)	NO	YES (991) (240)	NO	YES (787) (439)	NO
FBti0063527	FBgn0029589	tolerant DEG|all DEG	YES (-437) (305)	YES (-508) (233)	YES (-437) (305)	YES (-508) (233)	YES (-508) (233)	YES (-437) (305)														2R_24334388_24334388_P	FBgn0005638	NO	NO	NO	NO	NO	YES (-619) (631)
FBti0063527	FBgn0029590	tolerant DEG|all DEG	YES (540) (305)	YES (541) (233)	YES (540) (305)	YES (548) (233)	YES (541) (233)	YES (540) (305)														2R_24372403_24372403_roo	FBgn0004101	NO	NO	NO	NO	NO	YES (0) (428)
FBti0063642	FBgn0031145	all DEG|control DEG	YES (0) (253)	YES (0) (253)	YES (0) (254)	YES (0) (250)	YES (0) (253)	YES (0) (324)														2R_24827185_24827185_roo	FBgn0000157	YES (0) (8119)	NO	NO	NO	NO	NO
FBti0063712	FBgn0031054	all DEG|control DEG	YES (-879) (615)	YES (-879) (615)	YES (-879) (615)	YES (-879) (615)	YES (-879) (615)	YES (-883) (615)														2R_6113931_6113931_297	FBgn0000546	YES (0) (7017)	NO	NO	NO	NO	NO
FBti0063800	FBgn0038461	tolerant DEG|all DEG	NO	YES (-270) (280)	NO	NO	YES (-270) (280)	YES (-270) (280)														2R_6114746_6114746_H	FBgn0000546	NO	NO	NO	NO	YES (0) (1512)	NO
FBti0063800	FBgn0038462	tolerant DEG|all DEG	YES (-270) (280)	NO	YES (-270) (280)	YES (0) (280)	YES (-270) (280)	NO														2R_6117238_6117240_Micropia	FBgn0000546	NO	NO	YES (0) (180)	NO	NO	NO
FBti0064037	FBgn0030318	tolerant DEG|all DEG	YES (-245) (387)	YES (-245) (387)	YES (-245) (387)	YES (-246) (387)	YES (-245) (387)	YES (-245) (387)														2R_6117238_6117240_Micropia.t1	FBgn0000546	NO	NO	YES (0) (5325)	NO	NO	NO
FBti0064040	FBgn0030354	all DEG|control DEG	YES (-947) (537)	YES (-957) (458)	YES (-947) (537)	YES (-957) (458)	YES (-954) (459)	YES (-947) (458)														2R_6131847_6131847_P	FBgn0000546	NO	NO	NO	YES (0) (499)	NO	NO
FBti0064269	FBgn0028956	all DEG	YES (767) (176)	YES (769) (176)	YES (769) (176)	NO	YES (751) (176)	NO														2R_6670539_6670539_roo	FBgn0033086	NO	NO	NO	NO	YES (-599) (7976)	NO
FBti0064271	FBgn0028956	all DEG	YES (-485) (507)	YES (-487) (507)	YES (-487) (507)	YES (-486) (507)	YES (-486) (507)	YES (-486) (507)														2R_6670539_6670539_roo	FBgn0033087	NO	NO	NO	NO	YES (498) (7976)	NO
FBti0064298	FBgn0004872	all DEG|control DEG	YES (0) (285)	YES (0) (264)	YES (0) (285)	YES (0) (264)	YES (0) (264)	YES (0) (285)														2R_7595800_7595800_Nomad	FBgn0033196	YES (795) (139)	NO	NO	NO	NO	NO
FBti0064299	FBgn0004872	all DEG|control DEG	YES (0) (157)	YES (0) (157)	YES (0) (128)	YES (0) (157)	YES (0) (157)	YES (0) (157)														2R_7727179_7727179_jockey	FBgn0042135	YES (0) (343)	NO	NO	NO	NO	NO
ISO1_1004_LARD	FBgn0037546	tolerant DEG|all DEG	YES (446) (219)	YES (436) (152)	YES (444) (276)	YES (444) (276)	YES (444) (276)	YES (444) (276)														2R_7727189_7727195_BS	FBgn0042135	NO	NO	NO	NO	YES (0) (275)	NO
ISO1_1101_Kepler	FBgn0038274	all DEG|control DEG	YES (-154) (180)	NO	NO	NO	NO	YES (-168) (269)														2R_7815722_7815722_G	FBgn0029093	NO	NO	NO	YES (334) (4196)	NO	NO
ISO1_1101_Kepler	FBgn0038275	tolerant DEG|all DEG	YES (134) (180)	NO	NO	NO	NO	YES (124) (269)														2R_8424472_8424472_roo	FBgn0028836	NO	NO	NO	NO	NO	YES (0) (429)
ISO1_1109_gypsy7	FBgn0038292	tolerant DEG|control DEG|all DEG	YES (781) (144)	NO	YES (781) (144)	NO	YES (780) (142)	YES (782) (144)														2R_8690843_8690854_F	FBgn0001285	NO	NO	NO	YES (635) (4690)	YES (631) (4706)	NO
ISO1_1109_gypsy7.c1	FBgn0038292	tolerant DEG|control DEG|all DEG	NO	YES (775) (144)	NO	YES (781) (144)	NO	NO														2R_8692599_8692599_blood	FBgn0001285	NO	YES (-320) (7409)	NO	NO	NO	NO
ISO1_1151_INE-1	FBgn0038612	tolerant DEG|control DEG|all DEG	YES (344) (125)	YES (344) (125)	YES (344) (125)	YES (345) (124)	YES (344) (125)	YES (344) (125)														2R_9275043_9275043_P	FBgn0020621	NO	NO	NO	NO	NO	YES (0) (1152)
ISO1_1252_LARD	FBgn0004197	tolerant DEG|all DEG	YES (0) (427)	YES (0) (424)	YES (0) (182)	YES (0) (428)	YES (0) (427)	YES (0) (294)														2R_9408216_9408228_FB4	FBgn0016078	YES (0) (2270)	YES (0) (496)	NO	YES (0) (2593)	YES (0) (297)	NO
ISO1_1334_INE-1	FBgn0264562	all DEG|control DEG	NO	NO	YES (0) (124)	NO	NO	YES (0) (124)														2R_9408216_9408228_FB4.t1	FBgn0016078	YES (0) (245)	NO	NO	NO	YES (0) (2876)	NO
ISO1_1489_INE-1	FBgn0029950	tolerant DEG|control DEG|all DEG	YES (-433) (148)	NO	YES (-433) (148)	YES (-434) (148)	YES (-433) (148)	YES (-433) (148)														2R_9408716_9408721_FB4	FBgn0016078	NO	YES (0) (2981)	NO	NO	NO	NO
ISO1_1530_LARD	FBgn0030061	tolerant DEG|all DEG	YES (0) (38740)	NO	NO	YES (0) (40913)	YES (0) (47469)	NO														2R_9409831_9409831_diver	FBgn0016078	NO	NO	NO	NO	YES (-326) (6130)	NO
ISO1_1530_LARD	FBgn0030063	tolerant DEG|all DEG	YES (0) (38740)	NO	NO	YES (0) (40913)	YES (0) (47469)	NO														2R_9414157_9414157_F	FBgn0041087	NO	NO	NO	NO	YES (897) (666)	NO
ISO1_1531_LARD	FBgn0030061	tolerant DEG|all DEG	YES (0) (38740)	NO	NO	YES (0) (178)	NO	NO														2R_9416146_9416146_pogo	FBgn0041087	YES (0) (185)	NO	NO	NO	NO	NO
ISO1_1531_LARD	FBgn0030063	tolerant DEG|all DEG	YES (0) (38740)	NO	NO	YES (0) (178)	NO	NO														2R_9854084_9854092_pogo	FBgn0027580	YES (0) (1483)	NO	NO	NO	NO	NO
ISO1_1532_LARD	FBgn0030061	tolerant DEG|all DEG	YES (0) (38740)	NO	NO	YES (0) (40913)	NO	NO														2R_9871521_9871521_S	FBgn0033458	NO	NO	YES (559) (1746)	NO	NO	NO
ISO1_1532_LARD	FBgn0030063	tolerant DEG|all DEG	YES (0) (38740)	NO	NO	YES (0) (40913)	NO	NO														3L_10889697_10889697_297	FBgn0036108	NO	NO	NO	NO	NO	YES (521) (6216)
ISO1_1549_LARD	FBgn0259734	tolerant DEG|all DEG	YES (0) (375)	YES (0) (473)	YES (0) (435)	YES (0) (384)	YES (0) (375)	YES (0) (375)														3L_10891556_10891559_1360	FBgn0036109	NO	NO	NO	YES (958) (1099)	NO	NO
ISO1_1550_LARD	FBgn0259734	tolerant DEG|all DEG	YES (0) (673)	YES (0) (704)	YES (0) (673)	YES (0) (639)	YES (0) (673)	YES (0) (639)														3L_10891556_10891559_1360.t1	FBgn0036108	NO	NO	NO	YES (-454) (968)	NO	NO
ISO1_1552_LARD	FBgn0030086	tolerant DEG|all DEG	YES (-496) (637)	YES (-495) (637)	YES (-496) (637)	YES (-495) (637)	YES (-495) (637)	YES (-495) (638)														3L_1089447_1089447_diver	FBgn0004870	NO	NO	NO	NO	YES (0) (244)	NO
ISO1_1553_LARD	FBgn0004856	all DEG|control DEG	YES (-365) (680)	YES (-315) (137)	YES (-315) (855)	YES (-366) (679)	YES (-315) (855)	YES (-316) (137)														3L_11070538_11070554_P	FBgn0036121	NO	NO	NO	NO	NO	YES (-727) (1152)
ISO1_1560_BS	FBgn0040234	tolerant DEG|all DEG	NO	NO	NO	YES (-151) (126)	NO	YES (-151) (123)														3L_11070538_11070554_P	FBgn0263241	NO	NO	NO	NO	NO	YES (279) (1152)
ISO1_1626_LARD	FBgn0264502	tolerant DEG|control DEG|all DEG	YES (0) (396)	YES (0) (396)	YES (0) (1055)	YES (0) (707)	YES (0) (396)	YES (0) (1068)														3L_11657233_11657233_Nomad	FBgn0052085	NO	NO	NO	NO	NO	YES (0) (2736)
ISO1_1636_LARD	FBgn0259101	tolerant DEG|all DEG	YES (0) (1624)	YES (0) (1268)	YES (0) (925)	YES (0) (926)	YES (0) (1620)	YES (0) (1623)														3L_11830928_11830948_297	FBgn0000404	NO	NO	NO	NO	YES (0) (164)	NO
ISO1_1666_BS	FBgn0000259	tolerant DEG|all DEG	YES (-435) (167)	YES (-435) (167)	NO	YES (-434) (167)	YES (-434) (167)	YES (-429) (167)														3L_12125450_12125450_HMS	FBgn0022959	NO	NO	NO	YES (-563) (7408)	NO	NO
ISO1_1667_LARD	FBgn0266019	all DEG|control DEG	YES (623) (491)	YES (625) (482)	YES (689) (427)	YES (686) (426)	YES (625) (490)	YES (625) (490)														3L_12529684_12529684_Dsim	FBgn0036298	NO	NO	NO	YES (0) (5292)	NO	NO
ISO1_1668_LARD	FBgn0030351	tolerant DEG|all DEG	YES (-256) (1811)	YES (-256) (2517)	YES (-256) (2517)	YES (-256) (1799)	YES (-256) (1800)	YES (-256) (2520)														3L_12790813_12790813_mdg3	FBgn0260945	YES (0) (5520)	NO	NO	NO	NO	NO
ISO1_647_TART-A	FBgn0034644	tolerant DEG|all DEG	YES (0) (137)	YES (0) (137)	YES (0) (137)	YES (0) (137)	YES (0) (137)	NO														3L_12799048_12799048_FB4	FBgn0260945	YES (0) (1427)	NO	NO	NO	NO	NO
ISO1_660_LARD	FBgn0085474	tolerant DEG|control DEG|all DEG	YES (-98) (362)	YES (-137) (361)	YES (-137) (353)	YES (-131) (361)	YES (-98) (356)	YES (-137) (354)														3L_14215827_14215827_Max	FBgn0013718	NO	NO	NO	NO	NO	YES (0) (8514)
ISO1_671_LARD	FBgn0011297	tolerant DEG|all DEG	YES (-339) (321)	YES (-299) (347)	YES (-339) (373)	YES (-339) (297)	YES (-339) (298)	YES (-339) (370)														3L_14432827_14432827_Dsim	FBgn0087007	YES (0) (349)	NO	NO	NO	NO	NO
ISO1_673_gypsy11	FBgn0034918	all DEG|control DEG	YES (0) (137)	YES (0) (137)	NO	NO	YES (0) (137)	YES (0) (137)														3L_14483549_14483549_mdg3	FBgn0087007	NO	YES (0) (5514)	NO	NO	NO	NO
ISO1_739_NewFam16	FBgn0035583	all DEG|control DEG	YES (720) (1143)	YES (724) (1143)	YES (721) (1155)	YES (722) (1143)	YES (720) (1143)	YES (720) (1141)														3L_14755343_14755343_P	FBgn0013263	NO	YES (0) (1148)	NO	NO	NO	NO
X_10729606_10729606_P	FBgn0052676	tolerant DEG|all DEG	NO	NO	NO	YES (0) (558)	NO	NO														3L_15071014_15071014_BS2	FBgn0086690	NO	NO	NO	NO	YES (0) (369)	NO
X_10729924_10729924_Dya	FBgn0052676	tolerant DEG|all DEG	NO	NO	NO	NO	YES (0) (5287)	NO														3L_15144049_15144051_pogo	FBgn0036484	NO	NO	NO	YES (535) (187)	NO	NO
X_11833740_11833742_roo	FBgn0266019	all DEG|control DEG	YES (0) (3600)	NO	NO	NO	YES (0) (3602)	NO														3L_15144180_15144182_pogo	FBgn0036484	NO	NO	NO	YES (908) (190)	NO	NO
X_13289186_13289189_FB4	FBgn0030466	tolerant DEG|control DEG|all DEG	YES (0) (417)	NO	NO	NO	NO	NO														3L_15943140_15943140_297	FBgn0000489	NO	YES (0) (6975)	NO	NO	NO	NO
X_13289186_13289189_FB4.t1	FBgn0030466	tolerant DEG|control DEG|all DEG	YES (0) (2664)	NO	NO	NO	NO	NO														3L_16137347_16137349_Doc6	FBgn0036574	NO	NO	YES (-893) (215)	NO	NO	NO
X_13293910_13293910_pogo	FBgn0030466	tolerant DEG|control DEG|all DEG	NO	NO	NO	YES (-36) (186)	NO	NO														3L_16345607_16345607_297	FBgn0036612	NO	NO	NO	NO	YES (-846) (7008)	NO
X_13380850_13380852_roo	FBgn0030479	all DEG|control DEG	NO	YES (0) (2332)	NO	NO	YES (0) (2334)	NO														3L_16479816_16479816_Transpac	FBgn0004569	YES (0) (333)	NO	NO	NO	NO	NO
X_15482153_15482155_BS3	FBgn0030648	all DEG|control DEG	NO	NO	NO	NO	NO	YES (322) (428)														3L_16557291_16557293_NewFam16	FBgn0036639	NO	YES (0) (133)	NO	YES (0) (133)	NO	YES (0) (133)
X_15947438_15947438_Micropia	FBgn0259110	tolerant DEG|control DEG|all DEG	NO	YES (561) (5344)	NO	NO	NO	NO														3L_16998510_16998510_Transpac	FBgn0036684	NO	NO	NO	NO	NO	YES (0) (333)
X_16881236_16881236_jockey	FBgn0030799	tolerant DEG|all DEG	NO	YES (231) (350)	NO	NO	NO	NO														3L_17539388_17539388_roo	FBgn0259174	YES (0) (7286)	NO	NO	NO	NO	NO
X_17154201_17154201_Dsim	FBgn0286809	all DEG|control DEG	YES (780) (5227)	NO	NO	NO	NO	NO														3L_17589084_17589130_pogo	FBgn0000567	NO	NO	YES (0) (493)	NO	NO	NO
X_18823905_18823905_gypsy1	FBgn0259927	tolerant DEG|all DEG	NO	NO	NO	YES (0) (412)	NO	NO														3L_17591971_17591971_hopper	FBgn0000567	NO	NO	YES (0) (1087)	NO	NO	NO
X_1964365_1964365_P	FBgn0264562	all DEG|control DEG	NO	NO	NO	NO	NO	YES (0) (1074)														3L_17647857_17647857_Nomad	FBgn0052177	NO	NO	NO	YES (621) (7589)	NO	NO
X_1971846_1971846_roo	FBgn0264562	all DEG|control DEG	NO	NO	YES (0) (6427)	NO	NO	NO														3L_17883160_17883160_297	FBgn0036766	YES (577) (5341)	NO	NO	NO	NO	NO
X_20391061_20391061_Nomad	FBgn0027334	tolerant DEG|all DEG	NO	NO	NO	NO	NO	YES (463) (7626)														3L_17898712_17898791_jockey	FBgn0036770	YES (492) (3932)	NO	NO	NO	NO	NO
X_20427245_20427245_3S18	FBgn0031115	all DEG|control DEG	NO	NO	NO	YES (428) (360)	NO	NO														3L_17983397_17983400_P	FBgn0000568	NO	NO	NO	YES (0) (1153)	NO	NO
X_2242820_2242820_gypsy11	FBgn0001330	tolerant DEG|all DEG	YES (-773) (144)	NO	NO	NO	NO	NO														3L_18832312_18832314_Doc6	FBgn0036816	NO	NO	NO	NO	NO	YES (0) (170)
X_3295457_3295457_H	FBgn0000479	all DEG	NO	NO	NO	NO	NO	YES (0) (1446)														3L_18845708_18845708_roo	FBgn0036816	YES (0) (7894)	NO	NO	NO	NO	NO
X_3307722_3307722_jockey	FBgn0000479	all DEG	NO	NO	NO	NO	NO	YES (0) (297)														3L_19950318_19950318_Rt1a	FBgn0038755	NO	YES (0) (150)	NO	NO	NO	NO
X_3316647_3316647_P	FBgn0000479	all DEG	NO	NO	YES (0) (1153)	NO	NO	NO														3L_3521276_3521276_Micropia	FBgn0005640	NO	NO	NO	NO	NO	YES (0) (373)
X_4077122_4077122_297	FBgn0263772	tolerant DEG|control DEG|all DEG	YES (793) (121)	NO	NO	NO	NO	NO														3L_3535378_3535378_Copia	FBgn0005640	NO	NO	NO	YES (0) (5149)	NO	NO
X_5323128_5323128_Kepler	FBgn0014024	all DEG|control DEG	YES (-722) (674)	NO	NO	NO	NO	NO														3L_3540179_3540187_mdg3	FBgn0005640	YES (0) (279)	YES (0) (279)	NO	YES (0) (279)	NO	NO
X_6288066_6288066_P	FBgn0029857	tolerant DEG|all DEG	NO	NO	NO	YES (94) (1154)	NO	NO														3L_3540179_3540187_mdg3.t1	FBgn0005640	NO	NO	NO	YES (0) (279)	NO	NO
X_7421895_7421895_roo	FBgn0029950	tolerant DEG|control DEG|all DEG	NO	YES (-377) (7447)	NO	NO	NO	NO														3L_3575972_3575972_Nomad	FBgn0005640	NO	NO	NO	NO	YES (0) (7511)	NO
X_8795714_8795714_I	FBgn0026411	tolerant DEG|all DEG	NO	NO	NO	YES (0) (5379)	NO	NO														3L_4121175_4121175_F	FBgn0035499	NO	NO	NO	NO	NO	YES (0) (1408)
X_9250411_9250411_P	FBgn0010269	tolerant DEG|all DEG	NO	YES (-531) (1195)	NO	NO	NO	NO														3L_4417238_4417238_pogo	FBgn0035542	NO	NO	NO	YES (888) (186)	NO	NO
																						3L_4901171_4901173_jockey	FBgn0035583	NO	YES (-396) (2467)	NO	NO	YES (-515) (2195)	NO
																						3L_5438793_5438795_hopper	FBgn0085420	YES (0) (1430)	NO	NO	YES (0) (1434)	NO	NO
																						3L_5818816_5818816_pogo	FBgn0003984	NO	NO	NO	YES (0) (183)	NO	NO
																						3L_5835190_5835190_F	FBgn0003984	NO	NO	NO	NO	YES (0) (1760)	NO
																						3L_5966954_5967058_jockey	FBgn0035656	NO	YES (864) (1911)	NO	NO	NO	NO
																						3L_5969781_5969781_roo	FBgn0035656	NO	NO	NO	YES (0) (17410)	NO	NO
																						3L_5976074_5976074_P	FBgn0035656	NO	NO	NO	NO	NO	YES (-342) (1155)
																						3L_6532629_6532629_HMS	FBgn0020251	YES (0) (265)	NO	NO	NO	NO	NO
																						3L_6535973_6535973_Tirant	FBgn0020251	NO	NO	NO	YES (0) (4660)	NO	NO
																						3L_6975761_6975761_Blastopia	FBgn0001104	YES (0) (271)	NO	NO	NO	NO	NO
																						3L_7092801_7092801_Copia	FBgn0035737	NO	YES (574) (5115)	NO	NO	NO	NO
																						3L_7828320_7828320_P	FBgn0016694	NO	NO	NO	NO	NO	YES (0) (689)
																						3L_7846709_7846717_BS2	FBgn0016694	NO	NO	NO	NO	NO	YES (0) (1249)
																						3L_7896035_7896035_jockey	FBgn0003041	NO	YES (706) (1845)	NO	NO	NO	NO
																						3L_8187004_8187004_P	FBgn0035850	NO	YES (509) (1604)	NO	NO	NO	NO
																						3L_885383_885383_roo	FBgn0052479	YES (0) (9089)	NO	NO	NO	NO	NO
																						3L_8988806_8988808_rover	FBgn0035951	NO	NO	NO	YES (-120) (7482)	NO	NO
																						3L_9629596_9629596_Dsim	FBgn0036020	NO	YES (626) (5216)	NO	NO	NO	NO
																						3L_9672752_9672752_I	FBgn0016081	NO	YES (0) (126)	NO	NO	NO	NO
																						3L_9688086_9688086_roo	FBgn0036030	YES (0) (427)	NO	NO	NO	NO	NO
																						3R_10175158_10175158_I	FBgn0037796	YES (0) (1466)	NO	NO	NO	NO	NO
																						3R_10238331_10238331_mdg3	FBgn0261928	YES (0) (5526)	NO	NO	NO	NO	NO
																						3R_10312304_10312304_jockey	FBgn0037807	NO	NO	NO	NO	YES (-833) (764)	NO
																						3R_10312304_10312304_jockey	FBgn0266717	NO	NO	NO	NO	YES (363) (764)	NO
																						3R_10395574_10395574_P	FBgn0259938	NO	NO	YES (0) (1147)	NO	NO	NO
																						3R_10879805_10879809_mdg1	FBgn0037852	NO	YES (699) (1010)	NO	NO	NO	NO
																						3R_11163075_11163077_mdg1	FBgn0027584	NO	YES (-4) (7330)	NO	NO	NO	NO
																						3R_11216453_11216453_Doc6	FBgn0037876	NO	NO	YES (165) (428)	NO	NO	NO
																						3R_11764459_11764459_P	FBgn0017581	NO	NO	NO	NO	YES (-842) (1156)	NO
																						3R_11957261_11957261_gypsy	FBgn0013276	NO	YES (-965) (485)	NO	NO	NO	NO
																						3R_12719976_12719976_P	FBgn0002719	YES (0) (1122)	NO	NO	NO	NO	NO
																						3R_12720227_12720227_S	FBgn0002719	NO	NO	NO	YES (0) (275)	NO	NO
																						3R_13123930_13123930_H	FBgn0038118	NO	NO	NO	NO	NO	YES (0) (2961)
																						3R_13259809_13259881_H.t1	FBgn0038118	YES (0) (2970)	NO	NO	NO	NO	NO
																						3R_13389208_13389212_Blastopia	FBgn0038147	NO	NO	NO	NO	YES (464) (4267)	NO
																						3R_13389248_13389248_F	FBgn0038147	NO	NO	YES (427) (4689)	NO	NO	NO
																						3R_13709413_13709413_412	FBgn0051469	NO	NO	YES (0) (7446)	NO	NO	NO
																						3R_14093494_14093494_jockey	FBgn0038199	YES (0) (176)	NO	NO	NO	NO	NO
																						3R_14104788_14104788_roo	FBgn0038202	YES (777) (12505)	NO	NO	NO	NO	NO
																						3R_14186392_14186392_Rt1a	FBgn0011582	NO	NO	NO	YES (0) (150)	NO	NO
																						3R_14186393_14186393_Rt1b	FBgn0011582	NO	NO	NO	YES (0) (5020)	NO	NO
																						3R_14309123_14309123_I	FBgn0004855	NO	YES (57) (192)	NO	NO	NO	NO
																						3R_15547361_15547361_transib1	FBgn0038349	NO	NO	NO	NO	NO	YES (-458) (2681)
																						3R_15867860_15867860_Copia	FBgn0051183	NO	NO	NO	YES (0) (5150)	NO	NO
																						3R_16149223_16149223_blood	FBgn0038402	NO	NO	NO	NO	NO	YES (567) (400)
																						3R_16704523_16704523_F	FBgn0003944	NO	YES (0) (2947)	NO	NO	NO	NO
																						3R_17235725_17235725_mdg1	FBgn0038494	NO	NO	NO	NO	YES (0) (8414)	NO
																						3R_17243170_17243175_hopper	FBgn0038494	YES (0) (1438)	NO	NO	NO	NO	NO
																						3R_17651957_17651957_Copia	FBgn0038532	NO	NO	NO	NO	YES (0) (274)	NO
																						3R_17732871_17732871_Blastopia	FBgn0016650	NO	NO	NO	YES (-65) (5023)	NO	NO
																						3R_18094953_18094953_transib1	FBgn0003499	NO	YES (905) (2672)	NO	NO	NO	NO
																						3R_18108703_18108703_Transpac	FBgn0003499	NO	NO	NO	YES (0) (5258)	NO	NO
																						3R_18108879_18108879_412	FBgn0003499	NO	YES (0) (7571)	NO	NO	NO	NO
																						3R_18179428_18179428_297	FBgn0261532	YES (493) (6174)	NO	NO	NO	NO	NO
																						3R_18298651_18298651_Tirant	FBgn0024432	NO	NO	YES (764) (4621)	NO	NO	NO
																						3R_18637514_18637514_Copia	FBgn0263974	NO	YES (0) (275)	NO	NO	NO	NO
																						3R_19201272_19201272_blood	FBgn0051475	NO	NO	NO	YES (-424) (7416)	NO	NO
																						3R_19950317_19950317_Rt1b	FBgn0038755	NO	YES (0) (5016)	NO	NO	NO	NO
																						3R_19952400_19952410_BS	FBgn0038755	NO	NO	YES (0) (5130)	NO	NO	NO
																						3R_19954765_19954765_Burdock	FBgn0038755	NO	NO	NO	YES (0) (2881)	NO	NO
																						3R_19958359_19958359_Bari1	FBgn0038755	NO	NO	NO	YES (0) (1733)	NO	NO
																						3R_19960099_19960099_jockey	FBgn0038755	YES (0) (343)	NO	NO	NO	NO	NO
																						3R_19981436_19981436_jockey	FBgn0038755	YES (0) (252)	NO	NO	NO	NO	NO
																						3R_19982104_19982104_Copia	FBgn0038755	NO	NO	NO	NO	YES (0) (5152)	NO
																						3R_19988019_19988019_roo	FBgn0038755	NO	NO	YES (0) (4626)	NO	NO	NO
																						3R_20032115_20032115_P	FBgn0038768	NO	NO	NO	NO	NO	YES (0) (372)
																						3R_20696565_20696565_H	FBgn0024944	NO	NO	NO	YES (0) (1412)	NO	NO
																						3R_20696637_20696644_BS	FBgn0024944	NO	YES (0) (129)	YES (0) (128)	NO	NO	NO
																						3R_20698180_20698180_Burdock	FBgn0024944	NO	NO	YES (0) (6428)	NO	NO	NO
																						3R_21111061_21111061_P	FBgn0015790	NO	YES (788) (796)	NO	NO	NO	NO
																						3R_21163652_21163652_F	FBgn0038866	NO	NO	NO	YES (128) (3172)	NO	NO
																						3R_21200059_21200059_Transpac	FBgn0264357	NO	NO	NO	NO	NO	YES (0) (326)
																						3R_21320834_21320834_Dsim	FBgn0038881	NO	YES (222) (5253)	NO	NO	NO	NO
																						3R_21626929_21626929_jockey	FBgn0011766	NO	NO	NO	YES (-452) (2628)	NO	NO
																						3R_21749674_21749674_mdg1	FBgn0051233	YES (319) (7356)	NO	NO	NO	NO	NO
																						3R_21749674_21749674_mdg1	FBgn0051343	YES (-753) (7356)	NO	NO	NO	NO	NO
																						3R_21758565_21758567_Doc6	FBgn0051198	YES (-917) (2548)	NO	NO	NO	NO	NO
																						3R_21885652_21885652_412	FBgn0038916	NO	NO	NO	NO	NO	YES (121) (487)
																						3R_22073406_22073406_Nomad	FBgn0264491	NO	NO	NO	YES (0) (15186)	NO	NO
																						3R_22530619_22530619_297	FBgn0053099	NO	NO	NO	NO	YES (-168) (5532)	NO
																						3R_22530702_22530702_pogo	FBgn0053099	NO	YES (-326) (186)	NO	NO	NO	NO
																						3R_22627543_22627543_P	FBgn0020278	NO	NO	NO	NO	NO	YES (0) (1145)
																						3R_23256075_23256075_F	FBgn0039067	YES (0) (124)	NO	NO	NO	NO	NO
																						3R_23260727_23260727_G2	FBgn0039068	NO	YES (-300) (1953)	NO	NO	NO	NO
																						3R_23331353_23331357_Dsim	FBgn0003118	NO	NO	NO	NO	NO	YES (0) (5227)
																						3R_23331353_23331357_Dsim.t1	FBgn0003118	NO	NO	NO	NO	NO	YES (0) (5220)
																						3R_23576758_23576758_blood	FBgn0039089	NO	NO	NO	YES (0) (402)	NO	NO
																						3R_23913581_23913581_mdg3	FBgn0016754	NO	NO	YES (0) (143)	NO	NO	NO
																						3R_23971490_23971490_H	FBgn0051140	NO	NO	NO	NO	YES (0) (1736)	NO
																						3R_23978459_23978461_Micropia	FBgn0051140	NO	NO	NO	YES (0) (5337)	NO	NO
																						3R_23978459_23978461_Micropia.t1	FBgn0051140	NO	NO	NO	YES (0) (180)	NO	NO
																						3R_24662277_24662277_H	FBgn0020018	NO	NO	NO	NO	NO	YES (-558) (1482)
																						3R_24811671_24811673_FB4	FBgn0027539	NO	NO	NO	YES (0) (228)	NO	NO
																						3R_24811671_24811673_FB4.t1	FBgn0027539	NO	NO	NO	YES (0) (1637)	NO	NO
																						3R_25050242_25050293_P	FBgn0039265	YES (-816) (1218)	NO	NO	NO	NO	NO
																						3R_25369505_25369570_H	FBgn0004509	NO	NO	YES (0) (1497)	NO	NO	NO
																						3R_25375751_25375751_H	FBgn0004509	NO	NO	NO	NO	YES (0) (1415)	NO
																						3R_25405426_25405445_297	FBgn0004509	NO	NO	NO	YES (0) (3501)	NO	NO
																						3R_25410795_25410795_Nomad	FBgn0004509	NO	NO	NO	YES (0) (219)	NO	NO
																						3R_25677133_25677133_Doc	FBgn0039355	NO	YES (169) (1627)	NO	NO	NO	NO
																						3R_25877229_25877232_Quasimodo	FBgn0027865	NO	NO	NO	YES (0) (7377)	NO	NO
																						3R_26268217_26268217_H	FBgn0039420	NO	NO	NO	NO	NO	YES (232) (1534)
																						3R_26725209_26725209_P	FBgn0039451	NO	NO	NO	NO	NO	YES (-504) (2577)
																						3R_27003245_27003248_Transpac.t1	FBgn0039470	NO	NO	YES (74) (5255)	NO	NO	NO
																						3R_27301491_27301546_jockey	FBgn0039510	NO	NO	YES (0) (1905)	NO	NO	NO
																						3R_27312304_27312304_Dya	FBgn0039510	NO	NO	NO	NO	NO	YES (0) (5283)
																						3R_27320190_27320190_pogo	FBgn0039510	NO	YES (0) (185)	NO	NO	NO	NO
																						3R_27630945_27630945_Doc	FBgn0039530	NO	NO	NO	NO	YES (0) (4724)	NO
																						3R_27668282_27668282_mdg3	FBgn0039536	NO	YES (0) (5512)	NO	NO	NO	NO
																						3R_27938139_27938139_1360	FBgn0039559	NO	NO	NO	NO	YES (-415) (1111)	NO
																						3R_27966525_27966543_Doc6	FBgn0039566	NO	NO	NO	YES (0) (230)	NO	NO
																						3R_28691986_28691986_roo	FBgn0039594	NO	NO	NO	YES (0) (427)	NO	NO
																						3R_29075801_29075801_roo	FBgn0039633	YES (0) (8559)	NO	NO	NO	NO	NO
																						3R_29085767_29085767_roo	FBgn0039633	NO	NO	YES (0) (430)	NO	NO	NO
																						3R_29240338_29240338_roo	FBgn0051445	NO	YES (433) (431)	NO	NO	NO	NO
																						3R_30488672_30488672_F	FBgn0039777	NO	NO	YES (-768) (4691)	NO	NO	NO
																						3R_30488672_30488672_F	FBgn0039778	NO	NO	YES (342) (4691)	NO	NO	NO
																						3R_30771988_30771988_pogo	FBgn0004606	NO	NO	NO	YES (0) (186)	NO	NO
																						3R_31601035_31601035_transib1	FBgn0039858	NO	NO	NO	NO	NO	YES (0) (2681)
																						3R_7528130_7528130_Stalker4	FBgn0015574	YES (0) (7390)	NO	NO	NO	NO	NO
																						3R_7829946_7829948_Doc	FBgn0085413	NO	NO	NO	YES (0) (4721)	NO	NO
																						3R_7833149_7833151_Doc	FBgn0085413	YES (0) (4738)	NO	NO	NO	NO	NO
																						3R_7874853_7874855_jockey	FBgn0037525	YES (0) (344)	NO	NO	NO	NO	NO
																						3R_7885640_7885656_jockey	FBgn0037525	NO	NO	NO	YES (0) (5004)	NO	NO
																						3R_7915819_7915821_INE	FBgn0014931	NO	NO	YES (0) (639)	YES (0) (639)	NO	NO
																						3R_7948081_7948081_I	FBgn0000504	YES (0) (5382)	NO	NO	NO	NO	NO
																						3R_8170585_8170590_Nomad	FBgn0001138	NO	NO	NO	YES (0) (517)	NO	NO
																						3R_8600164_8600167_diver	FBgn0261929	NO	NO	YES (0) (6127)	NO	NO	NO
																						3R_8622143_8622143_mdg1	FBgn0261929	NO	NO	NO	NO	NO	YES (0) (2637)
																						3R_8622144_8622144_blood	FBgn0261929	NO	NO	NO	NO	NO	YES (0) (2175)
																						3R_8622639_8622639_blood	FBgn0261929	NO	NO	NO	NO	NO	YES (0) (2280)
																						3R_8622640_8622640_mdg1	FBgn0261929	NO	NO	NO	NO	NO	YES (0) (4817)
																						3R_8625234_8625317_jockey	FBgn0261929	YES (0) (5003)	NO	NO	NO	NO	NO
																						3R_8659321_8659321_pogo	FBgn0263231	NO	NO	NO	NO	YES (0) (186)	NO
																						3R_9054570_9054570_P	FBgn0037659	NO	NO	YES (0) (803)	NO	NO	NO
																						3R_9087363_9087368_jockey	FBgn0003165	NO	NO	NO	YES (0) (5006)	NO	NO
																						3R_9123088_9123088_412	FBgn0003165	NO	NO	NO	NO	YES (0) (480)	NO
																						3R_9158096_9158098_P	FBgn0003165	NO	NO	NO	NO	NO	YES (0) (1514)
																						3R_9161679_9161685_pogo	FBgn0003165	NO	NO	NO	NO	NO	YES (0) (1265)
																						3R_9173690_9173777_roo	FBgn0003165	YES (0) (8266)	NO	NO	NO	NO	NO
																						3R_9183869_9183869_Nomad	FBgn0003165	NO	NO	YES (0) (2898)	NO	NO	NO
																						3R_9228543_9228543_Dsim	FBgn0003165	NO	YES (0) (5241)	NO	NO	NO	NO
																						3R_9590978_9590980_P	FBgn0037719	NO	NO	NO	YES (-55) (1153)	NO	NO
																						3R_9657696_9657801_jockey	FBgn0037726	NO	YES (0) (337)	NO	NO	NO	NO
																						3R_9730408_9730411_pogo	FBgn0003886	NO	NO	NO	YES (915) (186)	NO	NO
																						3R_9852126_9852129_297	FBgn0037766	YES (0) (413)	NO	NO	NO	NO	NO
																						FBti0018880	FBgn0034405	YES (-437) (1735)	YES (-437) (1733)	YES (-437) (1733)	YES (-437) (1732)	NO	YES (-437) (2151)
																						FBti0018880	FBgn0034406	YES (373) (1735)	YES (373) (1733)	YES (373) (1733)	YES (373) (1732)	YES (374) (1732)	YES (373) (2151)
																						FBti0018880.c1	FBgn0034405	NO	NO	NO	NO	YES (-437) (1737)	NO
																						FBti0018986	FBgn0040765	YES (0) (5005)	NO	NO	NO	NO	NO
																						FBti0019082	FBgn0030956	YES (673) (1752)	YES (-507) (1752)	YES (673) (1752)	YES (673) (1752)	YES (673) (1743)	YES (673) (1752)
																						FBti0019082	FBgn0030959	YES (673) (1752)	YES (673) (1752)	YES (673) (1752)	YES (673) (1752)	YES (673) (1743)	YES (673) (1752)
																						FBti0019134	FBgn0085450	YES (0) (1309)	NO	NO	NO	NO	NO
																						FBti0019197	FBgn0032665	YES (484) (613)	YES (484) (613)	YES (484) (613)	YES (484) (612)	YES (485) (612)	YES (484) (613)
																						FBti0019279	FBgn0022382	NO	NO	NO	NO	NO	YES (-537) (1108)
																						FBti0019329	FBgn0085413	YES (0) (299)	YES (0) (299)	YES (0) (299)	YES (0) (299)	YES (0) (299)	YES (0) (299)
																						FBti0019359	FBgn0013276	YES (651) (221)	YES (-742) (222)	YES (733) (224)	NO	YES (744) (220)	YES (-733) (231)
																						FBti0019400	FBgn0038681	YES (-25) (1708)	YES (-25) (1720)	YES (-25) (1737)	YES (-25) (1696)	YES (-25) (1694)	YES (-25) (1724)
																						FBti0019418	FBgn0039081	NO	YES (0) (1102)	NO	NO	NO	NO
																						FBti0019555	FBgn0029662	YES (394) (1419)	YES (389) (1263)	YES (394) (1412)	YES (396) (1407)	YES (400) (1413)	YES (394) (1407)
																						FBti0019610	FBgn0052702	NO	YES (0) (5422)	NO	NO	NO	NO
																						FBti0019636	FBgn0030600	YES (0) (614)	YES (0) (617)	YES (0) (617)	YES (0) (617)	YES (0) (617)	YES (0) (615)
																						FBti0019638	FBgn0027329	YES (275) (173)	YES (275) (173)	YES (271) (174)	YES (274) (173)	YES (275) (153)	YES (275) (238)
																						FBti0019656	FBgn0031107	YES (0) (1071)	YES (0) (1114)	YES (0) (1104)	YES (0) (1054)	YES (0) (1104)	YES (0) (1104)
																						FBti0019755	FBgn0032068	YES (-680) (205)	YES (-681) (205)	YES (-716) (169)	YES (-699) (204)	YES (-716) (169)	YES (-681) (205)
																						FBti0019755	FBgn0032069	YES (635) (205)	YES (675) (205)	YES (616) (169)	YES (620) (204)	YES (616) (169)	YES (654) (205)
																						FBti0019985	FBgn0033458	YES (227) (2223)	YES (316) (432)	NO	YES (310) (435)	YES (316) (437)	YES (310) (434)
																						FBti0020018	FBgn0043458	YES (739) (678)	YES (739) (662)	YES (739) (678)	YES (739) (677)	NO	YES (743) (678)
																						FBti0020018.c1	FBgn0043458	NO	NO	NO	NO	YES (740) (675)	NO
																						FBti0020046	FBgn0250815	NO	YES (-329) (2302)	NO	NO	YES (-329) (2306)	NO
																						FBti0020057	FBgn0250836	YES (955) (125)	NO	NO	YES (955) (125)	NO	NO
																						FBti0020058	FBgn0035769	YES (-427) (296)	YES (-427) (296)	YES (-427) (296)	YES (-427) (296)	YES (-427) (296)	YES (-427) (296)
																						FBti0020119	FBgn0087035	YES (0) (1745)	YES (0) (1743)	YES (0) (1694)	YES (0) (1744)	NO	YES (0) (737)
																						FBti0020130	FBgn0036691	NO	NO	NO	NO	NO	YES (580) (122)
																						FBti0020155	FBgn0036816	NO	NO	YES (0) (1109)	YES (0) (1107)	YES (0) (1106)	NO
																						FBti0020312	FBgn0010774	YES (-486) (728)	YES (-485) (726)	YES (-487) (530)	YES (-487) (726)	YES (-486) (737)	YES (-488) (644)
																						FBti0020313	FBgn0037475	YES (0) (932)	YES (0) (902)	YES (0) (908)	YES (0) (919)	YES (0) (910)	YES (0) (917)
																						FBti0020322	FBgn0085413	NO	YES (0) (916)	NO	YES (0) (1110)	NO	YES (0) (1109)
																						FBti0059875	FBgn0039016	YES (759) (269)	YES (759) (269)	YES (759) (269)	YES (759) (269)	YES (759) (269)	YES (759) (269)
																						FBti0059891	FBgn0039039	NO	NO	NO	YES (570) (121)	NO	NO
																						FBti0059901	FBgn0014931	YES (0) (717)	YES (0) (717)	NO	NO	YES (0) (719)	YES (0) (717)
																						FBti0060050	FBgn0029686	YES (-357) (275)	YES (-357) (275)	YES (-357) (275)	YES (-357) (275)	YES (-357) (275)	YES (-393) (275)
																						FBti0060082	FBgn0030994	YES (-902) (709)	YES (-917) (686)	YES (-913) (708)	YES (-913) (710)	YES (-913) (709)	YES (-903) (685)
																						FBti0060103	FBgn0085387	YES (0) (481)	YES (0) (482)	YES (0) (482)	YES (0) (482)	YES (0) (482)	YES (0) (483)
																						FBti0060206	FBgn0035993	YES (485) (401)	YES (480) (125)	YES (463) (401)	YES (483) (402)	NO	YES (368) (271)
																						FBti0060206	FBgn0260859	YES (0) (401)	YES (0) (125)	YES (0) (401)	YES (0) (402)	NO	YES (0) (271)
																						FBti0060235	FBgn0260859	YES (-788) (322)	YES (-790) (322)	YES (-791) (323)	YES (-793) (322)	NO	YES (-820) (291)
																						FBti0060276	FBgn0263144	YES (0) (532)	YES (0) (532)	YES (0) (432)	YES (0) (532)	YES (0) (157)	YES (0) (532)
																						FBti0060305	FBgn0039092	NO	NO	NO	YES (207) (177)	NO	NO
																						FBti0060337	FBgn0010173	YES (588) (129)	YES (591) (129)	YES (591) (129)	YES (591) (129)	YES (588) (129)	YES (587) (129)
																						FBti0060339	FBgn0037555	YES (0) (165)	YES (0) (165)	YES (0) (165)	YES (0) (165)	YES (0) (165)	YES (0) (165)
																						FBti0060343	FBgn0039154	YES (0) (224)	YES (0) (224)	YES (0) (224)	YES (0) (224)	YES (0) (224)	YES (0) (224)
																						FBti0060368	FBgn0053306	YES (339) (152)	NO	NO	NO	YES (339) (141)	NO
																						FBti0060368	FBgn0053307	YES (-935) (152)	NO	NO	NO	YES (-905) (141)	NO
																						FBti0060417	FBgn0045980	YES (-657) (288)	YES (-657) (289)	YES (-733) (213)	YES (-656) (289)	YES (-657) (289)	YES (-657) (289)
																						FBti0060535	FBgn0267347	NO	NO	NO	NO	YES (993) (570)	NO
																						FBti0060845	FBgn0040228	YES (775) (197)	YES (775) (190)	YES (775) (197)	YES (775) (197)	YES (768) (190)	YES (775) (197)
																						FBti0060861	FBgn0034755	YES (-564) (165)	YES (-564) (202)	YES (-570) (164)	YES (-564) (202)	YES (-567) (164)	YES (-568) (164)
																						FBti0060934	FBgn0034989	YES (492) (259)	YES (492) (259)	YES (492) (259)	YES (492) (259)	YES (492) (259)	YES (492) (259)
																						FBti0061060	FBgn0030573	YES (283) (270)	YES (283) (270)	YES (284) (270)	YES (284) (270)	YES (284) (270)	YES (283) (270)
																						FBti0061115	FBgn0014340	YES (435) (169)	YES (435) (169)	YES (433) (169)	YES (434) (169)	YES (435) (169)	YES (432) (169)
																						FBti0061129	FBgn0030600	YES (0) (511)	YES (0) (511)	YES (0) (509)	YES (0) (513)	YES (0) (513)	YES (0) (511)
																						FBti0061146	FBgn0029856	YES (344) (695)	YES (350) (694)	YES (344) (695)	YES (350) (694)	YES (345) (695)	YES (344) (694)
																						FBti0061146	FBgn0086558	NO	NO	YES (0) (695)	NO	YES (0) (695)	YES (0) (694)
																						FBti0061178	FBgn0033233	YES (-533) (203)	YES (-355) (204)	YES (-533) (206)	YES (-355) (204)	YES (-357) (204)	YES (-359) (204)
																						FBti0061324	FBgn0087007	YES (0) (304)	YES (0) (304)	YES (0) (304)	YES (0) (305)	YES (0) (296)	YES (0) (141)
																						FBti0061338	FBgn0027375	YES (46) (161)	YES (46) (161)	YES (47) (161)	YES (46) (165)	YES (46) (161)	YES (46) (161)
																						FBti0061379	FBgn0267347	NO	NO	NO	NO	YES (993) (570)	NO
																						FBti0061447	FBgn0087035	YES (226) (560)	YES (226) (560)	YES (226) (560)	YES (226) (560)	YES (226) (560)	YES (226) (560)
																						FBti0061450	FBgn0087035	YES (226) (560)	YES (226) (560)	YES (226) (560)	YES (226) (560)	YES (226) (560)	YES (226) (560)
																						FBti0061541	FBgn0023096	YES (0) (465)	YES (0) (468)	YES (0) (467)	YES (0) (468)	YES (0) (466)	YES (0) (344)
																						FBti0061541	FBgn0032656	YES (-242) (465)	YES (-245) (468)	YES (-242) (467)	YES (-245) (468)	YES (-289) (466)	YES (-242) (344)
																						FBti0061564	FBgn0261804	YES (0) (152)	NO	NO	NO	YES (0) (194)	NO
																						FBti0061580	FBgn0010015	YES (0) (184)	YES (0) (151)	YES (0) (184)	YES (0) (184)	YES (0) (184)	YES (0) (184)
																						FBti0061582	FBgn0030648	YES (339) (346)	YES (339) (346)	YES (339) (346)	YES (395) (363)	NO	YES (339) (346)
																						FBti0061589	FBgn0030655	YES (-185) (238)	YES (-185) (238)	YES (-185) (238)	YES (-185) (238)	YES (-185) (238)	YES (-185) (238)
																						FBti0061590	FBgn0030657	YES (976) (253)	YES (976) (243)	YES (976) (253)	YES (976) (253)	YES (976) (253)	YES (976) (253)
																						FBti0061617	FBgn0029929	YES (-209) (384)	YES (-208) (255)	YES (-208) (352)	YES (-209) (255)	YES (-210) (385)	YES (-208) (257)
																						FBti0061640	FBgn0033374	YES (-258) (163)	YES (-258) (163)	YES (-258) (163)	YES (-258) (163)	YES (-258) (163)	YES (-258) (163)
																						FBti0061697	FBgn0033458	YES (-979) (247)	NO	NO	NO	NO	NO
																						FBti0061697	FBgn0033459	YES (859) (247)	YES (862) (236)	YES (862) (236)	YES (860) (236)	YES (862) (247)	YES (862) (245)
																						FBti0061894	FBgn0263608	YES (217) (143)	NO	YES (217) (145)	YES (217) (142)	YES (217) (143)	YES (217) (145)
																						FBti0061962	FBgn0036640	YES (0) (699)	YES (0) (699)	YES (0) (699)	YES (0) (699)	YES (0) (699)	YES (0) (699)
																						FBti0061962	FBgn0262732	YES (-997) (699)	YES (-997) (699)	YES (-997) (699)	YES (-996) (699)	YES (-997) (699)	YES (-997) (699)
																						FBti0061980	FBgn0086707	YES (294) (277)	YES (255) (314)	YES (290) (277)	YES (294) (277)	NO	YES (262) (307)
																						FBti0061981	FBgn0032691	YES (-483) (187)	YES (-476) (284)	YES (-481) (285)	YES (-481) (285)	YES (-479) (286)	YES (-483) (285)
																						FBti0062193	FBgn0038292	YES (490) (280)	NO	YES (490) (280)	YES (490) (288)	YES (490) (281)	NO
																						FBti0062193.c1	FBgn0038292	NO	YES (490) (274)	NO	NO	NO	YES (490) (280)
																						FBti0062286	FBgn0030836	YES (427) (414)	YES (498) (428)	YES (427) (414)	YES (0) (2718)	YES (500) (428)	YES (745) (200)
																						FBti0062286	FBgn0030837	NO	NO	NO	YES (162) (2718)	NO	NO
																						FBti0062286	FBgn0262111	YES (-573) (414)	YES (-561) (428)	YES (-572) (414)	YES (-560) (2718)	YES (-561) (428)	YES (-565) (200)
																						FBti0062287	FBgn0030836	NO	NO	NO	YES (0) (2718)	NO	NO
																						FBti0062287	FBgn0030837	NO	NO	NO	YES (162) (2718)	NO	NO
																						FBti0062287	FBgn0262111	NO	NO	NO	YES (-560) (2718)	NO	NO
																						FBti0062302	FBgn0027499	YES (0) (153)	YES (0) (153)	YES (0) (153)	YES (0) (153)	YES (0) (145)	YES (0) (151)
																						FBti0062328	FBgn0259168	YES (0) (140)	YES (0) (140)	YES (0) (140)	YES (0) (140)	YES (0) (140)	YES (0) (140)
																						FBti0062540	FBgn0044020	YES (0) (240)	YES (0) (144)	YES (0) (240)	YES (0) (240)	YES (0) (240)	YES (0) (240)
																						FBti0062554	FBgn0001134	YES (0) (143)	NO	YES (0) (143)	YES (0) (144)	YES (0) (144)	NO
																						FBti0062556	FBgn0001134	YES (0) (349)	YES (0) (351)	YES (0) (351)	YES (0) (349)	YES (0) (349)	YES (0) (352)
																						FBti0062793	FBgn0262794	YES (-715) (150)	YES (-715) (150)	YES (-715) (150)	YES (-638) (149)	YES (-716) (150)	YES (-715) (150)
																						FBti0062887	FBgn0028499	YES (-479) (164)	YES (-488) (172)	YES (-483) (168)	YES (-479) (164)	YES (-483) (169)	YES (-482) (170)
																						FBti0063006	FBgn0010357	NO	NO	YES (-488) (1277)	NO	NO	NO
																						FBti0063017	FBgn0026176	YES (757) (201)	YES (757) (201)	YES (757) (201)	YES (757) (201)	YES (757) (201)	YES (757) (201)
																						FBti0063035	FBgn0005616	YES (144) (367)	YES (155) (399)	YES (154) (409)	YES (154) (409)	YES (154) (409)	YES (151) (410)
																						FBti0063044	FBgn0030974	YES (-566) (329)	YES (-566) (329)	YES (-636) (289)	YES (-566) (329)	YES (-566) (329)	YES (-566) (329)
																						FBti0063078	FBgn0261836	YES (0) (131)	YES (0) (134)	YES (0) (134)	YES (0) (134)	YES (0) (134)	YES (0) (134)
																						FBti0063327	FBgn0261617	NO	YES (0) (319)	NO	YES (0) (298)	YES (0) (765)	YES (0) (294)
																						FBti0063592	FBgn0085387	NO	NO	NO	NO	YES (0) (140)	NO
																						FBti0063594	FBgn0085387	YES (0) (555)	YES (0) (555)	YES (0) (555)	YES (0) (556)	YES (0) (555)	YES (0) (555)
																						FBti0063596	FBgn0085387	YES (-254) (365)	YES (-254) (365)	YES (-254) (365)	YES (-254) (365)	YES (-254) (369)	YES (-254) (359)
																						FBti0063635	FBgn0030994	YES (-902) (709)	YES (-917) (686)	YES (-913) (708)	YES (-913) (710)	YES (-913) (709)	YES (-903) (685)
																						FBti0063636	FBgn0011834	YES (372) (254)	NO	YES (523) (325)	NO	YES (369) (257)	YES (556) (279)
																						FBti0063636	FBgn0031141	NO	NO	YES (566) (325)	NO	YES (412) (257)	NO
																						FBti0063642	FBgn0031145	YES (0) (253)	YES (0) (253)	YES (0) (254)	YES (0) (253)	YES (0) (324)	YES (0) (250)
																						FBti0063656	FBgn0086778	YES (0) (210)	YES (0) (203)	YES (0) (221)	YES (0) (203)	YES (0) (217)	YES (0) (217)
																						FBti0063712	FBgn0031054	YES (-879) (615)	YES (-879) (615)	YES (-879) (615)	YES (-879) (615)	YES (-883) (615)	YES (-879) (615)
																						FBti0063729	FBgn0031034	YES (-748) (680)	YES (-748) (680)	YES (-748) (681)	NO	YES (-688) (932)	YES (-748) (680)
																						FBti0063758	FBgn0034008	YES (243) (207)	YES (243) (207)	YES (243) (207)	YES (245) (185)	YES (243) (207)	YES (243) (207)
																						FBti0063778	FBgn0051217	YES (-279) (143)	YES (-279) (143)	YES (-279) (143)	YES (-279) (143)	YES (-279) (143)	YES (-279) (143)
																						FBti0063798	FBgn0041092	YES (0) (150)	YES (0) (142)	YES (0) (142)	YES (0) (142)	YES (0) (142)	YES (0) (141)
																						FBti0064037	FBgn0030320	YES (706) (387)	YES (699) (387)	YES (704) (387)	YES (699) (387)	YES (705) (387)	YES (703) (387)
																						FBti0064040	FBgn0030354	YES (-947) (537)	YES (-957) (458)	YES (-947) (537)	YES (-954) (459)	YES (-947) (458)	YES (-957) (458)
																						FBti0064207	FBgn0020369	YES (281) (440)	YES (281) (440)	YES (281) (440)	YES (281) (440)	YES (281) (440)	YES (281) (440)
																						FBti0064237	FBgn0034087	YES (-751) (145)	YES (-751) (145)	YES (-751) (145)	YES (-751) (145)	YES (-603) (293)	YES (-603) (293)
																						FBti0064237	FBgn0262166	YES (473) (145)	YES (473) (145)	YES (473) (145)	YES (473) (145)	YES (473) (293)	YES (474) (293)
																						FBti0064266	FBgn0023097	YES (0) (416)	YES (0) (429)	YES (0) (419)	YES (0) (418)	YES (0) (436)	YES (0) (425)
																						FBti0064270	FBgn0033051	YES (-649) (919)	YES (-649) (919)	YES (-649) (919)	YES (-677) (892)	YES (-677) (891)	YES (-649) (919)
																						FBti0064272	FBgn0033051	YES (-649) (919)	YES (-649) (919)	YES (-649) (919)	YES (-677) (892)	YES (-677) (891)	YES (-649) (919)
																						FBti0064298	FBgn0004872	YES (0) (285)	YES (0) (264)	YES (0) (285)	YES (0) (264)	YES (0) (285)	YES (0) (264)
																						FBti0064299	FBgn0004872	YES (0) (157)	YES (0) (157)	YES (0) (128)	YES (0) (157)	YES (0) (157)	YES (0) (157)
																						FBti0064313	FBgn0032350	YES (0) (293)	YES (0) (259)	YES (0) (293)	YES (0) (294)	YES (0) (294)	YES (0) (293)
																						ISO1_106_LARD	FBgn0000180	YES (0) (757)	YES (0) (415)	YES (0) (438)	YES (0) (414)	YES (0) (772)	YES (0) (770)
																						ISO1_1101_Kepler	FBgn0038274	YES (-154) (180)	NO	NO	NO	YES (-168) (269)	NO
																						ISO1_1109_gypsy7	FBgn0038292	YES (781) (144)	NO	YES (781) (144)	YES (780) (142)	YES (782) (144)	NO
																						ISO1_1109_gypsy7.c1	FBgn0038292	NO	YES (775) (144)	NO	NO	NO	YES (781) (144)
																						ISO1_1151_INE-1	FBgn0038612	YES (344) (125)	YES (344) (125)	YES (344) (125)	YES (344) (125)	YES (344) (125)	YES (345) (124)
																						ISO1_1209_LARD	FBgn0051414	YES (0) (406)	YES (0) (402)	YES (0) (403)	YES (0) (410)	YES (0) (402)	YES (0) (406)
																						ISO1_1234_NewFam06	FBgn0004509	YES (-732) (2364)	YES (-732) (2195)	YES (-732) (1947)	YES (-779) (2036)	YES (-732) (2150)	YES (-754) (2006)
																						ISO1_1237_LARD	FBgn0039348	YES (401) (1336)	YES (426) (979)	YES (401) (1336)	YES (447) (961)	YES (409) (1180)	YES (411) (887)
																						ISO1_1285_LARD	FBgn0039684	YES (-723) (376)	YES (-723) (338)	YES (-709) (399)	YES (-723) (336)	YES (-683) (476)	YES (-721) (333)
																						ISO1_1306_LARD	FBgn0013973	YES (0) (181)	YES (0) (153)	YES (0) (182)	YES (0) (153)	YES (0) (153)	YES (0) (152)
																						ISO1_1319_NewFam06	FBgn0025390	YES (0) (213)	YES (0) (1769)	YES (0) (864)	YES (0) (1710)	YES (0) (213)	YES (0) (864)
																						ISO1_1331_LARD	FBgn0023509	YES (-294) (285)	YES (-296) (287)	YES (-296) (287)	YES (-296) (217)	YES (-293) (287)	YES (-297) (287)
																						ISO1_1334_INE-1	FBgn0264562	NO	NO	YES (0) (124)	NO	YES (0) (124)	NO
																						ISO1_1338_LARD	FBgn0053548	YES (0) (2790)	YES (0) (1328)	YES (0) (3527)	YES (0) (3553)	YES (0) (1349)	YES (0) (2848)
																						ISO1_1391_gypsy11	FBgn0000179	YES (0) (210)	YES (0) (216)	NO	YES (0) (210)	YES (0) (210)	YES (0) (210)
																						ISO1_1430_LARD	FBgn0029814	YES (926) (817)	YES (938) (822)	YES (946) (356)	YES (983) (772)	YES (986) (772)	YES (981) (661)
																						ISO1_1471_LARD	FBgn0029911	YES (0) (461)	YES (0) (380)	YES (0) (473)	YES (0) (425)	YES (0) (388)	YES (0) (390)
																						ISO1_1486_LARD	FBgn0029939	YES (0) (676)	YES (0) (681)	YES (0) (682)	YES (0) (675)	YES (0) (674)	YES (0) (682)
																						ISO1_1489_INE-1	FBgn0029950	YES (-433) (148)	NO	YES (-433) (148)	YES (-433) (148)	YES (-433) (148)	YES (-434) (148)
																						ISO1_1509_LARD	FBgn0030003	YES (226) (140)	YES (226) (140)	YES (226) (140)	YES (226) (140)	YES (226) (140)	YES (226) (140)
																						ISO1_1521_LARD	FBgn0030039	YES (-291) (467)	YES (-313) (442)	YES (-289) (468)	YES (-315) (444)	YES (-289) (469)	YES (-315) (444)
																						ISO1_1547_LARD	FBgn0261549	NO	YES (0) (995)	YES (0) (1015)	YES (0) (994)	YES (0) (1341)	YES (0) (917)
																						ISO1_1548_LARD	FBgn0261549	YES (0) (851)	YES (0) (1179)	YES (0) (1184)	YES (0) (795)	YES (0) (783)	YES (0) (784)
																						ISO1_1553_LARD	FBgn0004856	YES (-365) (680)	YES (-315) (137)	YES (-315) (855)	YES (-315) (855)	YES (-316) (137)	YES (-366) (679)
																						ISO1_1553_LARD	FBgn0030088	YES (277) (680)	YES (247) (137)	YES (276) (855)	YES (247) (855)	YES (243) (137)	YES (277) (679)
																						ISO1_1572_TART-B	FBgn0261617	YES (0) (286)	YES (0) (286)	YES (0) (286)	YES (0) (286)	YES (0) (142)	YES (0) (286)
																						ISO1_1573_TART-C	FBgn0261617	YES (0) (746)	NO	YES (0) (749)	YES (0) (127)	YES (0) (127)	NO
																						ISO1_1579_LARD	FBgn0052698	YES (0) (481)	YES (0) (481)	YES (0) (481)	YES (0) (847)	YES (0) (481)	YES (0) (481)
																						ISO1_1607_LARD	FBgn0000711	YES (0) (1254)	YES (0) (1254)	YES (0) (313)	YES (0) (1604)	YES (0) (1605)	YES (0) (1605)
																						ISO1_1614_LARD	FBgn0085443	YES (0) (355)	YES (0) (355)	YES (0) (354)	YES (0) (357)	YES (0) (355)	YES (0) (357)
																						ISO1_1615_LARD	FBgn0001206	YES (630) (501)	YES (630) (501)	YES (630) (501)	YES (630) (502)	YES (630) (502)	YES (628) (503)
																						ISO1_1626_LARD	FBgn0264502	YES (0) (396)	YES (0) (396)	YES (0) (1055)	YES (0) (396)	YES (0) (1068)	YES (0) (707)
																						ISO1_1662_LARD	FBgn0030327	YES (859) (272)	YES (795) (353)	YES (860) (258)	YES (795) (353)	YES (860) (272)	YES (795) (353)
																						ISO1_1667_LARD	FBgn0266019	YES (623) (491)	YES (625) (482)	YES (689) (427)	YES (625) (490)	YES (625) (490)	YES (686) (426)
																						ISO1_1697_roo	FBgn0265523	NO	YES (207) (2048)	NO	YES (420) (1836)	NO	NO
																						ISO1_1700_LARD	FBgn0020513	YES (364) (323)	YES (364) (323)	YES (364) (323)	YES (364) (323)	YES (364) (323)	YES (364) (693)
																						ISO1_1715_LARD	FBgn0030460	YES (-188) (825)	YES (-188) (825)	YES (-188) (821)	YES (-188) (826)	YES (-176) (693)	YES (-188) (825)
																						ISO1_1770_LARD	FBgn0030597	YES (150) (2119)	YES (168) (2102)	YES (-158) (1425)	YES (157) (1393)	YES (157) (1394)	YES (168) (3546)
																						ISO1_1781_Kepler	FBgn0004924	YES (-531) (345)	YES (-560) (224)	YES (-535) (346)	YES (-560) (224)	YES (-564) (224)	YES (-560) (224)
																						ISO1_1817_LARD	FBgn0054015	YES (213) (308)	YES (213) (305)	YES (213) (308)	YES (213) (308)	YES (213) (305)	YES (213) (308)
																						ISO1_1849_LARD	FBgn0003380	YES (0) (325)	YES (0) (325)	YES (0) (325)	YES (0) (325)	YES (0) (326)	YES (0) (325)
																						ISO1_207_Kepler	FBgn0032596	YES (-140) (337)	NO	NO	NO	NO	NO
																						ISO1_207_Kepler	FBgn0032597	YES (123) (337)	NO	NO	NO	NO	NO
																						ISO1_247_gypsy6	FBgn0005617	YES (-616) (215)	YES (-616) (193)	YES (-614) (220)	YES (-616) (193)	YES (-616) (217)	YES (-616) (193)
																						ISO1_247_gypsy6	FBgn0032698	YES (559) (215)	YES (568) (193)	YES (557) (220)	YES (566) (193)	YES (559) (217)	YES (565) (193)
																						ISO1_502_NewFam06	FBgn0033476	YES (0) (1756)	YES (0) (1681)	YES (0) (1666)	YES (0) (1619)	YES (0) (1787)	YES (0) (1761)
																						ISO1_506_INE-1	FBgn0033518	NO	YES (925) (298)	NO	YES (925) (298)	YES (408) (290)	NO
																						ISO1_506_INE-1	FBgn0033520	YES (-900) (298)	YES (-373) (298)	YES (899) (297)	YES (-405) (298)	YES (404) (290)	YES (-900) (291)
																						ISO1_533_NewFam06	FBgn0050026	NO	NO	NO	NO	YES (0) (270)	NO
																						ISO1_533_NewFam06	FBgn0054054	NO	NO	NO	NO	YES (554) (270)	NO
																						ISO1_645_Kepler	FBgn0034569	NO	YES (-172) (124)	NO	YES (-172) (128)	NO	NO
																						ISO1_64_NewFam06	FBgn0040950	YES (0) (1273)	YES (0) (1309)	YES (0) (1394)	YES (0) (1164)	YES (0) (1309)	YES (0) (1258)
																						ISO1_660_LARD	FBgn0034755	YES (305) (362)	YES (306) (361)	YES (310) (353)	YES (309) (356)	YES (302) (354)	YES (307) (361)
																						ISO1_660_LARD	FBgn0085474	YES (-98) (362)	YES (-137) (361)	YES (-137) (353)	YES (-98) (356)	YES (-137) (354)	YES (-131) (361)
																						ISO1_673_gypsy11	FBgn0004581	YES (0) (137)	YES (0) (137)	NO	YES (0) (137)	YES (0) (137)	NO
																						ISO1_673_gypsy11	FBgn0034918	YES (0) (137)	YES (0) (137)	NO	YES (0) (137)	YES (0) (137)	NO
																						ISO1_70_LARD	FBgn0051637	YES (0) (613)	YES (0) (1590)	YES (0) (704)	YES (0) (706)	YES (0) (638)	YES (0) (620)
																						ISO1_72_Mariner_CA	FBgn0004838	YES (458) (527)	YES (453) (530)	YES (452) (530)	YES (454) (530)	YES (453) (530)	YES (452) (527)
																						ISO1_735_NewFam16	FBgn0035551	YES (0) (1177)	YES (0) (1177)	YES (0) (1587)	YES (0) (1625)	YES (0) (1588)	YES (0) (1588)
																						ISO1_739_NewFam16	FBgn0035582	YES (0) (1143)	YES (0) (1143)	YES (0) (1155)	YES (0) (1143)	YES (0) (1141)	YES (0) (1143)
																						ISO1_739_NewFam16	FBgn0035583	YES (720) (1143)	YES (724) (1143)	YES (721) (1155)	YES (720) (1143)	YES (720) (1141)	YES (722) (1143)
																						ISO1_810_Idefix	FBgn0016081	YES (0) (173)	YES (0) (152)	NO	NO	YES (0) (173)	YES (0) (173)
																						ISO1_820_INE-1	FBgn0036108	NO	YES (-475) (173)	NO	NO	NO	NO
																						ISO1_820_INE-1	FBgn0036109	NO	YES (-475) (173)	NO	YES (-453) (168)	YES (-463) (168)	YES (-477) (168)
																						ISO1_834_Idefix	FBgn0000404	NO	YES (0) (188)	YES (0) (188)	YES (0) (194)	NO	YES (0) (171)
																						ISO1_90_NewFam06	FBgn0051901	YES (0) (1007)	YES (0) (829)	YES (0) (254)	YES (0) (733)	YES (0) (829)	YES (0) (652)
																						ISO1_970_INE-1	FBgn0267337	YES (0) (310)	YES (0) (310)	YES (0) (361)	YES (0) (310)	YES (0) (310)	YES (0) (169)
																						ISO1_996_INE-1	FBgn0085413	YES (0) (147)	YES (0) (146)	YES (0) (144)	YES (0) (144)	YES (0) (132)	YES (0) (146)
																						X_10395743_10395743_Dsim	FBgn0000711	NO	NO	YES (0) (5208)	NO	NO	NO
																						X_10397385_10397385_LARD	FBgn0000711	NO	NO	YES (0) (1279)	NO	NO	NO
																						X_10407625_10407625_F	FBgn0000711	NO	NO	NO	NO	YES (-152) (3284)	NO
																						X_10536684_10536684_Dsim	FBgn0085443	NO	NO	NO	NO	NO	YES (0) (349)
																						X_10548538_10548538_Burdock	FBgn0085443	YES (0) (2381)	NO	NO	NO	NO	NO
																						X_10885595_10885595_297	FBgn0017561	NO	NO	NO	YES (0) (6417)	NO	NO
																						X_11092409_11092409_P	FBgn0030263	NO	NO	YES (-413) (1153)	NO	NO	NO
																						X_11342107_11342107_Dsim	FBgn0085377	NO	YES (0) (349)	NO	NO	NO	NO
																						X_11342625_11342625_I	FBgn0085377	NO	YES (0) (5376)	NO	NO	NO	NO
																						X_11833740_11833742_roo	FBgn0266019	YES (0) (3600)	NO	NO	YES (0) (3602)	NO	NO
																						X_12715955_12715957_pogo	FBgn0265523	NO	NO	NO	YES (0) (186)	NO	NO
																						X_12723263_12723263_Dya	FBgn0265523	NO	NO	NO	NO	NO	YES (0) (5299)
																						X_13113847_13113847_jockey	FBgn0263005	NO	YES (-998) (343)	NO	NO	NO	NO
																						X_13141877_13141879_Nomad	FBgn0052645	NO	NO	NO	YES (0) (7597)	NO	NO
																						X_13270818_13270818_Burdock	FBgn0041210	NO	NO	NO	NO	NO	YES (0) (2580)
																						X_13289186_13289189_FB4	FBgn0030466	YES (0) (417)	NO	NO	NO	NO	NO
																						X_13289186_13289189_FB4.t1	FBgn0030466	YES (0) (2664)	NO	NO	NO	NO	NO
																						X_13293910_13293910_pogo	FBgn0030466	NO	NO	NO	NO	NO	YES (-36) (186)
																						X_13375983_13375983_rover	FBgn0030478	NO	YES (0) (375)	NO	NO	NO	NO
																						X_13380850_13380852_roo	FBgn0030479	NO	YES (0) (2332)	NO	YES (0) (2334)	NO	NO
																						X_13727488_13727488_HMS	FBgn0002878	NO	NO	YES (-450) (7060)	NO	NO	NO
																						X_14584530_14584530_Idefix	FBgn0030573	NO	NO	NO	NO	YES (-245) (7384)	NO
																						X_14950792_14950835_P	FBgn0027601	NO	YES (-201) (1239)	NO	NO	NO	NO
																						X_14951386_14951386_P	FBgn0027601	NO	NO	YES (792) (1152)	NO	NO	NO
																						X_15012530_15012533_mdg3	FBgn0030600	YES (0) (5519)	YES (0) (5515)	YES (0) (5514)	YES (0) (266)	NO	YES (0) (5515)
																						X_15023877_15023877_P	FBgn0030600	NO	NO	YES (0) (1155)	NO	NO	NO
																						X_15025977_15026063_FB4	FBgn0030600	YES (0) (2412)	NO	NO	NO	NO	YES (0) (1615)
																						X_15025978_15026058_NOF	FBgn0030600	YES (0) (380)	NO	NO	NO	NO	NO
																						X_15042134_15042134_Doc	FBgn0030600	NO	NO	YES (0) (4729)	NO	NO	NO
																						X_15045267_15045267_Dya	FBgn0030600	YES (0) (216)	NO	NO	NO	NO	NO
																						X_15482153_15482155_BS3	FBgn0030648	NO	NO	NO	NO	YES (322) (428)	NO
																						X_1551504_1551504_412	FBgn0025390	NO	NO	YES (886) (7440)	NO	NO	NO
																						X_15947438_15947438_Micropia	FBgn0259110	NO	YES (561) (5344)	NO	NO	NO	NO
																						X_16702359_16702359_roo	FBgn0030774	NO	NO	NO	NO	NO	YES (-464) (9104)
																						X_16702359_16702359_roo	FBgn0030775	NO	NO	NO	NO	NO	YES (599) (9104)
																						X_17154201_17154201_Dsim	FBgn0286809	YES (780) (5227)	NO	NO	NO	NO	NO
																						X_17284848_17284917_jockey	FBgn0030837	NO	NO	YES (-397) (343)	NO	NO	NO
																						X_17422940_17422940_transib1	FBgn0030839	NO	YES (548) (2680)	NO	NO	NO	NO
																						X_17626625_17626625_pogo	FBgn0030850	NO	NO	NO	NO	YES (0) (186)	NO
																						X_17966201_17966201_Nomad	FBgn0003380	NO	NO	NO	NO	YES (0) (2670)	NO
																						X_17973858_17973858_H	FBgn0003380	NO	NO	YES (0) (1504)	NO	NO	NO
																						X_18001215_18001215_I	FBgn0003380	NO	NO	NO	NO	NO	YES (0) (3960)
																						X_18009318_18009318_H	FBgn0003380	NO	NO	NO	NO	YES (0) (1428)	NO
																						X_1858254_1858254_roo	FBgn0026090	NO	NO	NO	YES (67) (9099)	NO	NO
																						X_18642589_18642591_Bari1	FBgn0027335	NO	NO	NO	NO	YES (0) (1735)	NO
																						X_18905605_18905605_Nomad	FBgn0030976	NO	NO	NO	NO	NO	YES (0) (7613)
																						X_19261804_19261804_P	FBgn0031006	NO	NO	YES (-757) (1433)	NO	NO	NO
																						X_19335325_19335325_FB4	FBgn0086778	NO	NO	NO	YES (0) (2727)	NO	NO
																						X_19343364_19343364_Doc	FBgn0086778	NO	YES (0) (4720)	NO	NO	NO	NO
																						X_19592685_19592685_roo	FBgn0031033	NO	NO	YES (-740) (1495)	NO	NO	NO
																						X_19592685_19592685_roo	FBgn0031034	NO	NO	YES (1) (1495)	NO	NO	NO
																						X_19608302_19608302_P	FBgn0031037	NO	NO	NO	NO	NO	YES (0) (1153)
																						X_1964365_1964365_P	FBgn0264562	NO	NO	NO	NO	YES (0) (1074)	NO
																						X_1971846_1971846_roo	FBgn0264562	NO	NO	YES (0) (6427)	NO	NO	NO
																						X_20427245_20427245_3S18	FBgn0031115	NO	NO	NO	NO	NO	YES (428) (360)
																						X_20791906_20791908_F	FBgn0085387	NO	NO	NO	YES (0) (3600)	NO	NO
																						X_20791934_20791934_jockey	FBgn0085387	NO	NO	NO	NO	YES (0) (348)	NO
																						X_20964090_20964108_INE	FBgn0011834	YES (-606) (155)	NO	NO	NO	NO	YES (-606) (178)
																						X_20964090_20964108_INE	FBgn0031141	YES (525) (155)	NO	NO	NO	NO	YES (533) (178)
																						X_2099342_2099342_HMS	FBgn0000382	YES (0) (7084)	NO	NO	NO	NO	NO
																						X_21061913_21061913_Blastopia	FBgn0052512	NO	NO	NO	YES (793) (267)	NO	NO
																						X_21064259_21064259_pogo	FBgn0052512	YES (0) (186)	NO	NO	NO	NO	NO
																						X_21322782_21322803_Doc6	FBgn0029067	NO	YES (0) (220)	YES (0) (220)	YES (0) (220)	NO	YES (0) (220)
																						X_2150142_2150144_Micropia.t1	FBgn0004655	NO	NO	NO	YES (732) (5413)	NO	NO
																						X_2708673_2708673_Idefix	FBgn0024997	NO	NO	NO	NO	YES (790) (7415)	NO
																						X_3377016_3377016_17	FBgn0262656	YES (0) (6398)	NO	NO	NO	NO	NO
																						X_3841639_3841639_jockey	FBgn0000542	NO	NO	YES (0) (1856)	NO	NO	NO
																						X_3903292_3903292_mdg1	FBgn0260658	NO	NO	NO	NO	NO	YES (0) (7348)
																						X_4077122_4077122_297	FBgn0263772	YES (793) (121)	NO	NO	NO	NO	NO
																						X_4438225_4438225_412	FBgn0000179	NO	NO	NO	YES (0) (483)	NO	NO
																						X_4458763_4458763_roo	FBgn0000179	YES (0) (427)	NO	NO	NO	NO	NO
																						X_4462119_4462119_P	FBgn0000179	NO	NO	NO	NO	YES (0) (2634)	NO
																						X_4463475_4463475_jockey	FBgn0000179	NO	NO	NO	NO	NO	YES (0) (253)
																						X_4943327_4943327_Dsim	FBgn0004368	NO	NO	YES (0) (5214)	NO	NO	NO
																						X_4944463_4944463_I	FBgn0004368	NO	NO	NO	NO	YES (0) (5372)	NO
																						X_5323128_5323128_Kepler	FBgn0014024	YES (-722) (674)	NO	NO	NO	NO	NO
																						X_5782544_5782544_297	FBgn0029807	NO	YES (-965) (5556)	NO	NO	NO	NO
																						X_6037468_6037468_P	FBgn0003302	NO	NO	NO	YES (-383) (1149)	NO	NO
																						X_6283354_6283371_Stalker2	FBgn0029856	YES (-140) (193)	NO	NO	NO	NO	YES (-162) (157)
																						X_6283354_6283371_Stalker2	FBgn0086558	NO	NO	NO	NO	NO	YES (-618) (157)
																						X_6283667_6283723_P	FBgn0029856	YES (-665) (1038)	NO	NO	NO	NO	NO
																						X_6284158_6284158_P	FBgn0026015	YES (872) (950)	NO	NO	NO	NO	NO
																						X_6288066_6288066_P	FBgn0026015	NO	NO	NO	NO	NO	YES (-340) (1154)
																						X_6847776_6847776_pogo	FBgn0029912	NO	NO	YES (-106) (186)	NO	NO	NO
																						X_6847776_6847776_pogo	FBgn0029913	NO	NO	YES (334) (186)	NO	NO	NO
																						X_7015205_7015207_INE	FBgn0029929	NO	YES (-464) (134)	NO	YES (-465) (134)	NO	YES (-466) (134)
																						X_7205618_7205621_FB4	FBgn0029939	NO	NO	NO	NO	YES (0) (350)	NO
																						X_7205618_7205621_FB4.t1	FBgn0029939	NO	NO	NO	NO	YES (0) (2691)	NO
																						X_7315842_7315842_I	FBgn0029943	NO	NO	NO	YES (0) (5373)	NO	NO
																						X_7320100_7320100_F	FBgn0029943	NO	NO	NO	YES (0) (4686)	NO	NO
																						X_7421895_7421895_roo	FBgn0029950	NO	YES (-377) (7447)	NO	NO	NO	NO
																						X_7887128_7887141_297	FBgn0029969	NO	YES (309) (2861)	YES (309) (2863)	NO	NO	NO
																						X_8436831_8436831_P	FBgn0030037	NO	NO	NO	YES (-491) (805)	NO	NO
																						X_8588390_8588390_pogo	FBgn0030053	NO	YES (763) (186)	NO	NO	NO	NO
																						X_9006673_9006673_LARD	FBgn0261549	YES (0) (1111)	NO	NO	NO	NO	NO
																						X_9006674_9006674_F	FBgn0261549	YES (0) (3472)	NO	NO	NO	NO	NO
																						X_9250411_9250411_P	FBgn0030114	NO	YES (365) (1195)	NO	NO	NO	NO
																						X_9811311_9811318_Rt1b	FBgn0052698	NO	NO	NO	NO	NO	YES (798) (240)
																						X_9835919_9835919_Doc	FBgn0052698	NO	NO	NO	YES (0) (4728)	NO	NO
																						X_9847384_9847384_blood	FBgn0052698	NO	NO	YES (0) (7418)	NO	NO	NO
																						X_9878204_9878204_transib1	FBgn0030157	NO	NO	NO	NO	NO	YES (106) (2676)
