# Supplementary material for: Gene expression differences consistent with water loss reduction underlie desiccation tolerance of natural Drosophila populations
Source: BMC Biol. 2023 Feb 16;21:35. doi: 10.1186/s12915-023-01530-4 (PMC9933328; doi:10.1186/s12915-023-01530-4)
Supplement: Supplementary file 10 — Additional file 10: Table S9. Analyis of the genes that gain or lose tRFs targeting in response to desiccation stress in tolerant and sensitive strains. [file 12915_2023_1530_MOESM10_ESM.xlsx]

## Sheet: S9
Additional file 10. Table S9. Analyis of the genes that gain or lose tRFs targeting in response to desiccation stress in tolerant and sensitive strains. A) Genes that gain or lose targeting by tRFs in response to desiccation stress in tolerant and in sensitive strains. B) Overlap between genes that gain or lose tRFs targeting and DEGs in tolerant and sensitive strains. C) Biological process GO en…
A)
Appear in tolerant (106)	Disappear in tolerant strains (332)		Appear in sensitive strains (106)	Disappear in sensitive strains (53)
FBgn0052344	FBgn0051146		FBgn0266572	FBgn0031453
FBgn0033983	FBgn0265296		FBgn0034308	FBgn0000247
FBgn0040256	FBgn0030367		FBgn0264707	FBgn0029857
FBgn0034990	FBgn0028537		FBgn0030877	FBgn0039831
FBgn0024189	FBgn0031885		FBgn0051146	FBgn0027560
FBgn0035024	FBgn0036461		FBgn0265296	FBgn0003464
FBgn0036152	FBgn0259741		FBgn0030367	FBgn0032956
FBgn0024997	FBgn0053543		FBgn0028537	FBgn0035237
FBgn0032449	FBgn0003978		FBgn0031885	FBgn0264574
FBgn0050046	FBgn0039286		FBgn0025639	FBgn0025725
FBgn0023130	FBgn0010660		FBgn0033649	FBgn0000556
FBgn0003861	FBgn0037478		FBgn0010660	FBgn0005631
FBgn0266757	FBgn0039225		FBgn0036031	FBgn0035412
FBgn0039668	FBgn0033649		FBgn0037478	FBgn0039728
FBgn0033807	FBgn0024994		FBgn0002781	FBgn0030456
FBgn0026181	FBgn0036031		FBgn0036461	FBgn0028789
FBgn0085478	FBgn0029629		FBgn0024184	FBgn0035106
FBgn0011591	FBgn0030263		FBgn0029629	FBgn0003638
FBgn0261787	FBgn0050360		FBgn0030263	FBgn0086711
FBgn0027607	FBgn0261588		FBgn0050360	FBgn0031628
FBgn0053640	FBgn0260954		FBgn0053543	FBgn0034180
FBgn0266377	FBgn0034009		FBgn0261588	FBgn0030878
FBgn0261850	FBgn0266572		FBgn0004854	FBgn0015399
FBgn0260859	FBgn0034308		FBgn0260954	FBgn0036995
FBgn0032797	FBgn0264707		FBgn0020493	FBgn0013765
FBgn0031260	FBgn0025639		FBgn0039286	FBgn0052183
FBgn0052506	FBgn0033224		FBgn0039225	FBgn0027521
FBgn0264273	FBgn0004854		FBgn0039780	FBgn0033723
FBgn0263353	FBgn0262483		FBgn0034009	FBgn0015541
FBgn0037949	FBgn0039780		FBgn0031860	FBgn0026575
FBgn0036995	FBgn0031860		FBgn0051163	FBgn0026787
FBgn0015399	FBgn0039831		FBgn0041604	FBgn0017418
FBgn0030878	FBgn0003464		FBgn0050031	FBgn0030701
FBgn0085414	FBgn0032956		FBgn0023513	FBgn0038261
FBgn0013765	FBgn0002781		FBgn0015399	FBgn0261113
FBgn0039118	FBgn0003165		FBgn0030878	FBgn0035918
FBgn0031453	FBgn0264895		FBgn0036995	FBgn0051029
FBgn0000247	FBgn0035412		FBgn0013765	FBgn0025743
FBgn0030874	FBgn0030241		FBgn0259168	FBgn0038617
FBgn0052183	FBgn0261989		FBgn0031453	FBgn0015574
FBgn0250910	FBgn0010382		FBgn0038980	FBgn0050089
FBgn0027521	FBgn0053181		FBgn0052183	FBgn0053234
FBgn0033723	FBgn0032446		FBgn0027521	FBgn0034433
FBgn0029857	FBgn0003638		FBgn0033723	FBgn0036219
FBgn0039831	FBgn0031057		FBgn0029857	FBgn0263258
FBgn0027560	FBgn0031628		FBgn0039831	FBgn0262734
FBgn0003464	FBgn0030878		FBgn0027560	FBgn0032330
FBgn0032956	FBgn0015399		FBgn0003863	FBgn0050031
FBgn0026575	FBgn0027594		FBgn0032956	FBgn0003863
FBgn0015541	FBgn0033364		FBgn0015541	FBgn0050025
FBgn0261723	FBgn0033723		FBgn0026575	FBgn0010424
FBgn0024491	FBgn0015541		FBgn0260400	FBgn0010358
FBgn0031116	FBgn0026575		FBgn0035237	FBgn0010359
FBgn0035237	FBgn0045038		FBgn0026787
FBgn0040959	FBgn0030701		FBgn0028341
FBgn0033266	FBgn0261113		FBgn0266696
FBgn0026787	FBgn0086906		FBgn0033224
FBgn0031868	FBgn0038617		FBgn0000382
FBgn0029088	FBgn0033155		FBgn0025725
FBgn0038871	FBgn0053234		FBgn0030701
FBgn0031886	FBgn0038504		FBgn0038261
FBgn0025725	FBgn0037276		FBgn0086906
FBgn0003165	FBgn0263258		FBgn0261113
FBgn0030701	FBgn0020493		FBgn0035918
FBgn0038261	FBgn0031031		FBgn0051029
FBgn0261109	FBgn0002183		FBgn0025743
FBgn0261113	FBgn0010213		FBgn0038617
FBgn0035918	FBgn0030877		FBgn0050025
FBgn0051029	FBgn0053196		FBgn0015574
FBgn0025743	FBgn0000247		FBgn0033155
FBgn0040299	FBgn0259226		FBgn0005631
FBgn0038617	FBgn0261570		FBgn0000043
FBgn0013323	FBgn0024184		FBgn0035412
FBgn0015574	FBgn0005631		FBgn0001075
FBgn0030954	FBgn0000043		FBgn0039728
FBgn0005631	FBgn0039728		FBgn0267336
FBgn0035412	FBgn0030456		FBgn0030456
FBgn0265670	FBgn0028863		FBgn0053234
FBgn0026239	FBgn0001138		FBgn0028789
FBgn0040153	FBgn0028789		FBgn0034433
FBgn0039728	FBgn0262126		FBgn0035676
FBgn0030456	FBgn0086711		FBgn0036936
FBgn0053234	FBgn0051163		FBgn0010424
FBgn0038504	FBgn0003499		FBgn0031264
FBgn0001138	FBgn0023513		FBgn0031461
FBgn0028789	FBgn0036995		FBgn0010358
FBgn0034433	FBgn0039911		FBgn0003638
FBgn0004606	FBgn0027512		FBgn0263258
FBgn0033246	FBgn0259168		FBgn0262483
FBgn0266019	FBgn0259189		FBgn0031031
FBgn0026418	FBgn0052183		FBgn0086711
FBgn0030103	FBgn0260400		FBgn0262734
FBgn0026702	FBgn0039804		FBgn0031628
FBgn0003638	FBgn0026787		FBgn0039600
FBgn0037142	FBgn0038261		FBgn0010359
FBgn0263258	FBgn0035918		FBgn0032330
FBgn0051313	FBgn0051029		FBgn0003499
FBgn0032340	FBgn0025743		FBgn0000289
FBgn0037792	FBgn0015574		FBgn0000247
FBgn0039169	FBgn0053208		FBgn0265187
FBgn0086711	FBgn0034433		FBgn0040922
FBgn0039139	FBgn0029157		FBgn0011656
FBgn0262734	FBgn0029964		FBgn0024994
FBgn0034210	FBgn0013733		FBgn0262167
FBgn0031628	FBgn0262734		FBgn0034118
FBgn0032330	FBgn0031461		FBgn0032600
	FBgn0039600
	FBgn0028341
	FBgn0001075
	FBgn0036936
	FBgn0000382
	FBgn0035676
	FBgn0029899
	FBgn0036726
	FBgn0263490
	FBgn0034859
	FBgn0082831
	FBgn0039523
	FBgn0035372
	FBgn0034217
	FBgn0030913
	FBgn0039241
	FBgn0005322
	FBgn0039694
	FBgn0033985
	FBgn0266672
	FBgn0038890
	FBgn0027330
	FBgn0031751
	FBgn0085408
	FBgn0030670
	FBgn0039773
	FBgn0031023
	FBgn0033122
	FBgn0034887
	FBgn0000568
	FBgn0036836
	FBgn0030439
	FBgn0035845
	FBgn0030735
	FBgn0260970
	FBgn0031879
	FBgn0034419
	FBgn0024365
	FBgn0037255
	FBgn0033926
	FBgn0085387
	FBgn0027788
	FBgn0037466
	FBgn0000153
	FBgn0003330
	FBgn0003218
	FBgn0261800
	FBgn0053111
	FBgn0087035
	FBgn0036143
	FBgn0037251
	FBgn0031801
	FBgn0003366
	FBgn0029911
	FBgn0038358
	FBgn0031769
	FBgn0032577
	FBgn0034964
	FBgn0028371
	FBgn0263236
	FBgn0039051
	FBgn0043005
	FBgn0259244
	FBgn0263934
	FBgn0264815
	FBgn0031500
	FBgn0034068
	FBgn0051121
	FBgn0051475
	FBgn0034570
	FBgn0037417
	FBgn0050046
	FBgn0050384
	FBgn0262870
	FBgn0029707
	FBgn0033988
	FBgn0035207
	FBgn0030904
	FBgn0035429
	FBgn0264386
	FBgn0031080
	FBgn0033935
	FBgn0039508
	FBgn0024958
	FBgn0267351
	FBgn0037341
	FBgn0259211
	FBgn0027491
	FBgn0028582
	FBgn0002174
	FBgn0267911
	FBgn0262730
	FBgn0086604
	FBgn0267348
	FBgn0260866
	FBgn0032421
	FBgn0038742
	FBgn0021750
	FBgn0031097
	FBgn0046258
	FBgn0035027
	FBgn0023517
	FBgn0017429
	FBgn0011785
	FBgn0032723
	FBgn0052479
	FBgn0035086
	FBgn0033528
	FBgn0040092
	FBgn0010762
	FBgn0029093
	FBgn0031002
	FBgn0000299
	FBgn0037705
	FBgn0034840
	FBgn0032120
	FBgn0034420
	FBgn0031490
	FBgn0034258
	FBgn0260933
	FBgn0004197
	FBgn0038126
	FBgn0031757
	FBgn0000459
	FBgn0038275
	FBgn0037090
	FBgn0027348
	FBgn0004864
	FBgn0024277
	FBgn0262018
	FBgn0036374
	FBgn0250850
	FBgn0037445
	FBgn0026326
	FBgn0036596
	FBgn0265194
	FBgn0052666
	FBgn0052702
	FBgn0032304
	FBgn0034728
	FBgn0017566
	FBgn0045442
	FBgn0000289
	FBgn0039283
	FBgn0034568
	FBgn0035070
	FBgn0003513
	FBgn0283468
	FBgn0041781
	FBgn0265187
	FBgn0028693
	FBgn0052677
	FBgn0036934
	FBgn0037135
	FBgn0033750
	FBgn0034580
	FBgn0030687
	FBgn0085431
	FBgn0001179
	FBgn0031384
	FBgn0010355
	FBgn0039357
	FBgn0039730
	FBgn0016920
	FBgn0037525
	FBgn0023441
	FBgn0001981
	FBgn0028331
	FBgn0034002
	FBgn0014465
	FBgn0015621
	FBgn0030257
	FBgn0030719
	FBgn0011676
	FBgn0085427
	FBgn0031107
	FBgn0261885
	FBgn0250910
	FBgn0027560
	FBgn0035237
	FBgn0040299
	FBgn0030954
	FBgn0034982
	FBgn0040153
	FBgn0266019
	FBgn0036939
	FBgn0259221
	FBgn0261811
	FBgn0085414
	FBgn0013765
	FBgn0039118
	FBgn0030874
	FBgn0024491
	FBgn0038080
	FBgn0029088
	FBgn0031886
	FBgn0050025
	FBgn0265670
	FBgn0004606
	FBgn0026418
	FBgn0051313
	FBgn0034210
	FBgn0032330
	FBgn0031453
	FBgn0029857
	FBgn0261723
	FBgn0040959
	FBgn0025725
	FBgn0051064
	FBgn0033950
	FBgn0010424
	FBgn0010358
	FBgn0016075
	FBgn0050031
	FBgn0038135
	FBgn0019809
	FBgn0027521
	FBgn0003863
	FBgn0034137
	FBgn0031868
	FBgn0264089
	FBgn0026702
	FBgn0030103
	FBgn0032340
	FBgn0039169
	FBgn0010359
B)
Genes that are down-regulated in tolerant strains and are targeted by tRFs in response to stress
FBgn0052344	rRNA procesing
FBgn0029857	oogenesis, RNA (guanine-N7)-methylation
FBgn0030878	ribosomal large subunit biogenesis
FBgn0038617	NA
FBgn0028789	anterior Malpighian tubule development, regulation of gene expression
Genes that are down-regulated in tolerant strains and lose targeting by tRFs in response to stres
FBgn0033122	regulation of transcription by RNA polymerase II
FBgn0034982	N-terminal peptidyl-methionine acetylation
FBgn0039286	regulation of transcription, DNA-templated, central nervous system development
FBgn0021750	mitochondrial seryl-tRNA aminoacylation
FBgn0029857	RNA (guanine-N7)-methylation, oogenesis
FBgn0011785	regulation of gene expression, positive regulation of receptor signaling pathway via JAK-STAT
FBgn0039283	regulation of transcription, DNA-templated, central nervous system development
FBgn0030878	ribosomal large subunit biogenesis
FBgn0038617	NA
FBgn0259211	chitin-based cuticle development, open tracheal system development, nervous system developmnet
FBgn0052702	renal protein absorption
FBgn0038275	maturation of 5.8S rRNA
FBgn0034009	intracellular protein transport, activation of GTPase activity
FBgn0023513	double-strand break repair via homologous recombination
FBgn0028789	anterior Malpighian tubule development, regulation of gene expression
Genes that are up-regulated in tolerant strains and are targeted by tRFs in response to stres
FBgn0025743	regulation of MAPK cascade, compound eye development
Genes that are up-regulated in tolerant strains and lose targeting by tRFs in response to stres
FBgn0031057	amyloid precursor protein metabolic process
FBgn0261570	negative regulation of Ras protein signal transduction
FBgn0004197	cuticle pattern formation, compound eye development, larval salivary gland morphogenesis
FBgn0004864	defense response to virus, memory, nervous system development
FBgn0264707	actin cytoskeleton reorganization, response to wounding
FBgn0025743	compound eye photoreceptor cell differentiation, golgi organization
C)
GO enrichment for the 371 genes differentially targeted in tolerant strais
Annotation Cluster 1	Enrichment Score: 4.464049058647565
Category	Term	Count	%	PValue	Genes	List Total	Pop Hits	Pop Total	Fold Enrichment	Bonferroni	Benjamini	FDR
GOTERM_BP_ALL	GO:0044707~single-multicellular organism process	132	36.0656	2.71046e-08	FBGN0010382, FBGN0011591, FBGN0085387, FBGN0000459, FBGN0266757, FBGN0261588, FBGN0000299, FBGN0003165, FBGN0029157, FBGN0027491, FBGN0028341, FBGN0028582, FBGN0031885, FBGN0030439, FBGN0036934, FBGN0250850, FBGN0030954, FBGN0263934, FBGN0039139, FBGN0016075, FBGN0003978, FBGN0031097, FBGN0025743, FBGN0005631, FBGN0003330, FBGN0263490, FBGN0034009, FBGN0024491, FBGN0013765, FBGN0261800, FBGN00396…	303	3091	10756	1.51594	8.10125e-05	4.05079e-05	3.94644e-05
GOTERM_BP_ALL	GO:0048731~system development	88	24.0437	1.15816e-06	FBGN0010382, FBGN0011591, FBGN0000459, FBGN0053196, FBGN0039286, FBGN0261588, FBGN0039283, FBGN0004854, FBGN0266672, FBGN0000299, FBGN0052666, FBGN0028789, FBGN0003366, FBGN0001981, FBGN0024184, FBGN0003165, FBGN0029157, FBGN0024189, FBGN0027491, FBGN0011676, FBGN0028582, FBGN0033985, FBGN0031885, FBGN0013733, FBGN0033988, FBGN0263934, FBGN0262126, FBGN0016075, FBGN0003978, FBGN0031097, FBGN00257…	303	1911	10756	1.63467	0.00345575	0.0005712	0.000556485
GOTERM_BP_ALL	GO:0007399~nervous system development	62	16.9399	1.71991e-06	FBGN0010382, FBGN0000459, FBGN0039286, FBGN0261588, FBGN0039283, FBGN0004854, FBGN0266672, FBGN0003366, FBGN0001981, FBGN0024184, FBGN0003165, FBGN0029157, FBGN0027491, FBGN0011676, FBGN0033985, FBGN0013733, FBGN0263934, FBGN0025743, FBGN0003499, FBGN0004864, FBGN0005631, FBGN0003330, FBGN0020493, FBGN0001075, FBGN0000382, FBGN0028371, FBGN0011785, FBGN0034964, FBGN0013765, FBGN0261723, FBGN00396…	303	1187	10756	1.85417	0.00512761	0.0005712	0.000556485
GOTERM_BP_ALL	GO:0048856~anatomical structure development	125	34.153	3.92478e-06	FBGN0014465, FBGN0010382, FBGN0011591, FBGN0015399, FBGN0000459, FBGN0266757, FBGN0261588, FBGN0000299, FBGN0003165, FBGN0029157, FBGN0027491, FBGN0028341, FBGN0028582, FBGN0031885, FBGN0030439, FBGN0250850, FBGN0263934, FBGN0039139, FBGN0016075, FBGN0003978, FBGN0031097, FBGN0025743, FBGN0263258, FBGN0005631, FBGN0003330, FBGN0263490, FBGN0034009, FBGN0024491, FBGN0013765, FBGN0261800, FBGN00396…	303	3123	10756	1.42084	0.0116627	0.000739119	0.000720078
GOTERM_BP_ALL	GO:0009888~tissue development	58	15.847	4.6635e-06	FBGN0014465, FBGN0010382, FBGN0011591, FBGN0000459, FBGN0053196, FBGN0266757, FBGN0039286, FBGN0039283, FBGN0004854, FBGN0266672, FBGN0000299, FBGN0052666, FBGN0028789, FBGN0001981, FBGN0011676, FBGN0028341, FBGN0031885, FBGN0030439, FBGN0013733, FBGN0033988, FBGN0039139, FBGN0016075, FBGN0263258, FBGN0003499, FBGN0004864, FBGN0005631, FBGN0003330, FBGN0020493, FBGN0001075, FBGN0000382, FBGN00283…	303	1114	10756	1.84821	0.0138425	0.000739119	0.000720078
GOTERM_BP_ALL	GO:0032502~developmental process	128	34.9727	4.69343e-06	FBGN0014465, FBGN0010382, FBGN0011591, FBGN0015399, FBGN0000459, FBGN0266757, FBGN0261588, FBGN0000299, FBGN0003165, FBGN0029157, FBGN0027491, FBGN0028341, FBGN0028582, FBGN0031885, FBGN0030439, FBGN0036934, FBGN0250850, FBGN0263934, FBGN0039139, FBGN0016075, FBGN0003978, FBGN0031097, FBGN0025743, FBGN0263258, FBGN0005631, FBGN0003330, FBGN0263490, FBGN0034009, FBGN0024491, FBGN0013765, FBGN02618…	303	3231	10756	1.40631	0.0139308	0.000739119	0.000720078
GOTERM_BP_ALL	GO:0007275~multicellular organism development	112	30.6011	8.63112e-06	FBGN0010382, FBGN0011591, FBGN0000459, FBGN0266757, FBGN0261588, FBGN0000299, FBGN0003165, FBGN0029157, FBGN0027491, FBGN0028582, FBGN0031885, FBGN0030439, FBGN0250850, FBGN0263934, FBGN0039139, FBGN0016075, FBGN0003978, FBGN0031097, FBGN0025743, FBGN0005631, FBGN0003330, FBGN0263490, FBGN0034009, FBGN0024491, FBGN0013765, FBGN0261800, FBGN0039668, FBGN0085408, FBGN0261885, FBGN0267348, FBGN00275…	303	2750	10756	1.44575	0.0254686	0.00121546	0.00118415
GOTERM_BP_ALL	GO:0009653~anatomical structure morphogenesis	75	20.4918	8.67872e-06	FBGN0014465, FBGN0010382, FBGN0011591, FBGN0000459, FBGN0053196, FBGN0266757, FBGN0039286, FBGN0261588, FBGN0039283, FBGN0004854, FBGN0000299, FBGN0052666, FBGN0003366, FBGN0001981, FBGN0003165, FBGN0029157, FBGN0024189, FBGN0027491, FBGN0031885, FBGN0030439, FBGN0013733, FBGN0033988, FBGN0039139, FBGN0262126, FBGN0016075, FBGN0003978, FBGN0025743, FBGN0263258, FBGN0003499, FBGN0004864, FBGN00056…	303	1619	10756	1.64446	0.0256072	0.00121546	0.00118415
GOTERM_BP_ALL	GO:0044767~single-organism developmental process	124	33.8798	1.63364e-05	FBGN0014465, FBGN0010382, FBGN0011591, FBGN0015399, FBGN0000459, FBGN0266757, FBGN0261588, FBGN0000299, FBGN0003165, FBGN0029157, FBGN0027491, FBGN0028341, FBGN0028582, FBGN0031885, FBGN0030439, FBGN0036934, FBGN0250850, FBGN0263934, FBGN0039139, FBGN0016075, FBGN0003978, FBGN0031097, FBGN0025743, FBGN0263258, FBGN0005631, FBGN0003330, FBGN0263490, FBGN0034009, FBGN0024491, FBGN0013765, FBGN02618…	303	3175	10756	1.38639	0.0476569	0.00203456	0.00198215
GOTERM_BP_ALL	GO:0032501~multicellular organismal process	149	40.7104	3.78929e-05	FBGN0014465, FBGN0010382, FBGN0011591, FBGN0015399, FBGN0260933, FBGN0016920, FBGN0085387, FBGN0000459, FBGN0266757, FBGN0261588, FBGN0000299, FBGN0003165, FBGN0029157, FBGN0027491, FBGN0028341, FBGN0028582, FBGN0031885, FBGN0030439, FBGN0036934, FBGN0250850, FBGN0030954, FBGN0263934, FBGN0039139, FBGN0016075, FBGN0003978, FBGN0031097, FBGN0025743, FBGN0003218, FBGN0005631, FBGN0003330, FBGN02634…	303	4067	10756	1.30053	0.107085	0.00404507	0.00394086
GOTERM_BP_ALL	GO:0048869~cellular developmental process	81	22.1311	7.40609e-05	FBGN0014465, FBGN0010382, FBGN0015399, FBGN0011591, FBGN0266757, FBGN0261588, FBGN0004854, FBGN0266672, FBGN0000299, FBGN0028789, FBGN0003366, FBGN0001981, FBGN0024184, FBGN0003165, FBGN0029157, FBGN0024189, FBGN0027491, FBGN0028341, FBGN0028582, FBGN0033985, FBGN0030439, FBGN0013733, FBGN0033988, FBGN0263934, FBGN0039139, FBGN0262126, FBGN0003978, FBGN0025743, FBGN0004864, FBGN0005631, FBGN00033…	303	1904	10756	1.51017	0.198585	0.00691775	0.00673954
GOTERM_BP_ALL	GO:0048513~animal organ development	61	16.6667	8.01896e-05	FBGN0010382, FBGN0011591, FBGN0000459, FBGN0053196, FBGN0039286, FBGN0039283, FBGN0004854, FBGN0000299, FBGN0052666, FBGN0028789, FBGN0003366, FBGN0001981, FBGN0029157, FBGN0024189, FBGN0011676, FBGN0028582, FBGN0031885, FBGN0013733, FBGN0033988, FBGN0262126, FBGN0016075, FBGN0003978, FBGN0025743, FBGN0003499, FBGN0004864, FBGN0005631, FBGN0003330, FBGN0020493, FBGN0001075, FBGN0000382, FBGN00102…	303	1314	10756	1.64794	0.213133	0.00721765	0.00703171
GOTERM_BP_ALL	GO:0030182~neuron differentiation	42	11.4754	0.000150518	FBGN0010382, FBGN0261723, FBGN0041781, FBGN0031461, FBGN0262018, FBGN0261885, FBGN0261588, FBGN0004854, FBGN0003366, FBGN0003165, FBGN0027594, FBGN0029157, FBGN0264273, FBGN0027491, FBGN0259168, FBGN0032797, FBGN0013733, FBGN0026181, FBGN0263934, FBGN0085414, FBGN0004606, FBGN0025743, FBGN0001138, FBGN0003513, FBGN0283468, FBGN0004864, FBGN0033935, FBGN0264089, FBGN0005631, FBGN0027788, FBGN00204…	303	809	10756	1.84293	0.362329	0.0124947	0.0121729
GOTERM_BP_ALL	GO:0022008~neurogenesis	47	12.8415	0.000162663	FBGN0010382, FBGN0261723, FBGN0041781, FBGN0031461, FBGN0262018, FBGN0261885, FBGN0261588, FBGN0004854, FBGN0033649, FBGN0001981, FBGN0003366, FBGN0003165, FBGN0027594, FBGN0029157, FBGN0264273, FBGN0004197, FBGN0027491, FBGN0259168, FBGN0032797, FBGN0033985, FBGN0013733, FBGN0026181, FBGN0263934, FBGN0085414, FBGN0004606, FBGN0025743, FBGN0001138, FBGN0003513, FBGN0283468, FBGN0004864, FBGN00339…	303	948	10756	1.75994	0.385065	0.0127947	0.0124651
GOTERM_BP_ALL	GO:0048699~generation of neurons	45	12.2951	0.000227978	FBGN0010382, FBGN0261723, FBGN0041781, FBGN0031461, FBGN0262018, FBGN0261885, FBGN0261588, FBGN0004854, FBGN0033649, FBGN0001981, FBGN0003366, FBGN0003165, FBGN0027594, FBGN0029157, FBGN0264273, FBGN0027491, FBGN0259168, FBGN0032797, FBGN0033985, FBGN0013733, FBGN0026181, FBGN0263934, FBGN0085414, FBGN0004606, FBGN0025743, FBGN0001138, FBGN0003513, FBGN0283468, FBGN0004864, FBGN0033935, FBGN02640…	303	907	10756	1.76122	0.494144	0.0162244	0.0158065
GOTERM_BP_ALL	GO:0030154~cell differentiation	77	21.0383	0.000280528	FBGN0014465, FBGN0010382, FBGN0015399, FBGN0011591, FBGN0266757, FBGN0261588, FBGN0004854, FBGN0266672, FBGN0000299, FBGN0028789, FBGN0003366, FBGN0001981, FBGN0024184, FBGN0003165, FBGN0029157, FBGN0024189, FBGN0027491, FBGN0028341, FBGN0028582, FBGN0033985, FBGN0030439, FBGN0013733, FBGN0033988, FBGN0263934, FBGN0039139, FBGN0003978, FBGN0025743, FBGN0004864, FBGN0005631, FBGN0003330, FBGN00204…	303	1857	10756	1.47193	0.567692	0.0190568	0.0185659
GOTERM_BP_ALL	GO:0060429~epithelium development	48	13.1148	0.000460053	FBGN0014465, FBGN0010382, FBGN0011591, FBGN0261800, FBGN0000459, FBGN0053196, FBGN0031461, FBGN0266757, FBGN0262018, FBGN0039286, FBGN0085408, FBGN0261885, FBGN0039283, FBGN0004854, FBGN0032956, FBGN0266672, FBGN0052666, FBGN0028789, FBGN0000299, FBGN0001981, FBGN0027594, FBGN0005322, FBGN0004197, FBGN0011676, FBGN0028341, FBGN0031885, FBGN0030439, FBGN0013733, FBGN0026181, FBGN0261811, FBGN00391…	303	1022	10756	1.66724	0.747265	0.0286479	0.0279099
GOTERM_BP_ALL	GO:0048468~cell development	66	18.0328	0.000515829	FBGN0014465, FBGN0010382, FBGN0015399, FBGN0011591, FBGN0266757, FBGN0261588, FBGN0266672, FBGN0000299, FBGN0003165, FBGN0029157, FBGN0024189, FBGN0027491, FBGN0028341, FBGN0033985, FBGN0030439, FBGN0013733, FBGN0033988, FBGN0263934, FBGN0039139, FBGN0003978, FBGN0025743, FBGN0004864, FBGN0005631, FBGN0003330, FBGN0020493, FBGN0000382, FBGN0028371, FBGN0011785, FBGN0034964, FBGN0013765, FBGN02618…	303	1557	10756	1.50475	0.786092	0.0314655	0.030655
GOTERM_BP_ALL	GO:0035295~tube development	36	9.83607	0.00212076	FBGN0011591, FBGN0261800, FBGN0000459, FBGN0053196, FBGN0031461, FBGN0039286, FBGN0261885, FBGN0039283, FBGN0267348, FBGN0004854, FBGN0052666, FBGN0028789, FBGN0000299, FBGN0001981, FBGN0027594, FBGN0005322, FBGN0004197, FBGN0011676, FBGN0031885, FBGN0013733, FBGN0026181, FBGN0261811, FBGN0262126, FBGN0016075, FBGN0000289, FBGN0003513, FBGN0004864, FBGN0264089, FBGN0005631, FBGN0020493, FBGN00242…	303	752	10756	1.69939	0.998246	0.0792368	0.0771956
GOTERM_BP_ALL	GO:0009887~animal organ morphogenesis	36	9.83607	0.00520224	FBGN0010382, FBGN0011591, FBGN0261800, FBGN0041781, FBGN0053196, FBGN0031461, FBGN0262018, FBGN0038890, FBGN0261885, FBGN0267348, FBGN0004854, FBGN0052666, FBGN0000299, FBGN0001981, FBGN0003366, FBGN0027594, FBGN0024189, FBGN0004197, FBGN0031885, FBGN0033988, FBGN0026181, FBGN0025743, FBGN0000289, FBGN0001138, FBGN0003513, FBGN0004864, FBGN0031879, FBGN0264089, FBGN0005631, FBGN0020493, FBGN00242…	303	795	10756	1.60747	1	0.141359	0.137717
Annotation Cluster 2	Enrichment Score: 4.252767554468782
Category	Term	Count	%	PValue	Genes	List Total	Pop Hits	Pop Total	Fold Enrichment	Bonferroni	Benjamini	FDR
GOTERM_BP_ALL	GO:0050793~regulation of developmental process	52	14.2077	8.01917e-09	FBGN0010382, FBGN0266757, FBGN0266672, FBGN0001981, FBGN0003165, FBGN0029157, FBGN0011676, FBGN0028582, FBGN0033985, FBGN0036934, FBGN0013733, FBGN0013323, FBGN0262126, FBGN0003978, FBGN0025743, FBGN0004864, FBGN0005631, FBGN0020493, FBGN0001075, FBGN0000382, FBGN0010213, FBGN0011785, FBGN0034964, FBGN0041781, FBGN0031461, FBGN0023517, FBGN0261885, FBGN0033649, FBGN0032956, FBGN0264273, FBGN00041…	303	777	10756	2.37569	2.3969e-05	2.39693e-05	2.33518e-05
GOTERM_BP_ALL	GO:0051239~regulation of multicellular organismal process	49	13.388	2.35865e-07	FBGN0266757, FBGN0266672, FBGN0003165, FBGN0029157, FBGN0011676, FBGN0028582, FBGN0033985, FBGN0036934, FBGN0013733, FBGN0013323, FBGN0262126, FBGN0003978, FBGN0025743, FBGN0004864, FBGN0005631, FBGN0020493, FBGN0263490, FBGN0001075, FBGN0000382, FBGN0010213, FBGN0011785, FBGN0034964, FBGN0039225, FBGN0031461, FBGN0261885, FBGN0033528, FBGN0033649, FBGN0032956, FBGN0264273, FBGN0004197, FBGN00107…	303	788	10756	2.20738	0.000704752	0.00017625	0.00017171
GOTERM_BP_ALL	GO:0007399~nervous system development	62	16.9399	1.71991e-06	FBGN0010382, FBGN0000459, FBGN0039286, FBGN0261588, FBGN0039283, FBGN0004854, FBGN0266672, FBGN0003366, FBGN0001981, FBGN0024184, FBGN0003165, FBGN0029157, FBGN0027491, FBGN0011676, FBGN0033985, FBGN0013733, FBGN0263934, FBGN0025743, FBGN0003499, FBGN0004864, FBGN0005631, FBGN0003330, FBGN0020493, FBGN0001075, FBGN0000382, FBGN0028371, FBGN0011785, FBGN0034964, FBGN0013765, FBGN0261723, FBGN00396…	303	1187	10756	1.85417	0.00512761	0.0005712	0.000556485
GOTERM_BP_ALL	GO:2000026~regulation of multicellular organismal development	38	10.3825	4.68882e-06	FBGN0031461, FBGN0266757, FBGN0261885, FBGN0032956, FBGN0033649, FBGN0266672, FBGN0003165, FBGN0029157, FBGN0264273, FBGN0004197, FBGN0010762, FBGN0259168, FBGN0032797, FBGN0028582, FBGN0033985, FBGN0013733, FBGN0026181, FBGN0013323, FBGN0262126, FBGN0261850, FBGN0000568, FBGN0003978, FBGN0025743, FBGN0003513, FBGN0283468, FBGN0004864, FBGN0033935, FBGN0264089, FBGN0005631, FBGN0027788, FBGN00204…	303	598	10756	2.25575	0.0139172	0.000739119	0.000720078
GOTERM_BP_ALL	GO:0051960~regulation of nervous system development	27	7.37705	1.86844e-05	FBGN0031461, FBGN0261885, FBGN0032956, FBGN0033649, FBGN0266672, FBGN0003165, FBGN0029157, FBGN0264273, FBGN0010762, FBGN0259168, FBGN0032797, FBGN0033985, FBGN0013733, FBGN0026181, FBGN0025743, FBGN0003513, FBGN0283468, FBGN0033935, FBGN0005631, FBGN0027788, FBGN0020493, FBGN0024277, FBGN0000382, FBGN0259211, FBGN0034964, FBGN0011785, FBGN0053208	303	374	10756	2.56272	0.0543173	0.00223391	0.00217636
GOTERM_BP_ALL	GO:0045595~regulation of cell differentiation	28	7.65027	7.32661e-05	FBGN0010382, FBGN0031461, FBGN0261885, FBGN0033649, FBGN0001981, FBGN0029157, FBGN0264273, FBGN0004197, FBGN0259168, FBGN0032797, FBGN0028582, FBGN0033985, FBGN0013733, FBGN0026181, FBGN0004606, FBGN0025743, FBGN0003513, FBGN0283468, FBGN0263353, FBGN0005631, FBGN0027788, FBGN0024277, FBGN0000382, FBGN0259211, FBGN0019809, FBGN0034964, FBGN0011785, FBGN0053208	303	429	10756	2.31691	0.196679	0.00691775	0.00673954
GOTERM_BP_ALL	GO:0048869~cellular developmental process	81	22.1311	7.40609e-05	FBGN0014465, FBGN0010382, FBGN0015399, FBGN0011591, FBGN0266757, FBGN0261588, FBGN0004854, FBGN0266672, FBGN0000299, FBGN0028789, FBGN0003366, FBGN0001981, FBGN0024184, FBGN0003165, FBGN0029157, FBGN0024189, FBGN0027491, FBGN0028341, FBGN0028582, FBGN0033985, FBGN0030439, FBGN0013733, FBGN0033988, FBGN0263934, FBGN0039139, FBGN0262126, FBGN0003978, FBGN0025743, FBGN0004864, FBGN0005631, FBGN00033…	303	1904	10756	1.51017	0.198585	0.00691775	0.00673954
GOTERM_BP_ALL	GO:0050767~regulation of neurogenesis	21	5.7377	9.99882e-05	FBGN0031461, FBGN0025743, FBGN0261885, FBGN0003513, FBGN0283468, FBGN0033649, FBGN0005631, FBGN0027788, FBGN0029157, FBGN0024277, FBGN0264273, FBGN0000382, FBGN0259211, FBGN0034964, FBGN0011785, FBGN0259168, FBGN0032797, FBGN0033985, FBGN0053208, FBGN0013733, FBGN0026181	303	276	10756	2.70096	0.258351	0.00853899	0.00831902
GOTERM_BP_ALL	GO:0030182~neuron differentiation	42	11.4754	0.000150518	FBGN0010382, FBGN0261723, FBGN0041781, FBGN0031461, FBGN0262018, FBGN0261885, FBGN0261588, FBGN0004854, FBGN0003366, FBGN0003165, FBGN0027594, FBGN0029157, FBGN0264273, FBGN0027491, FBGN0259168, FBGN0032797, FBGN0013733, FBGN0026181, FBGN0263934, FBGN0085414, FBGN0004606, FBGN0025743, FBGN0001138, FBGN0003513, FBGN0283468, FBGN0004864, FBGN0033935, FBGN0264089, FBGN0005631, FBGN0027788, FBGN00204…	303	809	10756	1.84293	0.362329	0.0124947	0.0121729
GOTERM_BP_ALL	GO:0022008~neurogenesis	47	12.8415	0.000162663	FBGN0010382, FBGN0261723, FBGN0041781, FBGN0031461, FBGN0262018, FBGN0261885, FBGN0261588, FBGN0004854, FBGN0033649, FBGN0001981, FBGN0003366, FBGN0003165, FBGN0027594, FBGN0029157, FBGN0264273, FBGN0004197, FBGN0027491, FBGN0259168, FBGN0032797, FBGN0033985, FBGN0013733, FBGN0026181, FBGN0263934, FBGN0085414, FBGN0004606, FBGN0025743, FBGN0001138, FBGN0003513, FBGN0283468, FBGN0004864, FBGN00339…	303	948	10756	1.75994	0.385065	0.0127947	0.0124651
GOTERM_BP_ALL	GO:0048699~generation of neurons	45	12.2951	0.000227978	FBGN0010382, FBGN0261723, FBGN0041781, FBGN0031461, FBGN0262018, FBGN0261885, FBGN0261588, FBGN0004854, FBGN0033649, FBGN0001981, FBGN0003366, FBGN0003165, FBGN0027594, FBGN0029157, FBGN0264273, FBGN0027491, FBGN0259168, FBGN0032797, FBGN0033985, FBGN0013733, FBGN0026181, FBGN0263934, FBGN0085414, FBGN0004606, FBGN0025743, FBGN0001138, FBGN0003513, FBGN0283468, FBGN0004864, FBGN0033935, FBGN02640…	303	907	10756	1.76122	0.494144	0.0162244	0.0158065
GOTERM_BP_ALL	GO:0030154~cell differentiation	77	21.0383	0.000280528	FBGN0014465, FBGN0010382, FBGN0015399, FBGN0011591, FBGN0266757, FBGN0261588, FBGN0004854, FBGN0266672, FBGN0000299, FBGN0028789, FBGN0003366, FBGN0001981, FBGN0024184, FBGN0003165, FBGN0029157, FBGN0024189, FBGN0027491, FBGN0028341, FBGN0028582, FBGN0033985, FBGN0030439, FBGN0013733, FBGN0033988, FBGN0263934, FBGN0039139, FBGN0003978, FBGN0025743, FBGN0004864, FBGN0005631, FBGN0003330, FBGN00204…	303	1857	10756	1.47193	0.567692	0.0190568	0.0185659
GOTERM_BP_ALL	GO:0048468~cell development	66	18.0328	0.000515829	FBGN0014465, FBGN0010382, FBGN0015399, FBGN0011591, FBGN0266757, FBGN0261588, FBGN0266672, FBGN0000299, FBGN0003165, FBGN0029157, FBGN0024189, FBGN0027491, FBGN0028341, FBGN0033985, FBGN0030439, FBGN0013733, FBGN0033988, FBGN0263934, FBGN0039139, FBGN0003978, FBGN0025743, FBGN0004864, FBGN0005631, FBGN0003330, FBGN0020493, FBGN0000382, FBGN0028371, FBGN0011785, FBGN0034964, FBGN0013765, FBGN02618…	303	1557	10756	1.50475	0.786092	0.0314655	0.030655
GOTERM_BP_ALL	GO:0060284~regulation of cell development	22	6.01093	0.00115427	FBGN0010382, FBGN0031461, FBGN0025743, FBGN0261885, FBGN0003513, FBGN0283468, FBGN0033649, FBGN0005631, FBGN0027788, FBGN0029157, FBGN0024277, FBGN0264273, FBGN0000382, FBGN0259211, FBGN0034964, FBGN0011785, FBGN0259168, FBGN0032797, FBGN0033985, FBGN0053208, FBGN0013733, FBGN0026181	303	358	10756	2.18146	0.968321	0.0562048	0.0547569
GOTERM_BP_ALL	GO:0045664~regulation of neuron differentiation	15	4.09836	0.00120345	FBGN0025743, FBGN0003513, FBGN0283468, FBGN0005631, FBGN0029157, FBGN0024277, FBGN0264273, FBGN0000382, FBGN0034964, FBGN0011785, FBGN0259168, FBGN0032797, FBGN0053208, FBGN0013733, FBGN0026181	303	195	10756	2.73064	0.972656	0.0562048	0.0547569
GOTERM_BP_ALL	GO:0010975~regulation of neuron projection development	8	2.18579	0.0520534	FBGN0005631, FBGN0029157, FBGN0024277, FBGN0264273, FBGN0032797, FBGN0013733, FBGN0003513, FBGN0026181	303	120	10756	2.36656	1	0.584916	0.569848
Annotation Cluster 3	Enrichment Score: 4.064249132417336
Category	Term	Count	%	PValue	Genes	List Total	Pop Hits	Pop Total	Fold Enrichment	Bonferroni	Benjamini	FDR
GOTERM_BP_ALL	GO:0044763~single-organism cellular process	181	49.4536	4.69831e-06	FBGN0014465, FBGN0010382, FBGN0011591, FBGN0015399, FBGN0260933, FBGN0085387, FBGN0037341, FBGN0010660, FBGN0032330, FBGN0033266, FBGN0052183, FBGN0030670, FBGN0266757, FBGN0026326, FBGN0025639, FBGN0039241, FBGN0261588, FBGN0000299, FBGN0036939, FBGN0003165, FBGN0029157, FBGN0027491, FBGN0028341, FBGN0028582, FBGN0031885, FBGN0035207, FBGN0031886, FBGN0030439, FBGN0036934, FBGN0052506, FBGN00175…	303	5044	10756	1.27383	0.0139451	0.000739119	0.000720078
GOTERM_BP_ALL	GO:0044699~single-organism process	225	61.4754	3.01779e-05	FBGN0014465, FBGN0260933, FBGN0037341, FBGN0010660, FBGN0034990, FBGN0032330, FBGN0052183, FBGN0026326, FBGN0261588, FBGN0000299, FBGN0036939, FBGN0029157, FBGN0031002, FBGN0036934, FBGN0030954, FBGN0052506, FBGN0085431, FBGN0261113, FBGN0016075, FBGN0003218, FBGN0005631, FBGN0003330, FBGN0024491, FBGN0261800, FBGN0039668, FBGN0043005, FBGN0031384, FBGN0085408, FBGN0039780, FBGN0267348, FBGN02663…	303	6808	10756	1.1732	0.0862543	0.0033408	0.00325474
GOTERM_BP_ALL	GO:0009987~cellular process	260	71.0383	0.00452504	FBGN0014465, FBGN0036374, FBGN0261109, FBGN0260933, FBGN0037341, FBGN0010660, FBGN0032330, FBGN0037466, FBGN0052183, FBGN0026326, FBGN0261588, FBGN0000299, FBGN0036939, FBGN0029157, FBGN0082831, FBGN0030719, FBGN0036934, FBGN0030954, FBGN0052506, FBGN0036143, FBGN0039773, FBGN0085431, FBGN0261113, FBGN0016075, FBGN0003218, FBGN0005631, FBGN0003330, FBGN0034887, FBGN0024491, FBGN0261800, FBGN00396…	303	8589	10756	1.07458	0.999999	0.128813	0.125494
Annotation Cluster 4	Enrichment Score: 3.867411327174594
Category	Term	Count	%	PValue	Genes	List Total	Pop Hits	Pop Total	Fold Enrichment	Bonferroni	Benjamini	FDR
GOTERM_BP_ALL	GO:0016043~cellular component organization	129	35.2459	4.48193e-06	FBGN0036374, FBGN0010382, FBGN0261109, FBGN0260933, FBGN0085387, FBGN0010660, FBGN0032330, FBGN0030670, FBGN0266757, FBGN0026326, FBGN0025639, FBGN0261588, FBGN0000299, FBGN0003165, FBGN0029157, FBGN0030719, FBGN0027491, FBGN0031885, FBGN0035207, FBGN0031886, FBGN0250850, FBGN0033155, FBGN0261113, FBGN0016075, FBGN0003978, FBGN0031097, FBGN0025743, FBGN0005631, FBGN0003330, FBGN0034009, FBGN00244…	303	3261	10756	1.40426	0.0133072	0.000739119	0.000720078
GOTERM_BP_ALL	GO:0071840~cellular component organization or biogenesis	133	36.3388	8.94616e-06	FBGN0036374, FBGN0010382, FBGN0261109, FBGN0260933, FBGN0085387, FBGN0038275, FBGN0010660, FBGN0032330, FBGN0030670, FBGN0266757, FBGN0026326, FBGN0025639, FBGN0261588, FBGN0000299, FBGN0003165, FBGN0029157, FBGN0052344, FBGN0030719, FBGN0027491, FBGN0031885, FBGN0035207, FBGN0031886, FBGN0250850, FBGN0033155, FBGN0261113, FBGN0016075, FBGN0003978, FBGN0031097, FBGN0025743, FBGN0005631, FBGN00033…	303	3434	10756	1.37486	0.0263858	0.00121546	0.00118415
GOTERM_BP_ALL	GO:0006996~organelle organization	74	20.2186	0.0623253	FBGN0036374, FBGN0010382, FBGN0260933, FBGN0037142, FBGN0010660, FBGN0038358, FBGN0032330, FBGN0026326, FBGN0025639, FBGN0261787, FBGN0004854, FBGN0266672, FBGN0030874, FBGN0027330, FBGN0029157, FBGN0024189, FBGN0033224, FBGN0031885, FBGN0031886, FBGN0037949, FBGN0013733, FBGN0030877, FBGN0037276, FBGN0264707, FBGN0033155, FBGN0262126, FBGN0030241, FBGN0261113, FBGN0027607, FBGN0025743, FBGN00262…	303	2200	10756	1.19404	1	0.651365	0.634585
Annotation Cluster 5	Enrichment Score: 3.15763916404626
Category	Term	Count	%	PValue	Genes	List Total	Pop Hits	Pop Total	Fold Enrichment	Bonferroni	Benjamini	FDR
GOTERM_BP_ALL	GO:0050896~response to stimulus	128	34.9727	8.26701e-07	FBGN0010382, FBGN0261109, FBGN0011591, FBGN0015399, FBGN0260933, FBGN0016920, FBGN0085387, FBGN0033266, FBGN0052183, FBGN0000459, FBGN0030670, FBGN0039241, FBGN0261588, FBGN0000299, FBGN0003165, FBGN0029157, FBGN0027491, FBGN0028582, FBGN0031885, FBGN0035207, FBGN0036934, FBGN0250850, FBGN0030954, FBGN0039139, FBGN0261113, FBGN0025743, FBGN0003218, FBGN0005631, FBGN0034887, FBGN0261800, FBGN00396…	303	3134	10756	1.44984	0.00246796	0.000494202	0.000481471
GOTERM_BP_ALL	GO:0044700~single organism signaling	87	23.7705	1.68166e-06	FBGN0010382, FBGN0015399, FBGN0260933, FBGN0011591, FBGN0085387, FBGN0264815, FBGN0033266, FBGN0052183, FBGN0260970, FBGN0030670, FBGN0266757, FBGN0262870, FBGN0264895, FBGN0004854, FBGN0266672, FBGN0000299, FBGN0052666, FBGN0003366, FBGN0003165, FBGN0029157, FBGN0027491, FBGN0011676, FBGN0045442, FBGN0028582, FBGN0033985, FBGN0031885, FBGN0035207, FBGN0036934, FBGN0033988, FBGN0030954, FBGN00854…	303	1898	10756	1.62716	0.00501386	0.0005712	0.000556485
GOTERM_BP_ALL	GO:0023052~signaling	88	24.0437	2.35738e-06	FBGN0010382, FBGN0015399, FBGN0260933, FBGN0011591, FBGN0085387, FBGN0264815, FBGN0033266, FBGN0052183, FBGN0260970, FBGN0030670, FBGN0266757, FBGN0262870, FBGN0264895, FBGN0004854, FBGN0266672, FBGN0000299, FBGN0052666, FBGN0003366, FBGN0003165, FBGN0029157, FBGN0027491, FBGN0011676, FBGN0045442, FBGN0028582, FBGN0033985, FBGN0031885, FBGN0035207, FBGN0036934, FBGN0033988, FBGN0030954, FBGN00854…	303	1943	10756	1.60775	0.00702144	0.00070462	0.000686468
GOTERM_BP_ALL	GO:0007154~cell communication	88	24.0437	2.92727e-06	FBGN0010382, FBGN0015399, FBGN0260933, FBGN0011591, FBGN0085387, FBGN0264815, FBGN0033266, FBGN0052183, FBGN0260970, FBGN0030670, FBGN0266757, FBGN0262870, FBGN0264895, FBGN0261588, FBGN0004854, FBGN0266672, FBGN0000299, FBGN0052666, FBGN0003366, FBGN0003165, FBGN0029157, FBGN0027491, FBGN0011676, FBGN0045442, FBGN0028582, FBGN0033985, FBGN0031885, FBGN0035207, FBGN0036934, FBGN0033988, FBGN00309…	303	1953	10756	1.59952	0.00871146	0.000739119	0.000720078
GOTERM_BP_ALL	GO:0051716~cellular response to stimulus	94	25.6831	4.5401e-06	FBGN0010382, FBGN0015399, FBGN0261109, FBGN0260933, FBGN0016920, FBGN0011591, FBGN0085387, FBGN0264815, FBGN0033266, FBGN0052183, FBGN0260970, FBGN0030670, FBGN0264895, FBGN0004854, FBGN0000299, FBGN0052666, FBGN0003366, FBGN0003165, FBGN0029157, FBGN0027491, FBGN0011676, FBGN0045442, FBGN0028582, FBGN0033985, FBGN0031885, FBGN0035207, FBGN0036934, FBGN0033988, FBGN0030877, FBGN0030954, FBGN02608…	303	2155	10756	1.54842	0.0134787	0.000739119	0.000720078
GOTERM_BP_ALL	GO:0007165~signal transduction	74	20.2186	2.91589e-05	FBGN0010382, FBGN0015399, FBGN0260933, FBGN0011591, FBGN0085387, FBGN0264815, FBGN0033266, FBGN0052183, FBGN0260970, FBGN0030670, FBGN0264895, FBGN0004854, FBGN0000299, FBGN0052666, FBGN0003366, FBGN0003165, FBGN0029157, FBGN0027491, FBGN0011676, FBGN0045442, FBGN0028582, FBGN0033985, FBGN0031885, FBGN0035207, FBGN0036934, FBGN0033988, FBGN0030954, FBGN0260866, FBGN0013323, FBGN0264707, FBGN00257…	303	1646	10756	1.59592	0.083467	0.0033408	0.00325474
GOTERM_BP_ALL	GO:0010646~regulation of cell communication	46	12.5683	0.000197302	FBGN0010382, FBGN0015399, FBGN0260933, FBGN0011591, FBGN0039225, FBGN0033266, FBGN0260970, FBGN0031461, FBGN0264895, FBGN0032956, FBGN0266377, FBGN0033926, FBGN0003366, FBGN0003165, FBGN0029157, FBGN0002174, FBGN0259168, FBGN0028582, FBGN0033985, FBGN0031885, FBGN0035207, FBGN0036934, FBGN0260866, FBGN0085431, FBGN0264707, FBGN0034068, FBGN0030263, FBGN0000568, FBGN0025743, FBGN0003218, FBGN02834…	303	929	10756	1.75772	0.445559	0.0151214	0.0147319
GOTERM_BP_ALL	GO:0009966~regulation of signal transduction	41	11.2022	0.000207693	FBGN0010382, FBGN0015399, FBGN0260933, FBGN0011591, FBGN0039225, FBGN0033266, FBGN0260970, FBGN0031461, FBGN0264895, FBGN0032956, FBGN0266377, FBGN0003366, FBGN0003165, FBGN0029157, FBGN0002174, FBGN0259168, FBGN0028582, FBGN0033985, FBGN0031885, FBGN0035207, FBGN0036934, FBGN0260866, FBGN0264707, FBGN0034068, FBGN0030263, FBGN0000568, FBGN0025743, FBGN0003218, FBGN0283468, FBGN0000247, FBGN00339…	303	794	10756	1.83304	0.462518	0.0155199	0.0151201
GOTERM_BP_ALL	GO:0023051~regulation of signaling	46	12.5683	0.000216347	FBGN0010382, FBGN0015399, FBGN0260933, FBGN0011591, FBGN0039225, FBGN0033266, FBGN0260970, FBGN0031461, FBGN0264895, FBGN0032956, FBGN0266377, FBGN0033926, FBGN0003366, FBGN0003165, FBGN0029157, FBGN0002174, FBGN0259168, FBGN0028582, FBGN0033985, FBGN0031885, FBGN0035207, FBGN0036934, FBGN0260866, FBGN0085431, FBGN0264707, FBGN0034068, FBGN0030263, FBGN0000568, FBGN0025743, FBGN0003218, FBGN02834…	303	933	10756	1.75019	0.476246	0.0157723	0.0153659
GOTERM_BP_ALL	GO:0007166~cell surface receptor signaling pathway	38	10.3825	0.000309595	FBGN0015399, FBGN0260933, FBGN0011591, FBGN0033266, FBGN0260970, FBGN0031461, FBGN0261885, FBGN0004854, FBGN0032956, FBGN0033649, FBGN0000299, FBGN0003366, FBGN0003165, FBGN0264273, FBGN0004197, FBGN0002174, FBGN0045442, FBGN0028582, FBGN0033985, FBGN0035207, FBGN0260866, FBGN0013323, FBGN0034068, FBGN0000568, FBGN0283468, FBGN0033935, FBGN0031879, FBGN0052479, FBGN0264089, FBGN0005631, FBGN00277…	303	728	10756	1.85294	0.603676	0.020564	0.0200342
GOTERM_BP_ALL	GO:0048583~regulation of response to stimulus	46	12.5683	0.00119512	FBGN0010382, FBGN0015399, FBGN0260933, FBGN0011591, FBGN0261800, FBGN0039225, FBGN0033266, FBGN0260970, FBGN0031461, FBGN0264895, FBGN0032956, FBGN0266377, FBGN0003366, FBGN0003165, FBGN0029157, FBGN0264273, FBGN0002174, FBGN0259168, FBGN0028582, FBGN0033985, FBGN0031885, FBGN0035207, FBGN0036934, FBGN0026181, FBGN0260866, FBGN0264707, FBGN0034068, FBGN0030263, FBGN0000568, FBGN0025743, FBGN00032…	303	1010	10756	1.61676	0.971967	0.0562048	0.0547569
GOTERM_BP_ALL	GO:0035556~intracellular signal transduction	32	8.74317	0.00245775	FBGN0010382, FBGN0033266, FBGN0264895, FBGN0032956, FBGN0266377, FBGN0052666, FBGN0003366, FBGN0029157, FBGN0027491, FBGN0011676, FBGN0259168, FBGN0033985, FBGN0031885, FBGN0035207, FBGN0033988, FBGN0036934, FBGN0026181, FBGN0264707, FBGN0034420, FBGN0025743, FBGN0283468, FBGN0000247, FBGN0004864, FBGN0026575, FBGN0033935, FBGN0261570, FBGN0024277, FBGN0001075, FBGN0034568, FBGN0011785, FBGN00309…	303	647	10756	1.75571	0.999361	0.0874549	0.085202
GOTERM_BP_ALL	GO:0048585~negative regulation of response to stimulus	23	6.28415	0.00297558	FBGN0015399, FBGN0011591, FBGN0260866, FBGN0034068, FBGN0033266, FBGN0030263, FBGN0000568, FBGN0264895, FBGN0283468, FBGN0266377, FBGN0032956, FBGN0031879, FBGN0003165, FBGN0029157, FBGN0020493, FBGN0261570, FBGN0264273, FBGN0002174, FBGN0259168, FBGN0033985, FBGN0031885, FBGN0035207, FBGN0026181	303	413	10756	1.97691	0.999865	0.100337	0.0977519
GOTERM_BP_ALL	GO:0009968~negative regulation of signal transduction	20	5.46448	0.00573513	FBGN0015399, FBGN0011591, FBGN0260866, FBGN0034068, FBGN0033266, FBGN0030263, FBGN0000568, FBGN0264895, FBGN0283468, FBGN0032956, FBGN0031879, FBGN0003165, FBGN0029157, FBGN0020493, FBGN0261570, FBGN0002174, FBGN0259168, FBGN0033985, FBGN0031885, FBGN0035207	303	357	10756	1.9887	1	0.147779	0.143972
GOTERM_BP_ALL	GO:1902531~regulation of intracellular signal transduction	21	5.7377	0.00587729	FBGN0010382, FBGN0264707, FBGN0033266, FBGN0025743, FBGN0264895, FBGN0283468, FBGN0000247, FBGN0266377, FBGN0032956, FBGN0033935, FBGN0003366, FBGN0029157, FBGN0261570, FBGN0024277, FBGN0001075, FBGN0038504, FBGN0011785, FBGN0259168, FBGN0031885, FBGN0035207, FBGN0036934	303	384	10756	1.94132	1	0.150147	0.146279
GOTERM_BP_ALL	GO:0010648~negative regulation of cell communication	20	5.46448	0.01202	FBGN0015399, FBGN0011591, FBGN0260866, FBGN0034068, FBGN0033266, FBGN0030263, FBGN0000568, FBGN0264895, FBGN0283468, FBGN0032956, FBGN0031879, FBGN0003165, FBGN0029157, FBGN0020493, FBGN0261570, FBGN0002174, FBGN0259168, FBGN0033985, FBGN0031885, FBGN0035207	303	384	10756	1.84887	1	0.241125	0.234913
GOTERM_BP_ALL	GO:0023057~negative regulation of signaling	20	5.46448	0.0123018	FBGN0015399, FBGN0011591, FBGN0260866, FBGN0034068, FBGN0033266, FBGN0030263, FBGN0000568, FBGN0264895, FBGN0283468, FBGN0032956, FBGN0031879, FBGN0003165, FBGN0029157, FBGN0020493, FBGN0261570, FBGN0002174, FBGN0259168, FBGN0033985, FBGN0031885, FBGN0035207	303	385	10756	1.84407	1	0.245133	0.238818
GOTERM_BP_ALL	GO:0009967~positive regulation of signal transduction	21	5.7377	0.0176613	FBGN0010382, FBGN0260933, FBGN0011591, FBGN0033266, FBGN0260970, FBGN0031461, FBGN0025743, FBGN0283468, FBGN0266377, FBGN0033935, FBGN0052479, FBGN0024277, FBGN0001075, FBGN0038504, FBGN0011785, FBGN0029088, FBGN0028582, FBGN0031885, FBGN0032446, FBGN0035207, FBGN0036934	303	428	10756	1.74174	1	0.31749	0.309311
GOTERM_BP_ALL	GO:0023056~positive regulation of signaling	22	6.01093	0.0216285	FBGN0010382, FBGN0260933, FBGN0011591, FBGN0085431, FBGN0033266, FBGN0260970, FBGN0031461, FBGN0025743, FBGN0283468, FBGN0266377, FBGN0033935, FBGN0052479, FBGN0024277, FBGN0001075, FBGN0038504, FBGN0011785, FBGN0029088, FBGN0028582, FBGN0031885, FBGN0032446, FBGN0035207, FBGN0036934	303	465	10756	1.67949	1	0.343869	0.335011
GOTERM_BP_ALL	GO:0010647~positive regulation of cell communication	22	6.01093	0.0216285	FBGN0010382, FBGN0260933, FBGN0011591, FBGN0085431, FBGN0033266, FBGN0260970, FBGN0031461, FBGN0025743, FBGN0283468, FBGN0266377, FBGN0033935, FBGN0052479, FBGN0024277, FBGN0001075, FBGN0038504, FBGN0011785, FBGN0029088, FBGN0028582, FBGN0031885, FBGN0032446, FBGN0035207, FBGN0036934	303	465	10756	1.67949	1	0.343869	0.335011
GOTERM_BP_ALL	GO:0048584~positive regulation of response to stimulus	24	6.55738	0.0334945	FBGN0010382, FBGN0260933, FBGN0011591, FBGN0261800, FBGN0033266, FBGN0260970, FBGN0031461, FBGN0025743, FBGN0283468, FBGN0266377, FBGN0033935, FBGN0052479, FBGN0264089, FBGN0024277, FBGN0001075, FBGN0038504, FBGN0011785, FBGN0029088, FBGN0028582, FBGN0031885, FBGN0032446, FBGN0035207, FBGN0036934, FBGN0026181	303	545	10756	1.56323	1	0.455068	0.443345
GOTERM_BP_ALL	GO:1902532~negative regulation of intracellular signal transduction	9	2.45902	0.0516576	FBGN0032956, FBGN0029157, FBGN0261570, FBGN0033266, FBGN0259168, FBGN0264895, FBGN0031885, FBGN0035207, FBGN0283468	303	145	10756	2.20335	1	0.582659	0.567649
GOTERM_BP_ALL	GO:1902533~positive regulation of intracellular signal transduction	10	2.73224	0.109067	FBGN0010382, FBGN0033935, FBGN0266377, FBGN0024277, FBGN0001075, FBGN0011785, FBGN0038504, FBGN0025743, FBGN0031885, FBGN0036934	303	199	10756	1.78384	1	0.873995	0.85148
Annotation Cluster 6	Enrichment Score: 2.975009814727709
Category	Term	Count	%	PValue	Genes	List Total	Pop Hits	Pop Total	Fold Enrichment	Bonferroni	Benjamini	FDR
GOTERM_BP_ALL	GO:0071711~basement membrane organization	6	1.63934	0.00023724	FBGN0000299, FBGN0261800, FBGN0262126, FBGN0030670, FBGN0016075, FBGN0267348	303	21	10756	10.1424	0.507959	0.0164909	0.0160661
GOTERM_BP_ALL	GO:0043062~extracellular structure organization	9	2.45902	0.00206996	FBGN0000299, FBGN0261800, FBGN0262126, FBGN0259244, FBGN0030670, FBGN0016075, FBGN0031097, FBGN0033988, FBGN0267348	303	82	10756	3.89616	0.997957	0.0792368	0.0771956
GOTERM_BP_ALL	GO:0030198~extracellular matrix organization	8	2.18579	0.00242003	FBGN0000299, FBGN0261800, FBGN0262126, FBGN0259244, FBGN0030670, FBGN0016075, FBGN0031097, FBGN0267348	303	66	10756	4.30283	0.999284	0.0871503	0.0849052
Annotation Cluster 7	Enrichment Score: 2.617001862318645
Category	Term	Count	%	PValue	Genes	List Total	Pop Hits	Pop Total	Fold Enrichment	Bonferroni	Benjamini	FDR
GOTERM_BP_ALL	GO:0007399~nervous system development	62	16.9399	1.71991e-06	FBGN0010382, FBGN0000459, FBGN0039286, FBGN0261588, FBGN0039283, FBGN0004854, FBGN0266672, FBGN0003366, FBGN0001981, FBGN0024184, FBGN0003165, FBGN0029157, FBGN0027491, FBGN0011676, FBGN0033985, FBGN0013733, FBGN0263934, FBGN0025743, FBGN0003499, FBGN0004864, FBGN0005631, FBGN0003330, FBGN0020493, FBGN0001075, FBGN0000382, FBGN0028371, FBGN0011785, FBGN0034964, FBGN0013765, FBGN0261723, FBGN00396…	303	1187	10756	1.85417	0.00512761	0.0005712	0.000556485
GOTERM_BP_ALL	GO:0000902~cell morphogenesis	36	9.83607	1.05845e-05	FBGN0261800, FBGN0261723, FBGN0041781, FBGN0031461, FBGN0262018, FBGN0085408, FBGN0261588, FBGN0267348, FBGN0003165, FBGN0029157, FBGN0264273, FBGN0027491, FBGN0033246, FBGN0013733, FBGN0026181, FBGN0262126, FBGN0004606, FBGN0001138, FBGN0003513, FBGN0283468, FBGN0025725, FBGN0004864, FBGN0033935, FBGN0264089, FBGN0005631, FBGN0020493, FBGN0003330, FBGN0265296, FBGN0024277, FBGN0259211, FBGN00283…	303	571	10756	2.23807	0.031142	0.00137552	0.00134009
GOTERM_BP_ALL	GO:0000904~cell morphogenesis involved in differentiation	31	8.46995	5.75164e-05	FBGN0261800, FBGN0261723, FBGN0041781, FBGN0031461, FBGN0262018, FBGN0085408, FBGN0261588, FBGN0267348, FBGN0003165, FBGN0029157, FBGN0264273, FBGN0027491, FBGN0013733, FBGN0026181, FBGN0004606, FBGN0001138, FBGN0003513, FBGN0283468, FBGN0004864, FBGN0033935, FBGN0264089, FBGN0005631, FBGN0020493, FBGN0003330, FBGN0265296, FBGN0024277, FBGN0259211, FBGN0028371, FBGN0019809, FBGN0053208, FBGN00137…	303	495	10756	2.22313	0.157955	0.00592816	0.00577544
GOTERM_BP_ALL	GO:0040011~locomotion	39	10.6557	6.73385e-05	FBGN0016920, FBGN0034570, FBGN0261800, FBGN0261723, FBGN0036995, FBGN0041781, FBGN0031461, FBGN0262018, FBGN0085408, FBGN0261588, FBGN0267348, FBGN0033649, FBGN0266672, FBGN0001981, FBGN0003165, FBGN0264273, FBGN0027491, FBGN0033224, FBGN0028341, FBGN0013733, FBGN0037276, FBGN0013323, FBGN0045038, FBGN0004606, FBGN0086906, FBGN0001138, FBGN0283468, FBGN0004864, FBGN0003499, FBGN0264089, FBGN00056…	303	701	10756	1.97494	0.182318	0.00670916	0.00653632
GOTERM_BP_ALL	GO:0030182~neuron differentiation	42	11.4754	0.000150518	FBGN0010382, FBGN0261723, FBGN0041781, FBGN0031461, FBGN0262018, FBGN0261885, FBGN0261588, FBGN0004854, FBGN0003366, FBGN0003165, FBGN0027594, FBGN0029157, FBGN0264273, FBGN0027491, FBGN0259168, FBGN0032797, FBGN0013733, FBGN0026181, FBGN0263934, FBGN0085414, FBGN0004606, FBGN0025743, FBGN0001138, FBGN0003513, FBGN0283468, FBGN0004864, FBGN0033935, FBGN0264089, FBGN0005631, FBGN0027788, FBGN00204…	303	809	10756	1.84293	0.362329	0.0124947	0.0121729
GOTERM_BP_ALL	GO:0032989~cellular component morphogenesis	38	10.3825	0.000154669	FBGN0010382, FBGN0261800, FBGN0261723, FBGN0041781, FBGN0031461, FBGN0262018, FBGN0085408, FBGN0261588, FBGN0267348, FBGN0003165, FBGN0029157, FBGN0264273, FBGN0027491, FBGN0033246, FBGN0013733, FBGN0026181, FBGN0262126, FBGN0004606, FBGN0086906, FBGN0001138, FBGN0003513, FBGN0283468, FBGN0025725, FBGN0004864, FBGN0033935, FBGN0264089, FBGN0005631, FBGN0020493, FBGN0003330, FBGN0265296, FBGN00242…	303	703	10756	1.91883	0.370192	0.0124947	0.0121729
GOTERM_BP_ALL	GO:0022008~neurogenesis	47	12.8415	0.000162663	FBGN0010382, FBGN0261723, FBGN0041781, FBGN0031461, FBGN0262018, FBGN0261885, FBGN0261588, FBGN0004854, FBGN0033649, FBGN0001981, FBGN0003366, FBGN0003165, FBGN0027594, FBGN0029157, FBGN0264273, FBGN0004197, FBGN0027491, FBGN0259168, FBGN0032797, FBGN0033985, FBGN0013733, FBGN0026181, FBGN0263934, FBGN0085414, FBGN0004606, FBGN0025743, FBGN0001138, FBGN0003513, FBGN0283468, FBGN0004864, FBGN00339…	303	948	10756	1.75994	0.385065	0.0127947	0.0124651
GOTERM_BP_ALL	GO:0048699~generation of neurons	45	12.2951	0.000227978	FBGN0010382, FBGN0261723, FBGN0041781, FBGN0031461, FBGN0262018, FBGN0261885, FBGN0261588, FBGN0004854, FBGN0033649, FBGN0001981, FBGN0003366, FBGN0003165, FBGN0027594, FBGN0029157, FBGN0264273, FBGN0027491, FBGN0259168, FBGN0032797, FBGN0033985, FBGN0013733, FBGN0026181, FBGN0263934, FBGN0085414, FBGN0004606, FBGN0025743, FBGN0001138, FBGN0003513, FBGN0283468, FBGN0004864, FBGN0033935, FBGN02640…	303	907	10756	1.76122	0.494144	0.0162244	0.0158065
GOTERM_BP_ALL	GO:0006928~movement of cell or subcellular component	38	10.3825	0.00077214	FBGN0260933, FBGN0261800, FBGN0261723, FBGN0038358, FBGN0040299, FBGN0041781, FBGN0031461, FBGN0262018, FBGN0085408, FBGN0261588, FBGN0267348, FBGN0033649, FBGN0266672, FBGN0001981, FBGN0003165, FBGN0264273, FBGN0027491, FBGN0033224, FBGN0028341, FBGN0013733, FBGN0026181, FBGN0037276, FBGN0004606, FBGN0001138, FBGN0283468, FBGN0004864, FBGN0003499, FBGN0264089, FBGN0005631, FBGN0020493, FBGN00027…	303	764	10756	1.76562	0.900621	0.0419623	0.0408813
GOTERM_BP_ALL	GO:0048666~neuron development	32	8.74317	0.00214847	FBGN0261723, FBGN0041781, FBGN0031461, FBGN0262018, FBGN0261588, FBGN0003165, FBGN0027594, FBGN0029157, FBGN0264273, FBGN0027491, FBGN0032797, FBGN0013733, FBGN0026181, FBGN0263934, FBGN0085414, FBGN0004606, FBGN0025743, FBGN0001138, FBGN0003513, FBGN0283468, FBGN0033935, FBGN0264089, FBGN0005631, FBGN0020493, FBGN0265296, FBGN0024277, FBGN0000382, FBGN0259211, FBGN0028371, FBGN0019809, FBGN00532…	303	642	10756	1.76939	0.998385	0.0792813	0.0772389
GOTERM_BP_ALL	GO:0007411~axon guidance	17	4.64481	0.00372215	FBGN0261723, FBGN0041781, FBGN0031461, FBGN0004606, FBGN0262018, FBGN0261588, FBGN0001138, FBGN0005631, FBGN0264089, FBGN0020493, FBGN0265296, FBGN0024277, FBGN0264273, FBGN0027491, FBGN0028371, FBGN0053208, FBGN0013733	303	268	10756	2.25176	0.999986	0.111255	0.108389
GOTERM_BP_ALL	GO:0097485~neuron projection guidance	17	4.64481	0.00490868	FBGN0261723, FBGN0041781, FBGN0031461, FBGN0004606, FBGN0262018, FBGN0261588, FBGN0001138, FBGN0005631, FBGN0264089, FBGN0020493, FBGN0265296, FBGN0024277, FBGN0264273, FBGN0027491, FBGN0028371, FBGN0053208, FBGN0013733	303	276	10756	2.18649	1	0.138415	0.13485
GOTERM_BP_ALL	GO:0042330~taxis	20	5.46448	0.00637981	FBGN0034570, FBGN0261723, FBGN0013323, FBGN0041781, FBGN0031461, FBGN0004606, FBGN0262018, FBGN0261588, FBGN0001138, FBGN0005631, FBGN0264089, FBGN0001981, FBGN0020493, FBGN0265296, FBGN0024277, FBGN0264273, FBGN0027491, FBGN0028371, FBGN0053208, FBGN0013733	303	361	10756	1.96667	1	0.15891	0.154817
GOTERM_BP_ALL	GO:0042221~response to chemical	50	13.6612	0.00679233	FBGN0261588, FBGN0001981, FBGN0003165, FBGN0259189, FBGN0027491, FBGN0011676, FBGN0028582, FBGN0013733, FBGN0250850, FBGN0037705, FBGN0036461, FBGN0039139, FBGN0005631, FBGN0020493, FBGN0031453, FBGN0000382, FBGN0010213, FBGN0028371, FBGN0011785, FBGN0034887, FBGN0261723, FBGN0039668, FBGN0043005, FBGN0041781, FBGN0031461, FBGN0262018, FBGN0031260, FBGN0023517, FBGN0033649, FBGN0032956, FBGN02663…	303	1228	10756	1.44537	1	0.164678	0.160435
GOTERM_BP_ALL	GO:0006935~chemotaxis	17	4.64481	0.0076109	FBGN0261723, FBGN0041781, FBGN0031461, FBGN0004606, FBGN0262018, FBGN0261588, FBGN0001138, FBGN0005631, FBGN0264089, FBGN0020493, FBGN0265296, FBGN0024277, FBGN0264273, FBGN0027491, FBGN0028371, FBGN0053208, FBGN0013733	303	289	10756	2.08814	1	0.18163	0.176951
GOTERM_BP_ALL	GO:0030030~cell projection organization	33	9.01639	0.00966036	FBGN0260933, FBGN0261723, FBGN0036995, FBGN0038358, FBGN0041781, FBGN0031461, FBGN0262018, FBGN0261588, FBGN0003165, FBGN0029157, FBGN0264273, FBGN0027491, FBGN0033224, FBGN0032797, FBGN0013733, FBGN0026181, FBGN0037276, FBGN0261811, FBGN0004606, FBGN0001138, FBGN0003513, FBGN0033935, FBGN0264089, FBGN0005631, FBGN0020493, FBGN0265296, FBGN0024277, FBGN0001075, FBGN0028371, FBGN0019809, FBGN00532…	303	741	10756	1.5809	1	0.210765	0.205336
GOTERM_BP_ALL	GO:0031175~neuron projection development	24	6.55738	0.0109815	FBGN0261723, FBGN0041781, FBGN0031461, FBGN0004606, FBGN0262018, FBGN0261588, FBGN0001138, FBGN0003513, FBGN0033935, FBGN0005631, FBGN0264089, FBGN0003165, FBGN0029157, FBGN0020493, FBGN0265296, FBGN0024277, FBGN0264273, FBGN0027491, FBGN0019809, FBGN0028371, FBGN0032797, FBGN0053208, FBGN0013733, FBGN0026181	303	490	10756	1.73869	1	0.227511	0.22165
GOTERM_BP_ALL	GO:0009605~response to external stimulus	42	11.4754	0.0110368	FBGN0016920, FBGN0085387, FBGN0034570, FBGN0261800, FBGN0261723, FBGN0034210, FBGN0041781, FBGN0039225, FBGN0030670, FBGN0031461, FBGN0262018, FBGN0266019, FBGN0261588, FBGN0033528, FBGN0033926, FBGN0003861, FBGN0001981, FBGN0027594, FBGN0264273, FBGN0027491, FBGN0045442, FBGN0011676, FBGN0035207, FBGN0029093, FBGN0013733, FBGN0087035, FBGN0260866, FBGN0013323, FBGN0034068, FBGN0000568, FBGN00046…	303	1016	10756	1.46745	1	0.227511	0.22165
GOTERM_BP_ALL	GO:0048667~cell morphogenesis involved in neuron differentiation	22	6.01093	0.0115417	FBGN0261723, FBGN0041781, FBGN0031461, FBGN0004606, FBGN0262018, FBGN0261588, FBGN0001138, FBGN0033935, FBGN0005631, FBGN0264089, FBGN0003165, FBGN0029157, FBGN0020493, FBGN0265296, FBGN0024277, FBGN0264273, FBGN0027491, FBGN0019809, FBGN0028371, FBGN0053208, FBGN0013765, FBGN0013733	303	437	10756	1.7871	1	0.236288	0.230201
GOTERM_BP_ALL	GO:0048858~cell projection morphogenesis	22	6.01093	0.0126719	FBGN0261723, FBGN0041781, FBGN0031461, FBGN0004606, FBGN0262018, FBGN0261588, FBGN0001138, FBGN0033935, FBGN0005631, FBGN0264089, FBGN0003165, FBGN0029157, FBGN0020493, FBGN0265296, FBGN0024277, FBGN0264273, FBGN0027491, FBGN0019809, FBGN0028371, FBGN0053208, FBGN0034308, FBGN0013733	303	441	10756	1.77089	1	0.249187	0.242767
GOTERM_BP_ALL	GO:0007409~axonogenesis	18	4.91803	0.0135301	FBGN0261723, FBGN0041781, FBGN0031461, FBGN0004606, FBGN0262018, FBGN0261588, FBGN0001138, FBGN0005631, FBGN0264089, FBGN0029157, FBGN0020493, FBGN0265296, FBGN0024277, FBGN0264273, FBGN0027491, FBGN0028371, FBGN0053208, FBGN0013733	303	335	10756	1.90737	1	0.262606	0.255841
GOTERM_BP_ALL	GO:0032990~cell part morphogenesis	22	6.01093	0.0152655	FBGN0261723, FBGN0041781, FBGN0031461, FBGN0004606, FBGN0262018, FBGN0261588, FBGN0001138, FBGN0033935, FBGN0005631, FBGN0264089, FBGN0003165, FBGN0029157, FBGN0020493, FBGN0265296, FBGN0024277, FBGN0264273, FBGN0027491, FBGN0019809, FBGN0028371, FBGN0053208, FBGN0034308, FBGN0013733	303	449	10756	1.73934	1	0.288789	0.28135
GOTERM_BP_ALL	GO:0008038~neuron recognition	9	2.45902	0.0179511	FBGN0005631, FBGN0264089, FBGN0263934, FBGN0265296, FBGN0041781, FBGN0264273, FBGN0085414, FBGN0004606, FBGN0013733	303	118	10756	2.7075	1	0.31749	0.309311
GOTERM_BP_ALL	GO:0061564~axon development	18	4.91803	0.0199875	FBGN0261723, FBGN0041781, FBGN0031461, FBGN0004606, FBGN0262018, FBGN0261588, FBGN0001138, FBGN0005631, FBGN0264089, FBGN0029157, FBGN0020493, FBGN0265296, FBGN0024277, FBGN0264273, FBGN0027491, FBGN0028371, FBGN0053208, FBGN0013733	303	350	10756	1.82563	1	0.331734	0.323188
GOTERM_BP_ALL	GO:0008037~cell recognition	9	2.45902	0.0214888	FBGN0005631, FBGN0264089, FBGN0263934, FBGN0265296, FBGN0041781, FBGN0264273, FBGN0085414, FBGN0004606, FBGN0013733	303	122	10756	2.61873	1	0.343869	0.335011
GOTERM_BP_ALL	GO:0048812~neuron projection morphogenesis	21	5.7377	0.022125	FBGN0261723, FBGN0041781, FBGN0031461, FBGN0004606, FBGN0262018, FBGN0261588, FBGN0001138, FBGN0033935, FBGN0005631, FBGN0264089, FBGN0003165, FBGN0029157, FBGN0020493, FBGN0265296, FBGN0024277, FBGN0264273, FBGN0027491, FBGN0019809, FBGN0028371, FBGN0053208, FBGN0013733	303	438	10756	1.70198	1	0.348061	0.339095
GOTERM_BP_ALL	GO:0016358~dendrite development	9	2.45902	0.111432	FBGN0033935, FBGN0005631, FBGN0264089, FBGN0003165, FBGN0264273, FBGN0019809, FBGN0053208, FBGN0013733, FBGN0003513	303	172	10756	1.85747	1	0.885493	0.862682
GOTERM_BP_ALL	GO:0048813~dendrite morphogenesis	8	2.18579	0.129456	FBGN0033935, FBGN0005631, FBGN0264089, FBGN0003165, FBGN0264273, FBGN0019809, FBGN0053208, FBGN0013733	303	150	10756	1.89325	1	0.956083	0.931454
Annotation Cluster 8	Enrichment Score: 2.063300925664449
Category	Term	Count	%	PValue	Genes	List Total	Pop Hits	Pop Total	Fold Enrichment	Bonferroni	Benjamini	FDR
GOTERM_BP_ALL	GO:0065007~biological regulation	178	48.6339	1.58975e-07	FBGN0036374, FBGN0010382, FBGN0261109, FBGN0011591, FBGN0015399, FBGN0260933, FBGN0085387, FBGN0010660, FBGN0032330, FBGN0033266, FBGN0052183, FBGN0000459, FBGN0030670, FBGN0266757, FBGN0026326, FBGN0025639, FBGN0261588, FBGN0031769, FBGN0028863, FBGN0000299, FBGN0003165, FBGN0029157, FBGN0082831, FBGN0027491, FBGN0028582, FBGN0031885, FBGN0035207, FBGN0036934, FBGN0030954, FBGN0052506, FBGN00854…	303	4731	10756	1.3356	0.000475064	0.000158392	0.000154312
GOTERM_BP_ALL	GO:0050789~regulation of biological process	161	43.9891	1.38197e-06	FBGN0036374, FBGN0010382, FBGN0261109, FBGN0011591, FBGN0015399, FBGN0260933, FBGN0085387, FBGN0010660, FBGN0032330, FBGN0033266, FBGN0052183, FBGN0000459, FBGN0030670, FBGN0266757, FBGN0026326, FBGN0025639, FBGN0261588, FBGN0031769, FBGN0028863, FBGN0000299, FBGN0003165, FBGN0029157, FBGN0082831, FBGN0027491, FBGN0028582, FBGN0031885, FBGN0035207, FBGN0036934, FBGN0030954, FBGN0085431, FBGN00391…	303	4265	10756	1.34003	0.0041222	0.0005712	0.000556485
GOTERM_BP_ALL	GO:0050794~regulation of cellular process	150	40.9836	3.24161e-06	FBGN0036374, FBGN0010382, FBGN0261109, FBGN0011591, FBGN0015399, FBGN0260933, FBGN0085387, FBGN0032330, FBGN0033266, FBGN0052183, FBGN0000459, FBGN0030670, FBGN0026326, FBGN0025639, FBGN0261588, FBGN0000299, FBGN0003165, FBGN0029157, FBGN0082831, FBGN0027491, FBGN0028582, FBGN0031885, FBGN0035207, FBGN0036934, FBGN0030954, FBGN0085431, FBGN0039139, FBGN0033155, FBGN0261113, FBGN0003978, FBGN00310…	303	3941	10756	1.35112	0.0096424	0.000739119	0.000720078
GOTERM_BP_ALL	GO:0019219~regulation of nucleobase-containing compound metabolic process	65	17.7596	0.000381218	FBGN0039169, FBGN0036374, FBGN0010382, FBGN0261109, FBGN0038871, FBGN0039600, FBGN0032330, FBGN0000459, FBGN0039286, FBGN0025639, FBGN0261588, FBGN0039283, FBGN0004854, FBGN0028789, FBGN0001981, FBGN0024184, FBGN0003165, FBGN0082831, FBGN0011676, FBGN0028582, FBGN0031885, FBGN0030877, FBGN0013323, FBGN0039139, FBGN0033155, FBGN0003978, FBGN0003499, FBGN0030687, FBGN0003330, FBGN0020493, FBGN02634…	303	1510	10756	1.52807	0.680078	0.0247709	0.0241327
GOTERM_BP_ALL	GO:0097659~nucleic acid-templated transcription	61	16.6667	0.000703572	FBGN0039169, FBGN0036374, FBGN0261109, FBGN0032330, FBGN0000459, FBGN0039286, FBGN0025639, FBGN0261588, FBGN0039283, FBGN0004854, FBGN0028789, FBGN0001981, FBGN0024184, FBGN0003165, FBGN0082831, FBGN0028582, FBGN0031885, FBGN0030877, FBGN0037792, FBGN0013323, FBGN0033155, FBGN0003978, FBGN0003499, FBGN0030687, FBGN0003330, FBGN0020493, FBGN0263490, FBGN0000382, FBGN0011785, FBGN0024491, FBGN00345…	303	1424	10756	1.52065	0.877998	0.0412348	0.0401726
GOTERM_BP_ALL	GO:0034654~nucleobase-containing compound biosynthetic process	67	18.306	0.000735533	FBGN0039169, FBGN0036374, FBGN0010382, FBGN0261109, FBGN0038871, FBGN0032330, FBGN0000459, FBGN0039286, FBGN0025639, FBGN0039241, FBGN0261588, FBGN0039283, FBGN0004854, FBGN0028789, FBGN0001981, FBGN0024184, FBGN0003165, FBGN0082831, FBGN0011676, FBGN0028582, FBGN0031885, FBGN0030877, FBGN0037792, FBGN0013323, FBGN0033155, FBGN0003978, FBGN0003499, FBGN0034728, FBGN0030687, FBGN0003330, FBGN00204…	303	1608	10756	1.4791	0.889121	0.0418566	0.0407783
GOTERM_BP_ALL	GO:0032774~RNA biosynthetic process	61	16.6667	0.000742187	FBGN0039169, FBGN0036374, FBGN0261109, FBGN0032330, FBGN0000459, FBGN0039286, FBGN0025639, FBGN0261588, FBGN0039283, FBGN0004854, FBGN0028789, FBGN0001981, FBGN0024184, FBGN0003165, FBGN0082831, FBGN0028582, FBGN0031885, FBGN0030877, FBGN0037792, FBGN0013323, FBGN0033155, FBGN0003978, FBGN0003499, FBGN0030687, FBGN0003330, FBGN0020493, FBGN0263490, FBGN0000382, FBGN0011785, FBGN0024491, FBGN00345…	303	1427	10756	1.51745	0.891306	0.0418566	0.0407783
GOTERM_BP_ALL	GO:0051171~regulation of nitrogen compound metabolic process	69	18.8525	0.00104936	FBGN0039169, FBGN0036374, FBGN0010382, FBGN0261109, FBGN0038871, FBGN0039600, FBGN0032330, FBGN0000459, FBGN0039286, FBGN0025639, FBGN0261588, FBGN0039283, FBGN0004854, FBGN0028789, FBGN0001981, FBGN0024184, FBGN0003165, FBGN0082831, FBGN0011676, FBGN0028582, FBGN0031885, FBGN0030877, FBGN0260866, FBGN0013323, FBGN0039139, FBGN0033155, FBGN0003978, FBGN0003499, FBGN0030687, FBGN0003330, FBGN00204…	303	1691	10756	1.44848	0.956638	0.052345	0.0509965
GOTERM_BP_ALL	GO:0051252~regulation of RNA metabolic process	60	16.3934	0.00119001	FBGN0039169, FBGN0036374, FBGN0261109, FBGN0039600, FBGN0032330, FBGN0000459, FBGN0039286, FBGN0025639, FBGN0261588, FBGN0039283, FBGN0004854, FBGN0028789, FBGN0001981, FBGN0024184, FBGN0003165, FBGN0082831, FBGN0028582, FBGN0031885, FBGN0030877, FBGN0013323, FBGN0039139, FBGN0033155, FBGN0003978, FBGN0003499, FBGN0030687, FBGN0003330, FBGN0020493, FBGN0263490, FBGN0023441, FBGN0000382, FBGN00117…	303	1424	10756	1.49572	0.971534	0.0562048	0.0547569
GOTERM_BP_ALL	GO:0031326~regulation of cellular biosynthetic process	65	17.7596	0.00142072	FBGN0039169, FBGN0036374, FBGN0010382, FBGN0261109, FBGN0038871, FBGN0032330, FBGN0000459, FBGN0039286, FBGN0025639, FBGN0261588, FBGN0039283, FBGN0004854, FBGN0028789, FBGN0001981, FBGN0024184, FBGN0003165, FBGN0011676, FBGN0028582, FBGN0031885, FBGN0030877, FBGN0260866, FBGN0013323, FBGN0039694, FBGN0039139, FBGN0033155, FBGN0003978, FBGN0003499, FBGN0030687, FBGN0003330, FBGN0020493, FBGN02634…	303	1587	10756	1.45393	0.985729	0.063381	0.0617482
GOTERM_BP_ALL	GO:0019438~aromatic compound biosynthetic process	68	18.5792	0.00145685	FBGN0039169, FBGN0036374, FBGN0010382, FBGN0261109, FBGN0038871, FBGN0032330, FBGN0000459, FBGN0039286, FBGN0025639, FBGN0039241, FBGN0261588, FBGN0039283, FBGN0004854, FBGN0028789, FBGN0001981, FBGN0024184, FBGN0003165, FBGN0082831, FBGN0011676, FBGN0028582, FBGN0031885, FBGN0030877, FBGN0037792, FBGN0013323, FBGN0033155, FBGN0003978, FBGN0003499, FBGN0034728, FBGN0030687, FBGN0003330, FBGN00204…	303	1681	10756	1.43598	0.987192	0.064037	0.0623874
GOTERM_BP_ALL	GO:0018130~heterocycle biosynthetic process	68	18.5792	0.00150269	FBGN0039169, FBGN0036374, FBGN0010382, FBGN0261109, FBGN0038871, FBGN0032330, FBGN0000459, FBGN0039286, FBGN0025639, FBGN0039241, FBGN0261588, FBGN0039283, FBGN0004854, FBGN0028789, FBGN0001981, FBGN0024184, FBGN0003165, FBGN0082831, FBGN0011676, FBGN0028582, FBGN0031885, FBGN0030877, FBGN0037792, FBGN0013323, FBGN0033155, FBGN0003978, FBGN0003499, FBGN0034728, FBGN0030687, FBGN0003330, FBGN00204…	303	1683	10756	1.43428	0.988834	0.0650948	0.0634179
GOTERM_BP_ALL	GO:0031323~regulation of cellular metabolic process	85	23.224	0.00158975	FBGN0039169, FBGN0036374, FBGN0010382, FBGN0015399, FBGN0261109, FBGN0038871, FBGN0039600, FBGN0032330, FBGN0000459, FBGN0039286, FBGN0025639, FBGN0261588, FBGN0039283, FBGN0004854, FBGN0028789, FBGN0003366, FBGN0001981, FBGN0024184, FBGN0003165, FBGN0029157, FBGN0082831, FBGN0027491, FBGN0011676, FBGN0028582, FBGN0031885, FBGN0036934, FBGN0033988, FBGN0030877, FBGN0260866, FBGN0013323, FBGN00396…	303	2222	10756	1.35795	0.991396	0.0678823	0.0661336
GOTERM_BP_ALL	GO:0009889~regulation of biosynthetic process	65	17.7596	0.00161285	FBGN0039169, FBGN0036374, FBGN0010382, FBGN0261109, FBGN0038871, FBGN0032330, FBGN0000459, FBGN0039286, FBGN0025639, FBGN0261588, FBGN0039283, FBGN0004854, FBGN0028789, FBGN0001981, FBGN0024184, FBGN0003165, FBGN0011676, FBGN0028582, FBGN0031885, FBGN0030877, FBGN0260866, FBGN0013323, FBGN0039694, FBGN0039139, FBGN0033155, FBGN0003978, FBGN0003499, FBGN0030687, FBGN0003330, FBGN0020493, FBGN02634…	303	1595	10756	1.44664	0.991971	0.0678986	0.0661494
GOTERM_BP_ALL	GO:1901362~organic cyclic compound biosynthetic process	69	18.8525	0.0019442	FBGN0039169, FBGN0036374, FBGN0010382, FBGN0261109, FBGN0038871, FBGN0032330, FBGN0000459, FBGN0039286, FBGN0025639, FBGN0039241, FBGN0261588, FBGN0039283, FBGN0004854, FBGN0028789, FBGN0001981, FBGN0024184, FBGN0003165, FBGN0082831, FBGN0011676, FBGN0028582, FBGN0031885, FBGN0030877, FBGN0037792, FBGN0013323, FBGN0033155, FBGN0003978, FBGN0003499, FBGN0034728, FBGN0030687, FBGN0030367, FBGN00033…	303	1731	10756	1.41501	0.997023	0.0792368	0.0771956
GOTERM_BP_ALL	GO:2001141~regulation of RNA biosynthetic process	55	15.0273	0.00211374	FBGN0039169, FBGN0036374, FBGN0261109, FBGN0032330, FBGN0000459, FBGN0039286, FBGN0025639, FBGN0261588, FBGN0039283, FBGN0004854, FBGN0028789, FBGN0001981, FBGN0024184, FBGN0003165, FBGN0028582, FBGN0031885, FBGN0030877, FBGN0013323, FBGN0033155, FBGN0003978, FBGN0003499, FBGN0030687, FBGN0003330, FBGN0020493, FBGN0263490, FBGN0000382, FBGN0011785, FBGN0024491, FBGN0034570, FBGN0261723, FBGN00374…	303	1307	10756	1.49381	0.998208	0.0792368	0.0771956
GOTERM_BP_ALL	GO:0006355~regulation of transcription, DNA-templated	55	15.0273	0.00211374	FBGN0039169, FBGN0036374, FBGN0261109, FBGN0032330, FBGN0000459, FBGN0039286, FBGN0025639, FBGN0261588, FBGN0039283, FBGN0004854, FBGN0028789, FBGN0001981, FBGN0024184, FBGN0003165, FBGN0028582, FBGN0031885, FBGN0030877, FBGN0013323, FBGN0033155, FBGN0003978, FBGN0003499, FBGN0030687, FBGN0003330, FBGN0020493, FBGN0263490, FBGN0000382, FBGN0011785, FBGN0024491, FBGN0034570, FBGN0261723, FBGN00374…	303	1307	10756	1.49381	0.998208	0.0792368	0.0771956
GOTERM_BP_ALL	GO:1903506~regulation of nucleic acid-templated transcription	55	15.0273	0.00211374	FBGN0039169, FBGN0036374, FBGN0261109, FBGN0032330, FBGN0000459, FBGN0039286, FBGN0025639, FBGN0261588, FBGN0039283, FBGN0004854, FBGN0028789, FBGN0001981, FBGN0024184, FBGN0003165, FBGN0028582, FBGN0031885, FBGN0030877, FBGN0013323, FBGN0033155, FBGN0003978, FBGN0003499, FBGN0030687, FBGN0003330, FBGN0020493, FBGN0263490, FBGN0000382, FBGN0011785, FBGN0024491, FBGN0034570, FBGN0261723, FBGN00374…	303	1307	10756	1.49381	0.998208	0.0792368	0.0771956
GOTERM_BP_ALL	GO:0019222~regulation of metabolic process	90	24.5902	0.00227081	FBGN0039169, FBGN0036374, FBGN0010382, FBGN0015399, FBGN0261109, FBGN0038871, FBGN0039600, FBGN0032330, FBGN0000459, FBGN0039286, FBGN0025639, FBGN0261588, FBGN0039283, FBGN0004854, FBGN0028789, FBGN0003366, FBGN0001981, FBGN0024184, FBGN0003165, FBGN0029157, FBGN0082831, FBGN0027491, FBGN0011676, FBGN0028582, FBGN0031885, FBGN0036934, FBGN0033988, FBGN0030877, FBGN0260866, FBGN0013323, FBGN00396…	303	2410	10756	1.32566	0.998881	0.0827738	0.0806415
GOTERM_BP_ALL	GO:0006351~transcription, DNA-templated	55	15.0273	0.0029877	FBGN0039169, FBGN0036374, FBGN0261109, FBGN0032330, FBGN0000459, FBGN0025639, FBGN0261588, FBGN0004854, FBGN0028789, FBGN0001981, FBGN0003165, FBGN0082831, FBGN0028582, FBGN0031885, FBGN0037792, FBGN0013323, FBGN0033155, FBGN0003978, FBGN0003499, FBGN0030687, FBGN0003330, FBGN0020493, FBGN0263490, FBGN0000382, FBGN0011785, FBGN0024491, FBGN0034570, FBGN0261723, FBGN0037445, FBGN0033122, FBGN00392…	303	1328	10756	1.47019	0.999869	0.100337	0.0977519
GOTERM_BP_ALL	GO:0010468~regulation of gene expression	68	18.5792	0.00319766	FBGN0039169, FBGN0036374, FBGN0261109, FBGN0039600, FBGN0032330, FBGN0000459, FBGN0039286, FBGN0025639, FBGN0261588, FBGN0039283, FBGN0004854, FBGN0028789, FBGN0001981, FBGN0024184, FBGN0003165, FBGN0082831, FBGN0011676, FBGN0028582, FBGN0031885, FBGN0030877, FBGN0013323, FBGN0039139, FBGN0033155, FBGN0003978, FBGN0003499, FBGN0030687, FBGN0003330, FBGN0020493, FBGN0263490, FBGN0023441, FBGN00010…	303	1734	10756	1.39209	0.99993	0.101679	0.0990593
GOTERM_BP_ALL	GO:2000112~regulation of cellular macromolecule biosynthetic process	61	16.6667	0.00323747	FBGN0039169, FBGN0036374, FBGN0010382, FBGN0261109, FBGN0032330, FBGN0000459, FBGN0039286, FBGN0025639, FBGN0261588, FBGN0039283, FBGN0004854, FBGN0028789, FBGN0001981, FBGN0024184, FBGN0003165, FBGN0011676, FBGN0028582, FBGN0031885, FBGN0030877, FBGN0013323, FBGN0039139, FBGN0033155, FBGN0003978, FBGN0003499, FBGN0030687, FBGN0003330, FBGN0020493, FBGN0263490, FBGN0000382, FBGN0011785, FBGN00244…	303	1517	10756	1.42742	0.999938	0.101861	0.099237
GOTERM_BP_ALL	GO:0010556~regulation of macromolecule biosynthetic process	61	16.6667	0.00348884	FBGN0039169, FBGN0036374, FBGN0010382, FBGN0261109, FBGN0032330, FBGN0000459, FBGN0039286, FBGN0025639, FBGN0261588, FBGN0039283, FBGN0004854, FBGN0028789, FBGN0001981, FBGN0024184, FBGN0003165, FBGN0011676, FBGN0028582, FBGN0031885, FBGN0030877, FBGN0013323, FBGN0039139, FBGN0033155, FBGN0003978, FBGN0003499, FBGN0030687, FBGN0003330, FBGN0020493, FBGN0263490, FBGN0000382, FBGN0011785, FBGN00244…	303	1522	10756	1.42273	0.999971	0.10641	0.103668
GOTERM_BP_ALL	GO:0060255~regulation of macromolecule metabolic process	82	22.4044	0.0050371	FBGN0039169, FBGN0036374, FBGN0010382, FBGN0015399, FBGN0261109, FBGN0039600, FBGN0032330, FBGN0000459, FBGN0039286, FBGN0025639, FBGN0261588, FBGN0039283, FBGN0004854, FBGN0028789, FBGN0001981, FBGN0024184, FBGN0003165, FBGN0029157, FBGN0082831, FBGN0027491, FBGN0011676, FBGN0028582, FBGN0031885, FBGN0036934, FBGN0033988, FBGN0030877, FBGN0013323, FBGN0039139, FBGN0033155, FBGN0003978, FBGN00257…	303	2215	10756	1.31416	1	0.1405	0.13688
GOTERM_BP_ALL	GO:0080090~regulation of primary metabolic process	79	21.5847	0.00548057	FBGN0039169, FBGN0036374, FBGN0010382, FBGN0015399, FBGN0261109, FBGN0038871, FBGN0039600, FBGN0032330, FBGN0000459, FBGN0039286, FBGN0025639, FBGN0261588, FBGN0039283, FBGN0004854, FBGN0028789, FBGN0001981, FBGN0024184, FBGN0003165, FBGN0029157, FBGN0082831, FBGN0027491, FBGN0011676, FBGN0028582, FBGN0031885, FBGN0036934, FBGN0033988, FBGN0030877, FBGN0013323, FBGN0039139, FBGN0033155, FBGN00039…	303	2125	10756	1.3197	1	0.144968	0.141234
GOTERM_BP_ALL	GO:0016070~RNA metabolic process	79	21.5847	0.00840381	FBGN0039169, FBGN0036374, FBGN0261109, FBGN0038275, FBGN0039600, FBGN0032330, FBGN0037466, FBGN0000459, FBGN0021750, FBGN0039286, FBGN0025639, FBGN0261588, FBGN0039283, FBGN0004854, FBGN0028789, FBGN0001981, FBGN0024184, FBGN0003165, FBGN0027330, FBGN0082831, FBGN0052344, FBGN0028582, FBGN0031885, FBGN0250850, FBGN0030877, FBGN0037792, FBGN0013323, FBGN0015621, FBGN0039139, FBGN0033155, FBGN00039…	303	2161	10756	1.29772	1	0.191748	0.186808
GOTERM_BP_ALL	GO:0006357~regulation of transcription from RNA polymerase II promoter	41	11.2022	0.00929333	FBGN0039169, FBGN0036374, FBGN0261109, FBGN0034570, FBGN0261723, FBGN0037445, FBGN0033122, FBGN0039225, FBGN0000459, FBGN0031461, FBGN0261885, FBGN0261588, FBGN0004854, FBGN0032956, FBGN0028789, FBGN0001981, FBGN0010762, FBGN0028582, FBGN0031885, FBGN0037255, FBGN0013323, FBGN0033155, FBGN0039831, FBGN0000568, FBGN0004606, FBGN0003978, FBGN0001138, FBGN0003513, FBGN0026575, FBGN0003499, FBGN00524…	303	975	10756	1.49275	1	0.206321	0.201006
GOTERM_BP_ALL	GO:0090304~nucleic acid metabolic process	86	23.4973	0.0139493	FBGN0039169, FBGN0036374, FBGN0010382, FBGN0261109, FBGN0038275, FBGN0039600, FBGN0032330, FBGN0037466, FBGN0000459, FBGN0021750, FBGN0039286, FBGN0025639, FBGN0261588, FBGN0039283, FBGN0004854, FBGN0028789, FBGN0001981, FBGN0024184, FBGN0003165, FBGN0027330, FBGN0082831, FBGN0052344, FBGN0011676, FBGN0028582, FBGN0031885, FBGN0250850, FBGN0030877, FBGN0037792, FBGN0013323, FBGN0015621, FBGN00391…	303	2437	10756	1.25271	1	0.268996	0.262067
GOTERM_BP_ALL	GO:0006139~nucleobase-containing compound metabolic process	94	25.6831	0.0274074	FBGN0039169, FBGN0036374, FBGN0010382, FBGN0261109, FBGN0038871, FBGN0038275, FBGN0264815, FBGN0039600, FBGN0032330, FBGN0037466, FBGN0000459, FBGN0021750, FBGN0039286, FBGN0025639, FBGN0039241, FBGN0261588, FBGN0039283, FBGN0004854, FBGN0028789, FBGN0001981, FBGN0024184, FBGN0003165, FBGN0027330, FBGN0082831, FBGN0052344, FBGN0011676, FBGN0028582, FBGN0031885, FBGN0250850, FBGN0030877, FBGN00175…	303	2775	10756	1.20247	1	0.407566	0.397066
GOTERM_BP_ALL	GO:0006725~cellular aromatic compound metabolic process	97	26.5027	0.0367926	FBGN0036374, FBGN0010382, FBGN0261109, FBGN0038275, FBGN0032330, FBGN0037466, FBGN0000459, FBGN0025639, FBGN0039241, FBGN0261588, FBGN0003165, FBGN0082831, FBGN0052344, FBGN0027491, FBGN0028582, FBGN0031885, FBGN0250850, FBGN0017566, FBGN0039139, FBGN0033155, FBGN0261113, FBGN0003978, FBGN0030687, FBGN0003330, FBGN0263490, FBGN0023441, FBGN0024491, FBGN0261885, FBGN0026702, FBGN0266377, FBGN00001…	303	2911	10756	1.18287	1	0.47845	0.466124
GOTERM_BP_ALL	GO:0046483~heterocycle metabolic process	95	25.9563	0.0421952	FBGN0039169, FBGN0036374, FBGN0010382, FBGN0261109, FBGN0038871, FBGN0038275, FBGN0264815, FBGN0039600, FBGN0032330, FBGN0037466, FBGN0000459, FBGN0021750, FBGN0039286, FBGN0025639, FBGN0039241, FBGN0261588, FBGN0039283, FBGN0004854, FBGN0028789, FBGN0001981, FBGN0024184, FBGN0003165, FBGN0027330, FBGN0082831, FBGN0052344, FBGN0011676, FBGN0028582, FBGN0031885, FBGN0250850, FBGN0030877, FBGN00175…	303	2860	10756	1.17914	1	0.525506	0.511968
GOTERM_BP_ALL	GO:1901360~organic cyclic compound metabolic process	98	26.776	0.0493847	FBGN0036374, FBGN0010382, FBGN0261109, FBGN0038275, FBGN0032330, FBGN0037466, FBGN0000459, FBGN0025639, FBGN0039241, FBGN0261588, FBGN0003165, FBGN0082831, FBGN0052344, FBGN0027491, FBGN0028582, FBGN0031885, FBGN0250850, FBGN0017566, FBGN0039139, FBGN0033155, FBGN0261113, FBGN0003978, FBGN0030687, FBGN0003330, FBGN0263490, FBGN0023441, FBGN0024491, FBGN0261885, FBGN0026702, FBGN0266377, FBGN00001…	303	2982	10756	1.16661	1	0.576735	0.561878
GOTERM_BP_ALL	GO:0044260~cellular macromolecule metabolic process	136	37.1585	0.190841	FBGN0036374, FBGN0010382, FBGN0261109, FBGN0011591, FBGN0015399, FBGN0038275, FBGN0032330, FBGN0037466, FBGN0000459, FBGN0025639, FBGN0261588, FBGN0003165, FBGN0029157, FBGN0082831, FBGN0052344, FBGN0030719, FBGN0027491, FBGN0028341, FBGN0028582, FBGN0031885, FBGN0035207, FBGN0036934, FBGN0250850, FBGN0036143, FBGN0039773, FBGN0039139, FBGN0033155, FBGN0261113, FBGN0003978, FBGN0025743, FBGN00306…	303	4527	10756	1.06644	1	1	0.974565
GOTERM_BP_ALL	GO:0043170~macromolecule metabolic process	152	41.5301	0.213304	FBGN0036374, FBGN0010382, FBGN0261109, FBGN0011591, FBGN0015399, FBGN0038275, FBGN0032330, FBGN0037466, FBGN0000459, FBGN0025639, FBGN0261588, FBGN0003165, FBGN0029157, FBGN0082831, FBGN0052344, FBGN0030719, FBGN0027491, FBGN0028341, FBGN0028582, FBGN0031885, FBGN0035207, FBGN0036934, FBGN0250850, FBGN0036143, FBGN0039773, FBGN0039139, FBGN0033155, FBGN0261113, FBGN0003978, FBGN0025743, FBGN00306…	303	5118	10756	1.05427	1	1	0.974565
GOTERM_BP_ALL	GO:0044271~cellular nitrogen compound biosynthetic process	78	21.3115	0.224542	FBGN0039169, FBGN0036374, FBGN0010382, FBGN0261109, FBGN0038871, FBGN0032330, FBGN0000459, FBGN0021750, FBGN0039286, FBGN0025639, FBGN0039241, FBGN0261588, FBGN0039283, FBGN0004854, FBGN0028789, FBGN0001981, FBGN0024184, FBGN0003165, FBGN0082831, FBGN0030719, FBGN0011676, FBGN0028582, FBGN0031885, FBGN0030877, FBGN0260866, FBGN0037792, FBGN0013323, FBGN0039139, FBGN0033155, FBGN0003978, FBGN00296…	303	2530	10756	1.09442	1	1	0.974565
GOTERM_BP_ALL	GO:0010467~gene expression	91	24.8634	0.240377	FBGN0039169, FBGN0036374, FBGN0261109, FBGN0038275, FBGN0039600, FBGN0032330, FBGN0037466, FBGN0000459, FBGN0021750, FBGN0039286, FBGN0025639, FBGN0261588, FBGN0039283, FBGN0004854, FBGN0028789, FBGN0001981, FBGN0024184, FBGN0003165, FBGN0027330, FBGN0082831, FBGN0052344, FBGN0030719, FBGN0011676, FBGN0028582, FBGN0031885, FBGN0250850, FBGN0030877, FBGN0037792, FBGN0013323, FBGN0015621, FBGN00391…	303	2996	10756	1.07822	1	1	0.974565
GOTERM_BP_ALL	GO:0034645~cellular macromolecule biosynthetic process	77	21.0383	0.327514	FBGN0039169, FBGN0036374, FBGN0010382, FBGN0261109, FBGN0011591, FBGN0032330, FBGN0000459, FBGN0021750, FBGN0039286, FBGN0025639, FBGN0261588, FBGN0039283, FBGN0004854, FBGN0028789, FBGN0001981, FBGN0024184, FBGN0003165, FBGN0082831, FBGN0030719, FBGN0011676, FBGN0028582, FBGN0031885, FBGN0030877, FBGN0037792, FBGN0013323, FBGN0085478, FBGN0039139, FBGN0033155, FBGN0003978, FBGN0029629, FBGN00034…	303	2575	10756	1.0615	1	1	0.974565
GOTERM_BP_ALL	GO:0044238~primary metabolic process	173	47.2678	0.352738	FBGN0036374, FBGN0010382, FBGN0261109, FBGN0011591, FBGN0015399, FBGN0038275, FBGN0037341, FBGN0034990, FBGN0032330, FBGN0037466, FBGN0033266, FBGN0000459, FBGN0030670, FBGN0025639, FBGN0039241, FBGN0261588, FBGN0036939, FBGN0003165, FBGN0029157, FBGN0082831, FBGN0052344, FBGN0030719, FBGN0027491, FBGN0028341, FBGN0028582, FBGN0031885, FBGN0035207, FBGN0036934, FBGN0250850, FBGN0036143, FBGN00397…	303	5993	10756	1.02473	1	1	0.974565
GOTERM_BP_ALL	GO:0009059~macromolecule biosynthetic process	77	21.0383	0.355828	FBGN0039169, FBGN0036374, FBGN0010382, FBGN0261109, FBGN0011591, FBGN0032330, FBGN0000459, FBGN0021750, FBGN0039286, FBGN0025639, FBGN0261588, FBGN0039283, FBGN0004854, FBGN0028789, FBGN0001981, FBGN0024184, FBGN0003165, FBGN0082831, FBGN0030719, FBGN0011676, FBGN0028582, FBGN0031885, FBGN0030877, FBGN0037792, FBGN0013323, FBGN0085478, FBGN0039139, FBGN0033155, FBGN0003978, FBGN0029629, FBGN00034…	303	2595	10756	1.05332	1	1	0.974565
GOTERM_BP_ALL	GO:0044249~cellular biosynthetic process	92	25.1366	0.383323	FBGN0039169, FBGN0036374, FBGN0010382, FBGN0261109, FBGN0038871, FBGN0011591, FBGN0032330, FBGN0000459, FBGN0030670, FBGN0021750, FBGN0039286, FBGN0025639, FBGN0039241, FBGN0261588, FBGN0039283, FBGN0004854, FBGN0265187, FBGN0028789, FBGN0001981, FBGN0024184, FBGN0003165, FBGN0082831, FBGN0030719, FBGN0033983, FBGN0011676, FBGN0028582, FBGN0031885, FBGN0030877, FBGN0260866, FBGN0037792, FBGN00133…	303	3143	10756	1.03909	1	1	0.974565
GOTERM_BP_ALL	GO:1901576~organic substance biosynthetic process	92	25.1366	0.386087	FBGN0039169, FBGN0036374, FBGN0010382, FBGN0261109, FBGN0038871, FBGN0011591, FBGN0032330, FBGN0000459, FBGN0030670, FBGN0021750, FBGN0039286, FBGN0025639, FBGN0039241, FBGN0261588, FBGN0039283, FBGN0004854, FBGN0265187, FBGN0028789, FBGN0001981, FBGN0024184, FBGN0003165, FBGN0082831, FBGN0030719, FBGN0033983, FBGN0011676, FBGN0028582, FBGN0031885, FBGN0030877, FBGN0260866, FBGN0037792, FBGN00133…	303	3145	10756	1.03843	1	1	0.974565
GOTERM_BP_ALL	GO:0009058~biosynthetic process	92	25.1366	0.469308	FBGN0039169, FBGN0036374, FBGN0010382, FBGN0261109, FBGN0038871, FBGN0011591, FBGN0032330, FBGN0000459, FBGN0030670, FBGN0021750, FBGN0039286, FBGN0025639, FBGN0039241, FBGN0261588, FBGN0039283, FBGN0004854, FBGN0265187, FBGN0028789, FBGN0001981, FBGN0024184, FBGN0003165, FBGN0082831, FBGN0030719, FBGN0033983, FBGN0011676, FBGN0028582, FBGN0031885, FBGN0030877, FBGN0260866, FBGN0037792, FBGN00133…	303	3204	10756	1.0193	1	1	0.974565
GOTERM_BP_ALL	GO:0034641~cellular nitrogen compound metabolic process	105	28.6885	0.498609	FBGN0036374, FBGN0010382, FBGN0261109, FBGN0038275, FBGN0032330, FBGN0037466, FBGN0000459, FBGN0025639, FBGN0039241, FBGN0261588, FBGN0003165, FBGN0082831, FBGN0052344, FBGN0030719, FBGN0028582, FBGN0031885, FBGN0250850, FBGN0017566, FBGN0039139, FBGN0033155, FBGN0261113, FBGN0003978, FBGN0030687, FBGN0003330, FBGN0263490, FBGN0023441, FBGN0024491, FBGN0262734, FBGN0031260, FBGN0261885, FBGN00267…	303	3687	10756	1.01094	1	1	0.974565
GOTERM_BP_ALL	GO:0044237~cellular metabolic process	165	45.082	0.505601	FBGN0036374, FBGN0010382, FBGN0261109, FBGN0011591, FBGN0015399, FBGN0038275, FBGN0037341, FBGN0032330, FBGN0037466, FBGN0033266, FBGN0000459, FBGN0030670, FBGN0025639, FBGN0039241, FBGN0261588, FBGN0036939, FBGN0003165, FBGN0029157, FBGN0082831, FBGN0052344, FBGN0030719, FBGN0027491, FBGN0028341, FBGN0028582, FBGN0031885, FBGN0035207, FBGN0036934, FBGN0250850, FBGN0036143, FBGN0039773, FBGN00175…	303	5827	10756	1.00519	1	1	0.974565
GOTERM_BP_ALL	GO:0006807~nitrogen compound metabolic process	110	30.0546	0.550383	FBGN0036374, FBGN0010382, FBGN0261109, FBGN0038275, FBGN0032330, FBGN0037466, FBGN0000459, FBGN0025639, FBGN0039241, FBGN0261588, FBGN0003165, FBGN0082831, FBGN0052344, FBGN0030719, FBGN0028582, FBGN0031885, FBGN0250850, FBGN0017566, FBGN0039139, FBGN0033155, FBGN0261113, FBGN0003978, FBGN0030687, FBGN0003330, FBGN0263490, FBGN0023441, FBGN0024491, FBGN0262734, FBGN0031260, FBGN0039780, FBGN02618…	303	3903	10756	1.00047	1	1	0.974565
GOTERM_BP_ALL	GO:0071704~organic substance metabolic process	177	48.3607	0.561247	FBGN0036374, FBGN0010382, FBGN0261109, FBGN0011591, FBGN0015399, FBGN0038275, FBGN0037341, FBGN0034990, FBGN0032330, FBGN0037466, FBGN0033266, FBGN0000459, FBGN0030670, FBGN0025639, FBGN0039241, FBGN0261588, FBGN0036939, FBGN0003165, FBGN0029157, FBGN0082831, FBGN0052344, FBGN0030719, FBGN0027491, FBGN0028341, FBGN0028582, FBGN0031885, FBGN0035207, FBGN0036934, FBGN0250850, FBGN0036143, FBGN00397…	303	6296	10756	0.997968	1	1	0.974565
GOTERM_BP_ALL	GO:0008152~metabolic process	180	49.1803	0.734148	FBGN0036374, FBGN0010382, FBGN0261109, FBGN0011591, FBGN0015399, FBGN0038275, FBGN0037341, FBGN0034990, FBGN0032330, FBGN0037466, FBGN0033266, FBGN0000459, FBGN0030670, FBGN0025639, FBGN0039241, FBGN0261588, FBGN0036939, FBGN0003165, FBGN0029157, FBGN0082831, FBGN0052344, FBGN0030719, FBGN0027491, FBGN0028341, FBGN0028582, FBGN0031885, FBGN0035207, FBGN0036934, FBGN0250850, FBGN0036143, FBGN00397…	303	6543	10756	0.976571	1	1	0.974565
Annotation Cluster 9	Enrichment Score: 2.0034566825063402
Category	Term	Count	%	PValue	Genes	List Total	Pop Hits	Pop Total	Fold Enrichment	Bonferroni	Benjamini	FDR
GOTERM_BP_ALL	GO:0050767~regulation of neurogenesis	21	5.7377	9.99882e-05	FBGN0031461, FBGN0025743, FBGN0261885, FBGN0003513, FBGN0283468, FBGN0033649, FBGN0005631, FBGN0027788, FBGN0029157, FBGN0024277, FBGN0264273, FBGN0000382, FBGN0259211, FBGN0034964, FBGN0011785, FBGN0259168, FBGN0032797, FBGN0033985, FBGN0053208, FBGN0013733, FBGN0026181	303	276	10756	2.70096	0.258351	0.00853899	0.00831902
GOTERM_BP_ALL	GO:0051240~positive regulation of multicellular organismal process	20	5.46448	0.00104731	FBGN0013323, FBGN0045038, FBGN0039225, FBGN0262126, FBGN0031461, FBGN0025743, FBGN0283468, FBGN0033935, FBGN0033649, FBGN0266672, FBGN0027348, FBGN0263490, FBGN0024277, FBGN0030904, FBGN0010762, FBGN0034964, FBGN0259168, FBGN0033985, FBGN0036934, FBGN0013733	303	307	10756	2.3126	0.956372	0.052345	0.0509965
GOTERM_BP_ALL	GO:0060284~regulation of cell development	22	6.01093	0.00115427	FBGN0010382, FBGN0031461, FBGN0025743, FBGN0261885, FBGN0003513, FBGN0283468, FBGN0033649, FBGN0005631, FBGN0027788, FBGN0029157, FBGN0024277, FBGN0264273, FBGN0000382, FBGN0259211, FBGN0034964, FBGN0011785, FBGN0259168, FBGN0032797, FBGN0033985, FBGN0053208, FBGN0013733, FBGN0026181	303	358	10756	2.18146	0.968321	0.0562048	0.0547569
GOTERM_BP_ALL	GO:0051094~positive regulation of developmental process	19	5.19126	0.00202235	FBGN0261811, FBGN0013323, FBGN0262126, FBGN0031461, FBGN0025743, FBGN0023517, FBGN0283468, FBGN0033935, FBGN0033649, FBGN0266672, FBGN0024277, FBGN0030904, FBGN0010762, FBGN0034964, FBGN0259168, FBGN0033985, FBGN0036934, FBGN0034308, FBGN0013733	303	300	10756	2.24823	0.997644	0.0792368	0.0771956
GOTERM_BP_ALL	GO:0051962~positive regulation of nervous system development	12	3.27869	0.00542995	FBGN0033935, FBGN0033649, FBGN0266672, FBGN0024277, FBGN0031461, FBGN0034964, FBGN0010762, FBGN0259168, FBGN0025743, FBGN0033985, FBGN0013733, FBGN0283468	303	160	10756	2.66238	1	0.144912	0.141179
GOTERM_BP_ALL	GO:0050769~positive regulation of neurogenesis	8	2.18579	0.0539871	FBGN0033649, FBGN0031461, FBGN0034964, FBGN0259168, FBGN0025743, FBGN0033985, FBGN0013733, FBGN0283468	303	121	10756	2.347	1	0.597657	0.582261
GOTERM_BP_ALL	GO:0010720~positive regulation of cell development	8	2.18579	0.221709	FBGN0033649, FBGN0031461, FBGN0034964, FBGN0259168, FBGN0025743, FBGN0033985, FBGN0013733, FBGN0283468	303	175	10756	1.62278	1	1	0.974565
GOTERM_BP_ALL	GO:0045666~positive regulation of neuron differentiation	5	1.36612	0.222044	FBGN0034964, FBGN0259168, FBGN0025743, FBGN0013733, FBGN0283468	303	86	10756	2.06386	1	1	0.974565
GOTERM_BP_ALL	GO:0045597~positive regulation of cell differentiation	8	2.18579	0.263871	FBGN0033649, FBGN0031461, FBGN0034964, FBGN0259168, FBGN0025743, FBGN0033985, FBGN0013733, FBGN0283468	303	185	10756	1.53506	1	1	0.974565
Annotation Cluster 10	Enrichment Score: 1.9512943950992814
Category	Term	Count	%	PValue	Genes	List Total	Pop Hits	Pop Total	Fold Enrichment	Bonferroni	Benjamini	FDR
GOTERM_BP_ALL	GO:0042127~regulation of cell proliferation	15	4.09836	0.00369081	FBGN0010382, FBGN0261113, FBGN0031461, FBGN0003978, FBGN0086906, FBGN0261885, FBGN0283468, FBGN0004864, FBGN0033649, FBGN0001981, FBGN0001075, FBGN0259211, FBGN0010213, FBGN0011676, FBGN0031885	303	220	10756	2.42034	0.999984	0.111255	0.108389
GOTERM_BP_ALL	GO:0008285~negative regulation of cell proliferation	7	1.91257	0.0185842	FBGN0001075, FBGN0261113, FBGN0011676, FBGN0003978, FBGN0031885, FBGN0261885, FBGN0283468	303	75	10756	3.31318	1	0.324842	0.316474
GOTERM_BP_ALL	GO:0008283~cell proliferation	16	4.37158	0.0204104	FBGN0010382, FBGN0261113, FBGN0031461, FBGN0003978, FBGN0086906, FBGN0261885, FBGN0283468, FBGN0004864, FBGN0033649, FBGN0001981, FBGN0004197, FBGN0001075, FBGN0010213, FBGN0011676, FBGN0031885, FBGN0013765	303	297	10756	1.91237	1	0.333371	0.324783
Annotation Cluster 11	Enrichment Score: 1.9183155603560373
Category	Term	Count	%	PValue	Genes	List Total	Pop Hits	Pop Total	Fold Enrichment	Bonferroni	Benjamini	FDR
GOTERM_BP_ALL	GO:0097696~STAT cascade	6	1.63934	0.00311525	FBGN0004864, FBGN0032956, FBGN0010382, FBGN0033266, FBGN0011785, FBGN0030904	303	36	10756	5.91639	0.999911	0.100337	0.0977519
GOTERM_BP_ALL	GO:0007259~JAK-STAT cascade	6	1.63934	0.00311525	FBGN0004864, FBGN0032956, FBGN0010382, FBGN0033266, FBGN0011785, FBGN0030904	303	36	10756	5.91639	0.999911	0.100337	0.0977519
GOTERM_BP_ALL	GO:0046425~regulation of JAK-STAT cascade	4	1.0929	0.0467602	FBGN0032956, FBGN0010382, FBGN0033266, FBGN0011785	303	29	10756	4.89632	1	0.552436	0.538204
GOTERM_BP_ALL	GO:1904892~regulation of STAT cascade	4	1.0929	0.0467602	FBGN0032956, FBGN0010382, FBGN0033266, FBGN0011785	303	29	10756	4.89632	1	0.552436	0.538204
Annotation Cluster 12	Enrichment Score: 1.7372034345510545
Category	Term	Count	%	PValue	Genes	List Total	Pop Hits	Pop Total	Fold Enrichment	Bonferroni	Benjamini	FDR
GOTERM_BP_ALL	GO:0051240~positive regulation of multicellular organismal process	20	5.46448	0.00104731	FBGN0013323, FBGN0045038, FBGN0039225, FBGN0262126, FBGN0031461, FBGN0025743, FBGN0283468, FBGN0033935, FBGN0033649, FBGN0266672, FBGN0027348, FBGN0263490, FBGN0024277, FBGN0030904, FBGN0010762, FBGN0034964, FBGN0259168, FBGN0033985, FBGN0036934, FBGN0013733	303	307	10756	2.3126	0.956372	0.052345	0.0509965
GOTERM_BP_ALL	GO:0040008~regulation of growth	20	5.46448	0.00174505	FBGN0261811, FBGN0039668, FBGN0032330, FBGN0033266, FBGN0025743, FBGN0032956, FBGN0033935, FBGN0266672, FBGN0003165, FBGN0027594, FBGN0020493, FBGN0024277, FBGN0264273, FBGN0001075, FBGN0011676, FBGN0030904, FBGN0010762, FBGN0259168, FBGN0036934, FBGN0013733	303	321	10756	2.21174	0.994595	0.0724439	0.0705776
GOTERM_BP_ALL	GO:0051094~positive regulation of developmental process	19	5.19126	0.00202235	FBGN0261811, FBGN0013323, FBGN0262126, FBGN0031461, FBGN0025743, FBGN0023517, FBGN0283468, FBGN0033935, FBGN0033649, FBGN0266672, FBGN0024277, FBGN0030904, FBGN0010762, FBGN0034964, FBGN0259168, FBGN0033985, FBGN0036934, FBGN0034308, FBGN0013733	303	300	10756	2.24823	0.997644	0.0792368	0.0771956
GOTERM_BP_ALL	GO:0048639~positive regulation of developmental growth	10	2.73224	0.00310713	FBGN0033935, FBGN0266672, FBGN0261811, FBGN0024277, FBGN0030904, FBGN0010762, FBGN0259168, FBGN0025743, FBGN0036934, FBGN0013733	303	107	10756	3.3176	0.999909	0.100337	0.0977519
GOTERM_BP_ALL	GO:0048638~regulation of developmental growth	16	4.37158	0.00332326	FBGN0261811, FBGN0025743, FBGN0032956, FBGN0033935, FBGN0266672, FBGN0003165, FBGN0020493, FBGN0024277, FBGN0264273, FBGN0001075, FBGN0011676, FBGN0030904, FBGN0010762, FBGN0259168, FBGN0036934, FBGN0013733	303	241	10756	2.35674	0.999952	0.103471	0.100806
GOTERM_BP_ALL	GO:0051962~positive regulation of nervous system development	12	3.27869	0.00542995	FBGN0033935, FBGN0033649, FBGN0266672, FBGN0024277, FBGN0031461, FBGN0034964, FBGN0010762, FBGN0259168, FBGN0025743, FBGN0033985, FBGN0013733, FBGN0283468	303	160	10756	2.66238	1	0.144912	0.141179
GOTERM_BP_ALL	GO:0044089~positive regulation of cellular component biogenesis	12	3.27869	0.00622911	FBGN0004864, FBGN0033935, FBGN0266672, FBGN0261811, FBGN0024277, FBGN0041781, FBGN0010762, FBGN0259168, FBGN0034308, FBGN0013733, FBGN0283468, FBGN0026181	303	163	10756	2.61338	1	0.156461	0.15243
GOTERM_BP_ALL	GO:0045927~positive regulation of growth	10	2.73224	0.0109374	FBGN0033935, FBGN0266672, FBGN0261811, FBGN0024277, FBGN0030904, FBGN0010762, FBGN0259168, FBGN0025743, FBGN0036934, FBGN0013733	303	130	10756	2.73064	1	0.227511	0.22165
GOTERM_BP_ALL	GO:1904396~regulation of neuromuscular junction development	9	2.45902	0.0196632	FBGN0032956, FBGN0033935, FBGN0266672, FBGN0003165, FBGN0027594, FBGN0020493, FBGN0024277, FBGN0010762, FBGN0259168	303	120	10756	2.66238	1	0.329254	0.320772
GOTERM_BP_ALL	GO:0040007~growth	21	5.7377	0.0208923	FBGN0261811, FBGN0039668, FBGN0041781, FBGN0262018, FBGN0025743, FBGN0051146, FBGN0032956, FBGN0033935, FBGN0266672, FBGN0003165, FBGN0027594, FBGN0020493, FBGN0024277, FBGN0264273, FBGN0001075, FBGN0011676, FBGN0030904, FBGN0010762, FBGN0259168, FBGN0036934, FBGN0013733	303	435	10756	1.71371	1	0.339386	0.330643
GOTERM_BP_ALL	GO:0048589~developmental growth	19	5.19126	0.0212289	FBGN0261811, FBGN0041781, FBGN0262018, FBGN0025743, FBGN0051146, FBGN0032956, FBGN0033935, FBGN0266672, FBGN0003165, FBGN0020493, FBGN0024277, FBGN0264273, FBGN0001075, FBGN0011676, FBGN0030904, FBGN0010762, FBGN0259168, FBGN0036934, FBGN0013733	303	380	10756	1.77492	1	0.342991	0.334155
GOTERM_BP_ALL	GO:0007416~synapse assembly	11	3.00546	0.024901	FBGN0051146, FBGN0032956, FBGN0033935, FBGN0266672, FBGN0003165, FBGN0020493, FBGN0024277, FBGN0011676, FBGN0010762, FBGN0259168, FBGN0053208	303	174	10756	2.24415	1	0.378021	0.368283
GOTERM_BP_ALL	GO:0045887~positive regulation of synaptic growth at neuromuscular junction	5	1.36612	0.0251814	FBGN0033935, FBGN0266672, FBGN0024277, FBGN0010762, FBGN0259168	303	40	10756	4.43729	1	0.380137	0.370344
GOTERM_BP_ALL	GO:1904398~positive regulation of neuromuscular junction development	5	1.36612	0.0295352	FBGN0033935, FBGN0266672, FBGN0024277, FBGN0010762, FBGN0259168	303	42	10756	4.22599	1	0.425547	0.414584
GOTERM_BP_ALL	GO:0051965~positive regulation of synapse assembly	5	1.36612	0.0343077	FBGN0033935, FBGN0266672, FBGN0024277, FBGN0010762, FBGN0259168	303	44	10756	4.0339	1	0.461917	0.450018
GOTERM_BP_ALL	GO:0050808~synapse organization	15	4.09836	0.0363501	FBGN0085414, FBGN0051146, FBGN0032956, FBGN0033935, FBGN0266672, FBGN0262483, FBGN0003165, FBGN0027594, FBGN0020493, FBGN0024277, FBGN0051475, FBGN0011676, FBGN0010762, FBGN0259168, FBGN0053208	303	292	10756	1.82355	1	0.477899	0.465588
GOTERM_BP_ALL	GO:0008582~regulation of synaptic growth at neuromuscular junction	8	2.18579	0.0413736	FBGN0032956, FBGN0033935, FBGN0266672, FBGN0003165, FBGN0020493, FBGN0024277, FBGN0010762, FBGN0259168	303	114	10756	2.49111	1	0.521796	0.508354
GOTERM_BP_ALL	GO:0051130~positive regulation of cellular component organization	17	4.64481	0.0449631	FBGN0261811, FBGN0041781, FBGN0262126, FBGN0023517, FBGN0283468, FBGN0004864, FBGN0033935, FBGN0266672, FBGN0027594, FBGN0024277, FBGN0010762, FBGN0259168, FBGN0035207, FBGN0037949, FBGN0034308, FBGN0013733, FBGN0026181	303	358	10756	1.68568	1	0.537579	0.52373
GOTERM_BP_ALL	GO:0051963~regulation of synapse assembly	8	2.18579	0.0539871	FBGN0032956, FBGN0033935, FBGN0266672, FBGN0003165, FBGN0020493, FBGN0024277, FBGN0010762, FBGN0259168	303	121	10756	2.347	1	0.597657	0.582261
GOTERM_BP_ALL	GO:0044087~regulation of cellular component biogenesis	17	4.64481	0.0597486	FBGN0261811, FBGN0041781, FBGN0283468, FBGN0004864, FBGN0032956, FBGN0033935, FBGN0266672, FBGN0003165, FBGN0029157, FBGN0020493, FBGN0024277, FBGN0010762, FBGN0037525, FBGN0259168, FBGN0034308, FBGN0013733, FBGN0026181	303	371	10756	1.62661	1	0.630127	0.613894
GOTERM_BP_ALL	GO:0050807~regulation of synapse organization	9	2.45902	0.0837803	FBGN0032956, FBGN0033935, FBGN0266672, FBGN0003165, FBGN0027594, FBGN0020493, FBGN0024277, FBGN0010762, FBGN0259168	303	161	10756	1.98438	1	0.766443	0.746698
GOTERM_BP_ALL	GO:0050803~regulation of synapse structure or activity	10	2.73224	0.0924555	FBGN0032956, FBGN0033935, FBGN0266672, FBGN0003165, FBGN0027594, FBGN0020493, FBGN0024277, FBGN0031461, FBGN0010762, FBGN0259168	303	192	10756	1.84887	1	0.801013	0.780378
GOTERM_BP_ALL	GO:0051124~synaptic growth at neuromuscular junction	7	1.91257	0.104678	FBGN0051146, FBGN0033935, FBGN0266672, FBGN0020493, FBGN0024277, FBGN0010762, FBGN0259168	303	115	10756	2.16077	1	0.869678	0.847274
GOTERM_BP_ALL	GO:0007528~neuromuscular junction development	9	2.45902	0.146585	FBGN0051146, FBGN0032956, FBGN0033935, FBGN0266672, FBGN0003165, FBGN0020493, FBGN0024277, FBGN0010762, FBGN0259168	303	184	10756	1.73633	1	0.99578	0.970127
Annotation Cluster 13	Enrichment Score: 1.6838206618526002
Category	Term	Count	%	PValue	Genes	List Total	Pop Hits	Pop Total	Fold Enrichment	Bonferroni	Benjamini	FDR
GOTERM_BP_ALL	GO:0009888~tissue development	58	15.847	4.6635e-06	FBGN0014465, FBGN0010382, FBGN0011591, FBGN0000459, FBGN0053196, FBGN0266757, FBGN0039286, FBGN0039283, FBGN0004854, FBGN0266672, FBGN0000299, FBGN0052666, FBGN0028789, FBGN0001981, FBGN0011676, FBGN0028341, FBGN0031885, FBGN0030439, FBGN0013733, FBGN0033988, FBGN0039139, FBGN0016075, FBGN0263258, FBGN0003499, FBGN0004864, FBGN0005631, FBGN0003330, FBGN0020493, FBGN0001075, FBGN0000382, FBGN00283…	303	1114	10756	1.84821	0.0138425	0.000739119	0.000720078
GOTERM_BP_ALL	GO:0009653~anatomical structure morphogenesis	75	20.4918	8.67872e-06	FBGN0014465, FBGN0010382, FBGN0011591, FBGN0000459, FBGN0053196, FBGN0266757, FBGN0039286, FBGN0261588, FBGN0039283, FBGN0004854, FBGN0000299, FBGN0052666, FBGN0003366, FBGN0001981, FBGN0003165, FBGN0029157, FBGN0024189, FBGN0027491, FBGN0031885, FBGN0030439, FBGN0013733, FBGN0033988, FBGN0039139, FBGN0262126, FBGN0016075, FBGN0003978, FBGN0025743, FBGN0263258, FBGN0003499, FBGN0004864, FBGN00056…	303	1619	10756	1.64446	0.0256072	0.00121546	0.00118415
GOTERM_BP_ALL	GO:0048513~animal organ development	61	16.6667	8.01896e-05	FBGN0010382, FBGN0011591, FBGN0000459, FBGN0053196, FBGN0039286, FBGN0039283, FBGN0004854, FBGN0000299, FBGN0052666, FBGN0028789, FBGN0003366, FBGN0001981, FBGN0029157, FBGN0024189, FBGN0011676, FBGN0028582, FBGN0031885, FBGN0013733, FBGN0033988, FBGN0262126, FBGN0016075, FBGN0003978, FBGN0025743, FBGN0003499, FBGN0004864, FBGN0005631, FBGN0003330, FBGN0020493, FBGN0001075, FBGN0000382, FBGN00102…	303	1314	10756	1.64794	0.213133	0.00721765	0.00703171
GOTERM_BP_ALL	GO:0060429~epithelium development	48	13.1148	0.000460053	FBGN0014465, FBGN0010382, FBGN0011591, FBGN0261800, FBGN0000459, FBGN0053196, FBGN0031461, FBGN0266757, FBGN0262018, FBGN0039286, FBGN0085408, FBGN0261885, FBGN0039283, FBGN0004854, FBGN0032956, FBGN0266672, FBGN0052666, FBGN0028789, FBGN0000299, FBGN0001981, FBGN0027594, FBGN0005322, FBGN0004197, FBGN0011676, FBGN0028341, FBGN0031885, FBGN0030439, FBGN0013733, FBGN0026181, FBGN0261811, FBGN00391…	303	1022	10756	1.66724	0.747265	0.0286479	0.0279099
GOTERM_BP_ALL	GO:0007389~pattern specification process	30	8.19672	0.000937974	FBGN0011591, FBGN0000459, FBGN0266757, FBGN0262018, FBGN0039286, FBGN0261885, FBGN0039283, FBGN0004854, FBGN0003165, FBGN0027594, FBGN0005322, FBGN0004197, FBGN0033988, FBGN0026181, FBGN0037276, FBGN0087035, FBGN0003978, FBGN0003513, FBGN0283468, FBGN0004864, FBGN0031879, FBGN0264089, FBGN0005631, FBGN0027788, FBGN0020493, FBGN0003330, FBGN0001075, FBGN0000382, FBGN0030904, FBGN0029088	303	555	10756	1.91883	0.939488	0.0491861	0.047919
GOTERM_BP_ALL	GO:0048729~tissue morphogenesis	33	9.01639	0.00105075	FBGN0011591, FBGN0261800, FBGN0053196, FBGN0031461, FBGN0262018, FBGN0085408, FBGN0261885, FBGN0004854, FBGN0032956, FBGN0033649, FBGN0052666, FBGN0000299, FBGN0001981, FBGN0004197, FBGN0031885, FBGN0013733, FBGN0026181, FBGN0039139, FBGN0016075, FBGN0000289, FBGN0003513, FBGN0283468, FBGN0263258, FBGN0004864, FBGN0264089, FBGN0020493, FBGN0003330, FBGN0024277, FBGN0001075, FBGN0000382, FBGN02592…	303	640	10756	1.83038	0.956819	0.052345	0.0509965
GOTERM_BP_ALL	GO:0035295~tube development	36	9.83607	0.00212076	FBGN0011591, FBGN0261800, FBGN0000459, FBGN0053196, FBGN0031461, FBGN0039286, FBGN0261885, FBGN0039283, FBGN0267348, FBGN0004854, FBGN0052666, FBGN0028789, FBGN0000299, FBGN0001981, FBGN0027594, FBGN0005322, FBGN0004197, FBGN0011676, FBGN0031885, FBGN0013733, FBGN0026181, FBGN0261811, FBGN0262126, FBGN0016075, FBGN0000289, FBGN0003513, FBGN0004864, FBGN0264089, FBGN0005631, FBGN0020493, FBGN00242…	303	752	10756	1.69939	0.998246	0.0792368	0.0771956
GOTERM_BP_ALL	GO:0002009~morphogenesis of an epithelium	31	8.46995	0.00252885	FBGN0011591, FBGN0261800, FBGN0053196, FBGN0031461, FBGN0262018, FBGN0085408, FBGN0261885, FBGN0004854, FBGN0032956, FBGN0052666, FBGN0000299, FBGN0001981, FBGN0004197, FBGN0031885, FBGN0013733, FBGN0026181, FBGN0039139, FBGN0016075, FBGN0000289, FBGN0003513, FBGN0283468, FBGN0263258, FBGN0004864, FBGN0020493, FBGN0003330, FBGN0024277, FBGN0001075, FBGN0000382, FBGN0259211, FBGN0028371, FBGN00307…	303	621	10756	1.77206	0.999483	0.0884397	0.0861614
GOTERM_BP_ALL	GO:0035214~eye-antennal disc development	8	2.18579	0.00312188	FBGN0004864, FBGN0020493, FBGN0004197, FBGN0000459, FBGN0039286, FBGN0004854, FBGN0003513, FBGN0039283	303	69	10756	4.11575	0.999913	0.100337	0.0977519
GOTERM_BP_ALL	GO:0003002~regionalization	26	7.10383	0.00512361	FBGN0011591, FBGN0000459, FBGN0266757, FBGN0039286, FBGN0261885, FBGN0039283, FBGN0004854, FBGN0003165, FBGN0027594, FBGN0005322, FBGN0004197, FBGN0033988, FBGN0087035, FBGN0003978, FBGN0003513, FBGN0004864, FBGN0031879, FBGN0264089, FBGN0005631, FBGN0027788, FBGN0020493, FBGN0003330, FBGN0001075, FBGN0000382, FBGN0030904, FBGN0029088	303	513	10756	1.79914	1	0.1405	0.13688
GOTERM_BP_ALL	GO:0009887~animal organ morphogenesis	36	9.83607	0.00520224	FBGN0010382, FBGN0011591, FBGN0261800, FBGN0041781, FBGN0053196, FBGN0031461, FBGN0262018, FBGN0038890, FBGN0261885, FBGN0267348, FBGN0004854, FBGN0052666, FBGN0000299, FBGN0001981, FBGN0003366, FBGN0027594, FBGN0024189, FBGN0004197, FBGN0031885, FBGN0033988, FBGN0026181, FBGN0025743, FBGN0000289, FBGN0001138, FBGN0003513, FBGN0004864, FBGN0031879, FBGN0264089, FBGN0005631, FBGN0020493, FBGN00242…	303	795	10756	1.60747	1	0.141359	0.137717
GOTERM_BP_ALL	GO:0035218~leg disc development	9	2.45902	0.0078798	FBGN0004864, FBGN0011591, FBGN0052666, FBGN0024277, FBGN0004197, FBGN0000459, FBGN0261885, FBGN0004854, FBGN0003513	303	102	10756	3.13221	1	0.182579	0.177876
GOTERM_BP_ALL	GO:0007478~leg disc morphogenesis	7	1.91257	0.0197178	FBGN0004864, FBGN0011591, FBGN0052666, FBGN0024277, FBGN0004197, FBGN0261885, FBGN0003513	303	76	10756	3.26958	1	0.329254	0.320772
GOTERM_BP_ALL	GO:0007444~imaginal disc development	26	7.10383	0.0304552	FBGN0011591, FBGN0000459, FBGN0053196, FBGN0031461, FBGN0039286, FBGN0261885, FBGN0039283, FBGN0004854, FBGN0052666, FBGN0028789, FBGN0001981, FBGN0027594, FBGN0005322, FBGN0004197, FBGN0011676, FBGN0031885, FBGN0026181, FBGN0261811, FBGN0000289, FBGN0003513, FBGN0004864, FBGN0020493, FBGN0024277, FBGN0001075, FBGN0000382, FBGN0029088	303	599	10756	1.54083	1	0.425547	0.414584
GOTERM_BP_ALL	GO:0035239~tube morphogenesis	23	6.28415	0.0439732	FBGN0011591, FBGN0261800, FBGN0262126, FBGN0053196, FBGN0016075, FBGN0031461, FBGN0000289, FBGN0261885, FBGN0003513, FBGN0267348, FBGN0004854, FBGN0004864, FBGN0052666, FBGN0000299, FBGN0001981, FBGN0020493, FBGN0024277, FBGN0004197, FBGN0001075, FBGN0259211, FBGN0031885, FBGN0013733, FBGN0026181	303	531	10756	1.53759	1	0.535126	0.521341
GOTERM_BP_ALL	GO:0007480~imaginal disc-derived leg morphogenesis	6	1.63934	0.0514194	FBGN0011591, FBGN0052666, FBGN0024277, FBGN0004197, FBGN0261885, FBGN0003513	303	72	10756	2.9582	1	0.582659	0.567649
GOTERM_BP_ALL	GO:0009791~post-embryonic development	26	7.10383	0.0918596	FBGN0011591, FBGN0053196, FBGN0031461, FBGN0261885, FBGN0004854, FBGN0033649, FBGN0052666, FBGN0000299, FBGN0001981, FBGN0027594, FBGN0024189, FBGN0004197, FBGN0031885, FBGN0026181, FBGN0013323, FBGN0000568, FBGN0031097, FBGN0000289, FBGN0003513, FBGN0004864, FBGN0030367, FBGN0020493, FBGN0263490, FBGN0024277, FBGN0001075, FBGN0011785	303	673	10756	1.37141	1	0.798164	0.777602
GOTERM_BP_ALL	GO:0035114~imaginal disc-derived appendage morphogenesis	15	4.09836	0.112209	FBGN0011591, FBGN0000459, FBGN0053196, FBGN0031461, FBGN0039286, FBGN0000289, FBGN0261885, FBGN0003513, FBGN0039283, FBGN0052666, FBGN0020493, FBGN0024277, FBGN0004197, FBGN0001075, FBGN0026181	303	348	10756	1.5301	1	0.885493	0.862682
GOTERM_BP_ALL	GO:0035107~appendage morphogenesis	15	4.09836	0.114461	FBGN0011591, FBGN0000459, FBGN0053196, FBGN0031461, FBGN0039286, FBGN0000289, FBGN0261885, FBGN0003513, FBGN0039283, FBGN0052666, FBGN0020493, FBGN0024277, FBGN0004197, FBGN0001075, FBGN0026181	303	349	10756	1.52572	1	0.895616	0.872544
GOTERM_BP_ALL	GO:0009886~post-embryonic animal morphogenesis	19	5.19126	0.118825	FBGN0011591, FBGN0053196, FBGN0031461, FBGN0000289, FBGN0261885, FBGN0003513, FBGN0004854, FBGN0004864, FBGN0052666, FBGN0000299, FBGN0001981, FBGN0027594, FBGN0020493, FBGN0024277, FBGN0004197, FBGN0001075, FBGN0011785, FBGN0031885, FBGN0026181	303	475	10756	1.41993	1	0.922511	0.898746
GOTERM_BP_ALL	GO:0048737~imaginal disc-derived appendage development	15	4.09836	0.125578	FBGN0011591, FBGN0000459, FBGN0053196, FBGN0031461, FBGN0039286, FBGN0000289, FBGN0261885, FBGN0003513, FBGN0039283, FBGN0052666, FBGN0020493, FBGN0024277, FBGN0004197, FBGN0001075, FBGN0026181	303	355	10756	1.49993	1	0.946853	0.922461
GOTERM_BP_ALL	GO:0048736~appendage development	15	4.09836	0.131179	FBGN0011591, FBGN0000459, FBGN0053196, FBGN0031461, FBGN0039286, FBGN0000289, FBGN0261885, FBGN0003513, FBGN0039283, FBGN0052666, FBGN0020493, FBGN0024277, FBGN0004197, FBGN0001075, FBGN0026181	303	357	10756	1.49153	1	0.956083	0.931454
GOTERM_BP_ALL	GO:0002165~instar larval or pupal development	22	6.01093	0.133306	FBGN0011591, FBGN0013323, FBGN0053196, FBGN0031461, FBGN0031097, FBGN0000289, FBGN0261885, FBGN0003513, FBGN0004854, FBGN0004864, FBGN0052666, FBGN0030367, FBGN0001981, FBGN0027594, FBGN0020493, FBGN0263490, FBGN0024277, FBGN0004197, FBGN0001075, FBGN0011785, FBGN0031885, FBGN0026181	303	576	10756	1.35584	1	0.957816	0.933142
GOTERM_BP_ALL	GO:0007552~metamorphosis	19	5.19126	0.139835	FBGN0011591, FBGN0013323, FBGN0053196, FBGN0031461, FBGN0000289, FBGN0261885, FBGN0003513, FBGN0004854, FBGN0004864, FBGN0052666, FBGN0001981, FBGN0027594, FBGN0020493, FBGN0024277, FBGN0004197, FBGN0001075, FBGN0011785, FBGN0031885, FBGN0026181	303	487	10756	1.38495	1	0.98114	0.955864
GOTERM_BP_ALL	GO:0060562~epithelial tube morphogenesis	19	5.19126	0.146011	FBGN0011591, FBGN0261800, FBGN0053196, FBGN0016075, FBGN0031461, FBGN0000289, FBGN0261885, FBGN0003513, FBGN0004854, FBGN0004864, FBGN0052666, FBGN0001981, FBGN0020493, FBGN0024277, FBGN0004197, FBGN0001075, FBGN0031885, FBGN0013733, FBGN0026181	303	489	10756	1.37928	1	0.994139	0.968529
GOTERM_BP_ALL	GO:0048707~instar larval or pupal morphogenesis	18	4.91803	0.152115	FBGN0011591, FBGN0053196, FBGN0031461, FBGN0000289, FBGN0261885, FBGN0003513, FBGN0004854, FBGN0004864, FBGN0052666, FBGN0001981, FBGN0027594, FBGN0020493, FBGN0024277, FBGN0004197, FBGN0001075, FBGN0011785, FBGN0031885, FBGN0026181	303	461	10756	1.38605	1	1	0.974565
GOTERM_BP_ALL	GO:0035285~appendage segmentation	3	0.819672	0.154823	FBGN0011591, FBGN0004197, FBGN0003513	303	25	10756	4.2598	1	1	0.974565
GOTERM_BP_ALL	GO:0036011~imaginal disc-derived leg segmentation	3	0.819672	0.154823	FBGN0011591, FBGN0004197, FBGN0003513	303	25	10756	4.2598	1	1	0.974565
GOTERM_BP_ALL	GO:0035220~wing disc development	16	4.37158	0.164631	FBGN0011591, FBGN0053196, FBGN0031461, FBGN0000289, FBGN0261885, FBGN0004864, FBGN0052666, FBGN0028789, FBGN0001981, FBGN0027594, FBGN0020493, FBGN0005322, FBGN0004197, FBGN0001075, FBGN0029088, FBGN0026181	303	405	10756	1.4024	1	1	0.974565
GOTERM_BP_ALL	GO:0007560~imaginal disc morphogenesis	16	4.37158	0.183621	FBGN0011591, FBGN0053196, FBGN0031461, FBGN0000289, FBGN0261885, FBGN0003513, FBGN0004854, FBGN0004864, FBGN0052666, FBGN0001981, FBGN0020493, FBGN0024277, FBGN0004197, FBGN0001075, FBGN0031885, FBGN0026181	303	413	10756	1.37524	1	1	0.974565
GOTERM_BP_ALL	GO:0048563~post-embryonic animal organ morphogenesis	16	4.37158	0.183621	FBGN0011591, FBGN0053196, FBGN0031461, FBGN0000289, FBGN0261885, FBGN0003513, FBGN0004854, FBGN0004864, FBGN0052666, FBGN0001981, FBGN0020493, FBGN0024277, FBGN0004197, FBGN0001075, FBGN0031885, FBGN0026181	303	413	10756	1.37524	1	1	0.974565
GOTERM_BP_ALL	GO:0048569~post-embryonic animal organ development	18	4.91803	0.237637	FBGN0011591, FBGN0053196, FBGN0031461, FBGN0000289, FBGN0261885, FBGN0003513, FBGN0004854, FBGN0004864, FBGN0033649, FBGN0052666, FBGN0001981, FBGN0020493, FBGN0024189, FBGN0024277, FBGN0004197, FBGN0001075, FBGN0031885, FBGN0026181	303	502	10756	1.27285	1	1	0.974565
GOTERM_BP_ALL	GO:0035120~post-embryonic appendage morphogenesis	12	3.27869	0.350426	FBGN0011591, FBGN0052666, FBGN0020493, FBGN0024277, FBGN0004197, FBGN0001075, FBGN0053196, FBGN0031461, FBGN0000289, FBGN0261885, FBGN0003513, FBGN0026181	303	337	10756	1.26404	1	1	0.974565
GOTERM_BP_ALL	GO:0007472~wing disc morphogenesis	11	3.00546	0.352249	FBGN0004864, FBGN0011591, FBGN0052666, FBGN0020493, FBGN0004197, FBGN0001075, FBGN0053196, FBGN0031461, FBGN0000289, FBGN0261885, FBGN0026181	303	306	10756	1.27608	1	1	0.974565
GOTERM_BP_ALL	GO:0007476~imaginal disc-derived wing morphogenesis	10	2.73224	0.444265	FBGN0011591, FBGN0052666, FBGN0020493, FBGN0004197, FBGN0001075, FBGN0053196, FBGN0031461, FBGN0000289, FBGN0261885, FBGN0026181	303	293	10756	1.21155	1	1	0.974565
Annotation Cluster 14	Enrichment Score: 1.6714380565501854
Category	Term	Count	%	PValue	Genes	List Total	Pop Hits	Pop Total	Fold Enrichment	Bonferroni	Benjamini	FDR
GOTERM_BP_ALL	GO:0098602~single organism cell adhesion	9	2.45902	0.00126564	FBGN0051146, FBGN0005631, FBGN0261800, FBGN0264089, FBGN0001075, FBGN0262126, FBGN0262018, FBGN0025743, FBGN0267348	303	76	10756	4.20375	0.9773	0.0581999	0.0567006
GOTERM_BP_ALL	GO:0022610~biological adhesion	16	4.37158	0.0040265	FBGN0261800, FBGN0041781, FBGN0262126, FBGN0052183, FBGN0262018, FBGN0025743, FBGN0267348, FBGN0051146, FBGN0005631, FBGN0264089, FBGN0024189, FBGN0265296, FBGN0264273, FBGN0050046, FBGN0001075, FBGN0026181	303	246	10756	2.30884	0.999994	0.117992	0.114953
GOTERM_BP_ALL	GO:0007155~cell adhesion	15	4.09836	0.00681955	FBGN0261800, FBGN0041781, FBGN0262126, FBGN0052183, FBGN0262018, FBGN0025743, FBGN0267348, FBGN0051146, FBGN0005631, FBGN0264089, FBGN0024189, FBGN0265296, FBGN0264273, FBGN0050046, FBGN0001075	303	236	10756	2.25625	1	0.164678	0.160435
GOTERM_BP_ALL	GO:0016337~single organismal cell-cell adhesion	7	1.91257	0.00892286	FBGN0051146, FBGN0005631, FBGN0264089, FBGN0001075, FBGN0262126, FBGN0262018, FBGN0025743	303	64	10756	3.88263	1	0.202049	0.196844
GOTERM_BP_ALL	GO:0098609~cell-cell adhesion	9	2.45902	0.0516576	FBGN0051146, FBGN0005631, FBGN0264089, FBGN0024189, FBGN0265296, FBGN0001075, FBGN0262126, FBGN0262018, FBGN0025743	303	145	10756	2.20335	1	0.582659	0.567649
GOTERM_BP_ALL	GO:0022407~regulation of cell-cell adhesion	4	1.0929	0.0597323	FBGN0005631, FBGN0264089, FBGN0262126, FBGN0025743	303	32	10756	4.43729	1	0.630127	0.613894
GOTERM_BP_ALL	GO:0022409~positive regulation of cell-cell adhesion	3	0.819672	0.0648651	FBGN0005631, FBGN0264089, FBGN0262126	303	15	10756	7.09967	1	0.654398	0.63754
GOTERM_BP_ALL	GO:0030155~regulation of cell adhesion	5	1.36612	0.0834758	FBGN0005631, FBGN0264089, FBGN0264273, FBGN0262126, FBGN0025743	303	59	10756	3.00833	1	0.766443	0.746698
GOTERM_BP_ALL	GO:0045785~positive regulation of cell adhesion	3	0.819672	0.174842	FBGN0005631, FBGN0264089, FBGN0262126	303	27	10756	3.94426	1	1	0.974565
Annotation Cluster 15	Enrichment Score: 1.596097791193317
Category	Term	Count	%	PValue	Genes	List Total	Pop Hits	Pop Total	Fold Enrichment	Bonferroni	Benjamini	FDR
GOTERM_BP_ALL	GO:0009790~embryo development	27	7.37705	0.0176737	FBGN0261800, FBGN0085408, FBGN0023130, FBGN0033649, FBGN0028789, FBGN0000299, FBGN0003165, FBGN0024189, FBGN0013733, FBGN0026181, FBGN0087035, FBGN0261850, FBGN0016075, FBGN0004606, FBGN0003978, FBGN0024958, FBGN0260400, FBGN0004864, FBGN0003499, FBGN0264089, FBGN0005631, FBGN0020493, FBGN0000382, FBGN0019809, FBGN0030904, FBGN0029088, FBGN0013765	303	598	10756	1.60277	1	0.31749	0.309311
GOTERM_BP_ALL	GO:0009792~embryo development ending in birth or egg hatching	12	3.27869	0.0249147	FBGN0003499, FBGN0023130, FBGN0087035, FBGN0028789, FBGN0000299, FBGN0003165, FBGN0024189, FBGN0004606, FBGN0030904, FBGN0260400, FBGN0013733, FBGN0026181	303	199	10756	2.1406	1	0.378021	0.368283
GOTERM_BP_ALL	GO:0001700~embryonic development via the syncytial blastoderm	11	3.00546	0.0369762	FBGN0003499, FBGN0023130, FBGN0087035, FBGN0028789, FBGN0000299, FBGN0003165, FBGN0024189, FBGN0004606, FBGN0030904, FBGN0013733, FBGN0026181	303	186	10756	2.09936	1	0.47845	0.466124
Annotation Cluster 16	Enrichment Score: 1.588735637716223
Category	Term	Count	%	PValue	Genes	List Total	Pop Hits	Pop Total	Fold Enrichment	Bonferroni	Benjamini	FDR
GOTERM_BP_ALL	GO:0070647~protein modification by small protein conjugation or removal	20	5.46448	0.00508279	FBGN0010382, FBGN0036143, FBGN0039773, FBGN0260866, FBGN0035024, FBGN0039668, FBGN0260970, FBGN0031384, FBGN0283468, FBGN0031107, FBGN0003499, FBGN0032956, FBGN0027512, FBGN0029911, FBGN0052479, FBGN0003330, FBGN0267351, FBGN0010355, FBGN0035207, FBGN0037705	303	353	10756	2.01124	1	0.1405	0.13688
GOTERM_BP_ALL	GO:0016567~protein ubiquitination	16	4.37158	0.00560067	FBGN0010382, FBGN0260866, FBGN0035024, FBGN0039668, FBGN0260970, FBGN0031384, FBGN0283468, FBGN0031107, FBGN0032956, FBGN0027512, FBGN0029911, FBGN0003330, FBGN0267351, FBGN0010355, FBGN0035207, FBGN0037705	303	255	10756	2.22735	1	0.146846	0.143063
GOTERM_BP_ALL	GO:0032446~protein modification by small protein conjugation	17	4.64481	0.00668926	FBGN0010382, FBGN0260866, FBGN0035024, FBGN0039668, FBGN0260970, FBGN0031384, FBGN0283468, FBGN0031107, FBGN0003499, FBGN0032956, FBGN0027512, FBGN0029911, FBGN0003330, FBGN0267351, FBGN0010355, FBGN0035207, FBGN0037705	303	285	10756	2.11745	1	0.164678	0.160435
GOTERM_BP_ALL	GO:0000209~protein polyubiquitination	6	1.63934	0.141234	FBGN0027512, FBGN0267351, FBGN0260970, FBGN0031384, FBGN0035207, FBGN0283468	303	98	10756	2.17337	1	0.986325	0.960916
GOTERM_BP_ALL	GO:0030163~protein catabolic process	13	3.55191	0.423315	FBGN0260866, FBGN0039668, FBGN0034068, FBGN0260970, FBGN0031384, FBGN0024997, FBGN0283468, FBGN0032956, FBGN0052479, FBGN0031057, FBGN0267351, FBGN0028693, FBGN0035207	303	394	10756	1.17127	1	1	0.974565
Annotation Cluster 17	Enrichment Score: 1.5036653622252287
Category	Term	Count	%	PValue	Genes	List Total	Pop Hits	Pop Total	Fold Enrichment	Bonferroni	Benjamini	FDR
GOTERM_BP_ALL	GO:0044708~single-organism behavior	23	6.28415	0.0101847	FBGN0016920, FBGN0085387, FBGN0043005, FBGN0086711, FBGN0039225, FBGN0003513, FBGN0026575, FBGN0033528, FBGN0004864, FBGN0000153, FBGN0027348, FBGN0003861, FBGN0003165, FBGN0027594, FBGN0266572, FBGN0263490, FBGN0031453, FBGN0027491, FBGN0010762, FBGN0259168, FBGN0250850, FBGN0030954, FBGN0037705	303	459	10756	1.77878	1	0.220595	0.214912
GOTERM_BP_ALL	GO:0007610~behavior	29	7.9235	0.0144566	FBGN0016920, FBGN0085387, FBGN0264815, FBGN0043005, FBGN0086711, FBGN0039225, FBGN0000459, FBGN0033528, FBGN0000153, FBGN0003861, FBGN0003165, FBGN0027594, FBGN0266572, FBGN0027491, FBGN0010762, FBGN0259168, FBGN0030913, FBGN0036934, FBGN0250850, FBGN0040092, FBGN0030954, FBGN0037705, FBGN0003513, FBGN0283468, FBGN0004864, FBGN0026575, FBGN0027348, FBGN0263490, FBGN0031453	303	646	10756	1.59358	1	0.276993	0.269857
GOTERM_BP_ALL	GO:0007611~learning or memory	11	3.00546	0.0172594	FBGN0004864, FBGN0003861, FBGN0003165, FBGN0266572, FBGN0263490, FBGN0043005, FBGN0086711, FBGN0010762, FBGN0259168, FBGN0003513, FBGN0037705	303	164	10756	2.38099	1	0.314564	0.30646
GOTERM_BP_ALL	GO:0050890~cognition	11	3.00546	0.0179335	FBGN0004864, FBGN0003861, FBGN0003165, FBGN0266572, FBGN0263490, FBGN0043005, FBGN0086711, FBGN0010762, FBGN0259168, FBGN0003513, FBGN0037705	303	165	10756	2.36656	1	0.31749	0.309311
GOTERM_BP_ALL	GO:0050877~neurological system process	26	7.10383	0.0349331	FBGN0260933, FBGN0016920, FBGN0043005, FBGN0086711, FBGN0039225, FBGN0000459, FBGN0260970, FBGN0262870, FBGN0261588, FBGN0004854, FBGN0003464, FBGN0003861, FBGN0003366, FBGN0003165, FBGN0266572, FBGN0010762, FBGN0259168, FBGN0037705, FBGN0085414, FBGN0051163, FBGN0003218, FBGN0003513, FBGN0004864, FBGN0030103, FBGN0264386, FBGN0263490	303	607	10756	1.52052	1	0.468229	0.456167
GOTERM_BP_ALL	GO:0007613~memory	7	1.91257	0.121536	FBGN0004864, FBGN0003165, FBGN0266572, FBGN0263490, FBGN0086711, FBGN0003513, FBGN0037705	303	120	10756	2.07074	1	0.933861	0.909804
GOTERM_BP_ALL	GO:0007616~long-term memory	5	1.36612	0.154061	FBGN0004864, FBGN0003165, FBGN0263490, FBGN0086711, FBGN0037705	303	74	10756	2.39854	1	1	0.974565
Annotation Cluster 18	Enrichment Score: 1.4779474102286563
Category	Term	Count	%	PValue	Genes	List Total	Pop Hits	Pop Total	Fold Enrichment	Bonferroni	Benjamini	FDR
GOTERM_BP_ALL	GO:0007164~establishment of tissue polarity	8	2.18579	0.0103996	FBGN0004864, FBGN0001075, FBGN0259211, FBGN0028371, FBGN0262018, FBGN0085408, FBGN0026181, FBGN0263258	303	86	10756	3.30217	1	0.222031	0.216311
GOTERM_BP_ALL	GO:0001736~establishment of planar polarity	8	2.18579	0.0103996	FBGN0004864, FBGN0001075, FBGN0259211, FBGN0028371, FBGN0262018, FBGN0085408, FBGN0026181, FBGN0263258	303	86	10756	3.30217	1	0.222031	0.216311
GOTERM_BP_ALL	GO:0048104~establishment of body hair or bristle planar orientation	3	0.819672	0.0109372	FBGN0001075, FBGN0028371, FBGN0263258	303	6	10756	17.7492	1	0.227511	0.22165
GOTERM_BP_ALL	GO:0001738~morphogenesis of a polarized epithelium	8	2.18579	0.0182377	FBGN0004864, FBGN0001075, FBGN0259211, FBGN0028371, FBGN0262018, FBGN0085408, FBGN0026181, FBGN0263258	303	96	10756	2.9582	1	0.320661	0.312401
GOTERM_BP_ALL	GO:0042067~establishment of ommatidial planar polarity	5	1.36612	0.0834758	FBGN0004864, FBGN0001075, FBGN0259211, FBGN0262018, FBGN0026181	303	59	10756	3.00833	1	0.766443	0.746698
GOTERM_BP_ALL	GO:0007163~establishment or maintenance of cell polarity	10	2.73224	0.121895	FBGN0004864, FBGN0033935, FBGN0001075, FBGN0000382, FBGN0262126, FBGN0259211, FBGN0262018, FBGN0085408, FBGN0283468, FBGN0026181	303	204	10756	1.74012	1	0.934218	0.910152
GOTERM_BP_ALL	GO:0003382~epithelial cell morphogenesis	3	0.819672	0.205549	FBGN0259211, FBGN0085408, FBGN0026181	303	30	10756	3.54983	1	1	0.974565
Annotation Cluster 19	Enrichment Score: 1.42681242574491
Category	Term	Count	%	PValue	Genes	List Total	Pop Hits	Pop Total	Fold Enrichment	Bonferroni	Benjamini	FDR
GOTERM_BP_ALL	GO:0003008~system process	34	9.28962	0.00299411	FBGN0260933, FBGN0016920, FBGN0043005, FBGN0086711, FBGN0039225, FBGN0000459, FBGN0260970, FBGN0262870, FBGN0261588, FBGN0004854, FBGN0003464, FBGN0033926, FBGN0000299, FBGN0003861, FBGN0003366, FBGN0003165, FBGN0266572, FBGN0024189, FBGN0011676, FBGN0010762, FBGN0259168, FBGN0052702, FBGN0037705, FBGN0013323, FBGN0045038, FBGN0085414, FBGN0051163, FBGN0003218, FBGN0003513, FBGN0004864, FBGN00301…	303	712	10756	1.69515	0.999872	0.100337	0.0977519
GOTERM_BP_ALL	GO:0050877~neurological system process	26	7.10383	0.0349331	FBGN0260933, FBGN0016920, FBGN0043005, FBGN0086711, FBGN0039225, FBGN0000459, FBGN0260970, FBGN0262870, FBGN0261588, FBGN0004854, FBGN0003464, FBGN0003861, FBGN0003366, FBGN0003165, FBGN0266572, FBGN0010762, FBGN0259168, FBGN0037705, FBGN0085414, FBGN0051163, FBGN0003218, FBGN0003513, FBGN0004864, FBGN0030103, FBGN0264386, FBGN0263490	303	607	10756	1.52052	1	0.468229	0.456167
GOTERM_BP_ALL	GO:0007600~sensory perception	13	3.55191	0.501254	FBGN0016920, FBGN0260933, FBGN0085414, FBGN0260970, FBGN0000459, FBGN0051163, FBGN0003218, FBGN0261588, FBGN0004854, FBGN0003464, FBGN0003366, FBGN0030103, FBGN0003861	303	415	10756	1.112	1	1	0.974565
Annotation Cluster 20	Enrichment Score: 1.3232407796838765
Category	Term	Count	%	PValue	Genes	List Total	Pop Hits	Pop Total	Fold Enrichment	Bonferroni	Benjamini	FDR
GOTERM_BP_ALL	GO:0048138~germ-line cyst encapsulation	4	1.0929	0.015215	FBGN0032956, FBGN0003330, FBGN0039139, FBGN0283468	303	19	10756	7.47334	1	0.288789	0.28135
GOTERM_BP_ALL	GO:0048139~female germ-line cyst encapsulation	3	0.819672	0.0304674	FBGN0003330, FBGN0039139, FBGN0283468	303	10	10756	10.6495	1	0.425547	0.414584
GOTERM_BP_ALL	GO:0030708~germarium-derived female germ-line cyst encapsulation	3	0.819672	0.0304674	FBGN0003330, FBGN0039139, FBGN0283468	303	10	10756	10.6495	1	0.425547	0.414584
GOTERM_BP_ALL	GO:0016333~morphogenesis of follicular epithelium	5	1.36612	0.0543425	FBGN0032956, FBGN0003330, FBGN0039139, FBGN0000382, FBGN0283468	303	51	10756	3.48023	1	0.598768	0.583343
GOTERM_BP_ALL	GO:0007293~germarium-derived egg chamber formation	5	1.36612	0.315292	FBGN0011591, FBGN0003330, FBGN0039139, FBGN0033988, FBGN0283468	303	101	10756	1.75734	1	1	0.974565
GO enrichment for the 106 genes that are targeted in response to stress in tolerant strais
Annotation Cluster 1	Enrichment Score: 1.6839028411371517
Category	Term	Count	%	PValue	Genes	List Total	Pop Hits	Pop Total	Fold Enrichment	Bonferroni	Benjamini	FDR
GOTERM_BP_ALL	GO:0065007~biological regulation	49	46.2264	0.00143773	FBGN0039169, FBGN0015399, FBGN0261109, FBGN0011591, FBGN0260859, FBGN0032330, FBGN0033266, FBGN0052183, FBGN0266757, FBGN0261787, FBGN0028789, FBGN0003165, FBGN0034433, FBGN0039728, FBGN0030954, FBGN0052506, FBGN0037792, FBGN0013323, FBGN0039139, FBGN0015541, FBGN0261113, FBGN0025743, FBGN0005631, FBGN0027560, FBGN0024491, FBGN0013765, FBGN0036152, FBGN0261723, FBGN0039668, FBGN0015574, FBGN00329…	88	4274	10996	1.43256	0.871295	1	1
GOTERM_BP_ALL	GO:0050789~regulation of biological process	45	42.4528	0.00214258	FBGN0039169, FBGN0015399, FBGN0261109, FBGN0011591, FBGN0036152, FBGN0261723, FBGN0039668, FBGN0015574, FBGN0032330, FBGN0033266, FBGN0052183, FBGN0266757, FBGN0032956, FBGN0266377, FBGN0031868, FBGN0028789, FBGN0003861, FBGN0003165, FBGN0250910, FBGN0264273, FBGN0034433, FBGN0033246, FBGN0026181, FBGN0039728, FBGN0030954, FBGN0052506, FBGN0013323, FBGN0037792, FBGN0039139, FBGN0015541, FBGN02611…	88	3864	10996	1.45522	0.952946	1	1
GOTERM_BP_ALL	GO:0050896~response to stimulus	38	35.8491	0.00546742	FBGN0015399, FBGN0261109, FBGN0011591, FBGN0261723, FBGN0036995, FBGN0086711, FBGN0033266, FBGN0052183, FBGN0031260, FBGN0266019, FBGN0032956, FBGN0266377, FBGN0003464, FBGN0003861, FBGN0003165, FBGN0250910, FBGN0264273, FBGN0033246, FBGN0031628, FBGN0026181, FBGN0039728, FBGN0030954, FBGN0013323, FBGN0039139, FBGN0015541, FBGN0261113, FBGN0261850, FBGN0004606, FBGN0025743, FBGN0026239, FBGN00011…	88	3215	10996	1.47691	0.999595	1	1
GOTERM_BP_ALL	GO:0050794~regulation of cellular process	41	38.6792	0.00654985	FBGN0039169, FBGN0015399, FBGN0261109, FBGN0011591, FBGN0036152, FBGN0261723, FBGN0015574, FBGN0032330, FBGN0033266, FBGN0052183, FBGN0032956, FBGN0266377, FBGN0031868, FBGN0028789, FBGN0003861, FBGN0003165, FBGN0250910, FBGN0264273, FBGN0034433, FBGN0033246, FBGN0026181, FBGN0039728, FBGN0030954, FBGN0052506, FBGN0013323, FBGN0037792, FBGN0039139, FBGN0015541, FBGN0261113, FBGN0261850, FBGN00046…	88	3596	10996	1.42468	0.999914	1	1
GOTERM_BP_ALL	GO:0080090~regulation of primary metabolic process	24	22.6415	0.0181708	FBGN0039169, FBGN0015399, FBGN0261109, FBGN0261723, FBGN0013323, FBGN0037792, FBGN0039139, FBGN0032330, FBGN0033266, FBGN0261850, FBGN0004606, FBGN0003638, FBGN0025743, FBGN0001138, FBGN0032956, FBGN0031868, FBGN0028789, FBGN0003165, FBGN0250910, FBGN0035237, FBGN0034433, FBGN0038504, FBGN0024491, FBGN0026181	88	1878	10996	1.59686	1	1	1
GOTERM_BP_ALL	GO:0019222~regulation of metabolic process	25	23.5849	0.020806	FBGN0039169, FBGN0015399, FBGN0261109, FBGN0261723, FBGN0032330, FBGN0033266, FBGN0032956, FBGN0031868, FBGN0028789, FBGN0003165, FBGN0250910, FBGN0034433, FBGN0026181, FBGN0013323, FBGN0037792, FBGN0039139, FBGN0261850, FBGN0004606, FBGN0003638, FBGN0025743, FBGN0001138, FBGN0000247, FBGN0035237, FBGN0038504, FBGN0024491	88	2009	10996	1.55493	1	1	1
GOTERM_BP_ALL	GO:0051716~cellular response to stimulus	26	24.5283	0.0218948	FBGN0015399, FBGN0261109, FBGN0011591, FBGN0033266, FBGN0052183, FBGN0031260, FBGN0032956, FBGN0266377, FBGN0003861, FBGN0003165, FBGN0250910, FBGN0264273, FBGN0033246, FBGN0026181, FBGN0039728, FBGN0030954, FBGN0013323, FBGN0039139, FBGN0015541, FBGN0261850, FBGN0025743, FBGN0000247, FBGN0005631, FBGN0038504, FBGN0027560, FBGN0029088	88	2127	10996	1.52742	1	1	1
GOTERM_BP_ALL	GO:0007165~signal transduction	21	19.8113	0.0222172	FBGN0015399, FBGN0011591, FBGN0013323, FBGN0039139, FBGN0033266, FBGN0052183, FBGN0025743, FBGN0000247, FBGN0266377, FBGN0032956, FBGN0005631, FBGN0003861, FBGN0003165, FBGN0250910, FBGN0264273, FBGN0033246, FBGN0038504, FBGN0029088, FBGN0039728, FBGN0030954, FBGN0026181	88	1594	10996	1.6462	1	1	1
GOTERM_BP_ALL	GO:0048583~regulation of response to stimulus	14	13.2075	0.0331379	FBGN0015399, FBGN0011591, FBGN0039139, FBGN0015541, FBGN0033266, FBGN0025743, FBGN0000247, FBGN0032956, FBGN0003165, FBGN0264273, FBGN0033246, FBGN0038504, FBGN0039728, FBGN0026181	88	941	10996	1.85905	1	1	1
GOTERM_BP_ALL	GO:0023052~signaling	24	22.6415	0.0380086	FBGN0015399, FBGN0011591, FBGN0013323, FBGN0039139, FBGN0015574, FBGN0033266, FBGN0052183, FBGN0266757, FBGN0025743, FBGN0000247, FBGN0266377, FBGN0032956, FBGN0005631, FBGN0003861, FBGN0003165, FBGN0250910, FBGN0264273, FBGN0033246, FBGN0038504, FBGN0029088, FBGN0039728, FBGN0030954, FBGN0038617, FBGN0026181	88	2013	10996	1.48977	1	1	1
GOTERM_BP_ALL	GO:0048585~negative regulation of response to stimulus	7	6.60377	0.0499317	FBGN0032956, FBGN0015399, FBGN0011591, FBGN0003165, FBGN0264273, FBGN0033266, FBGN0026181	88	336	10996	2.60322	1	1	1
GOTERM_BP_ALL	GO:0044700~single organism signaling	23	21.6981	0.0518956	FBGN0015399, FBGN0011591, FBGN0013323, FBGN0039139, FBGN0033266, FBGN0052183, FBGN0266757, FBGN0025743, FBGN0000247, FBGN0266377, FBGN0032956, FBGN0005631, FBGN0003861, FBGN0003165, FBGN0250910, FBGN0264273, FBGN0033246, FBGN0038504, FBGN0029088, FBGN0039728, FBGN0030954, FBGN0038617, FBGN0026181	88	1966	10996	1.46183	1	1	1
GOTERM_BP_ALL	GO:0007154~cell communication	24	22.6415	0.0530609	FBGN0015399, FBGN0011591, FBGN0013323, FBGN0039139, FBGN0015574, FBGN0033266, FBGN0052183, FBGN0266757, FBGN0025743, FBGN0000247, FBGN0266377, FBGN0032956, FBGN0005631, FBGN0003861, FBGN0003165, FBGN0250910, FBGN0264273, FBGN0033246, FBGN0038504, FBGN0029088, FBGN0039728, FBGN0030954, FBGN0038617, FBGN0026181	88	2082	10996	1.4404	1	1	1
GOTERM_BP_ALL	GO:0009966~regulation of signal transduction	11	10.3774	0.0604976	FBGN0032956, FBGN0015399, FBGN0011591, FBGN0003165, FBGN0039139, FBGN0033266, FBGN0033246, FBGN0038504, FBGN0025743, FBGN0026181, FBGN0000247	88	727	10996	1.89065	1	1	1
GOTERM_BP_ALL	GO:0010646~regulation of cell communication	12	11.3208	0.0725758	FBGN0032956, FBGN0015399, FBGN0011591, FBGN0003165, FBGN0039139, FBGN0015574, FBGN0033266, FBGN0033246, FBGN0038504, FBGN0025743, FBGN0026181, FBGN0000247	88	853	10996	1.75786	1	1	1
GOTERM_BP_ALL	GO:0023051~regulation of signaling	12	11.3208	0.0740142	FBGN0032956, FBGN0015399, FBGN0011591, FBGN0003165, FBGN0039139, FBGN0015574, FBGN0033266, FBGN0033246, FBGN0038504, FBGN0025743, FBGN0026181, FBGN0000247	88	856	10996	1.7517	1	1	1
GO enrichment for the 332 genes that lose targeting in response to stress in tolerant strais
Annotation Cluster 1	Enrichment Score: 3.9550859872909934
Category	Term	Count	%	PValue	Genes	List Total	Pop Hits	Pop Total	Fold Enrichment	Bonferroni	Benjamini	FDR
GOTERM_BP_ALL	GO:0048731~system development	104	31.3253	9.7673e-08	FBGN0010382, FBGN0015399, FBGN0038275, FBGN0052183, FBGN0000459, FBGN0261588, FBGN0000299, FBGN0003165, FBGN0029157, FBGN0030719, FBGN0027491, FBGN0028341, FBGN0028582, FBGN0031885, FBGN0031886, FBGN0263934, FBGN0037478, FBGN0033155, FBGN0261113, FBGN0016075, FBGN0031097, FBGN0025743, FBGN0263258, FBGN0005631, FBGN0003330, FBGN0028693, FBGN0013765, FBGN0261800, FBGN0261885, FBGN0267348, FBGN00275…	272	2622	10996	1.60349	0.000244446	6.11189e-05	5.90189e-05
GOTERM_BP_ALL	GO:0007399~nervous system development	78	23.494	1.51313e-07	FBGN0010382, FBGN0015399, FBGN0038275, FBGN0052183, FBGN0000459, FBGN0039286, FBGN0261588, FBGN0039283, FBGN0004854, FBGN0003366, FBGN0001981, FBGN0024184, FBGN0003165, FBGN0027330, FBGN0029157, FBGN0030719, FBGN0027491, FBGN0011676, FBGN0028341, FBGN0033985, FBGN0031886, FBGN0013733, FBGN0015621, FBGN0037478, FBGN0263934, FBGN0033155, FBGN0030241, FBGN0025743, FBGN0003499, FBGN0004864, FBGN00056…	272	1767	10996	1.78453	0.000378666	7.57475e-05	7.31449e-05
GOTERM_BP_ALL	GO:0044707~single-multicellular organism process	135	40.6627	5.4717e-07	FBGN0010382, FBGN0015399, FBGN0085387, FBGN0038275, FBGN0052183, FBGN0000459, FBGN0261588, FBGN0000299, FBGN0003165, FBGN0029157, FBGN0030719, FBGN0027491, FBGN0028341, FBGN0028582, FBGN0031885, FBGN0031886, FBGN0036934, FBGN0250850, FBGN0030954, FBGN0263934, FBGN0037478, FBGN0033155, FBGN0015541, FBGN0261113, FBGN0016075, FBGN0003978, FBGN0031097, FBGN0025743, FBGN0263258, FBGN0005631, FBGN00033…	272	3850	10996	1.41755	0.00136863	0.000226072	0.000218304
GOTERM_BP_ALL	GO:0000902~cell morphogenesis	46	13.8554	6.32243e-07	FBGN0010382, FBGN0260933, FBGN0261800, FBGN0261723, FBGN0036995, FBGN0038358, FBGN0041781, FBGN0031461, FBGN0262018, FBGN0085408, FBGN0261588, FBGN0267348, FBGN0052666, FBGN0003165, FBGN0029157, FBGN0051475, FBGN0027491, FBGN0033985, FBGN0013733, FBGN0037276, FBGN0037478, FBGN0033155, FBGN0038742, FBGN0262126, FBGN0004606, FBGN0267911, FBGN0001138, FBGN0003513, FBGN0283468, FBGN0025725, FBGN00048…	272	846	10996	2.19813	0.00158125	0.000226072	0.000218304
GOTERM_BP_ALL	GO:0048869~cellular developmental process	102	30.7229	1.2944e-06	FBGN0014465, FBGN0010382, FBGN0015399, FBGN0260933, FBGN0038275, FBGN0052183, FBGN0261588, FBGN0000299, FBGN0003165, FBGN0029157, FBGN0030719, FBGN0027491, FBGN0028341, FBGN0028582, FBGN0031886, FBGN0030439, FBGN0250850, FBGN0263934, FBGN0037478, FBGN0033155, FBGN0015541, FBGN0003978, FBGN0025743, FBGN0005631, FBGN0003330, FBGN0028693, FBGN0034009, FBGN0013765, FBGN0261800, FBGN0085408, FBGN02618…	272	2686	10996	1.53518	0.00323465	0.000404986	0.000391071
GOTERM_BP_ALL	GO:0040011~locomotion	38	11.4458	2.64295e-06	FBGN0016920, FBGN0034570, FBGN0261800, FBGN0261723, FBGN0036995, FBGN0041781, FBGN0031461, FBGN0262018, FBGN0085408, FBGN0261588, FBGN0033649, FBGN0266672, FBGN0001981, FBGN0003165, FBGN0027491, FBGN0028341, FBGN0013733, FBGN0037276, FBGN0033155, FBGN0004606, FBGN0267911, FBGN0086906, FBGN0001138, FBGN0283468, FBGN0004864, FBGN0003499, FBGN0264089, FBGN0027348, FBGN0005631, FBGN0020493, FBGN00027…	272	666	10996	2.30662	0.00659347	0.000735033	0.000709778
GOTERM_BP_ALL	GO:0030182~neuron differentiation	45	13.5542	5.01657e-06	FBGN0010382, FBGN0261723, FBGN0041781, FBGN0031461, FBGN0262018, FBGN0261885, FBGN0261588, FBGN0004854, FBGN0003366, FBGN0003165, FBGN0027594, FBGN0029157, FBGN0051475, FBGN0027491, FBGN0259168, FBGN0033985, FBGN0013733, FBGN0037478, FBGN0263934, FBGN0033155, FBGN0038742, FBGN0085414, FBGN0004606, FBGN0025743, FBGN0267911, FBGN0001138, FBGN0003513, FBGN0283468, FBGN0025725, FBGN0004864, FBGN00339…	272	884	10996	2.05791	0.012478	0.0011415	0.00110228
GOTERM_BP_ALL	GO:0044763~single-organism cellular process	188	56.6265	5.77988e-06	FBGN0014465, FBGN0010382, FBGN0015399, FBGN0260933, FBGN0016920, FBGN0085387, FBGN0038275, FBGN0037341, FBGN0010660, FBGN0032330, FBGN0052183, FBGN0030670, FBGN0026326, FBGN0025639, FBGN0039241, FBGN0261588, FBGN0028863, FBGN0000299, FBGN0003165, FBGN0029157, FBGN0031002, FBGN0030719, FBGN0027491, FBGN0028341, FBGN0028582, FBGN0031885, FBGN0035207, FBGN0031886, FBGN0030439, FBGN0036934, FBGN02508…	272	6153	10996	1.2352	0.0143629	0.00120559	0.00116416
GOTERM_BP_ALL	GO:0009653~anatomical structure morphogenesis	81	24.3976	7.60088e-06	FBGN0014465, FBGN0010382, FBGN0260933, FBGN0038358, FBGN0000459, FBGN0053196, FBGN0039286, FBGN0261588, FBGN0039283, FBGN0004854, FBGN0000299, FBGN0052666, FBGN0003366, FBGN0001981, FBGN0003165, FBGN0029157, FBGN0027491, FBGN0033985, FBGN0031885, FBGN0030439, FBGN0013733, FBGN0033988, FBGN0250850, FBGN0037276, FBGN0260866, FBGN0037478, FBGN0033155, FBGN0262126, FBGN0030241, FBGN0261113, FBGN00160…	272	2051	10996	1.59656	0.0188452	0.00135893	0.00131224
GOTERM_BP_ALL	GO:0022008~neurogenesis	64	19.2771	9.62569e-06	FBGN0010382, FBGN0015399, FBGN0038275, FBGN0052183, FBGN0261588, FBGN0004854, FBGN0003366, FBGN0001981, FBGN0003165, FBGN0027330, FBGN0029157, FBGN0030719, FBGN0027491, FBGN0028341, FBGN0033985, FBGN0031886, FBGN0013733, FBGN0015621, FBGN0037478, FBGN0263934, FBGN0033155, FBGN0030241, FBGN0025743, FBGN0004864, FBGN0005631, FBGN0003330, FBGN0020493, FBGN0001075, FBGN0000382, FBGN0028371, FBGN00117…	272	1497	10996	1.72832	0.0238053	0.00160621	0.00155102
GOTERM_BP_ALL	GO:0048699~generation of neurons	47	14.1566	1.03474e-05	FBGN0010382, FBGN0261723, FBGN0041781, FBGN0031461, FBGN0262018, FBGN0261885, FBGN0261588, FBGN0004854, FBGN0033649, FBGN0001981, FBGN0003366, FBGN0003165, FBGN0027594, FBGN0029157, FBGN0051475, FBGN0027491, FBGN0259168, FBGN0033985, FBGN0013733, FBGN0037478, FBGN0263934, FBGN0033155, FBGN0038742, FBGN0085414, FBGN0004606, FBGN0025743, FBGN0267911, FBGN0001138, FBGN0003513, FBGN0283468, FBGN00257…	272	969	10996	1.96083	0.0255672	0.00161872	0.00156311
GOTERM_BP_ALL	GO:0032989~cellular component morphogenesis	47	14.1566	1.12119e-05	FBGN0010382, FBGN0260933, FBGN0261800, FBGN0261723, FBGN0036995, FBGN0038358, FBGN0041781, FBGN0031461, FBGN0262018, FBGN0085408, FBGN0261588, FBGN0267348, FBGN0052666, FBGN0003165, FBGN0029157, FBGN0051475, FBGN0027491, FBGN0033985, FBGN0013733, FBGN0037276, FBGN0037478, FBGN0033155, FBGN0038742, FBGN0262126, FBGN0004606, FBGN0267911, FBGN0086906, FBGN0001138, FBGN0003513, FBGN0283468, FBGN00257…	272	972	10996	1.95478	0.0276734	0.00165079	0.00159407
GOTERM_BP_ALL	GO:0016043~cellular component organization	115	34.6386	2.25737e-05	FBGN0036374, FBGN0010382, FBGN0260933, FBGN0085387, FBGN0010660, FBGN0032330, FBGN0030670, FBGN0026326, FBGN0025639, FBGN0261588, FBGN0003165, FBGN0029157, FBGN0027491, FBGN0031885, FBGN0035207, FBGN0031886, FBGN0250850, FBGN0037478, FBGN0033155, FBGN0261113, FBGN0003978, FBGN0031097, FBGN0025743, FBGN0005631, FBGN0003330, FBGN0028693, FBGN0034009, FBGN0024491, FBGN0013765, FBGN0261800, FBGN02627…	272	3335	10996	1.39402	0.0549359	0.00297378	0.00287161
GOTERM_BP_ALL	GO:0071840~cellular component organization or biogenesis	118	35.5422	2.82728e-05	FBGN0036374, FBGN0010382, FBGN0260933, FBGN0085387, FBGN0038275, FBGN0010660, FBGN0032330, FBGN0030670, FBGN0026326, FBGN0025639, FBGN0261588, FBGN0003165, FBGN0029157, FBGN0027491, FBGN0031885, FBGN0035207, FBGN0031886, FBGN0250850, FBGN0037478, FBGN0033155, FBGN0261113, FBGN0003978, FBGN0031097, FBGN0025743, FBGN0005631, FBGN0003330, FBGN0028693, FBGN0034009, FBGN0024491, FBGN0013765, FBGN02618…	272	3463	10996	1.37751	0.0683218	0.00336985	0.00325406
GOTERM_BP_ALL	GO:0030154~cell differentiation	93	28.012	3.64824e-05	FBGN0014465, FBGN0010382, FBGN0015399, FBGN0038275, FBGN0052183, FBGN0053196, FBGN0261588, FBGN0004854, FBGN0266672, FBGN0000299, FBGN0028789, FBGN0003366, FBGN0001981, FBGN0024184, FBGN0003165, FBGN0027330, FBGN0029157, FBGN0030719, FBGN0027491, FBGN0028341, FBGN0028582, FBGN0033985, FBGN0259226, FBGN0031886, FBGN0030439, FBGN0013733, FBGN0033988, FBGN0250850, FBGN0015621, FBGN0037478, FBGN02639…	272	2562	10996	1.46747	0.0872717	0.00397023	0.00383382
GOTERM_BP_ALL	GO:0000904~cell morphogenesis involved in differentiation	31	9.33735	4.83998e-05	FBGN0261800, FBGN0261723, FBGN0041781, FBGN0031461, FBGN0262018, FBGN0261588, FBGN0267348, FBGN0003165, FBGN0029157, FBGN0027491, FBGN0013733, FBGN0033155, FBGN0038742, FBGN0004606, FBGN0267911, FBGN0001138, FBGN0003513, FBGN0283468, FBGN0004864, FBGN0033935, FBGN0264089, FBGN0005631, FBGN0020493, FBGN0003330, FBGN0024277, FBGN0001075, FBGN0259211, FBGN0028371, FBGN0019809, FBGN0053208, FBGN00137…	272	559	10996	2.2419	0.114097	0.00426232	0.00411587
GOTERM_BP_ALL	GO:0007275~multicellular organism development	117	35.241	4.93837e-05	FBGN0010382, FBGN0015399, FBGN0038275, FBGN0052183, FBGN0000459, FBGN0261588, FBGN0000299, FBGN0003165, FBGN0029157, FBGN0030719, FBGN0027491, FBGN0028341, FBGN0028582, FBGN0031885, FBGN0031886, FBGN0250850, FBGN0263934, FBGN0037478, FBGN0033155, FBGN0261113, FBGN0016075, FBGN0003978, FBGN0031097, FBGN0025743, FBGN0263258, FBGN0005631, FBGN0003330, FBGN0263490, FBGN0028693, FBGN0034009, FBGN00244…	272	3465	10996	1.36505	0.116276	0.00426232	0.00411587
GOTERM_BP_ALL	GO:0048468~cell development	69	20.7831	7.14888e-05	FBGN0014465, FBGN0010382, FBGN0015399, FBGN0053196, FBGN0261588, FBGN0266672, FBGN0000299, FBGN0003366, FBGN0003165, FBGN0029157, FBGN0027491, FBGN0028341, FBGN0033985, FBGN0259226, FBGN0030439, FBGN0013733, FBGN0033988, FBGN0250850, FBGN0037478, FBGN0263934, FBGN0033155, FBGN0030241, FBGN0003978, FBGN0025743, FBGN0004864, FBGN0005631, FBGN0003330, FBGN0020493, FBGN0001075, FBGN0000382, FBGN00283…	272	1765	10996	1.58041	0.163846	0.00542231	0.00523601
GOTERM_BP_ALL	GO:0006928~movement of cell or subcellular component	35	10.5422	9.55727e-05	FBGN0260933, FBGN0261800, FBGN0261723, FBGN0040299, FBGN0041781, FBGN0031461, FBGN0262018, FBGN0085408, FBGN0261588, FBGN0033649, FBGN0266672, FBGN0001981, FBGN0003165, FBGN0027491, FBGN0028341, FBGN0013733, FBGN0037276, FBGN0033155, FBGN0004606, FBGN0267911, FBGN0001138, FBGN0283468, FBGN0004864, FBGN0003499, FBGN0264089, FBGN0005631, FBGN0020493, FBGN0002781, FBGN0024277, FBGN0000382, FBGN00283…	272	695	10996	2.03587	0.212766	0.00658449	0.00635826
GOTERM_BP_ALL	GO:0032502~developmental process	130	39.1566	9.73337e-05	FBGN0014465, FBGN0010382, FBGN0015399, FBGN0260933, FBGN0038275, FBGN0052183, FBGN0000459, FBGN0261588, FBGN0000299, FBGN0003165, FBGN0029157, FBGN0030719, FBGN0027491, FBGN0028341, FBGN0028582, FBGN0031885, FBGN0031886, FBGN0030439, FBGN0036934, FBGN0250850, FBGN0263934, FBGN0037478, FBGN0033155, FBGN0015541, FBGN0261113, FBGN0016075, FBGN0003978, FBGN0031097, FBGN0025743, FBGN0263258, FBGN00056…	272	4013	10996	1.3096	0.216229	0.00658449	0.00635826
GOTERM_BP_ALL	GO:0048856~anatomical structure development	128	38.5542	0.000101553	FBGN0014465, FBGN0010382, FBGN0015399, FBGN0260933, FBGN0038275, FBGN0052183, FBGN0000459, FBGN0261588, FBGN0000299, FBGN0003165, FBGN0029157, FBGN0030719, FBGN0027491, FBGN0028341, FBGN0028582, FBGN0031885, FBGN0031886, FBGN0030439, FBGN0250850, FBGN0263934, FBGN0037478, FBGN0033155, FBGN0261113, FBGN0016075, FBGN0003978, FBGN0031097, FBGN0025743, FBGN0263258, FBGN0005631, FBGN0003330, FBGN02634…	272	3939	10996	1.31368	0.224463	0.00668914	0.00645931
GOTERM_BP_ALL	GO:0044767~single-organism developmental process	128	38.5542	0.000129139	FBGN0014465, FBGN0010382, FBGN0015399, FBGN0260933, FBGN0038275, FBGN0052183, FBGN0000459, FBGN0261588, FBGN0000299, FBGN0003165, FBGN0029157, FBGN0030719, FBGN0027491, FBGN0028341, FBGN0028582, FBGN0031885, FBGN0031886, FBGN0030439, FBGN0036934, FBGN0250850, FBGN0263934, FBGN0037478, FBGN0033155, FBGN0015541, FBGN0261113, FBGN0016075, FBGN0003978, FBGN0031097, FBGN0025743, FBGN0263258, FBGN00056…	272	3958	10996	1.30737	0.276211	0.00769607	0.00743165
GOTERM_BP_ALL	GO:0048666~neuron development	37	11.1446	0.000146178	FBGN0261723, FBGN0041781, FBGN0031461, FBGN0262018, FBGN0261588, FBGN0003366, FBGN0003165, FBGN0027594, FBGN0029157, FBGN0051475, FBGN0027491, FBGN0033985, FBGN0013733, FBGN0037478, FBGN0263934, FBGN0033155, FBGN0038742, FBGN0085414, FBGN0004606, FBGN0025743, FBGN0267911, FBGN0001138, FBGN0003513, FBGN0283468, FBGN0025725, FBGN0033935, FBGN0264089, FBGN0005631, FBGN0020493, FBGN0265296, FBGN00242…	272	770	10996	1.94257	0.306435	0.00850892	0.00821656
GOTERM_BP_ALL	GO:0048858~cell projection morphogenesis	32	9.63855	0.00046925	FBGN0260933, FBGN0261723, FBGN0036995, FBGN0038358, FBGN0041781, FBGN0031461, FBGN0262018, FBGN0261588, FBGN0003165, FBGN0029157, FBGN0051475, FBGN0027491, FBGN0033985, FBGN0013733, FBGN0037276, FBGN0037478, FBGN0033155, FBGN0038742, FBGN0004606, FBGN0267911, FBGN0001138, FBGN0025725, FBGN0033935, FBGN0264089, FBGN0005631, FBGN0020493, FBGN0265296, FBGN0024277, FBGN0028371, FBGN0019809, FBGN00532…	272	666	10996	1.94241	0.691122	0.0216532	0.0209092
GOTERM_BP_ALL	GO:0032501~multicellular organismal process	154	46.3855	0.000534505	FBGN0014465, FBGN0010382, FBGN0015399, FBGN0260933, FBGN0016920, FBGN0085387, FBGN0038275, FBGN0052183, FBGN0000459, FBGN0261588, FBGN0028863, FBGN0000299, FBGN0003165, FBGN0029157, FBGN0030719, FBGN0027491, FBGN0028341, FBGN0028582, FBGN0031885, FBGN0031886, FBGN0030439, FBGN0036934, FBGN0250850, FBGN0030954, FBGN0017566, FBGN0263934, FBGN0037478, FBGN0033155, FBGN0015541, FBGN0261113, FBGN00160…	272	5110	10996	1.21833	0.737689	0.0235166	0.0227086
GOTERM_BP_ALL	GO:0032990~cell part morphogenesis	32	9.63855	0.000627937	FBGN0260933, FBGN0261723, FBGN0036995, FBGN0038358, FBGN0041781, FBGN0031461, FBGN0262018, FBGN0261588, FBGN0003165, FBGN0029157, FBGN0051475, FBGN0027491, FBGN0033985, FBGN0013733, FBGN0037276, FBGN0037478, FBGN0033155, FBGN0038742, FBGN0004606, FBGN0267911, FBGN0001138, FBGN0025725, FBGN0033935, FBGN0264089, FBGN0005631, FBGN0020493, FBGN0265296, FBGN0024277, FBGN0028371, FBGN0019809, FBGN00532…	272	678	10996	1.90803	0.792416	0.0241804	0.0233496
GOTERM_BP_ALL	GO:0007411~axon guidance	17	5.12048	0.00086995	FBGN0261723, FBGN0033155, FBGN0041781, FBGN0031461, FBGN0004606, FBGN0262018, FBGN0267911, FBGN0261588, FBGN0001138, FBGN0005631, FBGN0264089, FBGN0020493, FBGN0024277, FBGN0027491, FBGN0028371, FBGN0053208, FBGN0013733	272	265	10996	2.5934	0.886781	0.0297028	0.0286823
GOTERM_BP_ALL	GO:0097485~neuron projection guidance	17	5.12048	0.0011938	FBGN0261723, FBGN0033155, FBGN0041781, FBGN0031461, FBGN0004606, FBGN0262018, FBGN0267911, FBGN0261588, FBGN0001138, FBGN0005631, FBGN0264089, FBGN0020493, FBGN0024277, FBGN0027491, FBGN0028371, FBGN0053208, FBGN0013733	272	273	10996	2.5174	0.949706	0.037351	0.0360677
GOTERM_BP_ALL	GO:0042330~taxis	20	6.0241	0.00130328	FBGN0034570, FBGN0261723, FBGN0033155, FBGN0041781, FBGN0031461, FBGN0004606, FBGN0262018, FBGN0267911, FBGN0261588, FBGN0001138, FBGN0005631, FBGN0264089, FBGN0001981, FBGN0020493, FBGN0265194, FBGN0024277, FBGN0027491, FBGN0028371, FBGN0053208, FBGN0013733	272	356	10996	2.27115	0.961774	0.0397819	0.038415
GOTERM_BP_ALL	GO:0030030~cell projection organization	34	10.241	0.00157771	FBGN0260933, FBGN0261723, FBGN0036995, FBGN0038358, FBGN0041781, FBGN0031461, FBGN0262018, FBGN0261588, FBGN0003165, FBGN0029157, FBGN0051475, FBGN0027491, FBGN0033985, FBGN0013733, FBGN0037276, FBGN0037478, FBGN0033155, FBGN0038742, FBGN0004606, FBGN0267911, FBGN0001138, FBGN0003513, FBGN0025725, FBGN0033935, FBGN0264089, FBGN0005631, FBGN0020493, FBGN0265296, FBGN0024277, FBGN0001075, FBGN00283…	272	780	10996	1.76218	0.980786	0.0464589	0.0448626
GOTERM_BP_ALL	GO:0006935~chemotaxis	17	5.12048	0.00186561	FBGN0261723, FBGN0033155, FBGN0041781, FBGN0031461, FBGN0004606, FBGN0262018, FBGN0267911, FBGN0261588, FBGN0001138, FBGN0005631, FBGN0264089, FBGN0020493, FBGN0024277, FBGN0027491, FBGN0028371, FBGN0053208, FBGN0013733	272	285	10996	2.4114	0.990665	0.0530708	0.0512474
GOTERM_BP_ALL	GO:0044699~single-organism process	212	63.8554	0.00188706	FBGN0014465, FBGN0260933, FBGN0037341, FBGN0010660, FBGN0032330, FBGN0052183, FBGN0026326, FBGN0261588, FBGN0028863, FBGN0000299, FBGN0036939, FBGN0029157, FBGN0031002, FBGN0030719, FBGN0036934, FBGN0030954, FBGN0037478, FBGN0015541, FBGN0261113, FBGN0016075, FBGN0003218, FBGN0005631, FBGN0003330, FBGN0024491, FBGN0261800, FBGN0043005, FBGN0085408, FBGN0039780, FBGN0267348, FBGN0000153, FBGN00267…	272	7686	10996	1.11507	0.991154	0.0530708	0.0512474
GOTERM_BP_ALL	GO:0048812~neuron projection morphogenesis	27	8.13253	0.00276857	FBGN0261723, FBGN0041781, FBGN0031461, FBGN0262018, FBGN0261588, FBGN0003165, FBGN0029157, FBGN0051475, FBGN0027491, FBGN0033985, FBGN0013733, FBGN0037478, FBGN0033155, FBGN0038742, FBGN0004606, FBGN0267911, FBGN0001138, FBGN0025725, FBGN0033935, FBGN0264089, FBGN0005631, FBGN0020493, FBGN0265296, FBGN0024277, FBGN0028371, FBGN0019809, FBGN0053208	272	588	10996	1.85632	0.999031	0.0737205	0.0711875
GOTERM_BP_ALL	GO:0031175~neuron projection development	28	8.43373	0.0031078	FBGN0261723, FBGN0041781, FBGN0031461, FBGN0262018, FBGN0261588, FBGN0003165, FBGN0029157, FBGN0051475, FBGN0027491, FBGN0033985, FBGN0013733, FBGN0037478, FBGN0033155, FBGN0038742, FBGN0004606, FBGN0267911, FBGN0001138, FBGN0003513, FBGN0025725, FBGN0033935, FBGN0264089, FBGN0005631, FBGN0020493, FBGN0265296, FBGN0024277, FBGN0028371, FBGN0019809, FBGN0053208	272	624	10996	1.81401	0.999587	0.0801941	0.0774387
GOTERM_BP_ALL	GO:0007409~axonogenesis	18	5.42169	0.00323846	FBGN0261723, FBGN0033155, FBGN0041781, FBGN0031461, FBGN0004606, FBGN0262018, FBGN0267911, FBGN0261588, FBGN0001138, FBGN0005631, FBGN0264089, FBGN0029157, FBGN0020493, FBGN0024277, FBGN0027491, FBGN0028371, FBGN0053208, FBGN0013733	272	329	10996	2.21178	0.999702	0.0818775	0.0790643
GOTERM_BP_ALL	GO:0061564~axon development	18	5.42169	0.00491563	FBGN0261723, FBGN0033155, FBGN0041781, FBGN0031461, FBGN0004606, FBGN0262018, FBGN0267911, FBGN0261588, FBGN0001138, FBGN0005631, FBGN0264089, FBGN0029157, FBGN0020493, FBGN0024277, FBGN0027491, FBGN0028371, FBGN0053208, FBGN0013733	272	343	10996	2.12151	0.999996	0.114919	0.110971
GOTERM_BP_ALL	GO:0048667~cell morphogenesis involved in neuron differentiation	23	6.92771	0.0059599	FBGN0261723, FBGN0033155, FBGN0041781, FBGN0038742, FBGN0031461, FBGN0004606, FBGN0262018, FBGN0267911, FBGN0261588, FBGN0001138, FBGN0033935, FBGN0005631, FBGN0264089, FBGN0003165, FBGN0029157, FBGN0020493, FBGN0024277, FBGN0027491, FBGN0019809, FBGN0028371, FBGN0053208, FBGN0013765, FBGN0013733	272	499	10996	1.86334	1	0.132014	0.127479
GOTERM_BP_ALL	GO:0009605~response to external stimulus	39	11.747	0.00712974	FBGN0016920, FBGN0085387, FBGN0034570, FBGN0261800, FBGN0261723, FBGN0041781, FBGN0039225, FBGN0030670, FBGN0031461, FBGN0262018, FBGN0266019, FBGN0261588, FBGN0262730, FBGN0033926, FBGN0001981, FBGN0027330, FBGN0027594, FBGN0027491, FBGN0045442, FBGN0029093, FBGN0013733, FBGN0087035, FBGN0260866, FBGN0033155, FBGN0015541, FBGN0034068, FBGN0000568, FBGN0004606, FBGN0267911, FBGN0003218, FBGN00011…	272	1027	10996	1.53518	1	0.149964	0.144812
GOTERM_BP_ALL	GO:0042221~response to chemical	39	11.747	0.035142	FBGN0261723, FBGN0043005, FBGN0041781, FBGN0086711, FBGN0031461, FBGN0262018, FBGN0023517, FBGN0261588, FBGN0032956, FBGN0033649, FBGN0001981, FBGN0003165, FBGN0259189, FBGN0027491, FBGN0259168, FBGN0250850, FBGN0013733, FBGN0037705, FBGN0087035, FBGN0033155, FBGN0261113, FBGN0000568, FBGN0004606, FBGN0267911, FBGN0001138, FBGN0003513, FBGN0283468, FBGN0026575, FBGN0264089, FBGN0005631, FBGN00204…	272	1146	10996	1.37577	1	0.448778	0.433359
GOTERM_BP_ALL	GO:0006996~organelle organization	65	19.5783	0.0846314	FBGN0036374, FBGN0010382, FBGN0260933, FBGN0010660, FBGN0038358, FBGN0032330, FBGN0021750, FBGN0026326, FBGN0025639, FBGN0004854, FBGN0266672, FBGN0030874, FBGN0003165, FBGN0027330, FBGN0029157, FBGN0259221, FBGN0031885, FBGN0031886, FBGN0013733, FBGN0030877, FBGN0037276, FBGN0033155, FBGN0262126, FBGN0030241, FBGN0261113, FBGN0025743, FBGN0029629, FBGN0034728, FBGN0262483, FBGN0003330, FBGN02651…	272	2210	10996	1.18901	1	0.700655	0.676582
Annotation Cluster 2	Enrichment Score: 2.8352812650534394
Category	Term	Count	%	PValue	Genes	List Total	Pop Hits	Pop Total	Fold Enrichment	Bonferroni	Benjamini	FDR
GOTERM_BP_ALL	GO:0050793~regulation of developmental process	37	11.1446	3.56286e-05	FBGN0010382, FBGN0041781, FBGN0023517, FBGN0261885, FBGN0032956, FBGN0033649, FBGN0052666, FBGN0003366, FBGN0003165, FBGN0029157, FBGN0004197, FBGN0011676, FBGN0010762, FBGN0259168, FBGN0028582, FBGN0036934, FBGN0013733, FBGN0261811, FBGN0262126, FBGN0000568, FBGN0031097, FBGN0025743, FBGN0086906, FBGN0003513, FBGN0283468, FBGN0004864, FBGN0264089, FBGN0005631, FBGN0020493, FBGN0024277, FBGN00010…	272	719	10996	2.08036	0.0853191	0.00397023	0.00383382
GOTERM_BP_ALL	GO:0051239~regulation of multicellular organismal process	36	10.8434	9.54767e-05	FBGN0039225, FBGN0261885, FBGN0032956, FBGN0033649, FBGN0052666, FBGN0003366, FBGN0003165, FBGN0029157, FBGN0004197, FBGN0011676, FBGN0010762, FBGN0259168, FBGN0028582, FBGN0036934, FBGN0013733, FBGN0045038, FBGN0262126, FBGN0000568, FBGN0031097, FBGN0025743, FBGN0086906, FBGN0003513, FBGN0283468, FBGN0004864, FBGN0264089, FBGN0005631, FBGN0020493, FBGN0263490, FBGN0024277, FBGN0001075, FBGN00003…	272	724	10996	2.01016	0.212577	0.00658449	0.00635826
GOTERM_BP_ALL	GO:0051960~regulation of nervous system development	19	5.72289	0.000739659	FBGN0025743, FBGN0261885, FBGN0003513, FBGN0283468, FBGN0032956, FBGN0033649, FBGN0005631, FBGN0003366, FBGN0264089, FBGN0003165, FBGN0029157, FBGN0020493, FBGN0024277, FBGN0000382, FBGN0010762, FBGN0011785, FBGN0259168, FBGN0053208, FBGN0013733	272	313	10996	2.454	0.843085	0.0268314	0.0259095
GOTERM_BP_ALL	GO:0050767~regulation of neurogenesis	15	4.51807	0.00083542	FBGN0025743, FBGN0261885, FBGN0003513, FBGN0283468, FBGN0033649, FBGN0005631, FBGN0003366, FBGN0264089, FBGN0029157, FBGN0024277, FBGN0000382, FBGN0011785, FBGN0259168, FBGN0053208, FBGN0013733	272	214	10996	2.83363	0.876551	0.0294515	0.0284396
GOTERM_BP_ALL	GO:0045595~regulation of cell differentiation	20	6.0241	0.000891629	FBGN0025743, FBGN0261885, FBGN0003513, FBGN0283468, FBGN0004864, FBGN0033649, FBGN0005631, FBGN0003366, FBGN0264089, FBGN0001981, FBGN0029157, FBGN0024277, FBGN0004197, FBGN0000382, FBGN0019809, FBGN0011785, FBGN0259168, FBGN0028582, FBGN0053208, FBGN0013733	272	345	10996	2.34356	0.892766	0.0297566	0.0287342
GOTERM_BP_ALL	GO:0045664~regulation of neuron differentiation	12	3.61446	0.00156587	FBGN0005631, FBGN0003366, FBGN0264089, FBGN0029157, FBGN0024277, FBGN0000382, FBGN0011785, FBGN0259168, FBGN0025743, FBGN0053208, FBGN0013733, FBGN0003513	272	155	10996	3.12979	0.980207	0.0464589	0.0448626
GOTERM_BP_ALL	GO:2000026~regulation of multicellular organismal development	25	7.53012	0.00219792	FBGN0261885, FBGN0032956, FBGN0033649, FBGN0003366, FBGN0003165, FBGN0029157, FBGN0004197, FBGN0010762, FBGN0259168, FBGN0028582, FBGN0013733, FBGN0262126, FBGN0000568, FBGN0025743, FBGN0003513, FBGN0283468, FBGN0004864, FBGN0264089, FBGN0005631, FBGN0020493, FBGN0024277, FBGN0001075, FBGN0000382, FBGN0011785, FBGN0053208	272	518	10996	1.95108	0.995944	0.0591548	0.0571223
GOTERM_BP_ALL	GO:0060284~regulation of cell development	15	4.51807	0.00680841	FBGN0025743, FBGN0261885, FBGN0003513, FBGN0283468, FBGN0033649, FBGN0005631, FBGN0003366, FBGN0264089, FBGN0029157, FBGN0024277, FBGN0000382, FBGN0011785, FBGN0259168, FBGN0053208, FBGN0013733	272	269	10996	2.25426	1	0.144419	0.139457
GOTERM_BP_ALL	GO:0022603~regulation of anatomical structure morphogenesis	16	4.81928	0.00990247	FBGN0010382, FBGN0041781, FBGN0262126, FBGN0025743, FBGN0023517, FBGN0003513, FBGN0004864, FBGN0052666, FBGN0003366, FBGN0264089, FBGN0029157, FBGN0024277, FBGN0000382, FBGN0259211, FBGN0011785, FBGN0013733	272	310	10996	2.08653	1	0.190661	0.18411
GOTERM_BP_ALL	GO:0031344~regulation of cell projection organization	7	2.10843	0.10205	FBGN0005631, FBGN0264089, FBGN0029157, FBGN0024277, FBGN0041781, FBGN0013733, FBGN0003513	272	130	10996	2.17681	1	0.755717	0.729751
Annotation Cluster 3	Enrichment Score: 2.381873989858764
Category	Term	Count	%	PValue	Genes	List Total	Pop Hits	Pop Total	Fold Enrichment	Bonferroni	Benjamini	FDR
GOTERM_BP_ALL	GO:0019222~regulation of metabolic process	80	24.0964	6.53439e-06	FBGN0039169, FBGN0010382, FBGN0015399, FBGN0039600, FBGN0032330, FBGN0037466, FBGN0000459, FBGN0053196, FBGN0039286, FBGN0025639, FBGN0261588, FBGN0039283, FBGN0004854, FBGN0028789, FBGN0003366, FBGN0001981, FBGN0024184, FBGN0003165, FBGN0027330, FBGN0082831, FBGN0027491, FBGN0011676, FBGN0034433, FBGN0031885, FBGN0036934, FBGN0033988, FBGN0250850, FBGN0030877, FBGN0037705, FBGN0260866, FBGN00340…	272	2009	10996	1.60981	0.0162226	0.00125812	0.00121489
GOTERM_BP_ALL	GO:0080090~regulation of primary metabolic process	74	22.2892	2.56113e-05	FBGN0039169, FBGN0010382, FBGN0015399, FBGN0039600, FBGN0032330, FBGN0037466, FBGN0000459, FBGN0053196, FBGN0039286, FBGN0025639, FBGN0261588, FBGN0039283, FBGN0004854, FBGN0028789, FBGN0003366, FBGN0001981, FBGN0024184, FBGN0003165, FBGN0027330, FBGN0082831, FBGN0027491, FBGN0011676, FBGN0034433, FBGN0031885, FBGN0036934, FBGN0033988, FBGN0250850, FBGN0030877, FBGN0037705, FBGN0034002, FBGN00257…	272	1878	10996	1.59295	0.0620944	0.00320526	0.00309513
GOTERM_BP_ALL	GO:0060255~regulation of macromolecule metabolic process	72	21.6867	4.26052e-05	FBGN0039169, FBGN0010382, FBGN0015399, FBGN0039600, FBGN0032330, FBGN0037466, FBGN0000459, FBGN0053196, FBGN0039286, FBGN0025639, FBGN0261588, FBGN0039283, FBGN0004854, FBGN0028789, FBGN0003366, FBGN0001981, FBGN0024184, FBGN0003165, FBGN0027330, FBGN0082831, FBGN0011676, FBGN0031885, FBGN0036934, FBGN0033988, FBGN0250850, FBGN0030877, FBGN0037705, FBGN0034002, FBGN0025743, FBGN0029629, FBGN00048…	272	1838	10996	1.58363	0.101154	0.00426232	0.00411587
GOTERM_BP_ALL	GO:0031323~regulation of cellular metabolic process	73	21.988	4.65621e-05	FBGN0039169, FBGN0010382, FBGN0015399, FBGN0039600, FBGN0032330, FBGN0037466, FBGN0000459, FBGN0053196, FBGN0039286, FBGN0025639, FBGN0261588, FBGN0039283, FBGN0004854, FBGN0028789, FBGN0003366, FBGN0001981, FBGN0024184, FBGN0003165, FBGN0027330, FBGN0082831, FBGN0027491, FBGN0011676, FBGN0034433, FBGN0031885, FBGN0036934, FBGN0033988, FBGN0250850, FBGN0030877, FBGN0037705, FBGN0260866, FBGN00340…	272	1877	10996	1.57226	0.110012	0.00426232	0.00411587
GOTERM_BP_ALL	GO:0019219~regulation of nucleobase-containing compound metabolic process	55	16.5663	5.82334e-05	FBGN0039169, FBGN0010382, FBGN0039600, FBGN0032330, FBGN0037466, FBGN0000459, FBGN0053196, FBGN0039286, FBGN0025639, FBGN0261588, FBGN0039283, FBGN0004854, FBGN0028789, FBGN0003366, FBGN0001981, FBGN0024184, FBGN0003165, FBGN0027330, FBGN0082831, FBGN0011676, FBGN0031885, FBGN0250850, FBGN0030877, FBGN0037705, FBGN0034002, FBGN0004864, FBGN0003330, FBGN0020493, FBGN0023441, FBGN0000382, FBGN00117…	272	1291	10996	1.72227	0.135637	0.00485861	0.00469167
GOTERM_BP_ALL	GO:0051171~regulation of nitrogen compound metabolic process	60	18.0723	6.35366e-05	FBGN0039169, FBGN0010382, FBGN0039600, FBGN0032330, FBGN0037466, FBGN0000459, FBGN0053196, FBGN0039286, FBGN0025639, FBGN0261588, FBGN0039283, FBGN0004854, FBGN0028789, FBGN0003366, FBGN0001981, FBGN0024184, FBGN0003165, FBGN0027330, FBGN0082831, FBGN0011676, FBGN0031885, FBGN0250850, FBGN0030877, FBGN0037705, FBGN0260866, FBGN0034002, FBGN0029629, FBGN0004864, FBGN0003330, FBGN0020493, FBGN00234…	272	1458	10996	1.66364	0.147035	0.00513007	0.00495381
GOTERM_BP_ALL	GO:0010468~regulation of gene expression	59	17.7711	0.000122284	FBGN0039169, FBGN0039600, FBGN0032330, FBGN0037466, FBGN0000459, FBGN0053196, FBGN0039286, FBGN0025639, FBGN0261588, FBGN0039283, FBGN0004854, FBGN0028789, FBGN0003366, FBGN0001981, FBGN0024184, FBGN0003165, FBGN0027330, FBGN0082831, FBGN0031885, FBGN0250850, FBGN0030877, FBGN0037705, FBGN0034002, FBGN0029629, FBGN0004864, FBGN0003330, FBGN0020493, FBGN0023441, FBGN0001075, FBGN0000382, FBGN00117…	272	1459	10996	1.63479	0.263684	0.00769607	0.00743165
GOTERM_BP_ALL	GO:0051252~regulation of RNA metabolic process	52	15.6627	0.000127164	FBGN0039169, FBGN0039600, FBGN0032330, FBGN0037466, FBGN0000459, FBGN0053196, FBGN0039286, FBGN0025639, FBGN0261588, FBGN0039283, FBGN0004854, FBGN0028789, FBGN0003366, FBGN0001981, FBGN0024184, FBGN0003165, FBGN0027330, FBGN0082831, FBGN0031885, FBGN0250850, FBGN0030877, FBGN0037705, FBGN0034002, FBGN0004864, FBGN0003330, FBGN0020493, FBGN0023441, FBGN0000382, FBGN0011785, FBGN0024491, FBGN02617…	272	1232	10996	1.70631	0.272624	0.00769607	0.00743165
GOTERM_BP_ALL	GO:0031326~regulation of cellular biosynthetic process	56	16.8675	0.000165902	FBGN0039169, FBGN0010382, FBGN0032330, FBGN0037466, FBGN0000459, FBGN0053196, FBGN0039286, FBGN0025639, FBGN0261588, FBGN0039283, FBGN0004854, FBGN0028789, FBGN0003366, FBGN0001981, FBGN0024184, FBGN0003165, FBGN0027330, FBGN0011676, FBGN0031885, FBGN0250850, FBGN0030877, FBGN0037705, FBGN0260866, FBGN0029629, FBGN0004864, FBGN0003330, FBGN0020493, FBGN0000382, FBGN0011785, FBGN0024491, FBGN02617…	272	1376	10996	1.64526	0.33985	0.00943757	0.00911331
GOTERM_BP_ALL	GO:0009889~regulation of biosynthetic process	56	16.8675	0.000175606	FBGN0039169, FBGN0010382, FBGN0032330, FBGN0037466, FBGN0000459, FBGN0053196, FBGN0039286, FBGN0025639, FBGN0261588, FBGN0039283, FBGN0004854, FBGN0028789, FBGN0003366, FBGN0001981, FBGN0024184, FBGN0003165, FBGN0027330, FBGN0011676, FBGN0031885, FBGN0250850, FBGN0030877, FBGN0037705, FBGN0260866, FBGN0029629, FBGN0004864, FBGN0003330, FBGN0020493, FBGN0000382, FBGN0011785, FBGN0024491, FBGN02617…	272	1379	10996	1.64168	0.355693	0.00976757	0.00943197
GOTERM_BP_ALL	GO:2000112~regulation of cellular macromolecule biosynthetic process	53	15.9639	0.000325621	FBGN0039169, FBGN0010382, FBGN0032330, FBGN0037466, FBGN0000459, FBGN0053196, FBGN0039286, FBGN0025639, FBGN0261588, FBGN0039283, FBGN0004854, FBGN0028789, FBGN0003366, FBGN0001981, FBGN0024184, FBGN0003165, FBGN0027330, FBGN0011676, FBGN0031885, FBGN0250850, FBGN0030877, FBGN0037705, FBGN0029629, FBGN0004864, FBGN0003330, FBGN0020493, FBGN0000382, FBGN0011785, FBGN0024491, FBGN0261723, FBGN00374…	272	1313	10996	1.63184	0.557432	0.017341	0.0167452
GOTERM_BP_ALL	GO:0010556~regulation of macromolecule biosynthetic process	53	15.9639	0.000377196	FBGN0039169, FBGN0010382, FBGN0032330, FBGN0037466, FBGN0000459, FBGN0053196, FBGN0039286, FBGN0025639, FBGN0261588, FBGN0039283, FBGN0004854, FBGN0028789, FBGN0003366, FBGN0001981, FBGN0024184, FBGN0003165, FBGN0027330, FBGN0011676, FBGN0031885, FBGN0250850, FBGN0030877, FBGN0037705, FBGN0029629, FBGN0004864, FBGN0003330, FBGN0020493, FBGN0000382, FBGN0011785, FBGN0024491, FBGN0261723, FBGN00374…	272	1321	10996	1.62196	0.611048	0.0185122	0.0178761
GOTERM_BP_ALL	GO:0034654~nucleobase-containing compound biosynthetic process	56	16.8675	0.000543558	FBGN0039169, FBGN0010382, FBGN0032330, FBGN0037466, FBGN0000459, FBGN0053196, FBGN0039286, FBGN0025639, FBGN0039241, FBGN0261588, FBGN0039283, FBGN0004854, FBGN0028789, FBGN0003366, FBGN0001981, FBGN0024184, FBGN0003165, FBGN0027330, FBGN0082831, FBGN0011676, FBGN0031885, FBGN0250850, FBGN0030877, FBGN0037705, FBGN0034728, FBGN0004864, FBGN0030687, FBGN0003330, FBGN0020493, FBGN0000382, FBGN00345…	272	1442	10996	1.56996	0.743569	0.0235166	0.0227086
GOTERM_BP_ALL	GO:0006355~regulation of transcription, DNA-templated	47	14.1566	0.000592973	FBGN0039169, FBGN0261723, FBGN0037445, FBGN0032330, FBGN0039225, FBGN0037466, FBGN0000459, FBGN0053196, FBGN0039286, FBGN0025639, FBGN0261885, FBGN0261588, FBGN0039283, FBGN0004854, FBGN0032956, FBGN0031868, FBGN0028789, FBGN0001981, FBGN0003366, FBGN0024184, FBGN0027330, FBGN0003165, FBGN0010762, FBGN0031885, FBGN0250850, FBGN0030877, FBGN0037705, FBGN0087035, FBGN0000568, FBGN0004606, FBGN00036…	272	1148	10996	1.65509	0.773419	0.0241069	0.0232786
GOTERM_BP_ALL	GO:0097659~nucleic acid-templated transcription	50	15.0602	0.000597135	FBGN0039169, FBGN0032330, FBGN0037466, FBGN0000459, FBGN0053196, FBGN0039286, FBGN0025639, FBGN0261588, FBGN0039283, FBGN0004854, FBGN0028789, FBGN0003366, FBGN0001981, FBGN0024184, FBGN0003165, FBGN0027330, FBGN0082831, FBGN0031885, FBGN0250850, FBGN0030877, FBGN0037705, FBGN0004864, FBGN0030687, FBGN0003330, FBGN0020493, FBGN0000382, FBGN0011785, FBGN0024491, FBGN0261723, FBGN0037445, FBGN00392…	272	1247	10996	1.62095	0.775768	0.0241069	0.0232786
GOTERM_BP_ALL	GO:1903506~regulation of nucleic acid-templated transcription	47	14.1566	0.000627389	FBGN0039169, FBGN0261723, FBGN0037445, FBGN0032330, FBGN0039225, FBGN0037466, FBGN0000459, FBGN0053196, FBGN0039286, FBGN0025639, FBGN0261885, FBGN0261588, FBGN0039283, FBGN0004854, FBGN0032956, FBGN0031868, FBGN0028789, FBGN0001981, FBGN0003366, FBGN0024184, FBGN0027330, FBGN0003165, FBGN0010762, FBGN0031885, FBGN0250850, FBGN0030877, FBGN0037705, FBGN0087035, FBGN0000568, FBGN0004606, FBGN00036…	272	1151	10996	1.65078	0.792131	0.0241804	0.0233496
GOTERM_BP_ALL	GO:2001141~regulation of RNA biosynthetic process	47	14.1566	0.000627389	FBGN0039169, FBGN0261723, FBGN0037445, FBGN0032330, FBGN0039225, FBGN0037466, FBGN0000459, FBGN0053196, FBGN0039286, FBGN0025639, FBGN0261885, FBGN0261588, FBGN0039283, FBGN0004854, FBGN0032956, FBGN0031868, FBGN0028789, FBGN0001981, FBGN0003366, FBGN0024184, FBGN0027330, FBGN0003165, FBGN0010762, FBGN0031885, FBGN0250850, FBGN0030877, FBGN0037705, FBGN0087035, FBGN0000568, FBGN0004606, FBGN00036…	272	1151	10996	1.65078	0.792131	0.0241804	0.0233496
GOTERM_BP_ALL	GO:0032774~RNA biosynthetic process	50	15.0602	0.000641789	FBGN0039169, FBGN0032330, FBGN0037466, FBGN0000459, FBGN0053196, FBGN0039286, FBGN0025639, FBGN0261588, FBGN0039283, FBGN0004854, FBGN0028789, FBGN0003366, FBGN0001981, FBGN0024184, FBGN0003165, FBGN0027330, FBGN0082831, FBGN0031885, FBGN0250850, FBGN0030877, FBGN0037705, FBGN0004864, FBGN0030687, FBGN0003330, FBGN0020493, FBGN0000382, FBGN0011785, FBGN0024491, FBGN0261723, FBGN0037445, FBGN00392…	272	1251	10996	1.61577	0.799495	0.0243394	0.0235031
GOTERM_BP_ALL	GO:0018130~heterocycle biosynthetic process	57	17.1687	0.000878149	FBGN0039169, FBGN0010382, FBGN0032330, FBGN0037466, FBGN0000459, FBGN0053196, FBGN0039286, FBGN0025639, FBGN0039241, FBGN0261588, FBGN0039283, FBGN0004854, FBGN0028789, FBGN0003366, FBGN0001981, FBGN0024184, FBGN0003165, FBGN0027330, FBGN0082831, FBGN0011676, FBGN0031885, FBGN0250850, FBGN0030877, FBGN0037705, FBGN0034728, FBGN0004864, FBGN0030687, FBGN0003330, FBGN0020493, FBGN0000382, FBGN00345…	272	1505	10996	1.5311	0.889083	0.0297028	0.0286823
GOTERM_BP_ALL	GO:0019438~aromatic compound biosynthetic process	57	17.1687	0.0010131	FBGN0039169, FBGN0010382, FBGN0032330, FBGN0037466, FBGN0000459, FBGN0053196, FBGN0039286, FBGN0025639, FBGN0039241, FBGN0261588, FBGN0039283, FBGN0004854, FBGN0028789, FBGN0003366, FBGN0001981, FBGN0024184, FBGN0003165, FBGN0027330, FBGN0082831, FBGN0011676, FBGN0031885, FBGN0250850, FBGN0030877, FBGN0037705, FBGN0034728, FBGN0004864, FBGN0030687, FBGN0003330, FBGN0020493, FBGN0000382, FBGN00345…	272	1514	10996	1.522	0.920903	0.0329325	0.0318009
GOTERM_BP_ALL	GO:1901362~organic cyclic compound biosynthetic process	58	17.4699	0.0011419	FBGN0039169, FBGN0010382, FBGN0032330, FBGN0037466, FBGN0000459, FBGN0053196, FBGN0039286, FBGN0025639, FBGN0039241, FBGN0261588, FBGN0039283, FBGN0004854, FBGN0028789, FBGN0003366, FBGN0001981, FBGN0024184, FBGN0003165, FBGN0027330, FBGN0082831, FBGN0011676, FBGN0031885, FBGN0250850, FBGN0030877, FBGN0037705, FBGN0034728, FBGN0004864, FBGN0030687, FBGN0003330, FBGN0020493, FBGN0263490, FBGN00003…	272	1556	10996	1.5069	0.942721	0.0361795	0.0349364
GOTERM_BP_ALL	GO:0006351~transcription, DNA-templated	44	13.253	0.00187743	FBGN0039169, FBGN0037445, FBGN0032330, FBGN0039225, FBGN0000459, FBGN0039286, FBGN0025639, FBGN0261885, FBGN0261588, FBGN0039283, FBGN0004854, FBGN0032956, FBGN0031868, FBGN0028789, FBGN0001981, FBGN0003366, FBGN0024184, FBGN0027330, FBGN0003165, FBGN0082831, FBGN0010762, FBGN0031885, FBGN0250850, FBGN0030877, FBGN0087035, FBGN0038742, FBGN0000568, FBGN0004606, FBGN0003638, FBGN0003513, FBGN00048…	272	1113	10996	1.59817	0.990938	0.0530708	0.0512474
GOTERM_BP_ALL	GO:0090304~nucleic acid metabolic process	71	21.3855	0.00487389	FBGN0039169, FBGN0010382, FBGN0038275, FBGN0039600, FBGN0032330, FBGN0037466, FBGN0000459, FBGN0053196, FBGN0021750, FBGN0039286, FBGN0025639, FBGN0261588, FBGN0039283, FBGN0004854, FBGN0028789, FBGN0003366, FBGN0001981, FBGN0024184, FBGN0003165, FBGN0027330, FBGN0082831, FBGN0011676, FBGN0031885, FBGN0250850, FBGN0030877, FBGN0037705, FBGN0015621, FBGN0032340, FBGN0034002, FBGN0034728, FBGN00048…	272	2126	10996	1.35008	0.999995	0.114919	0.110971
GOTERM_BP_ALL	GO:0016070~RNA metabolic process	65	19.5783	0.00506997	FBGN0039169, FBGN0038275, FBGN0039600, FBGN0032330, FBGN0037466, FBGN0000459, FBGN0053196, FBGN0021750, FBGN0039286, FBGN0025639, FBGN0261588, FBGN0039283, FBGN0004854, FBGN0028789, FBGN0003366, FBGN0001981, FBGN0024184, FBGN0003165, FBGN0027330, FBGN0082831, FBGN0031885, FBGN0250850, FBGN0030877, FBGN0037705, FBGN0015621, FBGN0032340, FBGN0034002, FBGN0004864, FBGN0030687, FBGN0003330, FBGN00204…	272	1912	10996	1.37433	0.999997	0.116423	0.112423
GOTERM_BP_ALL	GO:0006139~nucleobase-containing compound metabolic process	78	23.494	0.0134382	FBGN0039169, FBGN0010382, FBGN0038275, FBGN0264815, FBGN0039600, FBGN0032330, FBGN0037466, FBGN0000459, FBGN0053196, FBGN0021750, FBGN0039286, FBGN0025639, FBGN0039241, FBGN0261588, FBGN0039283, FBGN0004854, FBGN0028789, FBGN0003366, FBGN0001981, FBGN0024184, FBGN0003165, FBGN0027330, FBGN0082831, FBGN0011676, FBGN0031885, FBGN0250850, FBGN0030877, FBGN0037705, FBGN0017566, FBGN0015621, FBGN00323…	272	2481	10996	1.27097	1	0.234402	0.226348
GOTERM_BP_ALL	GO:0006725~cellular aromatic compound metabolic process	81	24.3976	0.0162269	FBGN0039169, FBGN0010382, FBGN0038275, FBGN0264815, FBGN0039600, FBGN0032330, FBGN0037466, FBGN0000459, FBGN0053196, FBGN0021750, FBGN0039286, FBGN0025639, FBGN0039241, FBGN0261588, FBGN0039283, FBGN0004854, FBGN0028789, FBGN0003366, FBGN0001981, FBGN0024184, FBGN0003165, FBGN0027330, FBGN0082831, FBGN0027491, FBGN0011676, FBGN0031885, FBGN0250850, FBGN0030877, FBGN0037705, FBGN0017566, FBGN00156…	272	2614	10996	1.25269	1	0.26898	0.259738
GOTERM_BP_ALL	GO:0046483~heterocycle metabolic process	79	23.7952	0.0178469	FBGN0039169, FBGN0010382, FBGN0038275, FBGN0264815, FBGN0039600, FBGN0032330, FBGN0037466, FBGN0000459, FBGN0053196, FBGN0021750, FBGN0039286, FBGN0025639, FBGN0039241, FBGN0261588, FBGN0039283, FBGN0004854, FBGN0028789, FBGN0003366, FBGN0001981, FBGN0024184, FBGN0003165, FBGN0027330, FBGN0082831, FBGN0011676, FBGN0031885, FBGN0250850, FBGN0030877, FBGN0037705, FBGN0017566, FBGN0015621, FBGN00323…	272	2549	10996	1.25292	1	0.286327	0.276489
GOTERM_BP_ALL	GO:1901360~organic cyclic compound metabolic process	82	24.6988	0.0186055	FBGN0039169, FBGN0010382, FBGN0038275, FBGN0264815, FBGN0039600, FBGN0032330, FBGN0037466, FBGN0000459, FBGN0053196, FBGN0021750, FBGN0039286, FBGN0025639, FBGN0039241, FBGN0261588, FBGN0039283, FBGN0004854, FBGN0028789, FBGN0003366, FBGN0001981, FBGN0024184, FBGN0003165, FBGN0027330, FBGN0082831, FBGN0027491, FBGN0011676, FBGN0031885, FBGN0250850, FBGN0030877, FBGN0037705, FBGN0017566, FBGN00156…	272	2667	10996	1.24296	1	0.29289	0.282826
GOTERM_BP_ALL	GO:0043170~macromolecule metabolic process	135	40.6627	0.0237442	FBGN0036374, FBGN0010382, FBGN0015399, FBGN0038275, FBGN0032330, FBGN0037466, FBGN0000459, FBGN0025639, FBGN0261588, FBGN0003165, FBGN0029157, FBGN0082831, FBGN0030719, FBGN0028341, FBGN0031885, FBGN0035207, FBGN0035845, FBGN0036934, FBGN0250850, FBGN0039773, FBGN0032340, FBGN0033155, FBGN0015541, FBGN0034002, FBGN0031097, FBGN0025743, FBGN0030687, FBGN0050031, FBGN0003330, FBGN0023441, FBGN00286…	272	4767	10996	1.14487	1	0.352528	0.340415
GOTERM_BP_ALL	GO:0006357~regulation of transcription from RNA polymerase II promoter	22	6.62651	0.0478821	FBGN0039169, FBGN0037445, FBGN0039225, FBGN0000459, FBGN0000568, FBGN0004606, FBGN0261885, FBGN0003513, FBGN0004854, FBGN0032956, FBGN0028789, FBGN0003366, FBGN0001981, FBGN0020493, FBGN0002781, FBGN0000382, FBGN0259211, FBGN0002183, FBGN0010762, FBGN0010355, FBGN0011785, FBGN0031885	272	578	10996	1.53872	1	0.53986	0.521311
GOTERM_BP_ALL	GO:0044238~primary metabolic process	148	44.5783	0.0685119	FBGN0036374, FBGN0010382, FBGN0015399, FBGN0038275, FBGN0037341, FBGN0032330, FBGN0037466, FBGN0000459, FBGN0030670, FBGN0025639, FBGN0039241, FBGN0261588, FBGN0003165, FBGN0029157, FBGN0082831, FBGN0030719, FBGN0027491, FBGN0028341, FBGN0031885, FBGN0035207, FBGN0036934, FBGN0250850, FBGN0039773, FBGN0017566, FBGN0032340, FBGN0033155, FBGN0015541, FBGN0034002, FBGN0025743, FBGN0003218, FBGN00306…	272	5454	10996	1.09701	1	0.635755	0.613911
GOTERM_BP_ALL	GO:0044260~cellular macromolecule metabolic process	114	34.3373	0.0698245	FBGN0036374, FBGN0010382, FBGN0015399, FBGN0038275, FBGN0032330, FBGN0037466, FBGN0000459, FBGN0025639, FBGN0261588, FBGN0003165, FBGN0029157, FBGN0082831, FBGN0030719, FBGN0028341, FBGN0031885, FBGN0035207, FBGN0036934, FBGN0250850, FBGN0039773, FBGN0032340, FBGN0033155, FBGN0034002, FBGN0025743, FBGN0030687, FBGN0003330, FBGN0023441, FBGN0028693, FBGN0024491, FBGN0031384, FBGN0262734, FBGN02618…	272	4092	10996	1.12625	1	0.635755	0.613911
GOTERM_BP_ALL	GO:0071704~organic substance metabolic process	156	46.988	0.126467	FBGN0036374, FBGN0010382, FBGN0015399, FBGN0038275, FBGN0037341, FBGN0032330, FBGN0037466, FBGN0000459, FBGN0030670, FBGN0025639, FBGN0039241, FBGN0261588, FBGN0003165, FBGN0029157, FBGN0082831, FBGN0030719, FBGN0027491, FBGN0028341, FBGN0031885, FBGN0035207, FBGN0035845, FBGN0036934, FBGN0250850, FBGN0039773, FBGN0017566, FBGN0032340, FBGN0033155, FBGN0015541, FBGN0034002, FBGN0031097, FBGN00257…	272	5893	10996	1.07017	1	0.820072	0.791896
GOTERM_BP_ALL	GO:0010467~gene expression	75	22.5904	0.141578	FBGN0039169, FBGN0038275, FBGN0039600, FBGN0032330, FBGN0037466, FBGN0000459, FBGN0053196, FBGN0021750, FBGN0039286, FBGN0025639, FBGN0261588, FBGN0039283, FBGN0004854, FBGN0028789, FBGN0003366, FBGN0001981, FBGN0024184, FBGN0003165, FBGN0027330, FBGN0082831, FBGN0030719, FBGN0031885, FBGN0250850, FBGN0030877, FBGN0037705, FBGN0015621, FBGN0034002, FBGN0029629, FBGN0004864, FBGN0030687, FBGN00033…	272	2678	10996	1.13218	1	0.855977	0.826567
GOTERM_BP_ALL	GO:0044237~cellular metabolic process	140	42.1687	0.148494	FBGN0036374, FBGN0010382, FBGN0015399, FBGN0038275, FBGN0037341, FBGN0032330, FBGN0037466, FBGN0000459, FBGN0030670, FBGN0025639, FBGN0039241, FBGN0261588, FBGN0003165, FBGN0029157, FBGN0082831, FBGN0030719, FBGN0027491, FBGN0028341, FBGN0031885, FBGN0035207, FBGN0036934, FBGN0250850, FBGN0039773, FBGN0017566, FBGN0032340, FBGN0033155, FBGN0015541, FBGN0034002, FBGN0025743, FBGN0003218, FBGN00306…	272	5276	10996	1.07273	1	0.864801	0.835088
GOTERM_BP_ALL	GO:0044271~cellular nitrogen compound biosynthetic process	66	19.8795	0.155119	FBGN0039169, FBGN0010382, FBGN0032330, FBGN0037466, FBGN0000459, FBGN0053196, FBGN0021750, FBGN0039286, FBGN0025639, FBGN0039241, FBGN0261588, FBGN0039283, FBGN0004854, FBGN0028789, FBGN0003366, FBGN0001981, FBGN0024184, FBGN0003165, FBGN0027330, FBGN0082831, FBGN0030719, FBGN0011676, FBGN0031885, FBGN0250850, FBGN0030877, FBGN0037705, FBGN0260866, FBGN0029629, FBGN0034728, FBGN0004864, FBGN00306…	272	2343	10996	1.13877	1	0.886446	0.855989
GOTERM_BP_ALL	GO:0034641~cellular nitrogen compound metabolic process	91	27.4096	0.198007	FBGN0039169, FBGN0010382, FBGN0038275, FBGN0264815, FBGN0039600, FBGN0032330, FBGN0037466, FBGN0000459, FBGN0053196, FBGN0021750, FBGN0039286, FBGN0025639, FBGN0039241, FBGN0261588, FBGN0039283, FBGN0004854, FBGN0028789, FBGN0003366, FBGN0001981, FBGN0024184, FBGN0003165, FBGN0027330, FBGN0082831, FBGN0030719, FBGN0011676, FBGN0031885, FBGN0250850, FBGN0030877, FBGN0037705, FBGN0017566, FBGN02608…	272	3374	10996	1.09034	1	0.979871	0.946204
GOTERM_BP_ALL	GO:0006807~nitrogen compound metabolic process	97	29.2169	0.240476	FBGN0010382, FBGN0038275, FBGN0032330, FBGN0037466, FBGN0000459, FBGN0025639, FBGN0039241, FBGN0261588, FBGN0003165, FBGN0082831, FBGN0030719, FBGN0031885, FBGN0035845, FBGN0250850, FBGN0017566, FBGN0032340, FBGN0015541, FBGN0034002, FBGN0031097, FBGN0030687, FBGN0003330, FBGN0023441, FBGN0024491, FBGN0262734, FBGN0261885, FBGN0026702, FBGN0000153, FBGN0250910, FBGN0034258, FBGN0010762, FBGN00386…	272	3657	10996	1.07229	1	1	0.966027
GOTERM_BP_ALL	GO:0008152~metabolic process	163	49.0964	0.260327	FBGN0036374, FBGN0010382, FBGN0015399, FBGN0038275, FBGN0037341, FBGN0032330, FBGN0037466, FBGN0000459, FBGN0030670, FBGN0025639, FBGN0039241, FBGN0261588, FBGN0003165, FBGN0029157, FBGN0082831, FBGN0030719, FBGN0027491, FBGN0028341, FBGN0031885, FBGN0035207, FBGN0035845, FBGN0036934, FBGN0250850, FBGN0039773, FBGN0017566, FBGN0032340, FBGN0033155, FBGN0015541, FBGN0034002, FBGN0031097, FBGN00257…	272	6343	10996	1.03886	1	1	0.966027
GOTERM_BP_ALL	GO:0034645~cellular macromolecule biosynthetic process	64	19.2771	0.272474	FBGN0039169, FBGN0010382, FBGN0032330, FBGN0037466, FBGN0000459, FBGN0053196, FBGN0021750, FBGN0039286, FBGN0025639, FBGN0261588, FBGN0039283, FBGN0004854, FBGN0028789, FBGN0003366, FBGN0001981, FBGN0024184, FBGN0003165, FBGN0027330, FBGN0082831, FBGN0030719, FBGN0011676, FBGN0031885, FBGN0250850, FBGN0030877, FBGN0037705, FBGN0029629, FBGN0034728, FBGN0004864, FBGN0030687, FBGN0003330, FBGN00204…	272	2374	10996	1.08985	1	1	0.966027
GOTERM_BP_ALL	GO:0009059~macromolecule biosynthetic process	64	19.2771	0.284954	FBGN0039169, FBGN0010382, FBGN0032330, FBGN0037466, FBGN0000459, FBGN0053196, FBGN0021750, FBGN0039286, FBGN0025639, FBGN0261588, FBGN0039283, FBGN0004854, FBGN0028789, FBGN0003366, FBGN0001981, FBGN0024184, FBGN0003165, FBGN0027330, FBGN0082831, FBGN0030719, FBGN0011676, FBGN0031885, FBGN0250850, FBGN0030877, FBGN0037705, FBGN0029629, FBGN0034728, FBGN0004864, FBGN0030687, FBGN0003330, FBGN00204…	272	2384	10996	1.08527	1	1	0.966027
GOTERM_BP_ALL	GO:0044249~cellular biosynthetic process	75	22.5904	0.345845	FBGN0039169, FBGN0010382, FBGN0032330, FBGN0037466, FBGN0000459, FBGN0053196, FBGN0030670, FBGN0021750, FBGN0039286, FBGN0025639, FBGN0039241, FBGN0261588, FBGN0039283, FBGN0004854, FBGN0028789, FBGN0003366, FBGN0001981, FBGN0024184, FBGN0003165, FBGN0027330, FBGN0082831, FBGN0030719, FBGN0011676, FBGN0031885, FBGN0250850, FBGN0030877, FBGN0037705, FBGN0260866, FBGN0029629, FBGN0034728, FBGN00048…	272	2870	10996	1.05644	1	1	0.966027
GOTERM_BP_ALL	GO:1901576~organic substance biosynthetic process	75	22.5904	0.386202	FBGN0039169, FBGN0010382, FBGN0032330, FBGN0037466, FBGN0000459, FBGN0053196, FBGN0030670, FBGN0021750, FBGN0039286, FBGN0025639, FBGN0039241, FBGN0261588, FBGN0039283, FBGN0004854, FBGN0028789, FBGN0003366, FBGN0001981, FBGN0024184, FBGN0003165, FBGN0027330, FBGN0082831, FBGN0030719, FBGN0011676, FBGN0031885, FBGN0250850, FBGN0030877, FBGN0037705, FBGN0260866, FBGN0029629, FBGN0034728, FBGN00048…	272	2901	10996	1.04515	1	1	0.966027
GOTERM_BP_ALL	GO:0009058~biosynthetic process	75	22.5904	0.481946	FBGN0039169, FBGN0010382, FBGN0032330, FBGN0037466, FBGN0000459, FBGN0053196, FBGN0030670, FBGN0021750, FBGN0039286, FBGN0025639, FBGN0039241, FBGN0261588, FBGN0039283, FBGN0004854, FBGN0028789, FBGN0003366, FBGN0001981, FBGN0024184, FBGN0003165, FBGN0027330, FBGN0082831, FBGN0030719, FBGN0011676, FBGN0031885, FBGN0250850, FBGN0030877, FBGN0037705, FBGN0260866, FBGN0029629, FBGN0034728, FBGN00048…	272	2972	10996	1.02018	1	1	0.966027
Annotation Cluster 4	Enrichment Score: 2.0159751497341785
Category	Term	Count	%	PValue	Genes	List Total	Pop Hits	Pop Total	Fold Enrichment	Bonferroni	Benjamini	FDR
GOTERM_BP_ALL	GO:0065007~biological regulation	155	46.6867	1.08341e-09	FBGN0010382, FBGN0015399, FBGN0085387, FBGN0037341, FBGN0010660, FBGN0032330, FBGN0037466, FBGN0052183, FBGN0000459, FBGN0030670, FBGN0026326, FBGN0025639, FBGN0261588, FBGN0031769, FBGN0028863, FBGN0000299, FBGN0003165, FBGN0029157, FBGN0082831, FBGN0027491, FBGN0028582, FBGN0031885, FBGN0035207, FBGN0036934, FBGN0250850, FBGN0030954, FBGN0033155, FBGN0015541, FBGN0034002, FBGN0261113, FBGN00310…	272	4274	10996	1.4661	2.71176e-06	2.71177e-06	2.61859e-06
GOTERM_BP_ALL	GO:0050789~regulation of biological process	140	42.1687	2.54065e-08	FBGN0010382, FBGN0015399, FBGN0085387, FBGN0037341, FBGN0010660, FBGN0032330, FBGN0037466, FBGN0052183, FBGN0000459, FBGN0030670, FBGN0026326, FBGN0025639, FBGN0261588, FBGN0031769, FBGN0028863, FBGN0003165, FBGN0029157, FBGN0082831, FBGN0027491, FBGN0028582, FBGN0031885, FBGN0035207, FBGN0036934, FBGN0250850, FBGN0030954, FBGN0033155, FBGN0015541, FBGN0034002, FBGN0261113, FBGN0031097, FBGN00257…	272	3864	10996	1.46473	6.35904e-05	3.17962e-05	3.07037e-05
GOTERM_BP_ALL	GO:0050794~regulation of cellular process	131	39.4578	9.26028e-08	FBGN0010382, FBGN0015399, FBGN0085387, FBGN0037341, FBGN0010660, FBGN0032330, FBGN0037466, FBGN0052183, FBGN0000459, FBGN0030670, FBGN0026326, FBGN0025639, FBGN0261588, FBGN0003165, FBGN0029157, FBGN0082831, FBGN0027491, FBGN0028582, FBGN0031885, FBGN0035207, FBGN0036934, FBGN0250850, FBGN0030954, FBGN0033155, FBGN0015541, FBGN0034002, FBGN0261113, FBGN0031097, FBGN0025743, FBGN0003218, FBGN00056…	272	3596	10996	1.47271	0.000231758	6.11189e-05	5.90189e-05
GOTERM_BP_ALL	GO:0050896~response to stimulus	115	34.6386	3.54181e-06	FBGN0010382, FBGN0015399, FBGN0016920, FBGN0085387, FBGN0037341, FBGN0010660, FBGN0052183, FBGN0000459, FBGN0030670, FBGN0039241, FBGN0261588, FBGN0003165, FBGN0027491, FBGN0028582, FBGN0031885, FBGN0035207, FBGN0036934, FBGN0250850, FBGN0030954, FBGN0033155, FBGN0015541, FBGN0261113, FBGN0025743, FBGN0003218, FBGN0005631, FBGN0023441, FBGN0034887, FBGN0261800, FBGN0043005, FBGN0266019, FBGN02618…	272	3215	10996	1.44605	0.00882599	0.000886516	0.000856056
GOTERM_BP_ALL	GO:0019222~regulation of metabolic process	80	24.0964	6.53439e-06	FBGN0039169, FBGN0010382, FBGN0015399, FBGN0039600, FBGN0032330, FBGN0037466, FBGN0000459, FBGN0053196, FBGN0039286, FBGN0025639, FBGN0261588, FBGN0039283, FBGN0004854, FBGN0028789, FBGN0003366, FBGN0001981, FBGN0024184, FBGN0003165, FBGN0027330, FBGN0082831, FBGN0027491, FBGN0011676, FBGN0034433, FBGN0031885, FBGN0036934, FBGN0033988, FBGN0250850, FBGN0030877, FBGN0037705, FBGN0260866, FBGN00340…	272	2009	10996	1.60981	0.0162226	0.00125812	0.00121489
GOTERM_BP_ALL	GO:0007154~cell communication	79	23.7952	4.54479e-05	FBGN0010382, FBGN0015399, FBGN0085387, FBGN0037341, FBGN0264815, FBGN0010660, FBGN0052183, FBGN0260970, FBGN0053196, FBGN0030670, FBGN0262870, FBGN0264895, FBGN0261588, FBGN0004854, FBGN0266672, FBGN0003366, FBGN0003165, FBGN0027330, FBGN0027491, FBGN0011676, FBGN0045442, FBGN0028582, FBGN0031885, FBGN0035207, FBGN0036934, FBGN0013733, FBGN0033988, FBGN0039728, FBGN0030954, FBGN0264707, FBGN00866…	272	2082	10996	1.53395	0.107527	0.00426232	0.00411587
GOTERM_BP_ALL	GO:0023052~signaling	77	23.1928	4.55784e-05	FBGN0010382, FBGN0015399, FBGN0085387, FBGN0037341, FBGN0264815, FBGN0010660, FBGN0052183, FBGN0260970, FBGN0053196, FBGN0030670, FBGN0262870, FBGN0264895, FBGN0004854, FBGN0266672, FBGN0003366, FBGN0003165, FBGN0027491, FBGN0011676, FBGN0045442, FBGN0028582, FBGN0031885, FBGN0035207, FBGN0036934, FBGN0013733, FBGN0033988, FBGN0039728, FBGN0030954, FBGN0264707, FBGN0086604, FBGN0025743, FBGN00032…	272	2013	10996	1.54637	0.107818	0.00426232	0.00411587
GOTERM_BP_ALL	GO:0044700~single organism signaling	75	22.5904	6.64364e-05	FBGN0010382, FBGN0015399, FBGN0085387, FBGN0037341, FBGN0264815, FBGN0010660, FBGN0052183, FBGN0260970, FBGN0053196, FBGN0030670, FBGN0262870, FBGN0264895, FBGN0004854, FBGN0266672, FBGN0003366, FBGN0003165, FBGN0027491, FBGN0011676, FBGN0045442, FBGN0028582, FBGN0031885, FBGN0035207, FBGN0036934, FBGN0013733, FBGN0033988, FBGN0039728, FBGN0030954, FBGN0264707, FBGN0086604, FBGN0025743, FBGN00032…	272	1966	10996	1.54221	0.153204	0.00519657	0.00501802
GOTERM_BP_ALL	GO:0051716~cellular response to stimulus	79	23.7952	9.57024e-05	FBGN0010382, FBGN0015399, FBGN0016920, FBGN0085387, FBGN0037341, FBGN0264815, FBGN0010660, FBGN0052183, FBGN0260970, FBGN0030670, FBGN0264895, FBGN0004854, FBGN0003366, FBGN0003165, FBGN0027330, FBGN0027491, FBGN0011676, FBGN0045442, FBGN0028582, FBGN0031885, FBGN0035207, FBGN0036934, FBGN0033988, FBGN0030877, FBGN0039728, FBGN0037705, FBGN0030954, FBGN0264707, FBGN0015541, FBGN0025743, FBGN00032…	272	2127	10996	1.5015	0.213022	0.00658449	0.00635826
GOTERM_BP_ALL	GO:0007165~signal transduction	63	18.9759	0.000125839	FBGN0010382, FBGN0015399, FBGN0085387, FBGN0037341, FBGN0264815, FBGN0010660, FBGN0052183, FBGN0260970, FBGN0030670, FBGN0264895, FBGN0004854, FBGN0003366, FBGN0003165, FBGN0027491, FBGN0011676, FBGN0045442, FBGN0028582, FBGN0031885, FBGN0035207, FBGN0036934, FBGN0033988, FBGN0039728, FBGN0030954, FBGN0264707, FBGN0025743, FBGN0003218, FBGN0004864, FBGN0005631, FBGN0020493, FBGN0023441, FBGN00010…	272	1594	10996	1.59778	0.270208	0.00769607	0.00743165
GOTERM_BP_ALL	GO:0048583~regulation of response to stimulus	41	12.3494	0.000446397	FBGN0015399, FBGN0261800, FBGN0039225, FBGN0260970, FBGN0031461, FBGN0264895, FBGN0261885, FBGN0032956, FBGN0003165, FBGN0004197, FBGN0259168, FBGN0028582, FBGN0031885, FBGN0035207, FBGN0036934, FBGN0039728, FBGN0037705, FBGN0037255, FBGN0260866, FBGN0015541, FBGN0264707, FBGN0034068, FBGN0025743, FBGN0267911, FBGN0003218, FBGN0283468, FBGN0000247, FBGN0004864, FBGN0031879, FBGN0052479, FBGN02640…	272	941	10996	1.76141	0.67293	0.0210817	0.0203574
GOTERM_BP_ALL	GO:0009966~regulation of signal transduction	34	10.241	0.000475799	FBGN0015399, FBGN0039225, FBGN0260970, FBGN0031461, FBGN0264895, FBGN0261885, FBGN0032956, FBGN0003165, FBGN0004197, FBGN0259168, FBGN0028582, FBGN0031885, FBGN0035207, FBGN0036934, FBGN0037255, FBGN0264707, FBGN0034068, FBGN0025743, FBGN0267911, FBGN0003218, FBGN0283468, FBGN0000247, FBGN0004864, FBGN0031879, FBGN0052479, FBGN0027788, FBGN0020493, FBGN0261570, FBGN0024277, FBGN0001075, FBGN00117…	272	727	10996	1.89065	0.696146	0.0216532	0.0209092
GOTERM_BP_ALL	GO:0010646~regulation of cell communication	36	10.8434	0.00191559	FBGN0015399, FBGN0015574, FBGN0039225, FBGN0260970, FBGN0031461, FBGN0264895, FBGN0261885, FBGN0032956, FBGN0003165, FBGN0004197, FBGN0259168, FBGN0028582, FBGN0031885, FBGN0035207, FBGN0036934, FBGN0037255, FBGN0264707, FBGN0034068, FBGN0037090, FBGN0025743, FBGN0267911, FBGN0003218, FBGN0283468, FBGN0000247, FBGN0004864, FBGN0031879, FBGN0052479, FBGN0027788, FBGN0020493, FBGN0261570, FBGN00242…	272	853	10996	1.70616	0.991765	0.0532746	0.0514442
GOTERM_BP_ALL	GO:0023051~regulation of signaling	36	10.8434	0.00203191	FBGN0015399, FBGN0015574, FBGN0039225, FBGN0260970, FBGN0031461, FBGN0264895, FBGN0261885, FBGN0032956, FBGN0003165, FBGN0004197, FBGN0259168, FBGN0028582, FBGN0031885, FBGN0035207, FBGN0036934, FBGN0037255, FBGN0264707, FBGN0034068, FBGN0037090, FBGN0025743, FBGN0267911, FBGN0003218, FBGN0283468, FBGN0000247, FBGN0004864, FBGN0031879, FBGN0052479, FBGN0027788, FBGN0020493, FBGN0261570, FBGN00242…	272	856	10996	1.70018	0.993848	0.0558888	0.0539685
GOTERM_BP_ALL	GO:0007166~cell surface receptor signaling pathway	30	9.03614	0.00592358	FBGN0015399, FBGN0010660, FBGN0260970, FBGN0031461, FBGN0261885, FBGN0004854, FBGN0032956, FBGN0033649, FBGN0003366, FBGN0003165, FBGN0004197, FBGN0002174, FBGN0045442, FBGN0028582, FBGN0036934, FBGN0034068, FBGN0267911, FBGN0283468, FBGN0004864, FBGN0031879, FBGN0052479, FBGN0264089, FBGN0005631, FBGN0027788, FBGN0020493, FBGN0001075, FBGN0000382, FBGN0023441, FBGN0010355, FBGN0029088	272	719	10996	1.68678	1	0.132014	0.127479
GOTERM_BP_ALL	GO:1902531~regulation of intracellular signal transduction	17	5.12048	0.00899059	FBGN0037255, FBGN0264707, FBGN0031461, FBGN0025743, FBGN0264895, FBGN0283468, FBGN0000247, FBGN0004864, FBGN0261570, FBGN0024277, FBGN0030904, FBGN0038504, FBGN0010355, FBGN0011785, FBGN0259168, FBGN0031885, FBGN0036934	272	336	10996	2.04539	1	0.178599	0.172462
GOTERM_BP_ALL	GO:0009967~positive regulation of signal transduction	16	4.81928	0.00938365	FBGN0037255, FBGN0260970, FBGN0031461, FBGN0025743, FBGN0267911, FBGN0283468, FBGN0052479, FBGN0024277, FBGN0030904, FBGN0038504, FBGN0011785, FBGN0259168, FBGN0028582, FBGN0031885, FBGN0035207, FBGN0036934	272	308	10996	2.10008	1	0.182072	0.175816
GOTERM_BP_ALL	GO:0043412~macromolecule modification	51	15.3614	0.0109976	FBGN0036374, FBGN0010382, FBGN0015399, FBGN0260970, FBGN0025639, FBGN0029911, FBGN0052666, FBGN0030874, FBGN0003366, FBGN0027330, FBGN0029157, FBGN0028341, FBGN0031885, FBGN0035207, FBGN0036934, FBGN0033988, FBGN0037705, FBGN0039773, FBGN0260866, FBGN0039694, FBGN0033155, FBGN0025743, FBGN0004864, FBGN0003330, FBGN0001075, FBGN0000382, FBGN0034568, FBGN0031461, FBGN0031384, FBGN0023517, FBGN00298…	272	1475	10996	1.3978	1	0.205426	0.198367
GOTERM_BP_ALL	GO:0035556~intracellular signal transduction	26	7.83133	0.0131189	FBGN0010382, FBGN0031461, FBGN0264895, FBGN0027491, FBGN0011676, FBGN0259168, FBGN0031885, FBGN0033988, FBGN0036934, FBGN0037255, FBGN0264707, FBGN0034420, FBGN0025743, FBGN0283468, FBGN0000247, FBGN0004864, FBGN0033935, FBGN0052479, FBGN0261570, FBGN0024277, FBGN0001075, FBGN0034568, FBGN0011785, FBGN0030904, FBGN0038504, FBGN0010355	272	633	10996	1.66049	1	0.231244	0.223298
GOTERM_BP_ALL	GO:0048584~positive regulation of response to stimulus	19	5.72289	0.0134854	FBGN0037255, FBGN0261800, FBGN0260970, FBGN0031461, FBGN0025743, FBGN0267911, FBGN0283468, FBGN0052479, FBGN0264089, FBGN0024277, FBGN0030904, FBGN0038504, FBGN0011785, FBGN0259168, FBGN0028582, FBGN0031885, FBGN0035207, FBGN0036934, FBGN0039728	272	412	10996	1.86433	1	0.234402	0.226348
GOTERM_BP_ALL	GO:0036211~protein modification process	47	14.1566	0.0166392	FBGN0036374, FBGN0010382, FBGN0015399, FBGN0260970, FBGN0031461, FBGN0031384, FBGN0025639, FBGN0023517, FBGN0031107, FBGN0032956, FBGN0029911, FBGN0052666, FBGN0027512, FBGN0030874, FBGN0003366, FBGN0027330, FBGN0029157, FBGN0034137, FBGN0035027, FBGN0028341, FBGN0259168, FBGN0031885, FBGN0035207, FBGN0033988, FBGN0036934, FBGN0030735, FBGN0037705, FBGN0039773, FBGN0037255, FBGN0260866, FBGN00396…	272	1367	10996	1.38994	1	0.272208	0.262856
GOTERM_BP_ALL	GO:0006464~cellular protein modification process	47	14.1566	0.0166392	FBGN0036374, FBGN0010382, FBGN0015399, FBGN0260970, FBGN0031461, FBGN0031384, FBGN0025639, FBGN0023517, FBGN0031107, FBGN0032956, FBGN0029911, FBGN0052666, FBGN0027512, FBGN0030874, FBGN0003366, FBGN0027330, FBGN0029157, FBGN0034137, FBGN0035027, FBGN0028341, FBGN0259168, FBGN0031885, FBGN0035207, FBGN0033988, FBGN0036934, FBGN0030735, FBGN0037705, FBGN0039773, FBGN0037255, FBGN0260866, FBGN00396…	272	1367	10996	1.38994	1	0.272208	0.262856
GOTERM_BP_ALL	GO:1902533~positive regulation of intracellular signal transduction	10	3.01205	0.0188551	FBGN0037255, FBGN0024277, FBGN0011785, FBGN0030904, FBGN0038504, FBGN0259168, FBGN0025743, FBGN0031885, FBGN0036934, FBGN0283468	272	162	10996	2.49546	1	0.294964	0.284829
GOTERM_BP_ALL	GO:0023056~positive regulation of signaling	16	4.81928	0.0203342	FBGN0037255, FBGN0260970, FBGN0031461, FBGN0025743, FBGN0267911, FBGN0283468, FBGN0052479, FBGN0024277, FBGN0030904, FBGN0038504, FBGN0011785, FBGN0259168, FBGN0028582, FBGN0031885, FBGN0035207, FBGN0036934	272	338	10996	1.91368	1	0.314176	0.303381
GOTERM_BP_ALL	GO:0010647~positive regulation of cell communication	16	4.81928	0.0203342	FBGN0037255, FBGN0260970, FBGN0031461, FBGN0025743, FBGN0267911, FBGN0283468, FBGN0052479, FBGN0024277, FBGN0030904, FBGN0038504, FBGN0011785, FBGN0259168, FBGN0028582, FBGN0031885, FBGN0035207, FBGN0036934	272	338	10996	1.91368	1	0.314176	0.303381
GOTERM_BP_ALL	GO:0019220~regulation of phosphate metabolic process	13	3.91566	0.058684	FBGN0010382, FBGN0015399, FBGN0037255, FBGN0031461, FBGN0025743, FBGN0033935, FBGN0020493, FBGN0250910, FBGN0011676, FBGN0038504, FBGN0031885, FBGN0033988, FBGN0036934	272	293	10996	1.79367	1	0.599534	0.578935
GOTERM_BP_ALL	GO:0051174~regulation of phosphorus metabolic process	13	3.91566	0.058684	FBGN0010382, FBGN0015399, FBGN0037255, FBGN0031461, FBGN0025743, FBGN0033935, FBGN0020493, FBGN0250910, FBGN0011676, FBGN0038504, FBGN0031885, FBGN0033988, FBGN0036934	272	293	10996	1.79367	1	0.599534	0.578935
GOTERM_BP_ALL	GO:0042325~regulation of phosphorylation	11	3.31325	0.0602458	FBGN0010382, FBGN0033935, FBGN0015399, FBGN0037255, FBGN0020493, FBGN0031461, FBGN0038504, FBGN0025743, FBGN0031885, FBGN0033988, FBGN0036934	272	231	10996	1.92507	1	0.608045	0.587154
GOTERM_BP_ALL	GO:0045937~positive regulation of phosphate metabolic process	8	2.40964	0.0616174	FBGN0037255, FBGN0250910, FBGN0031461, FBGN0011676, FBGN0038504, FBGN0025743, FBGN0031885, FBGN0036934	272	142	10996	2.27755	1	0.612018	0.590989
GOTERM_BP_ALL	GO:0010562~positive regulation of phosphorus metabolic process	8	2.40964	0.0616174	FBGN0037255, FBGN0250910, FBGN0031461, FBGN0011676, FBGN0038504, FBGN0025743, FBGN0031885, FBGN0036934	272	142	10996	2.27755	1	0.612018	0.590989
GOTERM_BP_ALL	GO:0006796~phosphate-containing compound metabolic process	35	10.5422	0.0639694	FBGN0010382, FBGN0015399, FBGN0037341, FBGN0264815, FBGN0030670, FBGN0031461, FBGN0039241, FBGN0023517, FBGN0052666, FBGN0003366, FBGN0029157, FBGN0250910, FBGN0034137, FBGN0011676, FBGN0028341, FBGN0259168, FBGN0031885, FBGN0033988, FBGN0036934, FBGN0030735, FBGN0036836, FBGN0037255, FBGN0017566, FBGN0039694, FBGN0025743, FBGN0003218, FBGN0004864, FBGN0033935, FBGN0020493, FBGN0000382, FBGN00345…	272	1057	10996	1.33862	1	0.630375	0.608716
GOTERM_BP_ALL	GO:0006793~phosphorus metabolic process	35	10.5422	0.0688017	FBGN0010382, FBGN0015399, FBGN0037341, FBGN0264815, FBGN0030670, FBGN0031461, FBGN0039241, FBGN0023517, FBGN0052666, FBGN0003366, FBGN0029157, FBGN0250910, FBGN0034137, FBGN0011676, FBGN0028341, FBGN0259168, FBGN0031885, FBGN0033988, FBGN0036934, FBGN0030735, FBGN0036836, FBGN0037255, FBGN0017566, FBGN0039694, FBGN0025743, FBGN0003218, FBGN0004864, FBGN0033935, FBGN0020493, FBGN0000382, FBGN00345…	272	1064	10996	1.32982	1	0.635755	0.613911
GOTERM_BP_ALL	GO:0044260~cellular macromolecule metabolic process	114	34.3373	0.0698245	FBGN0036374, FBGN0010382, FBGN0015399, FBGN0038275, FBGN0032330, FBGN0037466, FBGN0000459, FBGN0025639, FBGN0261588, FBGN0003165, FBGN0029157, FBGN0082831, FBGN0030719, FBGN0028341, FBGN0031885, FBGN0035207, FBGN0036934, FBGN0250850, FBGN0039773, FBGN0032340, FBGN0033155, FBGN0034002, FBGN0025743, FBGN0030687, FBGN0003330, FBGN0023441, FBGN0028693, FBGN0024491, FBGN0031384, FBGN0262734, FBGN02618…	272	4092	10996	1.12625	1	0.635755	0.613911
GOTERM_BP_ALL	GO:0001932~regulation of protein phosphorylation	10	3.01205	0.0777294	FBGN0010382, FBGN0033935, FBGN0015399, FBGN0037255, FBGN0031461, FBGN0038504, FBGN0025743, FBGN0031885, FBGN0033988, FBGN0036934	272	211	10996	1.91595	1	0.66629	0.643397
GOTERM_BP_ALL	GO:0043410~positive regulation of MAPK cascade	5	1.50602	0.11354	FBGN0037255, FBGN0038504, FBGN0025743, FBGN0031885, FBGN0036934	272	75	10996	2.6951	1	0.785139	0.758163
GOTERM_BP_ALL	GO:0006468~protein phosphorylation	16	4.81928	0.160857	FBGN0015399, FBGN0037255, FBGN0031461, FBGN0025743, FBGN0004864, FBGN0052666, FBGN0003366, FBGN0034137, FBGN0034568, FBGN0028341, FBGN0038504, FBGN0010355, FBGN0259168, FBGN0031885, FBGN0033988, FBGN0036934	272	459	10996	1.4092	1	0.892737	0.862064
GOTERM_BP_ALL	GO:0001934~positive regulation of protein phosphorylation	6	1.80723	0.166323	FBGN0037255, FBGN0031461, FBGN0038504, FBGN0025743, FBGN0031885, FBGN0036934	272	118	10996	2.05558	1	0.903856	0.8728
GOTERM_BP_ALL	GO:0042327~positive regulation of phosphorylation	6	1.80723	0.182795	FBGN0037255, FBGN0031461, FBGN0038504, FBGN0025743, FBGN0031885, FBGN0036934	272	122	10996	1.98819	1	0.941434	0.909088
GOTERM_BP_ALL	GO:0043408~regulation of MAPK cascade	6	1.80723	0.19553	FBGN0037255, FBGN0031461, FBGN0038504, FBGN0025743, FBGN0031885, FBGN0036934	272	125	10996	1.94047	1	0.974924	0.941427
GOTERM_BP_ALL	GO:0070374~positive regulation of ERK1 and ERK2 cascade	3	0.903614	0.222227	FBGN0037255, FBGN0038504, FBGN0036934	272	36	10996	3.36887	1	1	0.966027
GOTERM_BP_ALL	GO:0051246~regulation of protein metabolic process	19	5.72289	0.247798	FBGN0010382, FBGN0015399, FBGN0087035, FBGN0037255, FBGN0037135, FBGN0034068, FBGN0031461, FBGN0025743, FBGN0029629, FBGN0260400, FBGN0283468, FBGN0033935, FBGN0003165, FBGN0035237, FBGN0034258, FBGN0038504, FBGN0031885, FBGN0033988, FBGN0036934	272	610	10996	1.25919	1	1	0.966027
GOTERM_BP_ALL	GO:0070371~ERK1 and ERK2 cascade	3	0.903614	0.258911	FBGN0037255, FBGN0038504, FBGN0036934	272	40	10996	3.03199	1	1	0.966027
GOTERM_BP_ALL	GO:0070372~regulation of ERK1 and ERK2 cascade	3	0.903614	0.258911	FBGN0037255, FBGN0038504, FBGN0036934	272	40	10996	3.03199	1	1	0.966027
GOTERM_BP_ALL	GO:0016310~phosphorylation	19	5.72289	0.278244	FBGN0010382, FBGN0015399, FBGN0037255, FBGN0017566, FBGN0031461, FBGN0025743, FBGN0004864, FBGN0033935, FBGN0052666, FBGN0003366, FBGN0034137, FBGN0034568, FBGN0028341, FBGN0038504, FBGN0010355, FBGN0259168, FBGN0031885, FBGN0033988, FBGN0036934	272	626	10996	1.227	1	1	0.966027
GOTERM_BP_ALL	GO:0031401~positive regulation of protein modification process	6	1.80723	0.33531	FBGN0037255, FBGN0031461, FBGN0038504, FBGN0025743, FBGN0031885, FBGN0036934	272	155	10996	1.5649	1	1	0.966027
GOTERM_BP_ALL	GO:0032268~regulation of cellular protein metabolic process	17	5.12048	0.338489	FBGN0010382, FBGN0015399, FBGN0087035, FBGN0037255, FBGN0037135, FBGN0034068, FBGN0031461, FBGN0025743, FBGN0029629, FBGN0260400, FBGN0033935, FBGN0003165, FBGN0034258, FBGN0038504, FBGN0031885, FBGN0033988, FBGN0036934	272	573	10996	1.19939	1	1	0.966027
GOTERM_BP_ALL	GO:0031399~regulation of protein modification process	10	3.01205	0.402169	FBGN0010382, FBGN0033935, FBGN0015399, FBGN0037255, FBGN0031461, FBGN0038504, FBGN0025743, FBGN0031885, FBGN0033988, FBGN0036934	272	323	10996	1.25159	1	1	0.966027
GOTERM_BP_ALL	GO:0000165~MAPK cascade	5	1.50602	0.443489	FBGN0037255, FBGN0038504, FBGN0025743, FBGN0031885, FBGN0036934	272	138	10996	1.46473	1	1	0.966027
GOTERM_BP_ALL	GO:0023014~signal transduction by protein phosphorylation	5	1.50602	0.443489	FBGN0037255, FBGN0038504, FBGN0025743, FBGN0031885, FBGN0036934	272	138	10996	1.46473	1	1	0.966027
GOTERM_BP_ALL	GO:0019538~protein metabolic process	73	21.988	0.49698	FBGN0036374, FBGN0010382, FBGN0015399, FBGN0260970, FBGN0021750, FBGN0025639, FBGN0029911, FBGN0052666, FBGN0030874, FBGN0003366, FBGN0003165, FBGN0027330, FBGN0029157, FBGN0030719, FBGN0028341, FBGN0031885, FBGN0035207, FBGN0036934, FBGN0033988, FBGN0037705, FBGN0039773, FBGN0260866, FBGN0039694, FBGN0033155, FBGN0015541, FBGN0025743, FBGN0029629, FBGN0004864, FBGN0050031, FBGN0003330, FBGN00310…	272	2902	10996	1.01693	1	1	0.966027
GOTERM_BP_ALL	GO:0031325~positive regulation of cellular metabolic process	17	5.12048	0.514369	FBGN0037255, FBGN0000459, FBGN0031461, FBGN0025743, FBGN0261885, FBGN0003513, FBGN0028789, FBGN0001981, FBGN0003165, FBGN0250910, FBGN0259211, FBGN0002183, FBGN0011676, FBGN0038504, FBGN0010355, FBGN0031885, FBGN0036934	272	642	10996	1.07048	1	1	0.966027
GOTERM_BP_ALL	GO:0032270~positive regulation of cellular protein metabolic process	7	2.10843	0.51617	FBGN0037255, FBGN0003165, FBGN0031461, FBGN0038504, FBGN0025743, FBGN0031885, FBGN0036934	272	234	10996	1.20934	1	1	0.966027
GOTERM_BP_ALL	GO:0051247~positive regulation of protein metabolic process	7	2.10843	0.564339	FBGN0037255, FBGN0003165, FBGN0031461, FBGN0038504, FBGN0025743, FBGN0031885, FBGN0036934	272	245	10996	1.15504	1	1	0.966027
GOTERM_BP_ALL	GO:0044267~cellular protein metabolic process	60	18.0723	0.576561	FBGN0036374, FBGN0010382, FBGN0015399, FBGN0260970, FBGN0021750, FBGN0025639, FBGN0029911, FBGN0052666, FBGN0030874, FBGN0003366, FBGN0003165, FBGN0027330, FBGN0029157, FBGN0030719, FBGN0028341, FBGN0031885, FBGN0035207, FBGN0036934, FBGN0033988, FBGN0037705, FBGN0039773, FBGN0260866, FBGN0039694, FBGN0033155, FBGN0025743, FBGN0029629, FBGN0004864, FBGN0003330, FBGN0001075, FBGN0000382, FBGN00345…	272	2430	10996	0.998184	1	1	0.966027
Annotation Cluster 5	Enrichment Score: 1.9377198813870258
Category	Term	Count	%	PValue	Genes	List Total	Pop Hits	Pop Total	Fold Enrichment	Bonferroni	Benjamini	FDR
GOTERM_BP_ALL	GO:0009966~regulation of signal transduction	34	10.241	0.000475799	FBGN0015399, FBGN0039225, FBGN0260970, FBGN0031461, FBGN0264895, FBGN0261885, FBGN0032956, FBGN0003165, FBGN0004197, FBGN0259168, FBGN0028582, FBGN0031885, FBGN0035207, FBGN0036934, FBGN0037255, FBGN0264707, FBGN0034068, FBGN0025743, FBGN0267911, FBGN0003218, FBGN0283468, FBGN0000247, FBGN0004864, FBGN0031879, FBGN0052479, FBGN0027788, FBGN0020493, FBGN0261570, FBGN0024277, FBGN0001075, FBGN00117…	272	727	10996	1.89065	0.696146	0.0216532	0.0209092
GOTERM_BP_ALL	GO:0010646~regulation of cell communication	36	10.8434	0.00191559	FBGN0015399, FBGN0015574, FBGN0039225, FBGN0260970, FBGN0031461, FBGN0264895, FBGN0261885, FBGN0032956, FBGN0003165, FBGN0004197, FBGN0259168, FBGN0028582, FBGN0031885, FBGN0035207, FBGN0036934, FBGN0037255, FBGN0264707, FBGN0034068, FBGN0037090, FBGN0025743, FBGN0267911, FBGN0003218, FBGN0283468, FBGN0000247, FBGN0004864, FBGN0031879, FBGN0052479, FBGN0027788, FBGN0020493, FBGN0261570, FBGN00242…	272	853	10996	1.70616	0.991765	0.0532746	0.0514442
GOTERM_BP_ALL	GO:0023051~regulation of signaling	36	10.8434	0.00203191	FBGN0015399, FBGN0015574, FBGN0039225, FBGN0260970, FBGN0031461, FBGN0264895, FBGN0261885, FBGN0032956, FBGN0003165, FBGN0004197, FBGN0259168, FBGN0028582, FBGN0031885, FBGN0035207, FBGN0036934, FBGN0037255, FBGN0264707, FBGN0034068, FBGN0037090, FBGN0025743, FBGN0267911, FBGN0003218, FBGN0283468, FBGN0000247, FBGN0004864, FBGN0031879, FBGN0052479, FBGN0027788, FBGN0020493, FBGN0261570, FBGN00242…	272	856	10996	1.70018	0.993848	0.0558888	0.0539685
GOTERM_BP_ALL	GO:0009968~negative regulation of signal transduction	13	3.91566	0.0445375	FBGN0015399, FBGN0034068, FBGN0264895, FBGN0283468, FBGN0032956, FBGN0031879, FBGN0027788, FBGN0003165, FBGN0020493, FBGN0261570, FBGN0004197, FBGN0001075, FBGN0031885	272	280	10996	1.87694	1	0.529098	0.510919
GOTERM_BP_ALL	GO:0023057~negative regulation of signaling	13	3.91566	0.0679073	FBGN0015399, FBGN0034068, FBGN0264895, FBGN0283468, FBGN0032956, FBGN0031879, FBGN0027788, FBGN0003165, FBGN0020493, FBGN0261570, FBGN0004197, FBGN0001075, FBGN0031885	272	300	10996	1.75181	1	0.635755	0.613911
GOTERM_BP_ALL	GO:0010648~negative regulation of cell communication	13	3.91566	0.0679073	FBGN0015399, FBGN0034068, FBGN0264895, FBGN0283468, FBGN0032956, FBGN0031879, FBGN0027788, FBGN0003165, FBGN0020493, FBGN0261570, FBGN0004197, FBGN0001075, FBGN0031885	272	300	10996	1.75181	1	0.635755	0.613911
GOTERM_BP_ALL	GO:0048585~negative regulation of response to stimulus	14	4.21687	0.0717418	FBGN0015399, FBGN0260866, FBGN0034068, FBGN0264895, FBGN0283468, FBGN0032956, FBGN0031879, FBGN0027788, FBGN0003165, FBGN0020493, FBGN0261570, FBGN0004197, FBGN0001075, FBGN0031885	272	336	10996	1.68444	1	0.635755	0.613911
Annotation Cluster 6	Enrichment Score: 1.9021221559421542
Category	Term	Count	%	PValue	Genes	List Total	Pop Hits	Pop Total	Fold Enrichment	Bonferroni	Benjamini	FDR
GOTERM_BP_ALL	GO:0018108~peptidyl-tyrosine phosphorylation	5	1.50602	0.00753806	FBGN0004864, FBGN0015399, FBGN0003366, FBGN0028341, FBGN0033988	272	32	10996	6.31664	1	0.157231	0.151829
GOTERM_BP_ALL	GO:0018212~peptidyl-tyrosine modification	5	1.50602	0.00841485	FBGN0004864, FBGN0015399, FBGN0003366, FBGN0028341, FBGN0033988	272	33	10996	6.12522	1	0.170634	0.164771
GOTERM_BP_ALL	GO:0018193~peptidyl-amino acid modification	14	4.21687	0.0309976	FBGN0036374, FBGN0015399, FBGN0033155, FBGN0025743, FBGN0025639, FBGN0004864, FBGN0030874, FBGN0003366, FBGN0027330, FBGN0035027, FBGN0028341, FBGN0010355, FBGN0031885, FBGN0033988	272	295	10996	1.91854	1	0.414903	0.400648
Annotation Cluster 7	Enrichment Score: 1.858017436635145
Category	Term	Count	%	PValue	Genes	List Total	Pop Hits	Pop Total	Fold Enrichment	Bonferroni	Benjamini	FDR
GOTERM_BP_ALL	GO:0098602~single organism cell adhesion	10	3.01205	0.0011202	FBGN0005631, FBGN0261800, FBGN0264089, FBGN0015574, FBGN0001075, FBGN0262126, FBGN0037090, FBGN0262018, FBGN0025743, FBGN0267348	272	105	10996	3.85014	0.93952	0.035947	0.034712
GOTERM_BP_ALL	GO:0007155~cell adhesion	15	4.51807	0.00385878	FBGN0010382, FBGN0261800, FBGN0015574, FBGN0041781, FBGN0262126, FBGN0052183, FBGN0037090, FBGN0262018, FBGN0025743, FBGN0267348, FBGN0052666, FBGN0005631, FBGN0264089, FBGN0265296, FBGN0001075	272	252	10996	2.40634	0.999937	0.0946913	0.0914379
GOTERM_BP_ALL	GO:0022610~biological adhesion	15	4.51807	0.00443578	FBGN0010382, FBGN0261800, FBGN0015574, FBGN0041781, FBGN0262126, FBGN0052183, FBGN0037090, FBGN0262018, FBGN0025743, FBGN0267348, FBGN0052666, FBGN0005631, FBGN0264089, FBGN0265296, FBGN0001075	272	256	10996	2.36874	0.999985	0.10574	0.102107
GOTERM_BP_ALL	GO:0016337~single organismal cell-cell adhesion	8	2.40964	0.0110903	FBGN0005631, FBGN0264089, FBGN0015574, FBGN0001075, FBGN0262126, FBGN0037090, FBGN0262018, FBGN0025743	272	99	10996	3.26679	1	0.205622	0.198557
GOTERM_BP_ALL	GO:0098609~cell-cell adhesion	9	2.71084	0.0242224	FBGN0005631, FBGN0264089, FBGN0265296, FBGN0015574, FBGN0001075, FBGN0262126, FBGN0037090, FBGN0262018, FBGN0025743	272	142	10996	2.56224	1	0.352528	0.340415
GOTERM_BP_ALL	GO:0022407~regulation of cell-cell adhesion	4	1.20482	0.0279887	FBGN0005631, FBGN0264089, FBGN0262126, FBGN0025743	272	27	10996	5.98911	1	0.389566	0.376181
GOTERM_BP_ALL	GO:0022409~positive regulation of cell-cell adhesion	3	0.903614	0.0287413	FBGN0005631, FBGN0264089, FBGN0262126	272	11	10996	11.0254	1	0.397304	0.383653
GOTERM_BP_ALL	GO:0045785~positive regulation of cell adhesion	3	0.903614	0.0514493	FBGN0005631, FBGN0264089, FBGN0262126	272	15	10996	8.08529	1	0.558435	0.539248
GOTERM_BP_ALL	GO:0030155~regulation of cell adhesion	4	1.20482	0.0889399	FBGN0005631, FBGN0264089, FBGN0262126, FBGN0025743	272	43	10996	3.7606	1	0.713514	0.688999
Annotation Cluster 8	Enrichment Score: 1.7728708689256931
Category	Term	Count	%	PValue	Genes	List Total	Pop Hits	Pop Total	Fold Enrichment	Bonferroni	Benjamini	FDR
GOTERM_BP_ALL	GO:0071711~basement membrane organization	4	1.20482	0.00540721	FBGN0261800, FBGN0262126, FBGN0030670, FBGN0267348	272	15	10996	10.7804	0.999999	0.123039	0.118811
GOTERM_BP_ALL	GO:0043062~extracellular structure organization	6	1.80723	0.0259084	FBGN0261800, FBGN0262126, FBGN0030670, FBGN0031097, FBGN0033988, FBGN0267348	272	68	10996	3.56704	1	0.368459	0.3558
GOTERM_BP_ALL	GO:0030198~extracellular matrix organization	5	1.50602	0.0342746	FBGN0261800, FBGN0262126, FBGN0030670, FBGN0031097, FBGN0267348	272	50	10996	4.04265	1	0.442213	0.427019
Annotation Cluster 9	Enrichment Score: 1.7552621470384668
Category	Term	Count	%	PValue	Genes	List Total	Pop Hits	Pop Total	Fold Enrichment	Bonferroni	Benjamini	FDR
GOTERM_BP_ALL	GO:0009888~tissue development	56	16.8675	1.53014e-05	FBGN0014465, FBGN0010382, FBGN0000459, FBGN0053196, FBGN0039286, FBGN0039283, FBGN0004854, FBGN0266672, FBGN0000299, FBGN0052666, FBGN0028789, FBGN0003366, FBGN0001981, FBGN0011676, FBGN0028341, FBGN0031885, FBGN0259226, FBGN0030439, FBGN0013733, FBGN0033988, FBGN0250850, FBGN0260866, FBGN0030241, FBGN0261113, FBGN0016075, FBGN0263258, FBGN0003499, FBGN0004864, FBGN0005631, FBGN0003330, FBGN00204…	272	1262	10996	1.79388	0.0375755	0.00212774	0.00205464
GOTERM_BP_ALL	GO:0060429~epithelium development	49	14.759	0.000262567	FBGN0014465, FBGN0010382, FBGN0000459, FBGN0053196, FBGN0039286, FBGN0039283, FBGN0004854, FBGN0266672, FBGN0000299, FBGN0052666, FBGN0028789, FBGN0003366, FBGN0001981, FBGN0011676, FBGN0028341, FBGN0031885, FBGN0259226, FBGN0030439, FBGN0013733, FBGN0250850, FBGN0260866, FBGN0030241, FBGN0261113, FBGN0016075, FBGN0263258, FBGN0004864, FBGN0005631, FBGN0003330, FBGN0020493, FBGN0001075, FBGN00003…	272	1171	10996	1.69163	0.481747	0.0142871	0.0137962
GOTERM_BP_ALL	GO:0035295~tube development	38	11.4458	0.000544932	FBGN0010382, FBGN0261800, FBGN0000459, FBGN0053196, FBGN0039286, FBGN0261885, FBGN0039283, FBGN0267348, FBGN0004854, FBGN0052666, FBGN0028789, FBGN0000299, FBGN0001981, FBGN0027594, FBGN0005322, FBGN0004197, FBGN0011676, FBGN0031885, FBGN0013733, FBGN0260866, FBGN0261811, FBGN0262126, FBGN0261113, FBGN0016075, FBGN0000289, FBGN0001138, FBGN0003513, FBGN0263258, FBGN0004864, FBGN0264089, FBGN00056…	272	856	10996	1.79463	0.74445	0.0235166	0.0227086
GOTERM_BP_ALL	GO:0048513~animal organ development	59	17.7711	0.00058416	FBGN0010382, FBGN0000459, FBGN0053196, FBGN0039286, FBGN0039283, FBGN0004854, FBGN0000299, FBGN0052666, FBGN0028789, FBGN0003366, FBGN0001981, FBGN0029157, FBGN0011676, FBGN0028582, FBGN0031885, FBGN0013733, FBGN0033988, FBGN0260866, FBGN0262126, FBGN0261113, FBGN0016075, FBGN0025743, FBGN0263258, FBGN0003499, FBGN0004864, FBGN0005631, FBGN0003330, FBGN0020493, FBGN0001075, FBGN0000382, FBGN00102…	272	1548	10996	1.5408	0.768362	0.0241069	0.0232786
GOTERM_BP_ALL	GO:0048729~tissue morphogenesis	33	9.93976	0.00123896	FBGN0010382, FBGN0261800, FBGN0053196, FBGN0262018, FBGN0085408, FBGN0261885, FBGN0004854, FBGN0032956, FBGN0033649, FBGN0052666, FBGN0000299, FBGN0001981, FBGN0003366, FBGN0004197, FBGN0031885, FBGN0013733, FBGN0260866, FBGN0261113, FBGN0016075, FBGN0000289, FBGN0003513, FBGN0283468, FBGN0263258, FBGN0004864, FBGN0264089, FBGN0020493, FBGN0003330, FBGN0261570, FBGN0024277, FBGN0001075, FBGN00003…	272	738	10996	1.80769	0.955087	0.0382853	0.0369699
GOTERM_BP_ALL	GO:0035214~eye-antennal disc development	8	2.40964	0.00149652	FBGN0004864, FBGN0020493, FBGN0004197, FBGN0000459, FBGN0039286, FBGN0004854, FBGN0003513, FBGN0039283	272	69	10996	4.68713	0.976449	0.04513	0.0435794
GOTERM_BP_ALL	GO:0002009~morphogenesis of an epithelium	31	9.33735	0.00330057	FBGN0010382, FBGN0261800, FBGN0053196, FBGN0262018, FBGN0085408, FBGN0261885, FBGN0004854, FBGN0032956, FBGN0052666, FBGN0000299, FBGN0001981, FBGN0003366, FBGN0004197, FBGN0031885, FBGN0013733, FBGN0260866, FBGN0261113, FBGN0016075, FBGN0000289, FBGN0003513, FBGN0283468, FBGN0263258, FBGN0004864, FBGN0020493, FBGN0003330, FBGN0261570, FBGN0024277, FBGN0001075, FBGN0000382, FBGN0259211, FBGN00283…	272	721	10996	1.73817	0.999745	0.0826133	0.0797748
GOTERM_BP_ALL	GO:0035239~tube morphogenesis	26	7.83133	0.0105394	FBGN0010382, FBGN0261800, FBGN0053196, FBGN0261885, FBGN0267348, FBGN0004854, FBGN0052666, FBGN0000299, FBGN0001981, FBGN0004197, FBGN0031885, FBGN0013733, FBGN0260866, FBGN0262126, FBGN0261113, FBGN0016075, FBGN0000289, FBGN0003513, FBGN0263258, FBGN0004864, FBGN0020493, FBGN0261570, FBGN0024277, FBGN0001075, FBGN0000382, FBGN0259211	272	620	10996	1.6953	1	0.198857	0.192024
GOTERM_BP_ALL	GO:0009887~organ morphogenesis	37	11.1446	0.012427	FBGN0010382, FBGN0261800, FBGN0041781, FBGN0053196, FBGN0262018, FBGN0261885, FBGN0267348, FBGN0004854, FBGN0052666, FBGN0000299, FBGN0001981, FBGN0003366, FBGN0027594, FBGN0004197, FBGN0031885, FBGN0029093, FBGN0033988, FBGN0013733, FBGN0087035, FBGN0260866, FBGN0261113, FBGN0025743, FBGN0000289, FBGN0001138, FBGN0003513, FBGN0263258, FBGN0004864, FBGN0264089, FBGN0005631, FBGN0020493, FBGN02615…	272	996	10996	1.50179	1	0.223775	0.216086
GOTERM_BP_ALL	GO:0007444~imaginal disc development	28	8.43373	0.0139551	FBGN0010382, FBGN0000459, FBGN0053196, FBGN0039286, FBGN0261885, FBGN0039283, FBGN0004854, FBGN0052666, FBGN0028789, FBGN0001981, FBGN0027594, FBGN0005322, FBGN0004197, FBGN0011676, FBGN0031885, FBGN0013733, FBGN0260866, FBGN0261811, FBGN0261113, FBGN0000289, FBGN0003513, FBGN0263258, FBGN0004864, FBGN0020493, FBGN0261570, FBGN0024277, FBGN0001075, FBGN0000382	272	702	10996	1.61245	1	0.240894	0.232617
GOTERM_BP_ALL	GO:0035218~leg disc development	8	2.40964	0.0149874	FBGN0004864, FBGN0052666, FBGN0024277, FBGN0004197, FBGN0000459, FBGN0261885, FBGN0004854, FBGN0003513	272	105	10996	3.08011	1	0.251768	0.243118
GOTERM_BP_ALL	GO:0035114~imaginal disc-derived appendage morphogenesis	19	5.72289	0.0264623	FBGN0010382, FBGN0260866, FBGN0000459, FBGN0053196, FBGN0261113, FBGN0039286, FBGN0000289, FBGN0261885, FBGN0003513, FBGN0039283, FBGN0263258, FBGN0004864, FBGN0052666, FBGN0020493, FBGN0261570, FBGN0024277, FBGN0004197, FBGN0001075, FBGN0013733	272	444	10996	1.72996	1	0.37421	0.361353
GOTERM_BP_ALL	GO:0035107~appendage morphogenesis	19	5.72289	0.0280151	FBGN0010382, FBGN0260866, FBGN0000459, FBGN0053196, FBGN0261113, FBGN0039286, FBGN0000289, FBGN0261885, FBGN0003513, FBGN0039283, FBGN0263258, FBGN0004864, FBGN0052666, FBGN0020493, FBGN0261570, FBGN0024277, FBGN0004197, FBGN0001075, FBGN0013733	272	447	10996	1.71835	1	0.389566	0.376181
GOTERM_BP_ALL	GO:0048737~imaginal disc-derived appendage development	19	5.72289	0.0292118	FBGN0010382, FBGN0260866, FBGN0000459, FBGN0053196, FBGN0261113, FBGN0039286, FBGN0000289, FBGN0261885, FBGN0003513, FBGN0039283, FBGN0263258, FBGN0004864, FBGN0052666, FBGN0020493, FBGN0261570, FBGN0024277, FBGN0004197, FBGN0001075, FBGN0013733	272	449	10996	1.7107	1	0.399547	0.385819
GOTERM_BP_ALL	GO:0009886~post-embryonic morphogenesis	24	7.22892	0.0295276	FBGN0010382, FBGN0087035, FBGN0260866, FBGN0053196, FBGN0261113, FBGN0000289, FBGN0261885, FBGN0003513, FBGN0263258, FBGN0004854, FBGN0004864, FBGN0052666, FBGN0000299, FBGN0001981, FBGN0027594, FBGN0020493, FBGN0261570, FBGN0024277, FBGN0004197, FBGN0001075, FBGN0011785, FBGN0031885, FBGN0029093, FBGN0013733	272	613	10996	1.58277	1	0.401672	0.387871
GOTERM_BP_ALL	GO:0048736~appendage development	19	5.72289	0.0323644	FBGN0010382, FBGN0260866, FBGN0000459, FBGN0053196, FBGN0261113, FBGN0039286, FBGN0000289, FBGN0261885, FBGN0003513, FBGN0039283, FBGN0263258, FBGN0004864, FBGN0052666, FBGN0020493, FBGN0261570, FBGN0024277, FBGN0004197, FBGN0001075, FBGN0013733	272	454	10996	1.69186	1	0.428615	0.413888
GOTERM_BP_ALL	GO:0060562~epithelial tube morphogenesis	23	6.92771	0.0328403	FBGN0010382, FBGN0260866, FBGN0261800, FBGN0053196, FBGN0261113, FBGN0016075, FBGN0000289, FBGN0261885, FBGN0003513, FBGN0263258, FBGN0004854, FBGN0004864, FBGN0052666, FBGN0001981, FBGN0020493, FBGN0261570, FBGN0024277, FBGN0004197, FBGN0001075, FBGN0000382, FBGN0259211, FBGN0031885, FBGN0013733	272	587	10996	1.584	1	0.432627	0.417763
GOTERM_BP_ALL	GO:0048707~instar larval or pupal morphogenesis	23	6.92771	0.0409931	FBGN0010382, FBGN0087035, FBGN0260866, FBGN0053196, FBGN0261113, FBGN0000289, FBGN0261885, FBGN0003513, FBGN0263258, FBGN0004854, FBGN0004864, FBGN0052666, FBGN0001981, FBGN0027594, FBGN0020493, FBGN0261570, FBGN0024277, FBGN0004197, FBGN0001075, FBGN0011785, FBGN0031885, FBGN0029093, FBGN0013733	272	601	10996	1.5471	1	0.505447	0.488081
GOTERM_BP_ALL	GO:0007552~metamorphosis	23	6.92771	0.0582632	FBGN0010382, FBGN0087035, FBGN0260866, FBGN0053196, FBGN0261113, FBGN0000289, FBGN0261885, FBGN0003513, FBGN0263258, FBGN0004854, FBGN0004864, FBGN0052666, FBGN0001981, FBGN0027594, FBGN0020493, FBGN0261570, FBGN0024277, FBGN0004197, FBGN0001075, FBGN0011785, FBGN0031885, FBGN0029093, FBGN0013733	272	626	10996	1.48532	1	0.599534	0.578935
GOTERM_BP_ALL	GO:0009791~post-embryonic development	28	8.43373	0.0582702	FBGN0010382, FBGN0053196, FBGN0261885, FBGN0004854, FBGN0033649, FBGN0052666, FBGN0000299, FBGN0001981, FBGN0027594, FBGN0004197, FBGN0031885, FBGN0029093, FBGN0013733, FBGN0087035, FBGN0260866, FBGN0261113, FBGN0000568, FBGN0000289, FBGN0003513, FBGN0263258, FBGN0004864, FBGN0020493, FBGN0263490, FBGN0261570, FBGN0024277, FBGN0001075, FBGN0011785, FBGN0053208	272	801	10996	1.41316	1	0.599534	0.578935
GOTERM_BP_ALL	GO:0007480~imaginal disc-derived leg morphogenesis	6	1.80723	0.0585414	FBGN0004864, FBGN0052666, FBGN0024277, FBGN0004197, FBGN0261885, FBGN0003513	272	85	10996	2.85363	1	0.599534	0.578935
GOTERM_BP_ALL	GO:0007478~leg disc morphogenesis	6	1.80723	0.0609642	FBGN0004864, FBGN0052666, FBGN0024277, FBGN0004197, FBGN0261885, FBGN0003513	272	86	10996	2.82045	1	0.610373	0.589402
GOTERM_BP_ALL	GO:0048563~post-embryonic organ morphogenesis	19	5.72289	0.0718378	FBGN0010382, FBGN0260866, FBGN0053196, FBGN0261113, FBGN0000289, FBGN0261885, FBGN0003513, FBGN0263258, FBGN0004854, FBGN0004864, FBGN0052666, FBGN0001981, FBGN0020493, FBGN0261570, FBGN0024277, FBGN0004197, FBGN0001075, FBGN0031885, FBGN0013733	272	502	10996	1.53009	1	0.635755	0.613911
GOTERM_BP_ALL	GO:0007560~imaginal disc morphogenesis	19	5.72289	0.0718378	FBGN0010382, FBGN0260866, FBGN0053196, FBGN0261113, FBGN0000289, FBGN0261885, FBGN0003513, FBGN0263258, FBGN0004854, FBGN0004864, FBGN0052666, FBGN0001981, FBGN0020493, FBGN0261570, FBGN0024277, FBGN0004197, FBGN0001075, FBGN0031885, FBGN0013733	272	502	10996	1.53009	1	0.635755	0.613911
GOTERM_BP_ALL	GO:0048569~post-embryonic organ development	21	6.3253	0.0909647	FBGN0010382, FBGN0260866, FBGN0053196, FBGN0261113, FBGN0000289, FBGN0261885, FBGN0003513, FBGN0263258, FBGN0004854, FBGN0004864, FBGN0033649, FBGN0052666, FBGN0001981, FBGN0020493, FBGN0261570, FBGN0024277, FBGN0004197, FBGN0001075, FBGN0031885, FBGN0053208, FBGN0013733	272	589	10996	1.44135	1	0.718451	0.693766
GOTERM_BP_ALL	GO:0002165~instar larval or pupal development	24	7.22892	0.109	FBGN0010382, FBGN0087035, FBGN0260866, FBGN0053196, FBGN0261113, FBGN0000289, FBGN0261885, FBGN0003513, FBGN0263258, FBGN0004854, FBGN0004864, FBGN0052666, FBGN0001981, FBGN0027594, FBGN0020493, FBGN0263490, FBGN0261570, FBGN0024277, FBGN0004197, FBGN0001075, FBGN0011785, FBGN0031885, FBGN0029093, FBGN0013733	272	711	10996	1.36461	1	0.77409	0.747494
GOTERM_BP_ALL	GO:0035120~post-embryonic appendage morphogenesis	16	4.81928	0.11763	FBGN0010382, FBGN0260866, FBGN0053196, FBGN0261113, FBGN0000289, FBGN0261885, FBGN0003513, FBGN0263258, FBGN0004864, FBGN0052666, FBGN0020493, FBGN0261570, FBGN0024277, FBGN0004197, FBGN0001075, FBGN0013733	272	434	10996	1.49038	1	0.785139	0.758163
GOTERM_BP_ALL	GO:0035220~wing disc development	18	5.42169	0.128327	FBGN0010382, FBGN0260866, FBGN0053196, FBGN0261113, FBGN0000289, FBGN0261885, FBGN0263258, FBGN0004864, FBGN0052666, FBGN0028789, FBGN0001981, FBGN0027594, FBGN0020493, FBGN0005322, FBGN0261570, FBGN0004197, FBGN0001075, FBGN0013733	272	511	10996	1.42402	1	0.825715	0.797344
GOTERM_BP_ALL	GO:0007476~imaginal disc-derived wing morphogenesis	14	4.21687	0.155871	FBGN0010382, FBGN0260866, FBGN0053196, FBGN0261113, FBGN0000289, FBGN0261885, FBGN0263258, FBGN0004864, FBGN0052666, FBGN0020493, FBGN0261570, FBGN0004197, FBGN0001075, FBGN0013733	272	384	10996	1.47388	1	0.888715	0.85818
GOTERM_BP_ALL	GO:0007472~wing disc morphogenesis	14	4.21687	0.17121	FBGN0010382, FBGN0260866, FBGN0053196, FBGN0261113, FBGN0000289, FBGN0261885, FBGN0263258, FBGN0004864, FBGN0052666, FBGN0020493, FBGN0261570, FBGN0004197, FBGN0001075, FBGN0013733	272	392	10996	1.4438	1	0.913157	0.881782
GOTERM_BP_ALL	GO:0007455~eye-antennal disc morphogenesis	3	0.903614	0.258911	FBGN0004864, FBGN0004854, FBGN0003513	272	40	10996	3.03199	1	1	0.966027
Annotation Cluster 10	Enrichment Score: 1.7481728146433333
Category	Term	Count	%	PValue	Genes	List Total	Pop Hits	Pop Total	Fold Enrichment	Bonferroni	Benjamini	FDR
GOTERM_BP_ALL	GO:0042127~regulation of cell proliferation	13	3.91566	0.00380067	FBGN0010382, FBGN0261113, FBGN0086906, FBGN0261885, FBGN0283468, FBGN0004864, FBGN0033649, FBGN0001179, FBGN0001075, FBGN0259211, FBGN0010213, FBGN0011676, FBGN0031885	272	199	10996	2.64093	0.999927	0.0941888	0.0909526
GOTERM_BP_ALL	GO:0008283~cell proliferation	15	4.51807	0.0266734	FBGN0010382, FBGN0261113, FBGN0086906, FBGN0261885, FBGN0283468, FBGN0004864, FBGN0033649, FBGN0001981, FBGN0004197, FBGN0001075, FBGN0019809, FBGN0010213, FBGN0011676, FBGN0031885, FBGN0013765	272	319	10996	1.90093	1	0.375076	0.362189
GOTERM_BP_ALL	GO:0008285~negative regulation of cell proliferation	6	1.80723	0.056175	FBGN0001075, FBGN0261113, FBGN0011676, FBGN0031885, FBGN0261885, FBGN0283468	272	84	10996	2.88761	1	0.599534	0.578935
Annotation Cluster 11	Enrichment Score: 1.7001820507530523
Category	Term	Count	%	PValue	Genes	List Total	Pop Hits	Pop Total	Fold Enrichment	Bonferroni	Benjamini	FDR
GOTERM_BP_ALL	GO:0045165~cell fate commitment	26	7.83133	0.000556798	FBGN0010382, FBGN0261723, FBGN0053196, FBGN0261885, FBGN0004854, FBGN0028789, FBGN0001981, FBGN0003366, FBGN0003165, FBGN0004197, FBGN0010762, FBGN0028582, FBGN0033988, FBGN0013733, FBGN0038617, FBGN0261811, FBGN0086604, FBGN0025743, FBGN0001138, FBGN0263236, FBGN0264089, FBGN0027788, FBGN0024277, FBGN0000382, FBGN0259211, FBGN0013765	272	497	10996	2.11487	0.751932	0.0236215	0.0228099
GOTERM_BP_ALL	GO:0007267~cell-cell signaling	25	7.53012	0.0463665	FBGN0043005, FBGN0052183, FBGN0053196, FBGN0031461, FBGN0261885, FBGN0004854, FBGN0266672, FBGN0003165, FBGN0004197, FBGN0028582, FBGN0013733, FBGN0038617, FBGN0261811, FBGN0086604, FBGN0025743, FBGN0283468, FBGN0263236, FBGN0003499, FBGN0262483, FBGN0264089, FBGN0024277, FBGN0001075, FBGN0010213, FBGN0030904, FBGN0039911	272	678	10996	1.49065	1	0.532364	0.514072
GOTERM_BP_ALL	GO:0046331~lateral inhibition	10	3.01205	0.0777294	FBGN0264089, FBGN0261811, FBGN0024277, FBGN0004197, FBGN0053196, FBGN0086604, FBGN0025743, FBGN0263236, FBGN0004854, FBGN0038617	272	211	10996	1.91595	1	0.66629	0.643397
GOTERM_BP_ALL	GO:0045168~cell-cell signaling involved in cell fate commitment	10	3.01205	0.0788469	FBGN0264089, FBGN0261811, FBGN0024277, FBGN0004197, FBGN0053196, FBGN0086604, FBGN0025743, FBGN0263236, FBGN0004854, FBGN0038617	272	212	10996	1.90691	1	0.66907	0.646082
Annotation Cluster 12	Enrichment Score: 1.6821067467044983
Category	Term	Count	%	PValue	Genes	List Total	Pop Hits	Pop Total	Fold Enrichment	Bonferroni	Benjamini	FDR
GOTERM_BP_ALL	GO:0007507~heart development	11	3.31325	0.000349036	FBGN0033649, FBGN0028789, FBGN0000299, FBGN0005631, FBGN0261800, FBGN0264089, FBGN0010213, FBGN0004606, FBGN0010762, FBGN0028582, FBGN0001138	272	109	10996	4.07974	0.582633	0.0182008	0.0175754
GOTERM_BP_ALL	GO:0072358~cardiovascular system development	11	3.31325	0.000375759	FBGN0033649, FBGN0028789, FBGN0000299, FBGN0005631, FBGN0261800, FBGN0264089, FBGN0010213, FBGN0004606, FBGN0010762, FBGN0028582, FBGN0001138	272	110	10996	4.04265	0.609646	0.0185122	0.0178761
GOTERM_BP_ALL	GO:0072359~circulatory system development	11	3.31325	0.000375759	FBGN0033649, FBGN0028789, FBGN0000299, FBGN0005631, FBGN0261800, FBGN0264089, FBGN0010213, FBGN0004606, FBGN0010762, FBGN0028582, FBGN0001138	272	110	10996	4.04265	0.609646	0.0185122	0.0178761
GOTERM_BP_ALL	GO:0035051~cardiocyte differentiation	6	1.80723	0.000753356	FBGN0033649, FBGN0028789, FBGN0000299, FBGN0261800, FBGN0010762, FBGN0028582	272	30	10996	8.08529	0.848377	0.0269379	0.0260123
GOTERM_BP_ALL	GO:0003007~heart morphogenesis	4	1.20482	0.0505414	FBGN0005631, FBGN0261800, FBGN0264089, FBGN0010213	272	34	10996	4.75606	1	0.555004	0.535935
GOTERM_BP_ALL	GO:0035050~embryonic heart tube development	3	0.903614	0.109177	FBGN0005631, FBGN0261800, FBGN0264089	272	23	10996	5.27302	1	0.77409	0.747494
GOTERM_BP_ALL	GO:0048568~embryonic organ development	4	1.20482	0.141887	FBGN0005631, FBGN0261800, FBGN0264089, FBGN0019809	272	53	10996	3.05105	1	0.855977	0.826567
GOTERM_BP_ALL	GO:0045137~development of primary sexual characteristics	4	1.20482	0.147666	FBGN0005631, FBGN0261800, FBGN0264089, FBGN0004606	272	54	10996	2.99455	1	0.864801	0.835088
GOTERM_BP_ALL	GO:0008406~gonad development	4	1.20482	0.147666	FBGN0005631, FBGN0261800, FBGN0264089, FBGN0004606	272	54	10996	2.99455	1	0.864801	0.835088
GOTERM_BP_ALL	GO:0048608~reproductive structure development	5	1.50602	0.148283	FBGN0000299, FBGN0005631, FBGN0261800, FBGN0264089, FBGN0004606	272	83	10996	2.43533	1	0.864801	0.835088
GOTERM_BP_ALL	GO:0061458~reproductive system development	5	1.50602	0.148283	FBGN0000299, FBGN0005631, FBGN0261800, FBGN0264089, FBGN0004606	272	83	10996	2.43533	1	0.864801	0.835088
GOTERM_BP_ALL	GO:0007548~sex differentiation	4	1.20482	0.468348	FBGN0005631, FBGN0261800, FBGN0264089, FBGN0004606	272	103	10996	1.56996	1	1	0.966027
Annotation Cluster 13	Enrichment Score: 1.6118906689581636
Category	Term	Count	%	PValue	Genes	List Total	Pop Hits	Pop Total	Fold Enrichment	Bonferroni	Benjamini	FDR
GOTERM_BP_ALL	GO:0048518~positive regulation of biological process	47	14.1566	0.0117674	FBGN0010382, FBGN0261800, FBGN0041781, FBGN0039225, FBGN0000459, FBGN0260970, FBGN0031461, FBGN0023517, FBGN0261885, FBGN0033649, FBGN0052666, FBGN0028789, FBGN0001981, FBGN0003366, FBGN0003165, FBGN0027594, FBGN0250910, FBGN0011676, FBGN0010762, FBGN0259168, FBGN0028582, FBGN0031885, FBGN0035207, FBGN0036934, FBGN0013733, FBGN0039728, FBGN0037255, FBGN0261811, FBGN0045038, FBGN0262126, FBGN00302…	272	1339	10996	1.419	1	0.213433	0.2061
GOTERM_BP_ALL	GO:0048584~positive regulation of response to stimulus	19	5.72289	0.0134854	FBGN0037255, FBGN0261800, FBGN0260970, FBGN0031461, FBGN0025743, FBGN0267911, FBGN0283468, FBGN0052479, FBGN0264089, FBGN0024277, FBGN0030904, FBGN0038504, FBGN0011785, FBGN0259168, FBGN0028582, FBGN0031885, FBGN0035207, FBGN0036934, FBGN0039728	272	412	10996	1.86433	1	0.234402	0.226348
GOTERM_BP_ALL	GO:0048522~positive regulation of cellular process	37	11.1446	0.0919996	FBGN0010382, FBGN0041781, FBGN0000459, FBGN0260970, FBGN0031461, FBGN0023517, FBGN0261885, FBGN0033649, FBGN0028789, FBGN0001981, FBGN0003366, FBGN0003165, FBGN0027594, FBGN0250910, FBGN0011676, FBGN0010762, FBGN0259168, FBGN0028582, FBGN0031885, FBGN0035207, FBGN0036934, FBGN0013733, FBGN0037255, FBGN0261811, FBGN0262126, FBGN0025743, FBGN0267911, FBGN0003513, FBGN0283468, FBGN0052479, FBGN00242…	272	1167	10996	1.28173	1	0.718451	0.693766
Annotation Cluster 14	Enrichment Score: 1.3739478405232541
Category	Term	Count	%	PValue	Genes	List Total	Pop Hits	Pop Total	Fold Enrichment	Bonferroni	Benjamini	FDR
GOTERM_BP_ALL	GO:0007424~open tracheal system development	14	4.21687	0.00650004	FBGN0262126, FBGN0053196, FBGN0031097, FBGN0004864, FBGN0003499, FBGN0031879, FBGN0005631, FBGN0264089, FBGN0001981, FBGN0001075, FBGN0000382, FBGN0259211, FBGN0032421, FBGN0013733	272	240	10996	2.35821	1	0.140255	0.135436
GOTERM_BP_ALL	GO:0060541~respiratory system development	14	4.21687	0.0113577	FBGN0262126, FBGN0053196, FBGN0031097, FBGN0004864, FBGN0003499, FBGN0031879, FBGN0005631, FBGN0264089, FBGN0001981, FBGN0001075, FBGN0000382, FBGN0259211, FBGN0032421, FBGN0013733	272	257	10996	2.20222	1	0.209032	0.20185
GOTERM_BP_ALL	GO:0035152~regulation of tube architecture, open tracheal system	7	2.10843	0.0173661	FBGN0031879, FBGN0001075, FBGN0262126, FBGN0259211, FBGN0032421, FBGN0031097, FBGN0013733	272	84	10996	3.36887	1	0.280435	0.2708
GOTERM_BP_ALL	GO:0090066~regulation of anatomical structure size	12	3.61446	0.0256948	FBGN0010382, FBGN0261811, FBGN0029157, FBGN0041781, FBGN0001075, FBGN0262126, FBGN0053196, FBGN0259211, FBGN0032421, FBGN0031097, FBGN0025743, FBGN0013733	272	228	10996	2.12771	1	0.368459	0.3558
GOTERM_BP_ALL	GO:0035151~regulation of tube size, open tracheal system	5	1.50602	0.0364968	FBGN0001075, FBGN0262126, FBGN0259211, FBGN0032421, FBGN0031097	272	51	10996	3.96338	1	0.463713	0.44778
GOTERM_BP_ALL	GO:0035150~regulation of tube size	5	1.50602	0.0461989	FBGN0001075, FBGN0262126, FBGN0259211, FBGN0032421, FBGN0031097	272	55	10996	3.67513	1	0.532364	0.514072
GOTERM_BP_ALL	GO:0035159~regulation of tube length, open tracheal system	3	0.903614	0.213114	FBGN0001075, FBGN0262126, FBGN0259211	272	35	10996	3.46513	1	1	0.966027
GOTERM_BP_ALL	GO:0040003~chitin-based cuticle development	4	1.20482	0.861316	FBGN0262126, FBGN0053196, FBGN0259211, FBGN0031097	272	194	10996	0.833535	1	1	0.966027
Annotation Cluster 15	Enrichment Score: 1.3195582708782472
Category	Term	Count	%	PValue	Genes	List Total	Pop Hits	Pop Total	Fold Enrichment	Bonferroni	Benjamini	FDR
GOTERM_BP_ALL	GO:0061024~membrane organization	13	3.91566	0.0350872	FBGN0010660, FBGN0032120, FBGN0262126, FBGN0266672, FBGN0052677, FBGN0027594, FBGN0267351, FBGN0000382, FBGN0259211, FBGN0034433, FBGN0259221, FBGN0035207, FBGN0036726	272	270	10996	1.94646	1	0.448778	0.433359
GOTERM_BP_ALL	GO:0044802~single-organism membrane organization	11	3.31325	0.0434317	FBGN0266672, FBGN0052677, FBGN0010660, FBGN0032120, FBGN0267351, FBGN0262126, FBGN0259211, FBGN0034433, FBGN0259221, FBGN0035207, FBGN0036726	272	218	10996	2.03987	1	0.522771	0.504809
GOTERM_BP_ALL	GO:0010256~endomembrane system organization	10	3.01205	0.0454479	FBGN0266672, FBGN0010660, FBGN0032120, FBGN0041781, FBGN0267351, FBGN0262126, FBGN0259211, FBGN0034433, FBGN0025743, FBGN0035207	272	190	10996	2.12771	1	0.529098	0.510919
GOTERM_BP_ALL	GO:0007009~plasma membrane organization	5	1.50602	0.0760846	FBGN0266672, FBGN0262126, FBGN0259211, FBGN0034433, FBGN0035207	272	65	10996	3.10973	1	0.656689	0.634126
GO enrichment for the 114 genes differentially targeted in sensitive strais
Annotation Cluster 1	Enrichment Score: 3.0603650728474743
Category	Term	Count	%	PValue	Genes	List Total	Pop Hits	Pop Total	Fold Enrichment	Bonferroni	Benjamini	FDR
GOTERM_BP_ALL	GO:0007399~nervous system development	26	23.2143	7.101e-06	FBGN0031461, FBGN0039286, FBGN0041604, FBGN0261588, FBGN0004854, FBGN0032956, FBGN0033649, FBGN0003464, FBGN0024184, FBGN0266572, FBGN0259168, FBGN0035106, FBGN0017418, FBGN0038980, FBGN0025743, FBGN0262167, FBGN0260400, FBGN0051146, FBGN0003499, FBGN0005631, FBGN0020493, FBGN0265296, FBGN0001075, FBGN0000382, FBGN0032600, FBGN0013765	90	1187	10756	2.61777	0.011515	0.0115817	0.0112764
GOTERM_BP_ALL	GO:0048731~system development	33	29.4643	3.12996e-05	FBGN0036995, FBGN0031461, FBGN0039286, FBGN0041604, FBGN0261588, FBGN0004854, FBGN0032956, FBGN0033649, FBGN0003464, FBGN0028789, FBGN0024184, FBGN0266572, FBGN0259168, FBGN0035106, FBGN0031885, FBGN0017418, FBGN0011656, FBGN0038980, FBGN0025743, FBGN0034180, FBGN0000289, FBGN0262167, FBGN0260400, FBGN0086906, FBGN0051146, FBGN0003499, FBGN0005631, FBGN0020493, FBGN0265296, FBGN0001075, FBGN00003…	90	1911	10756	2.06377	0.0497693	0.0211253	0.0205683
GOTERM_BP_ALL	GO:0044767~single-organism developmental process	45	40.1786	5.74341e-05	FBGN0015399, FBGN0036995, FBGN0039225, FBGN0031461, FBGN0039286, FBGN0041604, FBGN0029857, FBGN0261588, FBGN0004854, FBGN0032956, FBGN0033649, FBGN0003464, FBGN0028789, FBGN0024184, FBGN0266572, FBGN0028341, FBGN0259168, FBGN0035106, FBGN0031885, FBGN0017418, FBGN0034118, FBGN0011656, FBGN0038980, FBGN0025743, FBGN0034180, FBGN0000289, FBGN0262167, FBGN0260400, FBGN0086906, FBGN0263258, FBGN00257…	90	3175	10756	1.69386	0.0894238	0.0211253	0.0205683
GOTERM_BP_ALL	GO:0048856~anatomical structure development	44	39.2857	8.99064e-05	FBGN0015399, FBGN0036995, FBGN0031461, FBGN0039286, FBGN0041604, FBGN0029857, FBGN0261588, FBGN0004854, FBGN0032956, FBGN0033649, FBGN0003464, FBGN0028789, FBGN0024184, FBGN0266572, FBGN0028341, FBGN0259168, FBGN0035106, FBGN0031885, FBGN0017418, FBGN0034118, FBGN0011656, FBGN0038980, FBGN0025743, FBGN0034180, FBGN0000289, FBGN0262167, FBGN0260400, FBGN0086906, FBGN0263258, FBGN0025725, FBGN00511…	90	3123	10756	1.68379	0.136399	0.0211253	0.0205683
GOTERM_BP_ALL	GO:0032502~developmental process	45	40.1786	9.06664e-05	FBGN0015399, FBGN0036995, FBGN0039225, FBGN0031461, FBGN0039286, FBGN0041604, FBGN0029857, FBGN0261588, FBGN0004854, FBGN0032956, FBGN0033649, FBGN0003464, FBGN0028789, FBGN0024184, FBGN0266572, FBGN0028341, FBGN0259168, FBGN0035106, FBGN0031885, FBGN0017418, FBGN0034118, FBGN0011656, FBGN0038980, FBGN0025743, FBGN0034180, FBGN0000289, FBGN0262167, FBGN0260400, FBGN0086906, FBGN0263258, FBGN00257…	90	3231	10756	1.6645	0.137468	0.0211253	0.0205683
GOTERM_BP_ALL	GO:0048869~cellular developmental process	31	27.6786	0.000196159	FBGN0015399, FBGN0039225, FBGN0031461, FBGN0041604, FBGN0029857, FBGN0261588, FBGN0004854, FBGN0032956, FBGN0033649, FBGN0028789, FBGN0024184, FBGN0028341, FBGN0259168, FBGN0035106, FBGN0017418, FBGN0034118, FBGN0011656, FBGN0025743, FBGN0262167, FBGN0260400, FBGN0086906, FBGN0025725, FBGN0005631, FBGN0020493, FBGN0002781, FBGN0265296, FBGN0001075, FBGN0000382, FBGN0032600, FBGN0013765, FBGN00343…	90	1904	10756	1.94582	0.273827	0.0319936	0.0311501
GOTERM_BP_ALL	GO:0044707~single-multicellular organism process	42	37.5	0.000368021	FBGN0036995, FBGN0086711, FBGN0039225, FBGN0031461, FBGN0039286, FBGN0041604, FBGN0029857, FBGN0261588, FBGN0004854, FBGN0032956, FBGN0033649, FBGN0003464, FBGN0028789, FBGN0024184, FBGN0266572, FBGN0028341, FBGN0259168, FBGN0035106, FBGN0031885, FBGN0017418, FBGN0011656, FBGN0038980, FBGN0025743, FBGN0034180, FBGN0000289, FBGN0262167, FBGN0260400, FBGN0086906, FBGN0051146, FBGN0026575, FBGN00034…	90	3091	10756	1.6239	0.451381	0.040541	0.0394722
GOTERM_BP_ALL	GO:0044763~single-organism cellular process	59	52.6786	0.000372848	FBGN0015399, FBGN0010660, FBGN0032330, FBGN0052183, FBGN0041604, FBGN0025639, FBGN0261588, FBGN0004854, FBGN0265187, FBGN0264574, FBGN0028789, FBGN0024184, FBGN0033224, FBGN0034433, FBGN0028341, FBGN0017418, FBGN0031885, FBGN0034118, FBGN0036219, FBGN0036461, FBGN0264707, FBGN0025743, FBGN0262167, FBGN0029629, FBGN0003499, FBGN0262483, FBGN0030367, FBGN0005631, FBGN0020493, FBGN0001075, FBGN00003…	90	5044	10756	1.39793	0.455686	0.040541	0.0394722
GOTERM_BP_ALL	GO:0065007~biological regulation	56	50	0.000517616	FBGN0015399, FBGN0010660, FBGN0039600, FBGN0032330, FBGN0052183, FBGN0039286, FBGN0041604, FBGN0025639, FBGN0261588, FBGN0004854, FBGN0265187, FBGN0264574, FBGN0028789, FBGN0024184, FBGN0017418, FBGN0031885, FBGN0034118, FBGN0030877, FBGN0036461, FBGN0264707, FBGN0033155, FBGN0261113, FBGN0025743, FBGN0267336, FBGN0003499, FBGN0030367, FBGN0005631, FBGN0020493, FBGN0001075, FBGN0000382, FBGN00340…	90	4731	10756	1.41463	0.570207	0.0497343	0.0484231
GOTERM_BP_ALL	GO:0044699~single-organism process	72	64.2857	0.000569421	FBGN0015399, FBGN0010660, FBGN0086711, FBGN0032330, FBGN0052183, FBGN0039286, FBGN0041604, FBGN0025639, FBGN0261588, FBGN0004854, FBGN0265187, FBGN0264574, FBGN0028789, FBGN0024184, FBGN0033224, FBGN0034433, FBGN0028341, FBGN0017418, FBGN0031885, FBGN0034118, FBGN0036219, FBGN0036461, FBGN0264707, FBGN0261113, FBGN0025743, FBGN0262167, FBGN0267336, FBGN0029629, FBGN0263258, FBGN0003499, FBGN02624…	90	6808	10756	1.26392	0.605048	0.0497343	0.0484231
GOTERM_BP_ALL	GO:0030154~cell differentiation	29	25.8929	0.000732978	FBGN0015399, FBGN0039225, FBGN0031461, FBGN0041604, FBGN0029857, FBGN0261588, FBGN0004854, FBGN0032956, FBGN0033649, FBGN0028789, FBGN0024184, FBGN0028341, FBGN0259168, FBGN0035106, FBGN0017418, FBGN0034118, FBGN0011656, FBGN0025743, FBGN0262167, FBGN0260400, FBGN0086906, FBGN0005631, FBGN0020493, FBGN0002781, FBGN0265296, FBGN0001075, FBGN0000382, FBGN0032600, FBGN0013765	90	1857	10756	1.86636	0.697576	0.056928	0.0554271
GOTERM_BP_ALL	GO:0050789~regulation of biological process	51	45.5357	0.00112827	FBGN0015399, FBGN0010660, FBGN0039600, FBGN0032330, FBGN0052183, FBGN0039286, FBGN0041604, FBGN0025639, FBGN0261588, FBGN0004854, FBGN0264574, FBGN0028789, FBGN0024184, FBGN0017418, FBGN0031885, FBGN0030877, FBGN0264707, FBGN0033155, FBGN0261113, FBGN0025743, FBGN0267336, FBGN0003499, FBGN0005631, FBGN0020493, FBGN0001075, FBGN0000382, FBGN0034009, FBGN0013765, FBGN0039225, FBGN0031461, FBGN00336…	90	4265	10756	1.42909	0.841382	0.0681561	0.0663592
GOTERM_BP_ALL	GO:0009653~anatomical structure morphogenesis	25	22.3214	0.00252652	FBGN0031461, FBGN0039286, FBGN0041604, FBGN0261588, FBGN0004854, FBGN0032956, FBGN0033649, FBGN0035106, FBGN0031885, FBGN0011656, FBGN0025743, FBGN0000289, FBGN0086906, FBGN0263258, FBGN0025725, FBGN0003499, FBGN0005631, FBGN0020493, FBGN0265296, FBGN0001075, FBGN0000382, FBGN0032600, FBGN0013765, FBGN0034308, FBGN0030701	90	1619	10756	1.84545	0.983852	0.121199	0.118003
GOTERM_BP_ALL	GO:0048699~generation of neurons	17	15.1786	0.00287707	FBGN0031461, FBGN0025743, FBGN0041604, FBGN0262167, FBGN0261588, FBGN0004854, FBGN0033649, FBGN0005631, FBGN0020493, FBGN0265296, FBGN0001075, FBGN0000382, FBGN0259168, FBGN0035106, FBGN0017418, FBGN0032600, FBGN0013765	90	907	10756	2.24001	0.990898	0.121927	0.118712
GOTERM_BP_ALL	GO:0007275~multicellular organism development	36	32.1429	0.00291547	FBGN0036995, FBGN0031461, FBGN0039286, FBGN0041604, FBGN0029857, FBGN0261588, FBGN0004854, FBGN0032956, FBGN0033649, FBGN0003464, FBGN0028789, FBGN0024184, FBGN0266572, FBGN0259168, FBGN0035106, FBGN0031885, FBGN0017418, FBGN0011656, FBGN0038980, FBGN0025743, FBGN0034180, FBGN0000289, FBGN0262167, FBGN0260400, FBGN0086906, FBGN0051146, FBGN0003499, FBGN0005631, FBGN0030367, FBGN0020493, FBGN02652…	90	2750	10756	1.56451	0.991452	0.121927	0.118712
GOTERM_BP_ALL	GO:0048468~cell development	24	21.4286	0.00333199	FBGN0015399, FBGN0031461, FBGN0025743, FBGN0041604, FBGN0029857, FBGN0262167, FBGN0261588, FBGN0086906, FBGN0260400, FBGN0032956, FBGN0033649, FBGN0005631, FBGN0020493, FBGN0002781, FBGN0265296, FBGN0000382, FBGN0028341, FBGN0259168, FBGN0035106, FBGN0017418, FBGN0032600, FBGN0013765, FBGN0034118, FBGN0011656	90	1557	10756	1.84218	0.995676	0.135862	0.13228
GOTERM_BP_ALL	GO:0022008~neurogenesis	17	15.1786	0.00445247	FBGN0031461, FBGN0025743, FBGN0041604, FBGN0262167, FBGN0261588, FBGN0004854, FBGN0033649, FBGN0005631, FBGN0020493, FBGN0265296, FBGN0001075, FBGN0000382, FBGN0259168, FBGN0035106, FBGN0017418, FBGN0032600, FBGN0013765	90	948	10756	2.14313	0.99931	0.15451	0.150437
GOTERM_BP_ALL	GO:0032501~multicellular organismal process	47	41.9643	0.00515417	FBGN0015399, FBGN0036995, FBGN0086711, FBGN0039225, FBGN0031461, FBGN0039286, FBGN0041604, FBGN0029857, FBGN0261588, FBGN0004854, FBGN0032956, FBGN0033649, FBGN0003464, FBGN0028789, FBGN0024184, FBGN0266572, FBGN0034433, FBGN0028341, FBGN0259168, FBGN0035106, FBGN0031885, FBGN0017418, FBGN0034118, FBGN0011656, FBGN0038980, FBGN0051163, FBGN0025743, FBGN0034180, FBGN0000289, FBGN0262167, FBGN02604…	90	4067	10756	1.38112	0.999781	0.168129	0.163697
GOTERM_BP_ALL	GO:0030182~neuron differentiation	15	13.3929	0.00635903	FBGN0031461, FBGN0025743, FBGN0041604, FBGN0262167, FBGN0261588, FBGN0004854, FBGN0005631, FBGN0020493, FBGN0265296, FBGN0001075, FBGN0000382, FBGN0259168, FBGN0035106, FBGN0032600, FBGN0013765	90	809	10756	2.2159	0.99997	0.188574	0.183603
GOTERM_BP_ALL	GO:0048666~neuron development	12	10.7143	0.0165112	FBGN0005631, FBGN0020493, FBGN0265296, FBGN0000382, FBGN0031461, FBGN0025743, FBGN0035106, FBGN0041604, FBGN0032600, FBGN0013765, FBGN0262167, FBGN0261588	90	642	10756	2.23385	1	0.359064	0.349598
GOTERM_BP_ALL	GO:0009987~cellular process	73	65.1786	0.464828	FBGN0015399, FBGN0010660, FBGN0039600, FBGN0032330, FBGN0052183, FBGN0039286, FBGN0041604, FBGN0025639, FBGN0261588, FBGN0004854, FBGN0265187, FBGN0264574, FBGN0028789, FBGN0024184, FBGN0033224, FBGN0034433, FBGN0028341, FBGN0017418, FBGN0031885, FBGN0034118, FBGN0036219, FBGN0030877, FBGN0036461, FBGN0264707, FBGN0033155, FBGN0261113, FBGN0025743, FBGN0262167, FBGN0267336, FBGN0029629, FBGN00034…	90	8589	10756	1.01575	1	1	0.974233
Annotation Cluster 2	Enrichment Score: 2.6922364459407913
Category	Term	Count	%	PValue	Genes	List Total	Pop Hits	Pop Total	Fold Enrichment	Bonferroni	Benjamini	FDR
GOTERM_BP_ALL	GO:0016043~cellular component organization	46	41.0714	4.82121e-05	FBGN0036995, FBGN0010660, FBGN0039600, FBGN0032330, FBGN0031461, FBGN0262734, FBGN0041604, FBGN0025639, FBGN0261588, FBGN0004854, FBGN0032956, FBGN0266696, FBGN0033224, FBGN0034433, FBGN0259168, FBGN0031885, FBGN0031628, FBGN0017418, FBGN0034118, FBGN0036219, FBGN0030877, FBGN0038980, FBGN0033155, FBGN0264707, FBGN0261113, FBGN0030263, FBGN0003638, FBGN0025743, FBGN0034180, FBGN0262167, FBGN00296…	90	3261	10756	1.68584	0.0756235	0.0211253	0.0205683
GOTERM_BP_ALL	GO:0071840~cellular component organization or biogenesis	47	41.9643	8.12946e-05	FBGN0036995, FBGN0010660, FBGN0039600, FBGN0032330, FBGN0031461, FBGN0262734, FBGN0041604, FBGN0025639, FBGN0261588, FBGN0004854, FBGN0032956, FBGN0266696, FBGN0033224, FBGN0034433, FBGN0259168, FBGN0031885, FBGN0031628, FBGN0017418, FBGN0034118, FBGN0030878, FBGN0036219, FBGN0030877, FBGN0038980, FBGN0033155, FBGN0264707, FBGN0261113, FBGN0030263, FBGN0003638, FBGN0025743, FBGN0034180, FBGN02621…	90	3434	10756	1.63571	0.124182	0.0211253	0.0205683
GOTERM_BP_ALL	GO:0006996~organelle organization	29	25.8929	0.00934426	FBGN0036995, FBGN0010660, FBGN0032330, FBGN0025639, FBGN0004854, FBGN0266696, FBGN0033224, FBGN0031885, FBGN0017418, FBGN0034118, FBGN0036219, FBGN0030877, FBGN0033155, FBGN0264707, FBGN0261113, FBGN0030263, FBGN0025743, FBGN0034180, FBGN0262167, FBGN0086906, FBGN0025725, FBGN0000247, FBGN0262483, FBGN0002781, FBGN0001075, FBGN0034009, FBGN0032600, FBGN0013765, FBGN0034308	90	2200	10756	1.57537	1	0.262767	0.255839
GOTERM_BP_ALL	GO:0009987~cellular process	73	65.1786	0.464828	FBGN0015399, FBGN0010660, FBGN0039600, FBGN0032330, FBGN0052183, FBGN0039286, FBGN0041604, FBGN0025639, FBGN0261588, FBGN0004854, FBGN0265187, FBGN0264574, FBGN0028789, FBGN0024184, FBGN0033224, FBGN0034433, FBGN0028341, FBGN0017418, FBGN0031885, FBGN0034118, FBGN0036219, FBGN0030877, FBGN0036461, FBGN0264707, FBGN0033155, FBGN0261113, FBGN0025743, FBGN0262167, FBGN0267336, FBGN0029629, FBGN00034…	90	8589	10756	1.01575	1	1	0.974233
Annotation Cluster 3	Enrichment Score: 2.0800171866250494
Category	Term	Count	%	PValue	Genes	List Total	Pop Hits	Pop Total	Fold Enrichment	Bonferroni	Benjamini	FDR
GOTERM_BP_ALL	GO:0019219~regulation of nucleobase-containing compound metabolic process	27	24.1071	0.00015042	FBGN0039600, FBGN0032330, FBGN0039225, FBGN0031461, FBGN0039286, FBGN0025639, FBGN0261588, FBGN0004854, FBGN0032956, FBGN0028789, FBGN0024184, FBGN0259168, FBGN0035106, FBGN0031885, FBGN0011656, FBGN0030877, FBGN0033155, FBGN0039831, FBGN0030263, FBGN0000289, FBGN0267336, FBGN0260400, FBGN0026575, FBGN0003499, FBGN0020493, FBGN0002781, FBGN0000382	90	1510	10756	2.13695	0.217572	0.0280669	0.027327
GOTERM_BP_ALL	GO:0051252~regulation of RNA metabolic process	26	23.2143	0.000154876	FBGN0039600, FBGN0032330, FBGN0039225, FBGN0031461, FBGN0039286, FBGN0025639, FBGN0261588, FBGN0004854, FBGN0032956, FBGN0028789, FBGN0024184, FBGN0259168, FBGN0035106, FBGN0031885, FBGN0011656, FBGN0030877, FBGN0033155, FBGN0039831, FBGN0000289, FBGN0267336, FBGN0260400, FBGN0026575, FBGN0003499, FBGN0020493, FBGN0002781, FBGN0000382	90	1424	10756	2.18208	0.223238	0.0280669	0.027327
GOTERM_BP_ALL	GO:0006355~regulation of transcription, DNA-templated	24	21.4286	0.000298372	FBGN0033155, FBGN0032330, FBGN0039831, FBGN0039225, FBGN0031461, FBGN0039286, FBGN0025639, FBGN0000289, FBGN0267336, FBGN0261588, FBGN0004854, FBGN0026575, FBGN0003499, FBGN0032956, FBGN0028789, FBGN0024184, FBGN0020493, FBGN0002781, FBGN0000382, FBGN0259168, FBGN0035106, FBGN0031885, FBGN0011656, FBGN0030877	90	1307	10756	2.19454	0.385359	0.0374342	0.0364473
GOTERM_BP_ALL	GO:1903506~regulation of nucleic acid-templated transcription	24	21.4286	0.000298372	FBGN0033155, FBGN0032330, FBGN0039831, FBGN0039225, FBGN0031461, FBGN0039286, FBGN0025639, FBGN0000289, FBGN0267336, FBGN0261588, FBGN0004854, FBGN0026575, FBGN0003499, FBGN0032956, FBGN0028789, FBGN0024184, FBGN0020493, FBGN0002781, FBGN0000382, FBGN0259168, FBGN0035106, FBGN0031885, FBGN0011656, FBGN0030877	90	1307	10756	2.19454	0.385359	0.0374342	0.0364473
GOTERM_BP_ALL	GO:2001141~regulation of RNA biosynthetic process	24	21.4286	0.000298372	FBGN0033155, FBGN0032330, FBGN0039831, FBGN0039225, FBGN0031461, FBGN0039286, FBGN0025639, FBGN0000289, FBGN0267336, FBGN0261588, FBGN0004854, FBGN0026575, FBGN0003499, FBGN0032956, FBGN0028789, FBGN0024184, FBGN0020493, FBGN0002781, FBGN0000382, FBGN0259168, FBGN0035106, FBGN0031885, FBGN0011656, FBGN0030877	90	1307	10756	2.19454	0.385359	0.0374342	0.0364473
GOTERM_BP_ALL	GO:0065007~biological regulation	56	50	0.000517616	FBGN0015399, FBGN0010660, FBGN0039600, FBGN0032330, FBGN0052183, FBGN0039286, FBGN0041604, FBGN0025639, FBGN0261588, FBGN0004854, FBGN0265187, FBGN0264574, FBGN0028789, FBGN0024184, FBGN0017418, FBGN0031885, FBGN0034118, FBGN0030877, FBGN0036461, FBGN0264707, FBGN0033155, FBGN0261113, FBGN0025743, FBGN0267336, FBGN0003499, FBGN0030367, FBGN0005631, FBGN0020493, FBGN0001075, FBGN0000382, FBGN00340…	90	4731	10756	1.41463	0.570207	0.0497343	0.0484231
GOTERM_BP_ALL	GO:0010468~regulation of gene expression	28	25	0.000569945	FBGN0039600, FBGN0032330, FBGN0039225, FBGN0031461, FBGN0039286, FBGN0025639, FBGN0261588, FBGN0004854, FBGN0032956, FBGN0028789, FBGN0024184, FBGN0259168, FBGN0035106, FBGN0031885, FBGN0011656, FBGN0030877, FBGN0033155, FBGN0039831, FBGN0000289, FBGN0267336, FBGN0260400, FBGN0000247, FBGN0026575, FBGN0003499, FBGN0020493, FBGN0002781, FBGN0001075, FBGN0000382	90	1734	10756	1.92982	0.605385	0.0497343	0.0484231
GOTERM_BP_ALL	GO:0050794~regulation of cellular process	49	43.75	0.000624877	FBGN0015399, FBGN0039600, FBGN0032330, FBGN0052183, FBGN0039286, FBGN0041604, FBGN0025639, FBGN0261588, FBGN0004854, FBGN0264574, FBGN0028789, FBGN0024184, FBGN0017418, FBGN0031885, FBGN0030877, FBGN0264707, FBGN0033155, FBGN0261113, FBGN0025743, FBGN0267336, FBGN0003499, FBGN0005631, FBGN0020493, FBGN0001075, FBGN0000382, FBGN0034009, FBGN0013765, FBGN0039225, FBGN0031461, FBGN0033649, FBGN02666…	90	3941	10756	1.48593	0.639222	0.0509588	0.0496153
GOTERM_BP_ALL	GO:0051171~regulation of nitrogen compound metabolic process	27	24.1071	0.000909956	FBGN0039600, FBGN0032330, FBGN0039225, FBGN0031461, FBGN0039286, FBGN0025639, FBGN0261588, FBGN0004854, FBGN0032956, FBGN0028789, FBGN0024184, FBGN0259168, FBGN0035106, FBGN0031885, FBGN0011656, FBGN0030877, FBGN0033155, FBGN0039831, FBGN0030263, FBGN0000289, FBGN0267336, FBGN0260400, FBGN0026575, FBGN0003499, FBGN0020493, FBGN0002781, FBGN0000382	90	1691	10756	1.90822	0.773455	0.0673218	0.0655469
GOTERM_BP_ALL	GO:0097659~nucleic acid-templated transcription	24	21.4286	0.00101265	FBGN0033155, FBGN0032330, FBGN0039831, FBGN0039225, FBGN0031461, FBGN0039286, FBGN0025639, FBGN0000289, FBGN0267336, FBGN0261588, FBGN0004854, FBGN0026575, FBGN0003499, FBGN0032956, FBGN0028789, FBGN0024184, FBGN0020493, FBGN0002781, FBGN0000382, FBGN0259168, FBGN0035106, FBGN0031885, FBGN0011656, FBGN0030877	90	1424	10756	2.01423	0.808425	0.0673218	0.0655469
GOTERM_BP_ALL	GO:2000112~regulation of cellular macromolecule biosynthetic process	25	22.3214	0.00102409	FBGN0032330, FBGN0039225, FBGN0031461, FBGN0039286, FBGN0025639, FBGN0261588, FBGN0004854, FBGN0032956, FBGN0028789, FBGN0024184, FBGN0259168, FBGN0035106, FBGN0031885, FBGN0011656, FBGN0030877, FBGN0033155, FBGN0039831, FBGN0000289, FBGN0267336, FBGN0260400, FBGN0026575, FBGN0003499, FBGN0020493, FBGN0002781, FBGN0000382	90	1517	10756	1.96953	0.811969	0.0673218	0.0655469
GOTERM_BP_ALL	GO:0032774~RNA biosynthetic process	24	21.4286	0.00104251	FBGN0033155, FBGN0032330, FBGN0039831, FBGN0039225, FBGN0031461, FBGN0039286, FBGN0025639, FBGN0000289, FBGN0267336, FBGN0261588, FBGN0004854, FBGN0026575, FBGN0003499, FBGN0032956, FBGN0028789, FBGN0024184, FBGN0020493, FBGN0002781, FBGN0000382, FBGN0259168, FBGN0035106, FBGN0031885, FBGN0011656, FBGN0030877	90	1427	10756	2.01	0.817541	0.0673218	0.0655469
GOTERM_BP_ALL	GO:0010556~regulation of macromolecule biosynthetic process	25	22.3214	0.00107319	FBGN0032330, FBGN0039225, FBGN0031461, FBGN0039286, FBGN0025639, FBGN0261588, FBGN0004854, FBGN0032956, FBGN0028789, FBGN0024184, FBGN0259168, FBGN0035106, FBGN0031885, FBGN0011656, FBGN0030877, FBGN0033155, FBGN0039831, FBGN0000289, FBGN0267336, FBGN0260400, FBGN0026575, FBGN0003499, FBGN0020493, FBGN0002781, FBGN0000382	90	1522	10756	1.96306	0.826453	0.0673218	0.0655469
GOTERM_BP_ALL	GO:0050789~regulation of biological process	51	45.5357	0.00112827	FBGN0015399, FBGN0010660, FBGN0039600, FBGN0032330, FBGN0052183, FBGN0039286, FBGN0041604, FBGN0025639, FBGN0261588, FBGN0004854, FBGN0264574, FBGN0028789, FBGN0024184, FBGN0017418, FBGN0031885, FBGN0030877, FBGN0264707, FBGN0033155, FBGN0261113, FBGN0025743, FBGN0267336, FBGN0003499, FBGN0005631, FBGN0020493, FBGN0001075, FBGN0000382, FBGN0034009, FBGN0013765, FBGN0039225, FBGN0031461, FBGN00336…	90	4265	10756	1.42909	0.841382	0.0681561	0.0663592
GOTERM_BP_ALL	GO:0031323~regulation of cellular metabolic process	32	28.5714	0.00130169	FBGN0015399, FBGN0039600, FBGN0032330, FBGN0039225, FBGN0031461, FBGN0039286, FBGN0025639, FBGN0261588, FBGN0004854, FBGN0032956, FBGN0028789, FBGN0024184, FBGN0259168, FBGN0035106, FBGN0031885, FBGN0017418, FBGN0011656, FBGN0030877, FBGN0033155, FBGN0039831, FBGN0030263, FBGN0025743, FBGN0000289, FBGN0267336, FBGN0260400, FBGN0000247, FBGN0026575, FBGN0003499, FBGN0020493, FBGN0002781, FBGN00003…	90	2222	10756	1.72113	0.880499	0.0758232	0.0738242
GOTERM_BP_ALL	GO:0031326~regulation of cellular biosynthetic process	25	22.3214	0.00192524	FBGN0032330, FBGN0039225, FBGN0031461, FBGN0039286, FBGN0025639, FBGN0261588, FBGN0004854, FBGN0032956, FBGN0028789, FBGN0024184, FBGN0259168, FBGN0035106, FBGN0031885, FBGN0011656, FBGN0030877, FBGN0033155, FBGN0039831, FBGN0000289, FBGN0267336, FBGN0260400, FBGN0026575, FBGN0003499, FBGN0020493, FBGN0002781, FBGN0000382	90	1587	10756	1.88266	0.956851	0.101292	0.0986218
GOTERM_BP_ALL	GO:0009889~regulation of biosynthetic process	25	22.3214	0.00206257	FBGN0032330, FBGN0039225, FBGN0031461, FBGN0039286, FBGN0025639, FBGN0261588, FBGN0004854, FBGN0032956, FBGN0028789, FBGN0024184, FBGN0259168, FBGN0035106, FBGN0031885, FBGN0011656, FBGN0030877, FBGN0033155, FBGN0039831, FBGN0000289, FBGN0267336, FBGN0260400, FBGN0026575, FBGN0003499, FBGN0020493, FBGN0002781, FBGN0000382	90	1595	10756	1.87321	0.965525	0.105127	0.102355
GOTERM_BP_ALL	GO:0019222~regulation of metabolic process	33	29.4643	0.00244484	FBGN0015399, FBGN0039600, FBGN0032330, FBGN0039225, FBGN0031461, FBGN0039286, FBGN0025639, FBGN0261588, FBGN0004854, FBGN0032956, FBGN0028789, FBGN0024184, FBGN0259168, FBGN0035106, FBGN0031885, FBGN0017418, FBGN0011656, FBGN0030877, FBGN0033155, FBGN0039831, FBGN0030263, FBGN0025743, FBGN0000289, FBGN0267336, FBGN0260400, FBGN0000247, FBGN0026575, FBGN0003499, FBGN0020493, FBGN0002781, FBGN00010…	90	2410	10756	1.63646	0.981545	0.120835	0.117649
GOTERM_BP_ALL	GO:0060255~regulation of macromolecule metabolic process	31	27.6786	0.00261695	FBGN0015399, FBGN0039600, FBGN0032330, FBGN0039225, FBGN0031461, FBGN0039286, FBGN0025639, FBGN0261588, FBGN0004854, FBGN0032956, FBGN0028789, FBGN0024184, FBGN0259168, FBGN0035106, FBGN0031885, FBGN0017418, FBGN0011656, FBGN0030877, FBGN0033155, FBGN0039831, FBGN0025743, FBGN0000289, FBGN0267336, FBGN0260400, FBGN0000247, FBGN0026575, FBGN0003499, FBGN0020493, FBGN0002781, FBGN0001075, FBGN00003…	90	2215	10756	1.67262	0.986072	0.121927	0.118712
GOTERM_BP_ALL	GO:0080090~regulation of primary metabolic process	30	26.7857	0.00283661	FBGN0015399, FBGN0039600, FBGN0032330, FBGN0039225, FBGN0031461, FBGN0039286, FBGN0025639, FBGN0261588, FBGN0004854, FBGN0032956, FBGN0028789, FBGN0024184, FBGN0259168, FBGN0035106, FBGN0031885, FBGN0017418, FBGN0011656, FBGN0030877, FBGN0033155, FBGN0039831, FBGN0030263, FBGN0025743, FBGN0000289, FBGN0267336, FBGN0260400, FBGN0026575, FBGN0003499, FBGN0020493, FBGN0002781, FBGN0000382	90	2125	10756	1.68722	0.990275	0.121927	0.118712
GOTERM_BP_ALL	GO:1901362~organic cyclic compound biosynthetic process	26	23.2143	0.00287353	FBGN0032330, FBGN0039225, FBGN0031461, FBGN0039286, FBGN0025639, FBGN0261588, FBGN0004854, FBGN0032956, FBGN0028789, FBGN0024184, FBGN0259168, FBGN0035106, FBGN0031885, FBGN0011656, FBGN0030877, FBGN0033155, FBGN0039831, FBGN0000289, FBGN0267336, FBGN0000247, FBGN0026575, FBGN0003499, FBGN0030367, FBGN0020493, FBGN0002781, FBGN0000382	90	1731	10756	1.79508	0.990845	0.121927	0.118712
GOTERM_BP_ALL	GO:0019438~aromatic compound biosynthetic process	25	22.3214	0.00415961	FBGN0032330, FBGN0039225, FBGN0031461, FBGN0039286, FBGN0025639, FBGN0261588, FBGN0004854, FBGN0032956, FBGN0028789, FBGN0024184, FBGN0259168, FBGN0035106, FBGN0031885, FBGN0011656, FBGN0030877, FBGN0033155, FBGN0039831, FBGN0000289, FBGN0267336, FBGN0000247, FBGN0026575, FBGN0003499, FBGN0020493, FBGN0002781, FBGN0000382	90	1681	10756	1.77738	0.998885	0.149788	0.145839
GOTERM_BP_ALL	GO:0018130~heterocycle biosynthetic process	25	22.3214	0.00422454	FBGN0032330, FBGN0039225, FBGN0031461, FBGN0039286, FBGN0025639, FBGN0261588, FBGN0004854, FBGN0032956, FBGN0028789, FBGN0024184, FBGN0259168, FBGN0035106, FBGN0031885, FBGN0011656, FBGN0030877, FBGN0033155, FBGN0039831, FBGN0000289, FBGN0267336, FBGN0000247, FBGN0026575, FBGN0003499, FBGN0020493, FBGN0002781, FBGN0000382	90	1683	10756	1.77527	0.998997	0.149788	0.145839
GOTERM_BP_ALL	GO:0034654~nucleobase-containing compound biosynthetic process	24	21.4286	0.00500982	FBGN0033155, FBGN0032330, FBGN0039831, FBGN0039225, FBGN0031461, FBGN0039286, FBGN0025639, FBGN0000289, FBGN0267336, FBGN0261588, FBGN0004854, FBGN0026575, FBGN0003499, FBGN0032956, FBGN0028789, FBGN0024184, FBGN0020493, FBGN0002781, FBGN0000382, FBGN0259168, FBGN0035106, FBGN0031885, FBGN0011656, FBGN0030877	90	1608	10756	1.78375	0.999723	0.166755	0.162359
GOTERM_BP_ALL	GO:0090304~nucleic acid metabolic process	32	28.5714	0.00582925	FBGN0039600, FBGN0032330, FBGN0039225, FBGN0031461, FBGN0023513, FBGN0039286, FBGN0029857, FBGN0025639, FBGN0261588, FBGN0004854, FBGN0032956, FBGN0028789, FBGN0024184, FBGN0259168, FBGN0035106, FBGN0031885, FBGN0031628, FBGN0011656, FBGN0030877, FBGN0033155, FBGN0039831, FBGN0261113, FBGN0003638, FBGN0000289, FBGN0267336, FBGN0260400, FBGN0026575, FBGN0003499, FBGN0035918, FBGN0020493, FBGN00027…	90	2437	10756	1.56929	0.999928	0.176266	0.171619
GOTERM_BP_ALL	GO:0006357~regulation of transcription from RNA polymerase II promoter	17	15.1786	0.00583591	FBGN0033155, FBGN0039831, FBGN0039225, FBGN0031461, FBGN0267336, FBGN0261588, FBGN0004854, FBGN0026575, FBGN0003499, FBGN0032956, FBGN0028789, FBGN0020493, FBGN0002781, FBGN0000382, FBGN0035106, FBGN0031885, FBGN0011656	90	975	10756	2.08378	0.999929	0.176266	0.171619
GOTERM_BP_ALL	GO:0016070~RNA metabolic process	29	25.8929	0.00729784	FBGN0039600, FBGN0032330, FBGN0039225, FBGN0031461, FBGN0039286, FBGN0029857, FBGN0025639, FBGN0261588, FBGN0004854, FBGN0032956, FBGN0028789, FBGN0024184, FBGN0259168, FBGN0035106, FBGN0031885, FBGN0031628, FBGN0011656, FBGN0030877, FBGN0033155, FBGN0039831, FBGN0003638, FBGN0000289, FBGN0267336, FBGN0260400, FBGN0026575, FBGN0003499, FBGN0020493, FBGN0002781, FBGN0000382	90	2161	10756	1.6038	0.999994	0.21255	0.206946
GOTERM_BP_ALL	GO:0006351~transcription, DNA-templated	20	17.8571	0.0112469	FBGN0033155, FBGN0032330, FBGN0039831, FBGN0039225, FBGN0031461, FBGN0025639, FBGN0267336, FBGN0261588, FBGN0004854, FBGN0026575, FBGN0003499, FBGN0032956, FBGN0028789, FBGN0020493, FBGN0002781, FBGN0000382, FBGN0259168, FBGN0035106, FBGN0031885, FBGN0011656	90	1328	10756	1.79987	1	0.282212	0.274771
GOTERM_BP_ALL	GO:1901360~organic cyclic compound metabolic process	36	32.1429	0.0114687	FBGN0039600, FBGN0032330, FBGN0039225, FBGN0031461, FBGN0023513, FBGN0039286, FBGN0029857, FBGN0025639, FBGN0261588, FBGN0004854, FBGN0032956, FBGN0028789, FBGN0024184, FBGN0259168, FBGN0035106, FBGN0031885, FBGN0031628, FBGN0011656, FBGN0030877, FBGN0033155, FBGN0264707, FBGN0039831, FBGN0261113, FBGN0030263, FBGN0003638, FBGN0000289, FBGN0267336, FBGN0260400, FBGN0000247, FBGN0026575, FBGN00034…	90	2982	10756	1.44279	1	0.283416	0.275944
GOTERM_BP_ALL	GO:0006725~cellular aromatic compound metabolic process	35	31.25	0.0140506	FBGN0039600, FBGN0032330, FBGN0039225, FBGN0031461, FBGN0023513, FBGN0039286, FBGN0029857, FBGN0025639, FBGN0261588, FBGN0004854, FBGN0032956, FBGN0028789, FBGN0024184, FBGN0259168, FBGN0035106, FBGN0031885, FBGN0031628, FBGN0011656, FBGN0030877, FBGN0033155, FBGN0264707, FBGN0039831, FBGN0261113, FBGN0030263, FBGN0003638, FBGN0000289, FBGN0267336, FBGN0260400, FBGN0000247, FBGN0026575, FBGN00034…	90	2911	10756	1.43693	1	0.332125	0.323368
GOTERM_BP_ALL	GO:0046483~heterocycle metabolic process	34	30.3571	0.0189719	FBGN0039600, FBGN0032330, FBGN0039225, FBGN0031461, FBGN0023513, FBGN0039286, FBGN0029857, FBGN0025639, FBGN0261588, FBGN0004854, FBGN0032956, FBGN0028789, FBGN0024184, FBGN0259168, FBGN0035106, FBGN0031885, FBGN0031628, FBGN0011656, FBGN0030877, FBGN0033155, FBGN0039831, FBGN0261113, FBGN0030263, FBGN0003638, FBGN0000289, FBGN0267336, FBGN0260400, FBGN0000247, FBGN0026575, FBGN0003499, FBGN00359…	90	2860	10756	1.42076	1	0.377357	0.367408
GOTERM_BP_ALL	GO:0006139~nucleobase-containing compound metabolic process	33	29.4643	0.0214359	FBGN0039600, FBGN0032330, FBGN0039225, FBGN0031461, FBGN0023513, FBGN0039286, FBGN0029857, FBGN0025639, FBGN0261588, FBGN0004854, FBGN0032956, FBGN0028789, FBGN0024184, FBGN0259168, FBGN0035106, FBGN0031885, FBGN0031628, FBGN0011656, FBGN0030877, FBGN0033155, FBGN0039831, FBGN0261113, FBGN0030263, FBGN0003638, FBGN0000289, FBGN0267336, FBGN0260400, FBGN0026575, FBGN0003499, FBGN0035918, FBGN00204…	90	2775	10756	1.42121	1	0.406534	0.395816
GOTERM_BP_ALL	GO:0010467~gene expression	33	29.4643	0.0581032	FBGN0039600, FBGN0032330, FBGN0039225, FBGN0031461, FBGN0262734, FBGN0039286, FBGN0029857, FBGN0025639, FBGN0261588, FBGN0004854, FBGN0032956, FBGN0028789, FBGN0024184, FBGN0259168, FBGN0035106, FBGN0031885, FBGN0031628, FBGN0011656, FBGN0030877, FBGN0033155, FBGN0039831, FBGN0003638, FBGN0000289, FBGN0267336, FBGN0029629, FBGN0260400, FBGN0000247, FBGN0026575, FBGN0003499, FBGN0020493, FBGN00027…	90	2996	10756	1.31638	1	0.712529	0.693743
GOTERM_BP_ALL	GO:0034645~cellular macromolecule biosynthetic process	29	25.8929	0.064244	FBGN0032330, FBGN0039225, FBGN0031461, FBGN0023513, FBGN0262734, FBGN0039286, FBGN0025639, FBGN0261588, FBGN0004854, FBGN0032956, FBGN0028789, FBGN0024184, FBGN0259168, FBGN0035106, FBGN0031885, FBGN0011656, FBGN0030877, FBGN0033155, FBGN0039831, FBGN0000289, FBGN0267336, FBGN0029629, FBGN0260400, FBGN0026575, FBGN0003499, FBGN0035918, FBGN0020493, FBGN0002781, FBGN0000382	90	2575	10756	1.34595	1	0.732513	0.713201
GOTERM_BP_ALL	GO:0009059~macromolecule biosynthetic process	29	25.8929	0.0697715	FBGN0032330, FBGN0039225, FBGN0031461, FBGN0023513, FBGN0262734, FBGN0039286, FBGN0025639, FBGN0261588, FBGN0004854, FBGN0032956, FBGN0028789, FBGN0024184, FBGN0259168, FBGN0035106, FBGN0031885, FBGN0011656, FBGN0030877, FBGN0033155, FBGN0039831, FBGN0000289, FBGN0267336, FBGN0029629, FBGN0260400, FBGN0026575, FBGN0003499, FBGN0035918, FBGN0020493, FBGN0002781, FBGN0000382	90	2595	10756	1.33558	1	0.732513	0.713201
GOTERM_BP_ALL	GO:0044249~cellular biosynthetic process	33	29.4643	0.100806	FBGN0032330, FBGN0039225, FBGN0031461, FBGN0023513, FBGN0262734, FBGN0039286, FBGN0025639, FBGN0261588, FBGN0004854, FBGN0032956, FBGN0265187, FBGN0028789, FBGN0024184, FBGN0259168, FBGN0035106, FBGN0031885, FBGN0011656, FBGN0030877, FBGN0033155, FBGN0039831, FBGN0000289, FBGN0267336, FBGN0029629, FBGN0260400, FBGN0000247, FBGN0026575, FBGN0003499, FBGN0035918, FBGN0030367, FBGN0020493, FBGN00027…	90	3143	10756	1.25481	1	0.860897	0.8382
GOTERM_BP_ALL	GO:1901576~organic substance biosynthetic process	33	29.4643	0.101507	FBGN0032330, FBGN0039225, FBGN0031461, FBGN0023513, FBGN0262734, FBGN0039286, FBGN0025639, FBGN0261588, FBGN0004854, FBGN0032956, FBGN0265187, FBGN0028789, FBGN0024184, FBGN0259168, FBGN0035106, FBGN0031885, FBGN0011656, FBGN0030877, FBGN0033155, FBGN0039831, FBGN0000289, FBGN0267336, FBGN0029629, FBGN0260400, FBGN0000247, FBGN0026575, FBGN0003499, FBGN0035918, FBGN0030367, FBGN0020493, FBGN00027…	90	3145	10756	1.25401	1	0.860897	0.8382
GOTERM_BP_ALL	GO:0009058~biosynthetic process	33	29.4643	0.123699	FBGN0032330, FBGN0039225, FBGN0031461, FBGN0023513, FBGN0262734, FBGN0039286, FBGN0025639, FBGN0261588, FBGN0004854, FBGN0032956, FBGN0265187, FBGN0028789, FBGN0024184, FBGN0259168, FBGN0035106, FBGN0031885, FBGN0011656, FBGN0030877, FBGN0033155, FBGN0039831, FBGN0000289, FBGN0267336, FBGN0029629, FBGN0260400, FBGN0000247, FBGN0026575, FBGN0003499, FBGN0035918, FBGN0030367, FBGN0020493, FBGN00027…	90	3204	10756	1.23092	1	0.927559	0.903105
GOTERM_BP_ALL	GO:0044271~cellular nitrogen compound biosynthetic process	27	24.1071	0.127049	FBGN0032330, FBGN0039225, FBGN0031461, FBGN0262734, FBGN0039286, FBGN0025639, FBGN0261588, FBGN0004854, FBGN0032956, FBGN0028789, FBGN0024184, FBGN0259168, FBGN0035106, FBGN0031885, FBGN0011656, FBGN0030877, FBGN0033155, FBGN0039831, FBGN0000289, FBGN0267336, FBGN0029629, FBGN0260400, FBGN0026575, FBGN0003499, FBGN0020493, FBGN0002781, FBGN0000382	90	2530	10756	1.27542	1	0.933409	0.908801
GOTERM_BP_ALL	GO:0006807~nitrogen compound metabolic process	37	33.0357	0.237574	FBGN0039600, FBGN0032330, FBGN0039225, FBGN0031461, FBGN0023513, FBGN0262734, FBGN0039286, FBGN0029857, FBGN0025639, FBGN0039780, FBGN0261588, FBGN0004854, FBGN0032956, FBGN0028789, FBGN0024184, FBGN0031860, FBGN0259168, FBGN0035106, FBGN0031885, FBGN0031628, FBGN0011656, FBGN0030877, FBGN0033155, FBGN0039831, FBGN0261113, FBGN0030263, FBGN0003638, FBGN0000289, FBGN0267336, FBGN0029629, FBGN02604…	90	3903	10756	1.13295	1	1	0.974233
GOTERM_BP_ALL	GO:0034641~cellular nitrogen compound metabolic process	35	31.25	0.24918	FBGN0039600, FBGN0032330, FBGN0039225, FBGN0031461, FBGN0023513, FBGN0262734, FBGN0039286, FBGN0029857, FBGN0025639, FBGN0261588, FBGN0004854, FBGN0032956, FBGN0028789, FBGN0024184, FBGN0259168, FBGN0035106, FBGN0031885, FBGN0031628, FBGN0011656, FBGN0030877, FBGN0033155, FBGN0039831, FBGN0261113, FBGN0030263, FBGN0003638, FBGN0000289, FBGN0267336, FBGN0029629, FBGN0260400, FBGN0026575, FBGN00034…	90	3687	10756	1.1345	1	1	0.974233
GOTERM_BP_ALL	GO:0043170~macromolecule metabolic process	47	41.9643	0.250716	FBGN0015399, FBGN0039600, FBGN0032330, FBGN0039225, FBGN0031461, FBGN0023513, FBGN0262734, FBGN0039286, FBGN0029857, FBGN0025639, FBGN0039780, FBGN0261588, FBGN0004854, FBGN0032956, FBGN0003863, FBGN0003464, FBGN0028789, FBGN0024184, FBGN0050025, FBGN0028341, FBGN0259168, FBGN0035106, FBGN0031885, FBGN0031628, FBGN0017418, FBGN0011656, FBGN0030877, FBGN0033155, FBGN0039831, FBGN0261113, FBGN00036…	90	5118	10756	1.0975	1	1	0.974233
GOTERM_BP_ALL	GO:0071704~organic substance metabolic process	54	48.2143	0.467649	FBGN0015399, FBGN0039600, FBGN0032330, FBGN0039286, FBGN0050360, FBGN0025639, FBGN0261588, FBGN0004854, FBGN0265187, FBGN0028789, FBGN0024184, FBGN0028341, FBGN0017418, FBGN0031885, FBGN0030877, FBGN0264707, FBGN0033155, FBGN0261113, FBGN0025743, FBGN0267336, FBGN0029629, FBGN0003499, FBGN0050031, FBGN0030367, FBGN0020493, FBGN0001075, FBGN0000382, FBGN0027560, FBGN0039225, FBGN0023513, FBGN00314…	90	6296	10756	1.02503	1	1	0.974233
GOTERM_BP_ALL	GO:0044260~cellular macromolecule metabolic process	39	34.8214	0.494187	FBGN0015399, FBGN0039600, FBGN0032330, FBGN0039225, FBGN0031461, FBGN0023513, FBGN0262734, FBGN0039286, FBGN0029857, FBGN0025639, FBGN0039780, FBGN0261588, FBGN0004854, FBGN0032956, FBGN0028789, FBGN0024184, FBGN0028341, FBGN0259168, FBGN0035106, FBGN0031885, FBGN0031628, FBGN0017418, FBGN0011656, FBGN0030877, FBGN0033155, FBGN0039831, FBGN0261113, FBGN0003638, FBGN0025743, FBGN0000289, FBGN02673…	90	4527	10756	1.02959	1	1	0.974233
GOTERM_BP_ALL	GO:0044238~primary metabolic process	51	45.5357	0.509192	FBGN0015399, FBGN0039600, FBGN0032330, FBGN0039286, FBGN0050360, FBGN0025639, FBGN0261588, FBGN0004854, FBGN0265187, FBGN0028789, FBGN0024184, FBGN0028341, FBGN0017418, FBGN0031885, FBGN0030877, FBGN0033155, FBGN0261113, FBGN0025743, FBGN0267336, FBGN0029629, FBGN0003499, FBGN0050031, FBGN0030367, FBGN0020493, FBGN0000382, FBGN0027560, FBGN0039225, FBGN0023513, FBGN0031461, FBGN0262734, FBGN00298…	90	5993	10756	1.01703	1	1	0.974233
GOTERM_BP_ALL	GO:0008152~metabolic process	55	49.1071	0.558433	FBGN0015399, FBGN0039600, FBGN0032330, FBGN0039286, FBGN0050360, FBGN0025639, FBGN0261588, FBGN0004854, FBGN0265187, FBGN0028789, FBGN0024184, FBGN0028341, FBGN0017418, FBGN0031885, FBGN0030877, FBGN0264707, FBGN0033155, FBGN0261113, FBGN0025743, FBGN0267336, FBGN0029629, FBGN0003499, FBGN0050031, FBGN0030367, FBGN0020493, FBGN0001075, FBGN0000382, FBGN0027560, FBGN0034009, FBGN0039225, FBGN00235…	90	6543	10756	1.0046	1	1	0.974233
GOTERM_BP_ALL	GO:0044237~cellular metabolic process	47	41.9643	0.719595	FBGN0015399, FBGN0039600, FBGN0032330, FBGN0039225, FBGN0031461, FBGN0023513, FBGN0262734, FBGN0039286, FBGN0029857, FBGN0025639, FBGN0039780, FBGN0261588, FBGN0004854, FBGN0032956, FBGN0265187, FBGN0028789, FBGN0024184, FBGN0031860, FBGN0028341, FBGN0259168, FBGN0035106, FBGN0031885, FBGN0031628, FBGN0017418, FBGN0011656, FBGN0030877, FBGN0033155, FBGN0264707, FBGN0039831, FBGN0261113, FBGN00302…	90	5827	10756	0.963965	1	1	0.974233
Annotation Cluster 4	Enrichment Score: 1.5796038493381097
Category	Term	Count	%	PValue	Genes	List Total	Pop Hits	Pop Total	Fold Enrichment	Bonferroni	Benjamini	FDR
GOTERM_BP_ALL	GO:0040011~locomotion	16	14.2857	0.00057937	FBGN0036995, FBGN0031461, FBGN0041604, FBGN0262167, FBGN0261588, FBGN0086906, FBGN0003499, FBGN0033649, FBGN0005631, FBGN0020493, FBGN0002781, FBGN0265296, FBGN0000382, FBGN0033224, FBGN0028341, FBGN0036219	90	701	10756	2.72779	0.611408	0.0497343	0.0484231
GOTERM_BP_ALL	GO:0048870~cell motility	10	8.92857	0.00493346	FBGN0003499, FBGN0033649, FBGN0005631, FBGN0020493, FBGN0002781, FBGN0000382, FBGN0033224, FBGN0028341, FBGN0041604, FBGN0262167	90	391	10756	3.05655	0.999686	0.166755	0.162359
GOTERM_BP_ALL	GO:0051674~localization of cell	10	8.92857	0.00544252	FBGN0003499, FBGN0033649, FBGN0005631, FBGN0020493, FBGN0002781, FBGN0000382, FBGN0033224, FBGN0028341, FBGN0041604, FBGN0262167	90	397	10756	3.01036	0.999864	0.170707	0.166206
GOTERM_BP_ALL	GO:0006928~movement of cell or subcellular component	14	12.5	0.00979482	FBGN0031461, FBGN0041604, FBGN0262167, FBGN0261588, FBGN0003499, FBGN0033649, FBGN0005631, FBGN0020493, FBGN0002781, FBGN0265296, FBGN0000382, FBGN0033224, FBGN0028341, FBGN0036219	90	764	10756	2.18999	1	0.265975	0.258963
GOTERM_BP_ALL	GO:0016477~cell migration	8	7.14286	0.0176697	FBGN0003499, FBGN0033649, FBGN0005631, FBGN0020493, FBGN0002781, FBGN0000382, FBGN0028341, FBGN0041604	90	324	10756	2.95089	1	0.373728	0.363875
GOTERM_BP_ALL	GO:0090130~tissue migration	6	5.35714	0.0209471	FBGN0003499, FBGN0033649, FBGN0005631, FBGN0000382, FBGN0028341, FBGN0041604	90	191	10756	3.75428	1	0.401937	0.391341
GOTERM_BP_ALL	GO:0001667~ameboidal-type cell migration	6	5.35714	0.0249628	FBGN0003499, FBGN0033649, FBGN0005631, FBGN0000382, FBGN0028341, FBGN0041604	90	200	10756	3.58533	1	0.452382	0.440455
GOTERM_BP_ALL	GO:0007427~epithelial cell migration, open tracheal system	3	2.67857	0.0373895	FBGN0003499, FBGN0000382, FBGN0041604	90	37	10756	9.69009	1	0.554048	0.539441
GOTERM_BP_ALL	GO:0010631~epithelial cell migration	5	4.46429	0.0639936	FBGN0003499, FBGN0005631, FBGN0000382, FBGN0028341, FBGN0041604	90	182	10756	3.28327	1	0.732513	0.713201
GOTERM_BP_ALL	GO:0090132~epithelium migration	5	4.46429	0.0650268	FBGN0003499, FBGN0005631, FBGN0000382, FBGN0028341, FBGN0041604	90	183	10756	3.26533	1	0.732513	0.713201
GOTERM_BP_ALL	GO:0009790~embryo development	9	8.03571	0.121058	FBGN0003499, FBGN0033649, FBGN0028789, FBGN0005631, FBGN0020493, FBGN0000382, FBGN0041604, FBGN0013765, FBGN0260400	90	598	10756	1.79866	1	0.926973	0.902534
GOTERM_BP_ALL	GO:0007424~open tracheal system development	4	3.57143	0.321675	FBGN0003499, FBGN0001075, FBGN0000382, FBGN0041604	90	241	10756	1.98359	1	1	0.974233
GOTERM_BP_ALL	GO:0060541~respiratory system development	4	3.57143	0.342145	FBGN0003499, FBGN0001075, FBGN0000382, FBGN0041604	90	250	10756	1.91218	1	1	0.974233
Annotation Cluster 5	Enrichment Score: 1.5545859136327445
Category	Term	Count	%	PValue	Genes	List Total	Pop Hits	Pop Total	Fold Enrichment	Bonferroni	Benjamini	FDR
GOTERM_BP_ALL	GO:0010646~regulation of cell communication	17	15.1786	0.00365133	FBGN0015399, FBGN0264707, FBGN0039225, FBGN0030263, FBGN0031461, FBGN0025743, FBGN0041604, FBGN0034180, FBGN0000247, FBGN0051146, FBGN0032956, FBGN0264574, FBGN0020493, FBGN0001075, FBGN0259168, FBGN0035106, FBGN0031885	90	929	10756	2.18696	0.997436	0.143328	0.139549
GOTERM_BP_ALL	GO:0023051~regulation of signaling	17	15.1786	0.00380919	FBGN0015399, FBGN0264707, FBGN0039225, FBGN0030263, FBGN0031461, FBGN0025743, FBGN0041604, FBGN0034180, FBGN0000247, FBGN0051146, FBGN0032956, FBGN0264574, FBGN0020493, FBGN0001075, FBGN0259168, FBGN0035106, FBGN0031885	90	933	10756	2.17759	0.99802	0.144483	0.140674
GOTERM_BP_ALL	GO:0009966~regulation of signal transduction	15	13.3929	0.00540425	FBGN0015399, FBGN0264707, FBGN0039225, FBGN0030263, FBGN0031461, FBGN0025743, FBGN0041604, FBGN0034180, FBGN0000247, FBGN0032956, FBGN0020493, FBGN0001075, FBGN0259168, FBGN0035106, FBGN0031885	90	794	10756	2.25777	0.999855	0.170707	0.166206
GOTERM_BP_ALL	GO:2000026~regulation of multicellular organismal development	12	10.7143	0.0101106	FBGN0032956, FBGN0033649, FBGN0038980, FBGN0005631, FBGN0020493, FBGN0001075, FBGN0000382, FBGN0031461, FBGN0259168, FBGN0025743, FBGN0017418, FBGN0041604	90	598	10756	2.39822	1	0.265975	0.258963
GOTERM_BP_ALL	GO:0051239~regulation of multicellular organismal process	14	12.5	0.0124862	FBGN0038980, FBGN0039225, FBGN0031461, FBGN0025743, FBGN0041604, FBGN0086906, FBGN0032956, FBGN0033649, FBGN0005631, FBGN0020493, FBGN0001075, FBGN0000382, FBGN0259168, FBGN0017418	90	788	10756	2.12329	1	0.303955	0.295941
GOTERM_BP_ALL	GO:0007154~cell communication	26	23.2143	0.0137446	FBGN0015399, FBGN0039225, FBGN0052183, FBGN0031461, FBGN0041604, FBGN0261588, FBGN0004854, FBGN0032956, FBGN0033649, FBGN0264574, FBGN0259168, FBGN0035106, FBGN0031885, FBGN0038980, FBGN0264707, FBGN0030263, FBGN0025743, FBGN0034180, FBGN0000247, FBGN0051146, FBGN0026575, FBGN0262483, FBGN0005631, FBGN0020493, FBGN0001075, FBGN0000382	90	1953	10756	1.59103	1	0.329668	0.320977
GOTERM_BP_ALL	GO:0048638~regulation of developmental growth	7	6.25	0.0147302	FBGN0032956, FBGN0038980, FBGN0020493, FBGN0001075, FBGN0259168, FBGN0025743, FBGN0041604	90	241	10756	3.47128	1	0.343213	0.334165
GOTERM_BP_ALL	GO:0044700~single organism signaling	25	22.3214	0.0183864	FBGN0015399, FBGN0039225, FBGN0052183, FBGN0031461, FBGN0041604, FBGN0004854, FBGN0032956, FBGN0033649, FBGN0264574, FBGN0259168, FBGN0035106, FBGN0031885, FBGN0038980, FBGN0264707, FBGN0030263, FBGN0025743, FBGN0034180, FBGN0000247, FBGN0051146, FBGN0026575, FBGN0262483, FBGN0005631, FBGN0020493, FBGN0001075, FBGN0000382	90	1898	10756	1.57417	1	0.37462	0.364744
GOTERM_BP_ALL	GO:0023052~signaling	25	22.3214	0.0239283	FBGN0015399, FBGN0039225, FBGN0052183, FBGN0031461, FBGN0041604, FBGN0004854, FBGN0032956, FBGN0033649, FBGN0264574, FBGN0259168, FBGN0035106, FBGN0031885, FBGN0038980, FBGN0264707, FBGN0030263, FBGN0025743, FBGN0034180, FBGN0000247, FBGN0051146, FBGN0026575, FBGN0262483, FBGN0005631, FBGN0020493, FBGN0001075, FBGN0000382	90	1943	10756	1.53771	1	0.448586	0.43676
GOTERM_BP_ALL	GO:0007165~signal transduction	22	19.6429	0.0255669	FBGN0015399, FBGN0038980, FBGN0264707, FBGN0039225, FBGN0052183, FBGN0030263, FBGN0031461, FBGN0025743, FBGN0041604, FBGN0034180, FBGN0004854, FBGN0000247, FBGN0026575, FBGN0032956, FBGN0033649, FBGN0005631, FBGN0020493, FBGN0001075, FBGN0000382, FBGN0259168, FBGN0035106, FBGN0031885	90	1646	10756	1.59735	1	0.458238	0.446157
GOTERM_BP_ALL	GO:0048583~regulation of response to stimulus	15	13.3929	0.0372337	FBGN0015399, FBGN0264707, FBGN0039225, FBGN0030263, FBGN0031461, FBGN0025743, FBGN0041604, FBGN0034180, FBGN0000247, FBGN0032956, FBGN0020493, FBGN0001075, FBGN0259168, FBGN0035106, FBGN0031885	90	1010	10756	1.77492	1	0.554048	0.539441
GOTERM_BP_ALL	GO:0007166~cell surface receptor signaling pathway	12	10.7143	0.0372434	FBGN0032956, FBGN0033649, FBGN0015399, FBGN0005631, FBGN0020493, FBGN0001075, FBGN0000382, FBGN0031461, FBGN0035106, FBGN0034180, FBGN0041604, FBGN0004854	90	728	10756	1.96996	1	0.554048	0.539441
GOTERM_BP_ALL	GO:0050896~response to stimulus	35	31.25	0.0405588	FBGN0015399, FBGN0036995, FBGN0086711, FBGN0039225, FBGN0052183, FBGN0031461, FBGN0023513, FBGN0041604, FBGN0261588, FBGN0004854, FBGN0032956, FBGN0033649, FBGN0003464, FBGN0259168, FBGN0035106, FBGN0031885, FBGN0031628, FBGN0036219, FBGN0011656, FBGN0030877, FBGN0038980, FBGN0036461, FBGN0264707, FBGN0261113, FBGN0030263, FBGN0025743, FBGN0034180, FBGN0000247, FBGN0026575, FBGN0005631, FBGN00204…	90	3134	10756	1.33468	1	0.580276	0.564977
GOTERM_BP_ALL	GO:0051716~cellular response to stimulus	25	22.3214	0.0694523	FBGN0015399, FBGN0039225, FBGN0052183, FBGN0031461, FBGN0023513, FBGN0041604, FBGN0004854, FBGN0032956, FBGN0033649, FBGN0259168, FBGN0035106, FBGN0031885, FBGN0030877, FBGN0038980, FBGN0264707, FBGN0261113, FBGN0030263, FBGN0025743, FBGN0034180, FBGN0000247, FBGN0026575, FBGN0005631, FBGN0020493, FBGN0001075, FBGN0000382	90	2155	10756	1.38644	1	0.732513	0.713201
GOTERM_BP_ALL	GO:1902531~regulation of intracellular signal transduction	7	6.25	0.0982363	FBGN0032956, FBGN0264707, FBGN0001075, FBGN0259168, FBGN0025743, FBGN0031885, FBGN0000247	90	384	10756	2.17859	1	0.860897	0.8382
GOTERM_BP_ALL	GO:0048518~positive regulation of biological process	20	17.8571	0.162495	FBGN0010660, FBGN0039831, FBGN0039225, FBGN0030263, FBGN0031461, FBGN0025743, FBGN0041604, FBGN0034180, FBGN0000247, FBGN0032956, FBGN0033649, FBGN0264574, FBGN0028789, FBGN0005631, FBGN0001075, FBGN0259168, FBGN0031885, FBGN0017418, FBGN0034308, FBGN0011656	90	1818	10756	1.31475	1	1	0.974233
GOTERM_BP_ALL	GO:0048522~positive regulation of cellular process	17	15.1786	0.268758	FBGN0039831, FBGN0030263, FBGN0031461, FBGN0025743, FBGN0041604, FBGN0034180, FBGN0032956, FBGN0033649, FBGN0264574, FBGN0028789, FBGN0005631, FBGN0001075, FBGN0259168, FBGN0031885, FBGN0017418, FBGN0034308, FBGN0011656	90	1631	10756	1.24567	1	1	0.974233
GOTERM_BP_ALL	GO:0035556~intracellular signal transduction	8	7.14286	0.287454	FBGN0026575, FBGN0032956, FBGN0264707, FBGN0001075, FBGN0259168, FBGN0025743, FBGN0031885, FBGN0000247	90	647	10756	1.47773	1	1	0.974233
Annotation Cluster 6	Enrichment Score: 1.502150510745701
Category	Term	Count	%	PValue	Genes	List Total	Pop Hits	Pop Total	Fold Enrichment	Bonferroni	Benjamini	FDR
GOTERM_BP_ALL	GO:0016337~single organismal cell-cell adhesion	4	3.57143	0.0158699	FBGN0051146, FBGN0005631, FBGN0001075, FBGN0025743	90	64	10756	7.46944	1	0.354572	0.345224
GOTERM_BP_ALL	GO:0098602~single organism cell adhesion	4	3.57143	0.0249543	FBGN0051146, FBGN0005631, FBGN0001075, FBGN0025743	90	76	10756	6.29006	1	0.452382	0.440455
GOTERM_BP_ALL	GO:0098609~cell-cell adhesion	5	4.46429	0.0320544	FBGN0051146, FBGN0005631, FBGN0265296, FBGN0001075, FBGN0025743	90	145	10756	4.12107	1	0.528088	0.514165
GOTERM_BP_ALL	GO:0007155~cell adhesion	6	5.35714	0.0458217	FBGN0051146, FBGN0005631, FBGN0265296, FBGN0001075, FBGN0052183, FBGN0025743	90	236	10756	3.03842	1	0.631167	0.614526
GOTERM_BP_ALL	GO:0022610~biological adhesion	6	5.35714	0.0530359	FBGN0051146, FBGN0005631, FBGN0265296, FBGN0001075, FBGN0052183, FBGN0025743	90	246	10756	2.91491	1	0.688772	0.670613
Annotation Cluster 7	Enrichment Score: 1.3954870552877054
Category	Term	Count	%	PValue	Genes	List Total	Pop Hits	Pop Total	Fold Enrichment	Bonferroni	Benjamini	FDR
GOTERM_BP_ALL	GO:0048699~generation of neurons	17	15.1786	0.00287707	FBGN0031461, FBGN0025743, FBGN0041604, FBGN0262167, FBGN0261588, FBGN0004854, FBGN0033649, FBGN0005631, FBGN0020493, FBGN0265296, FBGN0001075, FBGN0000382, FBGN0259168, FBGN0035106, FBGN0017418, FBGN0032600, FBGN0013765	90	907	10756	2.24001	0.990898	0.121927	0.118712
GOTERM_BP_ALL	GO:0051960~regulation of nervous system development	10	8.92857	0.00369084	FBGN0032956, FBGN0033649, FBGN0038980, FBGN0005631, FBGN0020493, FBGN0000382, FBGN0031461, FBGN0259168, FBGN0025743, FBGN0017418	90	374	10756	3.19548	0.997597	0.143328	0.139549
GOTERM_BP_ALL	GO:0022008~neurogenesis	17	15.1786	0.00445247	FBGN0031461, FBGN0025743, FBGN0041604, FBGN0262167, FBGN0261588, FBGN0004854, FBGN0033649, FBGN0005631, FBGN0020493, FBGN0265296, FBGN0001075, FBGN0000382, FBGN0259168, FBGN0035106, FBGN0017418, FBGN0032600, FBGN0013765	90	948	10756	2.14313	0.99931	0.15451	0.150437
GOTERM_BP_ALL	GO:2000026~regulation of multicellular organismal development	12	10.7143	0.0101106	FBGN0032956, FBGN0033649, FBGN0038980, FBGN0005631, FBGN0020493, FBGN0001075, FBGN0000382, FBGN0031461, FBGN0259168, FBGN0025743, FBGN0017418, FBGN0041604	90	598	10756	2.39822	1	0.265975	0.258963
GOTERM_BP_ALL	GO:0050793~regulation of developmental process	14	12.5	0.0111889	FBGN0038980, FBGN0031461, FBGN0025743, FBGN0041604, FBGN0086906, FBGN0032956, FBGN0033649, FBGN0005631, FBGN0020493, FBGN0001075, FBGN0000382, FBGN0259168, FBGN0017418, FBGN0034308	90	777	10756	2.15335	1	0.282212	0.274771
GOTERM_BP_ALL	GO:0051239~regulation of multicellular organismal process	14	12.5	0.0124862	FBGN0038980, FBGN0039225, FBGN0031461, FBGN0025743, FBGN0041604, FBGN0086906, FBGN0032956, FBGN0033649, FBGN0005631, FBGN0020493, FBGN0001075, FBGN0000382, FBGN0259168, FBGN0017418	90	788	10756	2.12329	1	0.303955	0.295941
GOTERM_BP_ALL	GO:0050769~positive regulation of neurogenesis	5	4.46429	0.0178729	FBGN0033649, FBGN0031461, FBGN0259168, FBGN0025743, FBGN0017418	90	121	10756	4.93848	1	0.373728	0.363875
GOTERM_BP_ALL	GO:0050767~regulation of neurogenesis	7	6.25	0.0266917	FBGN0033649, FBGN0005631, FBGN0000382, FBGN0031461, FBGN0259168, FBGN0025743, FBGN0017418	90	276	10756	3.03108	1	0.472623	0.460162
GOTERM_BP_ALL	GO:0007166~cell surface receptor signaling pathway	12	10.7143	0.0372434	FBGN0032956, FBGN0033649, FBGN0015399, FBGN0005631, FBGN0020493, FBGN0001075, FBGN0000382, FBGN0031461, FBGN0035106, FBGN0034180, FBGN0041604, FBGN0004854	90	728	10756	1.96996	1	0.554048	0.539441
GOTERM_BP_ALL	GO:0051962~positive regulation of nervous system development	5	4.46429	0.0435156	FBGN0033649, FBGN0031461, FBGN0259168, FBGN0025743, FBGN0017418	90	160	10756	3.73472	1	0.611845	0.595714
GOTERM_BP_ALL	GO:0010720~positive regulation of cell development	5	4.46429	0.0570081	FBGN0033649, FBGN0031461, FBGN0259168, FBGN0025743, FBGN0017418	90	175	10756	3.4146	1	0.709773	0.69106
GOTERM_BP_ALL	GO:0045597~positive regulation of cell differentiation	5	4.46429	0.0671197	FBGN0033649, FBGN0031461, FBGN0259168, FBGN0025743, FBGN0017418	90	185	10756	3.23003	1	0.732513	0.713201
GOTERM_BP_ALL	GO:0060284~regulation of cell development	7	6.25	0.0759311	FBGN0033649, FBGN0005631, FBGN0000382, FBGN0031461, FBGN0259168, FBGN0025743, FBGN0017418	90	358	10756	2.33681	1	0.737771	0.71832
GOTERM_BP_ALL	GO:0051094~positive regulation of developmental process	6	5.35714	0.102774	FBGN0033649, FBGN0031461, FBGN0259168, FBGN0025743, FBGN0017418, FBGN0034308	90	300	10756	2.39022	1	0.860897	0.8382
GOTERM_BP_ALL	GO:0051240~positive regulation of multicellular organismal process	6	5.35714	0.110509	FBGN0033649, FBGN0039225, FBGN0031461, FBGN0259168, FBGN0025743, FBGN0017418	90	307	10756	2.33572	1	0.888145	0.86473
GOTERM_BP_ALL	GO:0045595~regulation of cell differentiation	7	6.25	0.144162	FBGN0033649, FBGN0005631, FBGN0000382, FBGN0031461, FBGN0259168, FBGN0025743, FBGN0017418	90	429	10756	1.95006	1	0.997845	0.971538
GOTERM_BP_ALL	GO:0045664~regulation of neuron differentiation	4	3.57143	0.21877	FBGN0005631, FBGN0000382, FBGN0259168, FBGN0025743	90	195	10756	2.45151	1	1	0.974233
GOTERM_BP_ALL	GO:0032270~positive regulation of cellular protein metabolic process	5	4.46429	0.252779	FBGN0032956, FBGN0031461, FBGN0025743, FBGN0031885, FBGN0017418	90	309	10756	1.93384	1	1	0.974233
GOTERM_BP_ALL	GO:0051247~positive regulation of protein metabolic process	5	4.46429	0.2877	FBGN0032956, FBGN0031461, FBGN0025743, FBGN0031885, FBGN0017418	90	328	10756	1.82182	1	1	0.974233
GOTERM_BP_ALL	GO:0042221~response to chemical	13	11.6071	0.314999	FBGN0036461, FBGN0031461, FBGN0041604, FBGN0261588, FBGN0026575, FBGN0032956, FBGN0033649, FBGN0005631, FBGN0020493, FBGN0265296, FBGN0031453, FBGN0000382, FBGN0259168	90	1228	10756	1.26518	1	1	0.974233
Annotation Cluster 8	Enrichment Score: 1.374237143072141
Category	Term	Count	%	PValue	Genes	List Total	Pop Hits	Pop Total	Fold Enrichment	Bonferroni	Benjamini	FDR
GOTERM_BP_ALL	GO:0040011~locomotion	16	14.2857	0.00057937	FBGN0036995, FBGN0031461, FBGN0041604, FBGN0262167, FBGN0261588, FBGN0086906, FBGN0003499, FBGN0033649, FBGN0005631, FBGN0020493, FBGN0002781, FBGN0265296, FBGN0000382, FBGN0033224, FBGN0028341, FBGN0036219	90	701	10756	2.72779	0.611408	0.0497343	0.0484231
GOTERM_BP_ALL	GO:0048699~generation of neurons	17	15.1786	0.00287707	FBGN0031461, FBGN0025743, FBGN0041604, FBGN0262167, FBGN0261588, FBGN0004854, FBGN0033649, FBGN0005631, FBGN0020493, FBGN0265296, FBGN0001075, FBGN0000382, FBGN0259168, FBGN0035106, FBGN0017418, FBGN0032600, FBGN0013765	90	907	10756	2.24001	0.990898	0.121927	0.118712
GOTERM_BP_ALL	GO:0022008~neurogenesis	17	15.1786	0.00445247	FBGN0031461, FBGN0025743, FBGN0041604, FBGN0262167, FBGN0261588, FBGN0004854, FBGN0033649, FBGN0005631, FBGN0020493, FBGN0265296, FBGN0001075, FBGN0000382, FBGN0259168, FBGN0035106, FBGN0017418, FBGN0032600, FBGN0013765	90	948	10756	2.14313	0.99931	0.15451	0.150437
GOTERM_BP_ALL	GO:0030182~neuron differentiation	15	13.3929	0.00635903	FBGN0031461, FBGN0025743, FBGN0041604, FBGN0262167, FBGN0261588, FBGN0004854, FBGN0005631, FBGN0020493, FBGN0265296, FBGN0001075, FBGN0000382, FBGN0259168, FBGN0035106, FBGN0032600, FBGN0013765	90	809	10756	2.2159	0.99997	0.188574	0.183603
GOTERM_BP_ALL	GO:0006928~movement of cell or subcellular component	14	12.5	0.00979482	FBGN0031461, FBGN0041604, FBGN0262167, FBGN0261588, FBGN0003499, FBGN0033649, FBGN0005631, FBGN0020493, FBGN0002781, FBGN0265296, FBGN0000382, FBGN0033224, FBGN0028341, FBGN0036219	90	764	10756	2.18999	1	0.265975	0.258963
GOTERM_BP_ALL	GO:2000026~regulation of multicellular organismal development	12	10.7143	0.0101106	FBGN0032956, FBGN0033649, FBGN0038980, FBGN0005631, FBGN0020493, FBGN0001075, FBGN0000382, FBGN0031461, FBGN0259168, FBGN0025743, FBGN0017418, FBGN0041604	90	598	10756	2.39822	1	0.265975	0.258963
GOTERM_BP_ALL	GO:0048666~neuron development	12	10.7143	0.0165112	FBGN0005631, FBGN0020493, FBGN0265296, FBGN0000382, FBGN0031461, FBGN0025743, FBGN0035106, FBGN0041604, FBGN0032600, FBGN0013765, FBGN0262167, FBGN0261588	90	642	10756	2.23385	1	0.359064	0.349598
GOTERM_BP_ALL	GO:0030030~cell projection organization	13	11.6071	0.0186047	FBGN0036995, FBGN0031461, FBGN0041604, FBGN0262167, FBGN0261588, FBGN0005631, FBGN0020493, FBGN0265296, FBGN0001075, FBGN0033224, FBGN0032600, FBGN0036219, FBGN0034308	90	741	10756	2.09669	1	0.37462	0.364744
GOTERM_BP_ALL	GO:0007166~cell surface receptor signaling pathway	12	10.7143	0.0372434	FBGN0032956, FBGN0033649, FBGN0015399, FBGN0005631, FBGN0020493, FBGN0001075, FBGN0000382, FBGN0031461, FBGN0035106, FBGN0034180, FBGN0041604, FBGN0004854	90	728	10756	1.96996	1	0.554048	0.539441
GOTERM_BP_ALL	GO:0000902~cell morphogenesis	10	8.92857	0.0460508	FBGN0005631, FBGN0020493, FBGN0265296, FBGN0031461, FBGN0041604, FBGN0032600, FBGN0013765, FBGN0034308, FBGN0261588, FBGN0025725	90	571	10756	2.09301	1	0.631167	0.614526
GOTERM_BP_ALL	GO:0032989~cellular component morphogenesis	11	9.82143	0.0643984	FBGN0005631, FBGN0020493, FBGN0265296, FBGN0031461, FBGN0041604, FBGN0032600, FBGN0013765, FBGN0034308, FBGN0261588, FBGN0086906, FBGN0025725	90	703	10756	1.87002	1	0.732513	0.713201
GOTERM_BP_ALL	GO:0048667~cell morphogenesis involved in neuron differentiation	8	7.14286	0.0696473	FBGN0005631, FBGN0020493, FBGN0265296, FBGN0031461, FBGN0041604, FBGN0032600, FBGN0013765, FBGN0261588	90	437	10756	2.18785	1	0.732513	0.713201
GOTERM_BP_ALL	GO:0007411~axon guidance	6	5.35714	0.0711227	FBGN0005631, FBGN0020493, FBGN0265296, FBGN0031461, FBGN0041604, FBGN0261588	90	268	10756	2.67562	1	0.732513	0.713201
GOTERM_BP_ALL	GO:0048858~cell projection morphogenesis	8	7.14286	0.07236	FBGN0005631, FBGN0020493, FBGN0265296, FBGN0031461, FBGN0041604, FBGN0032600, FBGN0034308, FBGN0261588	90	441	10756	2.168	1	0.733039	0.713713
GOTERM_BP_ALL	GO:0032990~cell part morphogenesis	8	7.14286	0.0779738	FBGN0005631, FBGN0020493, FBGN0265296, FBGN0031461, FBGN0041604, FBGN0032600, FBGN0034308, FBGN0261588	90	449	10756	2.12937	1	0.737771	0.71832
GOTERM_BP_ALL	GO:0042330~taxis	7	6.25	0.0783401	FBGN0005631, FBGN0020493, FBGN0265296, FBGN0031461, FBGN0041604, FBGN0036219, FBGN0261588	90	361	10756	2.31739	1	0.737771	0.71832
GOTERM_BP_ALL	GO:0097485~neuron projection guidance	6	5.35714	0.0784506	FBGN0005631, FBGN0020493, FBGN0265296, FBGN0031461, FBGN0041604, FBGN0261588	90	276	10756	2.59807	1	0.737771	0.71832
GOTERM_BP_ALL	GO:0006935~chemotaxis	6	5.35714	0.0911968	FBGN0005631, FBGN0020493, FBGN0265296, FBGN0031461, FBGN0041604, FBGN0261588	90	289	10756	2.4812	1	0.835629	0.813598
GOTERM_BP_ALL	GO:0000904~cell morphogenesis involved in differentiation	8	7.14286	0.115083	FBGN0005631, FBGN0020493, FBGN0265296, FBGN0031461, FBGN0041604, FBGN0032600, FBGN0013765, FBGN0261588	90	495	10756	1.93149	1	0.902404	0.878613
GOTERM_BP_ALL	GO:0007409~axonogenesis	6	5.35714	0.144152	FBGN0005631, FBGN0020493, FBGN0265296, FBGN0031461, FBGN0041604, FBGN0261588	90	335	10756	2.1405	1	0.997845	0.971538
GOTERM_BP_ALL	GO:0048812~neuron projection morphogenesis	7	6.25	0.154383	FBGN0005631, FBGN0020493, FBGN0265296, FBGN0031461, FBGN0041604, FBGN0032600, FBGN0261588	90	438	10756	1.90999	1	1	0.974233
GOTERM_BP_ALL	GO:0061564~axon development	6	5.35714	0.163821	FBGN0005631, FBGN0020493, FBGN0265296, FBGN0031461, FBGN0041604, FBGN0261588	90	350	10756	2.04876	1	1	0.974233
GOTERM_BP_ALL	GO:0031175~neuron projection development	7	6.25	0.219218	FBGN0005631, FBGN0020493, FBGN0265296, FBGN0031461, FBGN0041604, FBGN0032600, FBGN0261588	90	490	10756	1.7073	1	1	0.974233
GOTERM_BP_ALL	GO:0042221~response to chemical	13	11.6071	0.314999	FBGN0036461, FBGN0031461, FBGN0041604, FBGN0261588, FBGN0026575, FBGN0032956, FBGN0033649, FBGN0005631, FBGN0020493, FBGN0265296, FBGN0031453, FBGN0000382, FBGN0259168	90	1228	10756	1.26518	1	1	0.974233
GOTERM_BP_ALL	GO:0009605~response to external stimulus	9	8.03571	0.612251	FBGN0005631, FBGN0020493, FBGN0265296, FBGN0039225, FBGN0031461, FBGN0041604, FBGN0036219, FBGN0261588, FBGN0011656	90	1016	10756	1.05866	1	1	0.974233
Annotation Cluster 9	Enrichment Score: 1.3031529239575876
Category	Term	Count	%	PValue	Genes	List Total	Pop Hits	Pop Total	Fold Enrichment	Bonferroni	Benjamini	FDR
GOTERM_BP_ALL	GO:0071363~cellular response to growth factor stimulus	6	5.35714	0.00174674	FBGN0032956, FBGN0033649, FBGN0020493, FBGN0000382, FBGN0031461, FBGN0041604	90	105	10756	6.82921	0.942238	0.0982393	0.0956493
GOTERM_BP_ALL	GO:0070848~response to growth factor	6	5.35714	0.00182143	FBGN0032956, FBGN0033649, FBGN0020493, FBGN0000382, FBGN0031461, FBGN0041604	90	106	10756	6.76478	0.948874	0.099025	0.0964143
GOTERM_BP_ALL	GO:0051960~regulation of nervous system development	10	8.92857	0.00369084	FBGN0032956, FBGN0033649, FBGN0038980, FBGN0005631, FBGN0020493, FBGN0000382, FBGN0031461, FBGN0259168, FBGN0025743, FBGN0017418	90	374	10756	3.19548	0.997597	0.143328	0.139549
GOTERM_BP_ALL	GO:0007167~enzyme linked receptor protein signaling pathway	8	7.14286	0.0100974	FBGN0032956, FBGN0033649, FBGN0015399, FBGN0020493, FBGN0000382, FBGN0031461, FBGN0035106, FBGN0041604	90	290	10756	3.29686	1	0.265975	0.258963
GOTERM_BP_ALL	GO:2000026~regulation of multicellular organismal development	12	10.7143	0.0101106	FBGN0032956, FBGN0033649, FBGN0038980, FBGN0005631, FBGN0020493, FBGN0001075, FBGN0000382, FBGN0031461, FBGN0259168, FBGN0025743, FBGN0017418, FBGN0041604	90	598	10756	2.39822	1	0.265975	0.258963
GOTERM_BP_ALL	GO:0050793~regulation of developmental process	14	12.5	0.0111889	FBGN0038980, FBGN0031461, FBGN0025743, FBGN0041604, FBGN0086906, FBGN0032956, FBGN0033649, FBGN0005631, FBGN0020493, FBGN0001075, FBGN0000382, FBGN0259168, FBGN0017418, FBGN0034308	90	777	10756	2.15335	1	0.282212	0.274771
GOTERM_BP_ALL	GO:0051239~regulation of multicellular organismal process	14	12.5	0.0124862	FBGN0038980, FBGN0039225, FBGN0031461, FBGN0025743, FBGN0041604, FBGN0086906, FBGN0032956, FBGN0033649, FBGN0005631, FBGN0020493, FBGN0001075, FBGN0000382, FBGN0259168, FBGN0017418	90	788	10756	2.12329	1	0.303955	0.295941
GOTERM_BP_ALL	GO:0016477~cell migration	8	7.14286	0.0176697	FBGN0003499, FBGN0033649, FBGN0005631, FBGN0020493, FBGN0002781, FBGN0000382, FBGN0028341, FBGN0041604	90	324	10756	2.95089	1	0.373728	0.363875
GOTERM_BP_ALL	GO:0007166~cell surface receptor signaling pathway	12	10.7143	0.0372434	FBGN0032956, FBGN0033649, FBGN0015399, FBGN0005631, FBGN0020493, FBGN0001075, FBGN0000382, FBGN0031461, FBGN0035106, FBGN0034180, FBGN0041604, FBGN0004854	90	728	10756	1.96996	1	0.554048	0.539441
GOTERM_BP_ALL	GO:0071774~response to fibroblast growth factor	3	2.67857	0.0373895	FBGN0033649, FBGN0000382, FBGN0041604	90	37	10756	9.69009	1	0.554048	0.539441
GOTERM_BP_ALL	GO:0044344~cellular response to fibroblast growth factor stimulus	3	2.67857	0.0373895	FBGN0033649, FBGN0000382, FBGN0041604	90	37	10756	9.69009	1	0.554048	0.539441
GOTERM_BP_ALL	GO:0008543~fibroblast growth factor receptor signaling pathway	3	2.67857	0.0373895	FBGN0033649, FBGN0000382, FBGN0041604	90	37	10756	9.69009	1	0.554048	0.539441
GOTERM_BP_ALL	GO:0071495~cellular response to endogenous stimulus	6	5.35714	0.0431117	FBGN0032956, FBGN0033649, FBGN0020493, FBGN0000382, FBGN0031461, FBGN0041604	90	232	10756	3.0908	1	0.611436	0.595316
GOTERM_BP_ALL	GO:0009719~response to endogenous stimulus	6	5.35714	0.0711227	FBGN0032956, FBGN0033649, FBGN0020493, FBGN0000382, FBGN0031461, FBGN0041604	90	268	10756	2.67562	1	0.732513	0.713201
GOTERM_BP_ALL	GO:0050803~regulation of synapse structure or activity	5	4.46429	0.0747184	FBGN0032956, FBGN0038980, FBGN0020493, FBGN0031461, FBGN0259168	90	192	10756	3.11227	1	0.737771	0.71832
GOTERM_BP_ALL	GO:0071773~cellular response to BMP stimulus	3	2.67857	0.0758377	FBGN0032956, FBGN0020493, FBGN0031461	90	55	10756	6.51879	1	0.737771	0.71832
GOTERM_BP_ALL	GO:0030509~BMP signaling pathway	3	2.67857	0.0758377	FBGN0032956, FBGN0020493, FBGN0031461	90	55	10756	6.51879	1	0.737771	0.71832
GOTERM_BP_ALL	GO:0071772~response to BMP	3	2.67857	0.0782366	FBGN0032956, FBGN0020493, FBGN0031461	90	56	10756	6.40238	1	0.737771	0.71832
GOTERM_BP_ALL	GO:0090092~regulation of transmembrane receptor protein serine/threonine kinase signaling pathway	3	2.67857	0.0782366	FBGN0032956, FBGN0020493, FBGN0031461	90	56	10756	6.40238	1	0.737771	0.71832
GOTERM_BP_ALL	GO:0090287~regulation of cellular response to growth factor stimulus	3	2.67857	0.0956636	FBGN0032956, FBGN0020493, FBGN0041604	90	63	10756	5.69101	1	0.852608	0.83013
GOTERM_BP_ALL	GO:0007178~transmembrane receptor protein serine/threonine kinase signaling pathway	3	2.67857	0.100831	FBGN0032956, FBGN0020493, FBGN0031461	90	65	10756	5.5159	1	0.860897	0.8382
GOTERM_BP_ALL	GO:0007169~transmembrane receptor protein tyrosine kinase signaling pathway	5	4.46429	0.107857	FBGN0033649, FBGN0015399, FBGN0000382, FBGN0035106, FBGN0041604	90	219	10756	2.72856	1	0.888145	0.86473
GOTERM_BP_ALL	GO:0007173~epidermal growth factor receptor signaling pathway	3	2.67857	0.114076	FBGN0015399, FBGN0000382, FBGN0035106	90	70	10756	5.1219	1	0.898829	0.875132
GOTERM_BP_ALL	GO:0038127~ERBB signaling pathway	3	2.67857	0.119494	FBGN0015399, FBGN0000382, FBGN0035106	90	72	10756	4.97963	1	0.923671	0.89932
GOTERM_BP_ALL	GO:0009790~embryo development	9	8.03571	0.121058	FBGN0003499, FBGN0033649, FBGN0028789, FBGN0005631, FBGN0020493, FBGN0000382, FBGN0041604, FBGN0013765, FBGN0260400	90	598	10756	1.79866	1	0.926973	0.902534
GOTERM_BP_ALL	GO:0071310~cellular response to organic substance	6	5.35714	0.203202	FBGN0032956, FBGN0033649, FBGN0020493, FBGN0000382, FBGN0031461, FBGN0041604	90	378	10756	1.897	1	1	0.974233
GOTERM_BP_ALL	GO:0010033~response to organic substance	8	7.14286	0.227584	FBGN0026575, FBGN0032956, FBGN0033649, FBGN0020493, FBGN0031453, FBGN0000382, FBGN0031461, FBGN0041604	90	600	10756	1.59348	1	1	0.974233
GOTERM_BP_ALL	GO:0045165~cell fate commitment	5	4.46429	0.293285	FBGN0033649, FBGN0028789, FBGN0000382, FBGN0031461, FBGN0013765	90	331	10756	1.8053	1	1	0.974233
GOTERM_BP_ALL	GO:0006366~transcription from RNA polymerase II promoter	8	7.14286	0.308708	FBGN0032956, FBGN0028789, FBGN0020493, FBGN0039831, FBGN0000382, FBGN0031461, FBGN0011656, FBGN0004854	90	663	10756	1.44206	1	1	0.974233
GOTERM_BP_ALL	GO:0042221~response to chemical	13	11.6071	0.314999	FBGN0036461, FBGN0031461, FBGN0041604, FBGN0261588, FBGN0026575, FBGN0032956, FBGN0033649, FBGN0005631, FBGN0020493, FBGN0265296, FBGN0031453, FBGN0000382, FBGN0259168	90	1228	10756	1.26518	1	1	0.974233
GOTERM_BP_ALL	GO:0070887~cellular response to chemical stimulus	6	5.35714	0.380367	FBGN0032956, FBGN0033649, FBGN0020493, FBGN0000382, FBGN0031461, FBGN0041604	90	489	10756	1.46639	1	1	0.974233
GO enrichment for the 106 genes that are targeted in response to stress in sensitive strais
Annotation Cluster 1	Enrichment Score: 1.8722182463486023
Category	Term	Count	%	PValue	Genes	List Total	Pop Hits	Pop Total	Fold Enrichment	Bonferroni	Benjamini	FDR
GOTERM_BP_ALL	GO:0048731~system development	39	36.7925	4.7475e-05	FBGN0015399, FBGN0036995, FBGN0015574, FBGN0052183, FBGN0031461, FBGN0039286, FBGN0041604, FBGN0261588, FBGN0004854, FBGN0032956, FBGN0033649, FBGN0028789, FBGN0024184, FBGN0266572, FBGN0028341, FBGN0259168, FBGN0031885, FBGN0011656, FBGN0038980, FBGN0037478, FBGN0033155, FBGN0261113, FBGN0025743, FBGN0000289, FBGN0262167, FBGN0267336, FBGN0260400, FBGN0086906, FBGN0263258, FBGN0025725, FBGN00511…	89	2622	10996	1.83771	0.065948	0.0487401	0.0484687
GOTERM_BP_ALL	GO:0007399~nervous system development	30	28.3019	6.78359e-05	FBGN0015399, FBGN0015574, FBGN0052183, FBGN0031461, FBGN0039286, FBGN0041604, FBGN0261588, FBGN0004854, FBGN0032956, FBGN0033649, FBGN0024184, FBGN0266572, FBGN0028341, FBGN0259168, FBGN0038980, FBGN0037478, FBGN0033155, FBGN0025743, FBGN0262167, FBGN0260400, FBGN0025725, FBGN0051146, FBGN0003499, FBGN0005631, FBGN0020493, FBGN0265296, FBGN0001075, FBGN0000382, FBGN0032600, FBGN0013765	89	1767	10996	2.09763	0.0928826	0.0487401	0.0484687
GOTERM_BP_ALL	GO:0044707~single-multicellular organism process	47	44.3396	0.000637039	FBGN0015399, FBGN0036995, FBGN0015574, FBGN0086711, FBGN0039225, FBGN0052183, FBGN0031461, FBGN0039286, FBGN0041604, FBGN0029857, FBGN0261588, FBGN0004854, FBGN0032956, FBGN0033649, FBGN0028789, FBGN0024184, FBGN0266572, FBGN0028341, FBGN0259168, FBGN0031885, FBGN0011656, FBGN0038980, FBGN0037478, FBGN0033155, FBGN0015541, FBGN0261113, FBGN0025743, FBGN0000289, FBGN0262167, FBGN0267336, FBGN02604…	89	3850	10996	1.50828	0.59977	0.225229	0.223975
GOTERM_BP_ALL	GO:0040011~locomotion	15	14.1509	0.000771116	FBGN0036995, FBGN0033155, FBGN0031461, FBGN0041604, FBGN0262167, FBGN0261588, FBGN0086906, FBGN0003499, FBGN0033649, FBGN0005631, FBGN0020493, FBGN0002781, FBGN0000382, FBGN0028341, FBGN0034009	89	666	10996	2.78267	0.669953	0.225229	0.223975
GOTERM_BP_ALL	GO:0048699~generation of neurons	18	16.9811	0.00154348	FBGN0037478, FBGN0033155, FBGN0031461, FBGN0025743, FBGN0041604, FBGN0262167, FBGN0261588, FBGN0004854, FBGN0025725, FBGN0033649, FBGN0005631, FBGN0020493, FBGN0265296, FBGN0001075, FBGN0000382, FBGN0259168, FBGN0032600, FBGN0013765	89	969	10996	2.29506	0.891358	0.225229	0.223975
GOTERM_BP_ALL	GO:0030182~neuron differentiation	17	16.0377	0.00156735	FBGN0037478, FBGN0033155, FBGN0031461, FBGN0025743, FBGN0041604, FBGN0262167, FBGN0261588, FBGN0004854, FBGN0025725, FBGN0005631, FBGN0020493, FBGN0265296, FBGN0001075, FBGN0000382, FBGN0259168, FBGN0032600, FBGN0013765	89	884	10996	2.37597	0.895027	0.225229	0.223975
GOTERM_BP_ALL	GO:0048468~cell development	26	24.5283	0.0023448	FBGN0015399, FBGN0031461, FBGN0041604, FBGN0029857, FBGN0261588, FBGN0032956, FBGN0033649, FBGN0028341, FBGN0259168, FBGN0011656, FBGN0037478, FBGN0033155, FBGN0025743, FBGN0262167, FBGN0260400, FBGN0086906, FBGN0025725, FBGN0005631, FBGN0020493, FBGN0002781, FBGN0265296, FBGN0001075, FBGN0000382, FBGN0034009, FBGN0032600, FBGN0013765	89	1765	10996	1.82001	0.965728	0.25919	0.257747
GOTERM_BP_ALL	GO:0007275~multicellular organism development	41	38.6792	0.00409429	FBGN0015399, FBGN0036995, FBGN0015574, FBGN0052183, FBGN0031461, FBGN0039286, FBGN0041604, FBGN0029857, FBGN0261588, FBGN0004854, FBGN0032956, FBGN0033649, FBGN0028789, FBGN0024184, FBGN0266572, FBGN0028341, FBGN0259168, FBGN0031885, FBGN0011656, FBGN0038980, FBGN0037478, FBGN0033155, FBGN0261113, FBGN0025743, FBGN0000289, FBGN0262167, FBGN0267336, FBGN0260400, FBGN0086906, FBGN0263258, FBGN00257…	89	3465	10996	1.46193	0.997248	0.326439	0.324622
GOTERM_BP_ALL	GO:0048869~cellular developmental process	34	32.0755	0.00420266	FBGN0015399, FBGN0036995, FBGN0039225, FBGN0052183, FBGN0031461, FBGN0041604, FBGN0029857, FBGN0261588, FBGN0004854, FBGN0032956, FBGN0033649, FBGN0028789, FBGN0024184, FBGN0028341, FBGN0259168, FBGN0011656, FBGN0038617, FBGN0037478, FBGN0033155, FBGN0015541, FBGN0025743, FBGN0262167, FBGN0260400, FBGN0086906, FBGN0025725, FBGN0005631, FBGN0020493, FBGN0002781, FBGN0265296, FBGN0001075, FBGN00003…	89	2686	10996	1.56393	0.997647	0.326439	0.324622
GOTERM_BP_ALL	GO:0009653~anatomical structure morphogenesis	28	26.4151	0.00431618	FBGN0036995, FBGN0031461, FBGN0039286, FBGN0041604, FBGN0261588, FBGN0004854, FBGN0032956, FBGN0033649, FBGN0031885, FBGN0011656, FBGN0037478, FBGN0033155, FBGN0261113, FBGN0025743, FBGN0000289, FBGN0262167, FBGN0267336, FBGN0086906, FBGN0263258, FBGN0025725, FBGN0003499, FBGN0005631, FBGN0020493, FBGN0265296, FBGN0001075, FBGN0000382, FBGN0032600, FBGN0013765	89	2051	10996	1.6867	0.998002	0.326439	0.324622
GOTERM_BP_ALL	GO:0022008~neurogenesis	22	20.7547	0.00640944	FBGN0015399, FBGN0037478, FBGN0033155, FBGN0052183, FBGN0031461, FBGN0025743, FBGN0041604, FBGN0262167, FBGN0261588, FBGN0004854, FBGN0025725, FBGN0032956, FBGN0033649, FBGN0005631, FBGN0020493, FBGN0265296, FBGN0001075, FBGN0000382, FBGN0028341, FBGN0259168, FBGN0032600, FBGN0013765	89	1497	10996	1.81571	0.999903	0.383765	0.381629
GOTERM_BP_ALL	GO:0030154~cell differentiation	32	30.1887	0.00741898	FBGN0015399, FBGN0039225, FBGN0052183, FBGN0031461, FBGN0041604, FBGN0029857, FBGN0261588, FBGN0004854, FBGN0032956, FBGN0033649, FBGN0028789, FBGN0024184, FBGN0028341, FBGN0259168, FBGN0011656, FBGN0038617, FBGN0037478, FBGN0033155, FBGN0025743, FBGN0262167, FBGN0260400, FBGN0086906, FBGN0025725, FBGN0005631, FBGN0020493, FBGN0002781, FBGN0265296, FBGN0001075, FBGN0000382, FBGN0034009, FBGN00326…	89	2562	10996	1.54318	0.999977	0.414053	0.411748
GOTERM_BP_ALL	GO:0048666~neuron development	14	13.2075	0.00796587	FBGN0037478, FBGN0033155, FBGN0031461, FBGN0025743, FBGN0041604, FBGN0262167, FBGN0261588, FBGN0025725, FBGN0005631, FBGN0020493, FBGN0265296, FBGN0000382, FBGN0032600, FBGN0013765	89	770	10996	2.24637	0.99999	0.414053	0.411748
GOTERM_BP_ALL	GO:0006928~movement of cell or subcellular component	13	12.2642	0.00909798	FBGN0033155, FBGN0031461, FBGN0041604, FBGN0262167, FBGN0261588, FBGN0003499, FBGN0033649, FBGN0005631, FBGN0020493, FBGN0002781, FBGN0000382, FBGN0028341, FBGN0034009	89	695	10996	2.31102	0.999998	0.421735	0.419388
GOTERM_BP_ALL	GO:0044767~single-organism developmental process	43	40.566	0.0153483	FBGN0015399, FBGN0036995, FBGN0015574, FBGN0052183, FBGN0031461, FBGN0039286, FBGN0041604, FBGN0029857, FBGN0261588, FBGN0004854, FBGN0032956, FBGN0033649, FBGN0028789, FBGN0024184, FBGN0266572, FBGN0028341, FBGN0259168, FBGN0031885, FBGN0011656, FBGN0038980, FBGN0037478, FBGN0033155, FBGN0015541, FBGN0261113, FBGN0025743, FBGN0000289, FBGN0262167, FBGN0267336, FBGN0260400, FBGN0086906, FBGN02632…	89	3958	10996	1.34226	1	0.565525	0.562377
GOTERM_BP_ALL	GO:0000902~cell morphogenesis	14	13.2075	0.016627	FBGN0037478, FBGN0036995, FBGN0033155, FBGN0031461, FBGN0041604, FBGN0262167, FBGN0261588, FBGN0025725, FBGN0005631, FBGN0020493, FBGN0265296, FBGN0001075, FBGN0032600, FBGN0013765	89	846	10996	2.04457	1	0.578871	0.575649
GOTERM_BP_ALL	GO:0048858~cell projection morphogenesis	12	11.3208	0.0168631	FBGN0005631, FBGN0037478, FBGN0020493, FBGN0036995, FBGN0033155, FBGN0265296, FBGN0031461, FBGN0041604, FBGN0032600, FBGN0262167, FBGN0261588, FBGN0025725	89	666	10996	2.22614	1	0.578871	0.575649
GOTERM_BP_ALL	GO:0032990~cell part morphogenesis	12	11.3208	0.0190075	FBGN0005631, FBGN0037478, FBGN0020493, FBGN0036995, FBGN0033155, FBGN0265296, FBGN0031461, FBGN0041604, FBGN0032600, FBGN0262167, FBGN0261588, FBGN0025725	89	678	10996	2.18674	1	0.582137	0.578896
GOTERM_BP_ALL	GO:0032502~developmental process	43	40.566	0.019652	FBGN0015399, FBGN0036995, FBGN0015574, FBGN0052183, FBGN0031461, FBGN0039286, FBGN0041604, FBGN0029857, FBGN0261588, FBGN0004854, FBGN0032956, FBGN0033649, FBGN0028789, FBGN0024184, FBGN0266572, FBGN0028341, FBGN0259168, FBGN0031885, FBGN0011656, FBGN0038980, FBGN0037478, FBGN0033155, FBGN0015541, FBGN0261113, FBGN0025743, FBGN0000289, FBGN0262167, FBGN0267336, FBGN0260400, FBGN0086906, FBGN02632…	89	4013	10996	1.32387	1	0.582137	0.578896
GOTERM_BP_ALL	GO:0030030~cell projection organization	13	12.2642	0.0210702	FBGN0037478, FBGN0036995, FBGN0033155, FBGN0031461, FBGN0041604, FBGN0262167, FBGN0261588, FBGN0025725, FBGN0005631, FBGN0020493, FBGN0265296, FBGN0001075, FBGN0032600	89	780	10996	2.05918	1	0.582137	0.578896
GOTERM_BP_ALL	GO:0032989~cellular component morphogenesis	15	14.1509	0.0217173	FBGN0037478, FBGN0036995, FBGN0033155, FBGN0031461, FBGN0041604, FBGN0262167, FBGN0261588, FBGN0086906, FBGN0025725, FBGN0005631, FBGN0020493, FBGN0265296, FBGN0001075, FBGN0032600, FBGN0013765	89	972	10996	1.90664	1	0.582137	0.578896
GOTERM_BP_ALL	GO:0048856~anatomical structure development	42	39.6226	0.0238929	FBGN0015399, FBGN0036995, FBGN0015574, FBGN0052183, FBGN0031461, FBGN0039286, FBGN0041604, FBGN0029857, FBGN0261588, FBGN0004854, FBGN0032956, FBGN0033649, FBGN0028789, FBGN0024184, FBGN0266572, FBGN0028341, FBGN0259168, FBGN0031885, FBGN0011656, FBGN0038980, FBGN0037478, FBGN0033155, FBGN0261113, FBGN0025743, FBGN0000289, FBGN0262167, FBGN0267336, FBGN0260400, FBGN0086906, FBGN0263258, FBGN00257…	89	3939	10996	1.31737	1	0.582137	0.578896
GOTERM_BP_ALL	GO:0048812~neuron projection morphogenesis	10	9.43396	0.0450516	FBGN0005631, FBGN0037478, FBGN0020493, FBGN0033155, FBGN0265296, FBGN0031461, FBGN0041604, FBGN0032600, FBGN0261588, FBGN0025725	89	588	10996	2.1012	1	0.733956	0.72987
GOTERM_BP_ALL	GO:0032501~multicellular organismal process	50	47.1698	0.0515075	FBGN0015399, FBGN0086711, FBGN0052183, FBGN0039286, FBGN0041604, FBGN0261588, FBGN0004854, FBGN0028789, FBGN0024184, FBGN0034433, FBGN0028341, FBGN0031885, FBGN0037478, FBGN0033155, FBGN0015541, FBGN0261113, FBGN0051163, FBGN0025743, FBGN0262167, FBGN0267336, FBGN0263258, FBGN0003499, FBGN0005631, FBGN0020493, FBGN0031453, FBGN0001075, FBGN0000382, FBGN0027560, FBGN0034009, FBGN0013765, FBGN00369…	89	5110	10996	1.20891	1	0.744812	0.740665
GOTERM_BP_ALL	GO:0007411~axon guidance	6	5.66038	0.0611272	FBGN0005631, FBGN0020493, FBGN0033155, FBGN0031461, FBGN0041604, FBGN0261588	89	265	10996	2.79737	1	0.760954	0.756718
GOTERM_BP_ALL	GO:0031175~neuron projection development	10	9.43396	0.0612401	FBGN0005631, FBGN0037478, FBGN0020493, FBGN0033155, FBGN0265296, FBGN0031461, FBGN0041604, FBGN0032600, FBGN0261588, FBGN0025725	89	624	10996	1.97998	1	0.760954	0.756718
GOTERM_BP_ALL	GO:0097485~neuron projection guidance	6	5.66038	0.0676423	FBGN0005631, FBGN0020493, FBGN0033155, FBGN0031461, FBGN0041604, FBGN0261588	89	273	10996	2.7154	1	0.798693	0.794246
GOTERM_BP_ALL	GO:0006935~chemotaxis	6	5.66038	0.0781164	FBGN0005631, FBGN0020493, FBGN0033155, FBGN0031461, FBGN0041604, FBGN0261588	89	285	10996	2.60106	1	0.820818	0.816249
GOTERM_BP_ALL	GO:0000904~cell morphogenesis involved in differentiation	9	8.49057	0.0782548	FBGN0005631, FBGN0020493, FBGN0033155, FBGN0001075, FBGN0031461, FBGN0041604, FBGN0032600, FBGN0013765, FBGN0261588	89	559	10996	1.98919	1	0.820818	0.816249
GOTERM_BP_ALL	GO:0048667~cell morphogenesis involved in neuron differentiation	8	7.54717	0.104272	FBGN0005631, FBGN0020493, FBGN0033155, FBGN0031461, FBGN0041604, FBGN0032600, FBGN0013765, FBGN0261588	89	499	10996	1.98077	1	0.918127	0.913015
GOTERM_BP_ALL	GO:0007409~axonogenesis	6	5.66038	0.123457	FBGN0005631, FBGN0020493, FBGN0033155, FBGN0031461, FBGN0041604, FBGN0261588	89	329	10996	2.2532	1	0.946015	0.940748
GOTERM_BP_ALL	GO:0042221~response to chemical	14	13.2075	0.124023	FBGN0033155, FBGN0086711, FBGN0261113, FBGN0031461, FBGN0041604, FBGN0261588, FBGN0026575, FBGN0032956, FBGN0033649, FBGN0005631, FBGN0020493, FBGN0031453, FBGN0000382, FBGN0259168	89	1146	10996	1.50934	1	0.946015	0.940748
GOTERM_BP_ALL	GO:0061564~axon development	6	5.66038	0.140019	FBGN0005631, FBGN0020493, FBGN0033155, FBGN0031461, FBGN0041604, FBGN0261588	89	343	10996	2.16123	1	0.986311	0.98082
GOTERM_BP_ALL	GO:0042330~taxis	6	5.66038	0.156234	FBGN0005631, FBGN0020493, FBGN0033155, FBGN0031461, FBGN0041604, FBGN0261588	89	356	10996	2.08231	1	1	0.995125
GOTERM_BP_ALL	GO:0009605~response to external stimulus	9	8.49057	0.585967	FBGN0005631, FBGN0020493, FBGN0033155, FBGN0015541, FBGN0039225, FBGN0031461, FBGN0041604, FBGN0261588, FBGN0011656	89	1027	10996	1.08272	1	1	0.995125
Annotation Cluster 2	Enrichment Score: 1.399347477627671
Category	Term	Count	%	PValue	Genes	List Total	Pop Hits	Pop Total	Fold Enrichment	Bonferroni	Benjamini	FDR
GOTERM_BP_ALL	GO:0050794~regulation of cellular process	44	41.5094	0.00115035	FBGN0015399, FBGN0010660, FBGN0015574, FBGN0039600, FBGN0032330, FBGN0039225, FBGN0052183, FBGN0031461, FBGN0039286, FBGN0041604, FBGN0025639, FBGN0261588, FBGN0004854, FBGN0032956, FBGN0033649, FBGN0028789, FBGN0024184, FBGN0034433, FBGN0259168, FBGN0031885, FBGN0011656, FBGN0030877, FBGN0039728, FBGN0038980, FBGN0033155, FBGN0015541, FBGN0264707, FBGN0261113, FBGN0003638, FBGN0025743, FBGN00296…	89	3596	10996	1.51174	0.808717	0.225229	0.223975
GOTERM_BP_ALL	GO:2000026~regulation of multicellular organismal development	11	10.3774	0.00821564	FBGN0032956, FBGN0033649, FBGN0038980, FBGN0005631, FBGN0020493, FBGN0001075, FBGN0000382, FBGN0259168, FBGN0025743, FBGN0041604, FBGN0011656	89	518	10996	2.62366	0.999993	0.414053	0.411748
GOTERM_BP_ALL	GO:0051239~regulation of multicellular organismal process	13	12.2642	0.012342	FBGN0038980, FBGN0039225, FBGN0025743, FBGN0041604, FBGN0086906, FBGN0032956, FBGN0033649, FBGN0005631, FBGN0020493, FBGN0001075, FBGN0000382, FBGN0259168, FBGN0011656	89	724	10996	2.21845	1	0.506022	0.503205
GOTERM_BP_ALL	GO:0051960~regulation of nervous system development	8	7.54717	0.0125765	FBGN0032956, FBGN0033649, FBGN0038980, FBGN0005631, FBGN0020493, FBGN0000382, FBGN0259168, FBGN0025743	89	313	10996	3.15784	1	0.506022	0.503205
GOTERM_BP_ALL	GO:0007154~cell communication	26	24.5283	0.0196442	FBGN0015399, FBGN0010660, FBGN0015574, FBGN0039225, FBGN0052183, FBGN0031461, FBGN0041604, FBGN0261588, FBGN0004854, FBGN0032956, FBGN0033649, FBGN0259168, FBGN0031885, FBGN0011656, FBGN0039728, FBGN0038617, FBGN0038980, FBGN0264707, FBGN0025743, FBGN0000247, FBGN0003499, FBGN0262483, FBGN0005631, FBGN0020493, FBGN0001075, FBGN0000382	89	2082	10996	1.5429	1	0.582137	0.578896
GOTERM_BP_ALL	GO:0023052~signaling	25	23.5849	0.0243296	FBGN0015399, FBGN0010660, FBGN0015574, FBGN0039225, FBGN0052183, FBGN0031461, FBGN0041604, FBGN0004854, FBGN0032956, FBGN0033649, FBGN0259168, FBGN0031885, FBGN0011656, FBGN0039728, FBGN0038617, FBGN0038980, FBGN0264707, FBGN0025743, FBGN0000247, FBGN0003499, FBGN0262483, FBGN0005631, FBGN0020493, FBGN0001075, FBGN0000382	89	2013	10996	1.53441	1	0.582694	0.57945
GOTERM_BP_ALL	GO:0007165~signal transduction	21	19.8113	0.0249619	FBGN0015399, FBGN0038980, FBGN0010660, FBGN0264707, FBGN0039225, FBGN0052183, FBGN0031461, FBGN0025743, FBGN0041604, FBGN0004854, FBGN0000247, FBGN0032956, FBGN0033649, FBGN0005631, FBGN0020493, FBGN0001075, FBGN0000382, FBGN0259168, FBGN0031885, FBGN0039728, FBGN0011656	89	1594	10996	1.62771	1	0.586395	0.583131
GOTERM_BP_ALL	GO:0048519~negative regulation of biological process	19	17.9245	0.0253003	FBGN0015399, FBGN0038980, FBGN0010660, FBGN0032330, FBGN0052183, FBGN0261113, FBGN0031461, FBGN0041604, FBGN0025639, FBGN0260400, FBGN0004854, FBGN0000247, FBGN0032956, FBGN0020493, FBGN0001075, FBGN0000382, FBGN0259168, FBGN0031885, FBGN0032600	89	1390	10996	1.68882	1	0.586395	0.583131
GOTERM_BP_ALL	GO:0050793~regulation of developmental process	12	11.3208	0.0278909	FBGN0032956, FBGN0033649, FBGN0038980, FBGN0005631, FBGN0020493, FBGN0001075, FBGN0000382, FBGN0259168, FBGN0025743, FBGN0041604, FBGN0086906, FBGN0011656	89	719	10996	2.06204	1	0.626238	0.622752
GOTERM_BP_ALL	GO:0009966~regulation of signal transduction	12	11.3208	0.0299276	FBGN0032956, FBGN0015399, FBGN0020493, FBGN0264707, FBGN0039225, FBGN0001075, FBGN0031461, FBGN0259168, FBGN0025743, FBGN0031885, FBGN0041604, FBGN0000247	89	727	10996	2.03935	1	0.626832	0.623343
GOTERM_BP_ALL	GO:0044700~single organism signaling	24	22.6415	0.0337295	FBGN0015399, FBGN0038980, FBGN0010660, FBGN0264707, FBGN0039225, FBGN0052183, FBGN0031461, FBGN0025743, FBGN0041604, FBGN0004854, FBGN0000247, FBGN0003499, FBGN0032956, FBGN0033649, FBGN0262483, FBGN0005631, FBGN0020493, FBGN0001075, FBGN0000382, FBGN0259168, FBGN0031885, FBGN0039728, FBGN0011656, FBGN0038617	89	1966	10996	1.50825	1	0.654991	0.651345
GOTERM_BP_ALL	GO:0048523~negative regulation of cellular process	17	16.0377	0.0355678	FBGN0015399, FBGN0038980, FBGN0052183, FBGN0261113, FBGN0031461, FBGN0041604, FBGN0025639, FBGN0260400, FBGN0004854, FBGN0000247, FBGN0032956, FBGN0020493, FBGN0001075, FBGN0000382, FBGN0259168, FBGN0031885, FBGN0032600	89	1239	10996	1.69521	1	0.671127	0.667391
GOTERM_BP_ALL	GO:0048583~regulation of response to stimulus	14	13.2075	0.0359616	FBGN0015399, FBGN0264707, FBGN0015541, FBGN0039225, FBGN0031461, FBGN0025743, FBGN0041604, FBGN0000247, FBGN0032956, FBGN0020493, FBGN0001075, FBGN0259168, FBGN0031885, FBGN0039728	89	941	10996	1.83816	1	0.671127	0.667391
GOTERM_BP_ALL	GO:0010646~regulation of cell communication	13	12.2642	0.0385575	FBGN0015399, FBGN0264707, FBGN0015574, FBGN0039225, FBGN0031461, FBGN0025743, FBGN0041604, FBGN0000247, FBGN0032956, FBGN0020493, FBGN0001075, FBGN0259168, FBGN0031885	89	853	10996	1.88295	1	0.674839	0.671082
GOTERM_BP_ALL	GO:0023051~regulation of signaling	13	12.2642	0.0394478	FBGN0015399, FBGN0264707, FBGN0015574, FBGN0039225, FBGN0031461, FBGN0025743, FBGN0041604, FBGN0000247, FBGN0032956, FBGN0020493, FBGN0001075, FBGN0259168, FBGN0031885	89	856	10996	1.87635	1	0.674839	0.671082
GOTERM_BP_ALL	GO:0051716~cellular response to stimulus	25	23.5849	0.0437496	FBGN0015399, FBGN0010660, FBGN0039225, FBGN0052183, FBGN0031461, FBGN0023513, FBGN0041604, FBGN0004854, FBGN0032956, FBGN0033649, FBGN0259168, FBGN0031885, FBGN0011656, FBGN0030877, FBGN0039728, FBGN0038980, FBGN0015541, FBGN0264707, FBGN0025743, FBGN0000247, FBGN0005631, FBGN0020493, FBGN0001075, FBGN0000382, FBGN0027560	89	2127	10996	1.45217	1	0.733956	0.72987
GOTERM_BP_ALL	GO:0007166~cell surface receptor signaling pathway	11	10.3774	0.0606857	FBGN0032956, FBGN0033649, FBGN0015399, FBGN0005631, FBGN0020493, FBGN0010660, FBGN0001075, FBGN0000382, FBGN0031461, FBGN0041604, FBGN0004854	89	719	10996	1.8902	1	0.760954	0.756718
GOTERM_BP_ALL	GO:0050896~response to stimulus	33	31.1321	0.0890783	FBGN0015399, FBGN0036995, FBGN0010660, FBGN0086711, FBGN0039225, FBGN0052183, FBGN0031461, FBGN0023513, FBGN0041604, FBGN0261588, FBGN0004854, FBGN0032956, FBGN0033649, FBGN0259168, FBGN0031885, FBGN0031628, FBGN0011656, FBGN0030877, FBGN0039728, FBGN0038980, FBGN0033155, FBGN0015541, FBGN0264707, FBGN0261113, FBGN0025743, FBGN0000247, FBGN0026575, FBGN0005631, FBGN0020493, FBGN0031453, FBGN00010…	89	3215	10996	1.26817	1	0.867612	0.862782
GOTERM_BP_ALL	GO:0042325~regulation of phosphorylation	5	4.71698	0.113832	FBGN0015399, FBGN0020493, FBGN0031461, FBGN0025743, FBGN0031885	89	231	10996	2.67425	1	0.918127	0.913015
GOTERM_BP_ALL	GO:0065008~regulation of biological quality	15	14.1509	0.147045	FBGN0038980, FBGN0036461, FBGN0015541, FBGN0031461, FBGN0025743, FBGN0025725, FBGN0000247, FBGN0032956, FBGN0005631, FBGN0026787, FBGN0020493, FBGN0001075, FBGN0259168, FBGN0027560, FBGN0011656	89	1292	10996	1.43441	1	1	0.995125
GOTERM_BP_ALL	GO:0035556~intracellular signal transduction	8	7.54717	0.242696	FBGN0264707, FBGN0001075, FBGN0031461, FBGN0259168, FBGN0025743, FBGN0031885, FBGN0011656, FBGN0000247	89	633	10996	1.56146	1	1	0.995125
GOTERM_BP_ALL	GO:0048518~positive regulation of biological process	13	12.2642	0.384214	FBGN0038980, FBGN0039225, FBGN0031461, FBGN0025743, FBGN0041604, FBGN0000247, FBGN0033649, FBGN0028789, FBGN0005631, FBGN0259168, FBGN0031885, FBGN0039728, FBGN0011656	89	1339	10996	1.19952	1	1	0.995125
GOTERM_BP_ALL	GO:0048522~positive regulation of cellular process	9	8.49057	0.72956	FBGN0033649, FBGN0038980, FBGN0028789, FBGN0031461, FBGN0259168, FBGN0025743, FBGN0031885, FBGN0041604, FBGN0011656	89	1167	10996	0.952832	1	1	0.995125
Annotation Cluster 3	Enrichment Score: 1.3515081682915648
Category	Term	Count	%	PValue	Genes	List Total	Pop Hits	Pop Total	Fold Enrichment	Bonferroni	Benjamini	FDR
GOTERM_BP_ALL	GO:0098609~cell-cell adhesion	5	4.71698	0.0269897	FBGN0005631, FBGN0265296, FBGN0015574, FBGN0001075, FBGN0025743	89	142	10996	4.35037	1	0.615623	0.612196
GOTERM_BP_ALL	GO:0016337~single organismal cell-cell adhesion	4	3.77358	0.0448537	FBGN0005631, FBGN0015574, FBGN0001075, FBGN0025743	89	99	10996	4.99194	1	0.733956	0.72987
GOTERM_BP_ALL	GO:0007155~cell adhesion	6	5.66038	0.0513439	FBGN0005631, FBGN0265296, FBGN0015574, FBGN0001075, FBGN0052183, FBGN0025743	89	252	10996	2.94168	1	0.744812	0.740665
GOTERM_BP_ALL	GO:0098602~single organism cell adhesion	4	3.77358	0.051831	FBGN0005631, FBGN0015574, FBGN0001075, FBGN0025743	89	105	10996	4.70669	1	0.744812	0.740665
GOTERM_BP_ALL	GO:0022610~biological adhesion	6	5.66038	0.054248	FBGN0005631, FBGN0265296, FBGN0015574, FBGN0001075, FBGN0052183, FBGN0025743	89	256	10996	2.89572	1	0.757998	0.753778
Annotation Cluster 4	Enrichment Score: 1.342739811057662
Category	Term	Count	%	PValue	Genes	List Total	Pop Hits	Pop Total	Fold Enrichment	Bonferroni	Benjamini	FDR
GOTERM_BP_ALL	GO:0071363~cellular response to growth factor stimulus	5	4.71698	0.00381382	FBGN0032956, FBGN0033649, FBGN0020493, FBGN0000382, FBGN0031461	89	80	10996	7.72191	0.995876	0.326439	0.324622
GOTERM_BP_ALL	GO:0070848~response to growth factor	5	4.71698	0.00398778	FBGN0032956, FBGN0033649, FBGN0020493, FBGN0000382, FBGN0031461	89	81	10996	7.62658	0.996791	0.326439	0.324622
GOTERM_BP_ALL	GO:0051960~regulation of nervous system development	8	7.54717	0.0125765	FBGN0032956, FBGN0033649, FBGN0038980, FBGN0005631, FBGN0020493, FBGN0000382, FBGN0259168, FBGN0025743	89	313	10996	3.15784	1	0.506022	0.503205
GOTERM_BP_ALL	GO:0007167~enzyme linked receptor protein signaling pathway	7	6.60377	0.0220551	FBGN0032956, FBGN0033649, FBGN0015399, FBGN0020493, FBGN0010660, FBGN0000382, FBGN0031461	89	273	10996	3.16796	1	0.582137	0.578896
GOTERM_BP_ALL	GO:0007178~transmembrane receptor protein serine/threonine kinase signaling pathway	4	3.77358	0.0394262	FBGN0032956, FBGN0020493, FBGN0010660, FBGN0031461	89	94	10996	5.25747	1	0.674839	0.671082
GOTERM_BP_ALL	GO:0071495~cellular response to endogenous stimulus	5	4.71698	0.0507303	FBGN0032956, FBGN0033649, FBGN0020493, FBGN0000382, FBGN0031461	89	174	10996	3.5503	1	0.744812	0.740665
GOTERM_BP_ALL	GO:0007166~cell surface receptor signaling pathway	11	10.3774	0.0606857	FBGN0032956, FBGN0033649, FBGN0015399, FBGN0005631, FBGN0020493, FBGN0010660, FBGN0001075, FBGN0000382, FBGN0031461, FBGN0041604, FBGN0004854	89	719	10996	1.8902	1	0.760954	0.756718
GOTERM_BP_ALL	GO:0090092~regulation of transmembrane receptor protein serine/threonine kinase signaling pathway	3	2.83019	0.0855855	FBGN0032956, FBGN0020493, FBGN0031461	89	61	10996	6.07626	1	0.866101	0.86128
GOTERM_BP_ALL	GO:0009719~response to endogenous stimulus	5	4.71698	0.112513	FBGN0032956, FBGN0033649, FBGN0020493, FBGN0000382, FBGN0031461	89	230	10996	2.68588	1	0.918127	0.913015
GOTERM_BP_ALL	GO:0071310~cellular response to organic substance	5	4.71698	0.161006	FBGN0032956, FBGN0033649, FBGN0020493, FBGN0000382, FBGN0031461	89	264	10996	2.33997	1	1	0.995125
GOTERM_BP_ALL	GO:0010033~response to organic substance	7	6.60377	0.285569	FBGN0026575, FBGN0032956, FBGN0033649, FBGN0020493, FBGN0031453, FBGN0000382, FBGN0031461	89	556	10996	1.55549	1	1	0.995125
GOTERM_BP_ALL	GO:0070887~cellular response to chemical stimulus	5	4.71698	0.340148	FBGN0032956, FBGN0033649, FBGN0020493, FBGN0000382, FBGN0031461	89	368	10996	1.67868	1	1	0.995125
D)
References	Continent	Population	Source	Significant Genes	Disappear in treated in tolerant (332)	% of overlapping genes	Appear in treated in tolerant (106)	% of overlapping genes	Disappear in treated in sensitive (53)	% of overlapping genes	Appear in treated in sensitive (106)	% of overlapping genes
Rajpurohit et al 2018	North America	North Carolina	SNP	21	0	NA	0	NA	0	NA	0	NA
Clemson et al 2018	Australia	Melbbourne, Innisfail	Expression	12	0	NA	1	NA	0	NA	0	NA
Griffin et al 2017	Australia	Melbourne	SNP	40	2	NA	1	NA	0	NA	1	NA
Canell et al 2016	-	Canton S, mutant lines	Expression (Validated)	1	0	NA	0	NA	0	NA	0	NA
Dembeck et al 2015	North America, Africa	North Carolina, Zambia	SNP	258	7	2.71318	3	1.16279	0	NA	1	0.387597
Sorensen et al 2007	Europe	Hov, Hvidovre	Microarray	261	8	3.06513	2	0.766284	1	0.383142	1	0.383142
Sinclair et al2007	North America	New Yersey	Expression	5	0	NA	0	NA	0	NA	0	NA
Telonis-Scott et al 2012	Australia	Victoria	SNP	423	20	4.72813	5	1.18203	3	0.70922	8	1.89125
Telonis-Scott et al 2016	Australia	Romsey	SNP	369	10	2.71003	2	0.542005	1	0.271003	3	0.813008
Terhzaz et al 2012	-	Canton S, mutant lines	Expression (Validated)	1	0	NA	0	NA	0	NA	0	NA
Kang et al 2016	India	Jabalpur	SNP (sweeps, selection)	2227	65	2.91872	26	1.16749	15	0.673552	24	1.07768
			SNP (selection)	344	12	3.48837	3	0.872093	2	0.581395	2	0.581395
Sun et al 2018	-	Mutant strains	Expression (Validated)	1	0	NA	0	NA	0	NA	0	NA
Foley and Telonis-Scott 2011	America	Winters	SNP	55	2		0	NA	0	NA	1
