# Supplementary material for: Gene expression differences consistent with water loss reduction underlie desiccation tolerance of natural Drosophila populations
Source: BMC Biol. 2023 Feb 16;21:35. doi: 10.1186/s12915-023-01530-4 (PMC9933328; doi:10.1186/s12915-023-01530-4)
Supplement: Supplementary file 11 — Additional file 11: Table S10. Water content and water loss measurements with the 10 most sensitive and 10 most tolerant strains according to the LT50 distribution. [file 12915_2023_1530_MOESM11_ESM.xlsx]

## Sheet: S10
Additional file 11. Table S10. Water content and water loss measurements with the 10 most sensitive and 10 most tolerant strains according to the LT50 distribution. A) Bulk water content B) Water loss.
A) Initial water content measurements										B) Water loss measurements
Strain	Replicates	Body weight before drying (gr)	Body weight after drying (gr) (72h, 56 C)	%of water content (after 72h)	Average % of water content(after 72h)	Standard deviation				Strain	Replicate number	Body weight before the experiment	Weight after 3 h in desiccation condiions	% of water loss	Average % of water loss	Standard deviation
Sensitive strains										Sensitive strains
SE_LUN_15_7	Replicate 1	0.0114	0.0039	65.7895	45.7528	7.35696				SE_LUN_15_7	Replicate 1	0.0063	0.0049	22.2222	17.6872	8.96447
	Replicate 2	0.011	0.0062	43.6364							Replicate 2	0.0058	0.0045	22.4138
	Replicate 3	0.0115	0.0063	45.2174							Replicate 3	0.0055	0.0047	14.5455
	Replicate 4	0.0117	0.0067	42.735							Replicate 4	0.0062	0.0046	25.8065
	Replicate 5	0.0113	0.0061	46.0177							Replicate 5	0.0058	0.0056	3.44828
	Replicate 6	0.0115	0.0068	40.8696						ES_TOM_15_23	Replicate 1	0.0047	0.004	14.8936	14.3361	0.80813
	Replicate 7	0.0113	0.0065	42.4779							Replicate 2	0.0046	0.004	13.0435
	Replicate 8	0.0101	0.0053	47.5248							Replicate 3	0.0047	0.004	14.8936
	Replicate 9	0.0113	0.0066	41.5929							Replicate 4	0.0057	0.0049	14.0351
	Replicate 10	0.0108	0.0063	41.6667							Replicate 5	0.0054	0.0046	14.8148
ES_TOM_15_23	Replicate 1	0.0091	0.0042	53.8462	55.9382	3.11891				ES_GIM_15_4	Replicate 1	0.0061	0.0053	13.1148	14.1995	6.92301
	Replicate 2	0.0091	0.0042	53.8462							Replicate 2	0.0065	0.006	7.69231
	Replicate 3	0.0093	0.0042	54.8387							Replicate 3	0.0065	0.0058	10.7692
	Replicate 4	0.0091	0.0041	54.9451							Replicate 4	0.0059	0.0051	13.5593
	Replicate 5	0.0083	0.003	63.8554							Replicate 5	0.0058	0.0043	25.8621
	Replicate 6	0.009	0.0041	54.4444						FI_AKA_15_14	Replicate 1	0.0047	0.0041	12.766	13.598	3.73949
	Replicate 7	0.0084	0.0036	57.1429							Replicate 2	0.0053	0.0047	11.3208
	Repicate 8	0.009	0.004	55.5556							Replicate 3	0.0059	0.0048	18.6441
	Replicate 9	0.0085	0.0036	57.6471							Replicate 4	0.005	0.0042	16
	Replicate 10	0.0092	0.0043	53.2609							Replicate 5	0.0054	0.0049	9.25926
ES_GIM_15_4	Replicate 1	0.0099	0.0051	48.4848	47.7985	3.28188				ES_TOM_15_8	Replicate 1	0.0053	0.0046	13.2075	18.594	6.72185
	Replicate 2	0.0102	0.0056	45.098							Replicate 2	0.0059	0.0053	10.1695
	Replicate 3	0.0097	0.0044	54.6392							Replicate 3	0.0066	0.0052	21.2121
	Replicate 4	0.0095	0.0049	48.4211							Replicate 4	0.0055	0.0043	21.8182
	Replicate 5	0.01	0.0048	52							Replicate 5	0.0064	0.0047	26.5625
	Replicate 6	0.0105	0.0057	45.7143						ES_GIM_15_34	Replicate 1	0.0046	0.0043	6.52174	10.4037	5.48996
	Replicate 7	0.0111	0.0061	45.045							Replicate 2	0.0056	0.0048	14.2857
	Replicate 8	0.011	0.0061	44.5455						ES_GUA_15_7	Replicate 1	0.0044	0.0035	20.4545	13.8438	4.8314
	Replicate 9	0.0103	0.0054	47.5728							Replicate 2	0.0045	0.004	11.1111
	Replicate 10	0.0099	0.0053	46.4646							Replicate 3	0.0042	0.0036	14.2857
FI_AKA_15_14	Replicate 1	0.0114	0.0055	51.7544	52.2376	3.42799					Replicate 4	0.0042	0.0038	9.52381
	Replicate 2	0.0101	0.0049	51.4851						ES_GIM_15_31	Replicate 1	0.006	0.0052	13.3333	10.6017	2.14684
	Replicate 3	0.011	0.0054	50.9091							Replicate 2	0.0037	0.0034	8.10811
	Replicate 4	0.0118	0.0061	48.3051							Replicate 3	0.0047	0.0042	10.6383
	Replicate 5	0.0111	0.0053	52.2523							Replicate 4	0.005	0.0044	12
	Replicate 6	0.011	0.0049	55.4545							Replicate 5	0.0056	0.0051	8.92857
	Replicate 7	0.0115	0.0059	48.6957						DE_MUN_15_13	Replicate 1	0.0055	0.0043	21.8182	16.3913	3.34658
	Replicate 8	0.0122	0.0049	59.8361							Replicate 2	0.0056	0.0047	16.0714
	Replicate 9	0.0112	0.0056	50							Replicate 3	0.0056	0.0048	14.2857
	Replicate 10	0.0095	0.0044	53.6842							Replicate 4	0.0061	0.0053	13.1148
ES_TOM_15_8	Replicate 1	0.009	0.0043	52.2222	54.1815	1.03075					Replicate 5	0.0054	0.0045	16.6667
	Replicate 2	0.0087	0.0042	51.7241						DE_MUN_15_15	Replicate 1	0.0049	0.0045	8.16327	11.9741	6.46975
	Replicate 3	0.0085	0.0039	54.1176							Replicate 2	0.0046	0.0044	4.34783
	Replicate 4	0.0094	0.0044	53.1915							Replicate 3	0.0054	0.0048	11.1111
	Replicate 5	0.0084	0.0038	54.7619							Replicate 4	0.0052	0.0041	21.1538
	Replicate 6	0.0087	0.0041	52.8736							Replicate 5	0.0053	0.0045	15.0943
	Replicate 7	0.009	0.0043	52.2222						Tolerant strains
	Replicate 8	0.0086	0.004	53.4884						DK_JUT_15_4	Replicate 1	0.006	0.0056	6.66667	10.5021	3.82786
	Replicate 9	0.0088	0.0037	57.9545							Replicate 2	0.0058	0.0051	12.069
	Replicate 10	0.0081	0.0033	59.2593							Replicate 3	0.0059	0.005	15.2542
ES_GIM_15_34	Replicate 1	0.0115	0.006	47.8261	43.5262	3.36805					Replicate 4	0.0062	0.0058	6.45161
	Replicate 2	0.0123	0.0071	42.2764							Replicate 5	0.0058	0.0051	12.069
	Replicate 3	0.0121	0.0075	38.0165						ES_TOM_15_10	Replicate 1	0.0055	0.0047	14.5455	9.48163	4.06598
	Replicate 4	0.0114	0.0065	42.9825							Replicate 2	0.0057	0.0052	8.77193
	Replicate 5	0.0116	0.0063	45.6897							Replicate 3	0.0052	0.0049	5.76923
	Replicate 6	0.0112	0.006	46.4286							Replicate 4	0.0054	0.0051	5.55556
	Replicate 7	0.0123	0.0072	41.4634							Replicate 5	0.0047	0.0041	12.766
ES_GUA_15_7	Replicate 1	0.0095	0.0045	52.6316	54.397	6.23021				DK_JUT_15_11	Replicate 1	0.0057	0.005	12.2807	10.7406	4.55521
	Replicate 2	0.0097	0.0049	49.4845							Replicate 2	0.0051	0.0049	3.92157
	Replicate 3	0.0078	0.0032	58.9744							Replicate 3	0.0055	0.005	9.09091
	Replicate 4	0.0087	0.0033	62.069							Replicate 4	0.0057	0.005	12.2807
	Replicate 5	0.0084	0.0034	59.5238							Replicate 5	0.0062	0.0052	16.129
	Replicate 6	0.0079	0.003	62.0253						TEN_15_6	Replicate 1	0.0055	0.005	9.09091	11.4274	7.07159
	Replicate 7	0.0086	0.0037	56.9767							Replicate 2	0.0051	0.0039	23.5294
	Replicate 8	0.0078	0.0042	46.1538							Replicate 3	0.0037	0.0035	5.40541
	Replicate 9	0.0071	0.0036	49.2958							Replicate 4	0.005	0.0046	8
	Replicate 10	0.0079	0.0042	46.8354							Replicate 5	0.0054	0.0048	11.1111
ES_GIM_15_31	Replicate 1	0.0096	0.0042	56.25	50.3128	4.3143				ES_GIM_15_24	Replicate 1	0.0051	0.0047	7.84314	8.35571	4.96203
	Replicate 2	0.0106	0.0054	49.0566							Replicate 2	0.0057	0.0051	10.5263
	Replicate 3	0.0103	0.0051	50.4854							Replicate 3	0.0055	0.0049	10.9091
	Replicate 4	0.0112	0.006	46.4286							Replicate 4	0.0058	0.0058	0
	Replicate 5	0.0102	0.0048	52.9412							Replicate 5	0.0056	0.0049	12.5
	Replicate 6	0.0106	0.0057	46.2264						DE_MUN_15_9	Replicate 1	0.006	0.0056	6.66667	12.7866	5.3284
	Replicate 7	0.0108	0.0052	51.8519							Replicate 2	0.0056	0.0049	12.5
	Replicate 8	0.011	0.0061	44.5455							Replicate 3	0.0065	0.0057	12.3077
	Replicate 9	0.0101	0.0043	57.4257							Replicate 4	0.0061	0.0049	19.6721
	Replicate 10	0.0096	0.005	47.9167						DK_JUT_15_6	Replicate 1	0.006	0.0053	11.6667	10.7716	1.41095
DE_MUN_15_13	Replicate 1	0.0107	0.0066	38.3178	46.4643	10.9471					Replicate 2	0.0052	0.0047	9.61538
	Replicate 2	0.0109	0.0065	40.367							Replicate 3	0.0063	0.0057	9.52381
	Replicate 3	0.011	0.0061	44.5455							Replicate 4	0.0057	0.005	12.2807
	Replicate 4	0.0119	0.0041	65.5462						ES_COR_15_23	Replicate 1	0.0054	0.0048	11.1111	13.5903	2.61719
	Replicate 5	0.0115	0.007	39.1304							Replicate 2	0.0045	0.0039	13.3333
	Replicate 6	0.0112	0.0067	40.1786							Replicate 3	0.0049	0.0041	16.3265
	Replicate 7	0.0099	0.0033	66.6667						ES_GIM_15_12	Replicate 1	0.0065	0.0057	12.3077	7.2975	3.31789
	Replicate 8	0.0106	0.006	43.3962							Replicate 2	0.006	0.0056	6.66667
	Replicate 9	0.0083	0.0042	49.3976							Replicate 3	0.0064	0.0062	3.125
	Replicate 10	0.0124	0.0078	37.0968							Replicate 4	0.0063	0.0058	7.93651
DE_MUN_15_15	Replicate 1	0.0107	0.0057	46.729	51.4526	4.08309					Replicate 5	0.0062	0.0058	6.45161
	Replicate 2	0.011	0.0045	59.0909						FI_AKA_15_13	Replicate 1	0.0051	0.0046	9.80392	11.3776	3.0948
	Replicate 3	0.0102	0.005	50.9804							Replicate 2	0.0052	0.0048	7.69231
	Replicate 4	0.0108	0.0058	46.2963							Replicate 3	0.0054	0.0048	11.1111
	Replicate 5	0.0102	0.0051	50							Replicate 4	0.0057	0.005	12.2807
	Replicate 6	0.0102	0.0051	50							Replicate 5	0.005	0.0042	16
	Replicate 7	0.0105	0.0054	48.5714
	Replicate 8	0.0097	0.0045	53.6082
	Replicate 9	0.01	0.0047	53
	Replicate 10	0.0096	0.0042	56.25
Tolerant strains
DK_JUT_15_4	Replicate 1	0.0102	0.0055	46.0784	49.4505	7.77166
	Replicate 2	0.01	0.0051	49
	Replicate 3	0.0103	0.0053	48.5437
	Replicate 4	0.0098	0.0047	52.0408
	Replicate 5	0.0111	0.0058	47.7477
	Replicate 6	0.0102	0.0033	67.6471
	Replicate 7	0.0106	0.0035	66.9811
	Replicate 8	0.0101	0.0051	49.505
	Replicate 9	0.0093	0.0044	52.6882
	Replicat e10	0.011	0.0055	50
ES_TOM_15_10	Replicate 1	0.0123	0.0074	39.8374	43.4668	3.53644
	Replicate 2	0.0122	0.0063	48.3607
	Replicate 3	0.012	0.007	41.6667
	Replicate 4	0.0116	0.0069	40.5172
	Replicate 5	0.0118	0.007	40.678
	Replicate 6	0.0124	0.0071	42.7419
	Replicat 7	0.0125	0.0074	40.8
	Replicate 8	0.0114	0.0057	50
	Replicate 9	0.0119	0.0066	44.5378
	Replicat e10	0.0123	0.0067	45.5285
DK_JUT_15_11	Replicate 1	0.0121	0.0073	39.6694	43.2913	4.24061
	Replicate 2	0.011	0.0065	40.9091
	Replicate 3	0.0112	0.0063	43.75
	Replicate 4	0.0112	0.0062	44.6429
	Replicate 5	0.0122	0.0076	37.7049
	Replicate 6	0.0118	0.0072	38.9831
	Replicate 7	0.0111	0.0055	50.4505
	Replicate 8	0.0103	0.0055	46.6019
	Replicate 9	0.0103	0.006	41.7476
	Replicate 10	0.0097	0.005	48.4536
TEN_15_6	Replicate 1	0.01	0.0051	49	51.0592	6.68276
	Replicate 2	0.0105	0.0055	47.6191
	Replicate 3	0.0103	0.0055	46.6019
	Replicate 4	0.0096	0.0048	50
	Replicate 5	0.0097	0.0053	45.3608
	Replicate 6	0.01	0.0054	46
	Replicate 7	0.0103	0.0034	66.9903
	Replicate 8	0.0098	0.0042	57.1429
	Replicate 9	0.0093	0.0043	53.7634
	Replicate 10	0.0106	0.0055	48.1132
ES_GIM_15_24	Replicate 1	0.0098	0.0052	46.9388	44.2756	2.57551
	Replicate 2	0.0096	0.0054	43.75
	Replicate 3	0.0108	0.006	44.4444
	Replicate 4	0.0108	0.0065	39.8148
	Replicate 5	0.0113	0.0066	41.5929
	Replicate 6	0.0099	0.0052	47.4747
	Replicate 7	0.01	0.0055	45
	Replicate 8	0.0113	0.0065	42.4779
	Replicate 9	0.0103	0.0054	47.5728
	Replicate 10	0.0103	0.0058	43.6893
DE_MUN_15_9	Replicate 1	0.0131	0.0084	35.8779	38.9867	1.98549
	Replicate 2	0.0133	0.0082	38.3459
	Replicate 3	0.013	0.0081	37.6923
	Replicate 4	0.0129	0.0076	41.0853
	Replicate 5	0.0126	0.0073	42.0635
	Replicate 6	0.0123	0.0075	39.0244
	Replicate 7	0.0127	0.0076	40.1575
	Replicate 8	0.0132	0.0081	38.6364
	Replicate 9	0.0126	0.0075	40.4762
	Replicate 10	0.0126	0.008	36.5079
DK_JUT_15_6	Replicate 1	0.01	0.0052	48	44.8535	6.64812
	Replicate 2	0.0105	0.0061	41.9048
	Replicate 3	0.0113	0.0063	44.2478
	Replicate 4	0.0112	0.0065	41.9643
	Replicate 5	0.011	0.0062	43.6364
	Replicate 6	0.0115	0.007	39.1304
	Replicate 7	0.0118	0.0071	39.8305
	Replicate 8	0.0107	0.0061	42.9907
	Replicate 9	0.0108	0.006	44.4444
	Replicate 10	0.0109	0.0041	62.3853
ES_COR_15_23	Replicate 1	0.0112	0.0064	42.8571	41.1833	2.4823
	Replicate 2	0.0111	0.0066	40.5405
	Replicate 3	0.0109	0.0063	42.2018
	Replicate 4	0.011	0.0071	35.4545
	Replicate 5	0.0105	0.0058	44.7619
	Replicate 6	0.0113	0.0068	39.823
	Replicate 7	0.0113	0.0066	41.5929
	Replicate 8	0.0115	0.0068	40.8696
	Replicate 9	0.0107	0.0061	42.9907
	Replicate 10	0.0108	0.0064	40.7407
ES_GIM_15_12	Replicate 1	0.0124	0.0072	41.9355	40.4669	3.11002
	Replicate 2	0.0127	0.0079	37.7953
	Replicate 3	0.0122	0.0078	36.0656
	Replicate 4	0.0127	0.0082	35.4331
	Replicate 5	0.0123	0.0073	40.6504
	Replicate 6	0.0112	0.0065	41.9643
	Replicate 7	0.0111	0.0062	44.1441
	Replicate 8	0.0118	0.0068	42.3729
	Replicate 9	0.0122	0.0073	40.1639
	Replicate 10	0.0111	0.0062	44.1441
FI_AKA_15_13	Replicate 1	0.0101	0.0053	47.5248	49.3031	2.35358
	Replicate 2	0.01	0.0049	51
	Replicate 3	0.0105	0.0051	51.4286
	Replicate 4	0.0098	0.0048	51.0204
	Replicate 5	0.0102	0.0053	48.0392
	Replicate 6	0.0108	0.0057	47.2222
	Replicate 7	0.0106	0.0058	45.283
	Replicate 8	0.0102	0.0048	52.9412
	Replicate 9	0.0105	0.0054	48.5714
	Replicate 10	0.0104	0.0052	50
