# Supplementary material for: Gene expression differences consistent with water loss reduction underlie desiccation tolerance of natural Drosophila populations
Source: BMC Biol. 2023 Feb 16;21:35. doi: 10.1186/s12915-023-01530-4 (PMC9933328; doi:10.1186/s12915-023-01530-4)
Supplement: Supplementary file 12 — Additional file 12: Table S11. Respirometry measurements and analysis in tolerant and sensitive strains in control and in desiccation stress conditions. [file 12915_2023_1530_MOESM12_ESM.xlsx]

## Sheet: S11
Additional file 12. Table S11. Respirometry measurements and analysis in tolerant and sensitive strains in control and in desiccation stress conditions. A) Results of the GLMM analysis. B) TOM-08. C) LUN-07. D) MUN-013. E) GIM-024. F) COR-023. G) GIM-012. The strains from B-D are sensitive and from E-G are tolerant. The insect mass is given in gramms. The tables from B-G are organized horizontall…
A) Results of the GLMM anlysis
GLMM additive model						GLMM interaction model							Comparison of GLMM additive and interaction models
B) TOM-08																																											C) LUN-07
Control condition																																											Control condition
Replicate 1														Replicate 2														Replicate 3															Replicate 1
Minute since the start of the experiment	Hour of observation	Respiration rate	Air temp. ( C)	CO2 of Reference	CO2 of Sample	H2O of Reference	H2O of Sample	Relative humidity of reference	Relative humidity of sample	Flow rate	Insect Mass (5 insects)	fdg		Minute since the start of the experiment	Hour of observation	Respiration rate	Air temp. ( C)	CO2 of Reference	CO2 of Sample	H2O of Reference	H2O of Sample	Relative humidity of reference	Relative humidity of sample	Flow rate	Insect Mass (5 insects)	fdg		Minute since the start of the experiment	Hour of observation	Respiration rate	Air temp. ( C)	CO2 of Reference	CO2 of Sample	H2O of Reference	H2O of Sample	Relative humidity of reference	Relative humidity of sample	Flow rate	Insect Mass (5 insects)	fdg			Minute since the start of the experiment	Hour of observation	Respiration rate	Air temp. ( C)	CO2 of Reference	CO2 of Sample	H2O of Reference
60	13:18:06	103.163	25.2569	400.212	402.976	23.9707	21.9683	73.6051	67.4566	149.146	0.0074	0.0201548		60	09:31:25	84.9259	25.1468	400.031	401.588	21.0724	20.8626	65.2488	64.5991	150.907	0.0069	0.0218706		60	09:20:06	54.6688	25.0455	399.993	401.4	20.9576	20.7045	65.3064	64.5177	150.978	0.0095	0.0158924			60	09:21:19	65.5455	25.0035	399.881	401.103	21.8144
61	13:19:07	113.877	25.2683	400.006	402.97	23.9783	21.977	73.5782	67.4371	149.193	0.0074	0.0201612		61	09:32:26	92.8184	25.1468	399.894	401.584	21.0549	20.8514	65.1952	64.565	150.966	0.0069	0.0218791		61	09:21:07	54.4653	25.047	399.98	401.378	20.9544	20.7085	65.2906	64.5245	150.988	0.0095	0.0158935			61	09:22:20	57.9667	25.0101	400.104	401.19	21.7858
62	13:20:08	104.916	25.2683	400.155	402.951	23.9747	21.9742	73.5656	67.427	149.142	0.0074	0.0201544		62	09:33:27	107.117	25.1528	399.656	401.594	21.0482	20.8422	65.1485	64.511	151	0.0069	0.0218841		62	09:22:08	57.1623	25.0424	399.888	401.346	20.9409	20.7061	65.2635	64.5315	150.986	0.0095	0.0158933			62	09:23:21	69.9055	25.0051	399.905	401.196	21.7772
63	13:21:09	118.026	25.2602	399.932	402.972	23.9757	21.9796	73.6035	67.4756	149.164	0.0074	0.0201573		63	09:34:28	94.9522	25.1969	399.982	401.708	21.0378	20.8382	64.9453	64.3292	150.977	0.0069	0.0218807		63	09:23:09	54.6404	25.0394	399.934	401.334	20.9318	20.6947	65.2455	64.5067	150.957	0.0095	0.0158902			63	09:24:22	57.3179	25.0098	400.066	401.142	21.7867
64	13:22:10	113.093	25.2649	399.956	402.912	23.9818	21.9662	73.5993	67.4136	149.109	0.0074	0.0201499		64	09:35:29	77.2599	25.192	400.082	401.505	21.0405	20.8308	64.973	64.3256	150.956	0.0069	0.0218777		64	09:24:10	57.3242	25.0411	399.906	401.368	20.9209	20.6883	65.2038	64.479	150.981	0.0095	0.0158927			64	09:25:23	71.333	25.0065	399.943	401.261	21.7816
65	13:23:11	108.475	25.2722	400	402.866	23.993	21.9808	73.6033	67.4305	149.197	0.0074	0.0201618		65	09:36:30	93.0346	25.1823	399.988	401.682	21.0379	20.8347	65.0023	64.3745	150.982	0.0069	0.0218815		65	09:25:11	58.9266	25.0409	399.936	401.435	20.9144	20.6846	65.1846	64.4686	150.984	0.0095	0.0158931			65	09:26:24	61.1272	25.0103	400.135	401.283	21.7908
66	13:24:12	115.955	25.2797	399.895	402.895	23.9984	22.0049	73.5844	67.472	149.152	0.0074	0.0201557		66	09:37:31	92.1845	25.1405	399.893	401.572	21.0317	20.8263	65.145	64.5088	150.978	0.0069	0.0218808		66	09:26:12	54.19	25.0437	400.054	401.435	20.9058	20.6871	65.145	64.4636	151.04	0.0095	0.0158989			66	09:27:25	63.8203	25.0054	400.087	401.272	21.7772
67	13:25:13	100.19	25.2685	400.109	402.817	24.015	22.0105	73.6844	67.5341	149.159	0.0074	0.0201567		67	09:38:32	87.9009	25.1438	399.973	401.578	21.0259	20.8237	65.1137	64.4875	150.963	0.0069	0.0218787		67	09:27:13	52.0658	25.0471	400.028	401.358	20.9061	20.6893	65.1329	64.4574	151	0.0095	0.0158947			67	09:28:26	65.0944	25.0073	400.05	401.254	21.7641
68	13:26:14	113.339	25.2725	400.05	403.007	24.0183	22.0097	73.6746	67.5133	149.151	0.0074	0.0201555		68	09:39:33	73.1866	25.143	400.263	401.612	21.0181	20.8171	65.0921	64.4696	150.971	0.0069	0.0218799		68	09:28:14	50.9772	25.0573	399.959	401.261	20.9016	20.6897	65.0776	64.4179	150.992	0.0095	0.0158939			68	09:29:27	65.8001	25.0104	400.022	401.229	21.7384
69	13:27:15	116.446	25.2689	399.952	402.966	24.027	22.0239	73.7184	67.5726	149.13	0.0074	0.0201527		69	09:40:34	89.5995	25.1417	399.988	401.62	21.0101	20.8109	65.0692	64.4525	151.014	0.0069	0.021886		69	09:29:15	55.2512	25.0431	399.901	401.3	20.8877	20.6862	65.0881	64.4602	151.006	0.0095	0.0158954			69	09:30:28	65.6772	25.0081	400.017	401.219	21.7296
70	13:28:16	120.206	25.2733	399.893	402.976	24.0194	22.0188	73.6741	67.5378	149.138	0.0074	0.0201537		70	09:41:35	84.7179	25.1456	399.95	401.494	20.9975	20.8068	65.0138	64.4233	150.973	0.0069	0.0218801		70	09:30:16	47.8987	25.0453	400.059	401.284	20.8866	20.6818	65.0759	64.4377	150.978	0.0095	0.0158924			70	09:31:29	55.6748	25.0097	400.263	401.288	21.7288
71	13:29:17	116.1	25.272	399.93	402.935	24.024	22.025	73.692	67.56	149.116	0.0074	0.0201508		71	09:42:36	88.8358	25.146	399.874	401.487	20.9844	20.8014	64.9726	64.406	150.958	0.0069	0.021878		71	09:31:17	54.0516	25.0574	399.97	401.342	20.8766	20.6709	64.9969	64.3565	150.977	0.0095	0.0158923			71	09:32:30	71.8798	25.0049	399.953	401.258	21.718
72	13:30:18	124.447	25.2769	399.781	402.944	24.0384	22.0376	73.7127	67.5772	149.132	0.0074	0.0201529		72	09:43:37	89.8109	25.1404	399.884	401.512	20.9773	20.7987	64.9712	64.418	150.932	0.0069	0.0218742		72	09:32:18	53.78	25.0468	400.029	401.389	20.8666	20.6763	65.0066	64.4139	150.973	0.0095	0.0158919			72	09:33:31	68.5909	25.0033	399.914	401.162	21.704
73	13:31:19	109.361	25.2947	400.012	402.889	24.0591	22.063	73.6946	67.5806	149.147	0.0074	0.020155		73	09:44:38	96.9978	25.1503	399.798	401.554	20.9771	20.7903	64.9321	64.3538	150.95	0.0069	0.0218769		73	09:33:19	49.3077	25.0454	399.971	401.228	20.8667	20.6665	65.0122	64.3887	150.98	0.0095	0.0158927			73	09:34:32	70.5064	24.9992	399.918	401.199	21.6892
74	13:32:20	115.88	25.2784	399.952	402.941	24.062	22.0908	73.7732	67.7296	149.197	0.0074	0.0201618		74	09:45:39	88.0267	25.1447	399.987	401.587	20.9682	20.781	64.925	64.3452	151.015	0.0069	0.0218862		74	09:34:20	50.3278	25.0474	400.049	401.326	20.861	20.6702	64.9852	64.3908	150.978	0.0095	0.0158924			74	09:35:33	52.1142	24.9996	400.138	401.103	21.6852
75	13:33:21	108.636	25.2838	400.034	402.892	24.0833	22.0997	73.8152	67.7355	149.156	0.0074	0.0201562		75	09:46:40	78.0601	25.1386	400.199	401.622	20.9537	20.7772	64.9029	64.3561	150.991	0.0069	0.0218827		75	09:35:21	55.1688	25.0445	399.893	401.29	20.8528	20.6474	64.9682	64.3284	151.07	0.0095	0.0159021			75	09:36:34	64.2578	25.0038	399.97	401.145	21.6798
76	13:34:22	116.517	25.2866	399.998	403.005	24.0859	22.1021	73.8162	67.7366	149.154	0.0074	0.020156		76	09:47:41	77.1125	25.1466	400.154	401.558	20.9406	20.7708	64.8307	64.3048	151.048	0.0069	0.0218911		76	09:36:22	50.8868	25.0502	400.018	401.31	20.8487	20.6532	64.9326	64.3236	150.98	0.0095	0.0158927			76	09:37:35	65.8064	24.9991	399.814	401.011	21.6653
77	13:35:23	120.678	25.2866	399.935	403.021	24.0913	22.1055	73.8298	67.744	149.153	0.0074	0.0201559		77	09:48:42	85.087	25.1398	399.99	401.536	20.9387	20.7601	64.8503	64.2971	150.965	0.0069	0.0218789		77	09:37:23	50.4817	25.0455	400.086	401.372	20.8597	20.6579	64.9839	64.3554	150.976	0.0095	0.0158922			77	09:38:36	64.495	24.9963	399.929	401.107	21.6655
78	13:36:24	119.551	25.2855	399.994	403.058	24.0898	22.1062	73.8266	67.7478	149.113	0.0074	0.0201504		78	09:49:43	112.862	25.1458	399.626	401.645	20.922	20.7615	64.7715	64.2749	150.968	0.0069	0.0218795		78	09:38:24	53.7081	25.0506	399.976	401.335	20.8503	20.6588	64.9352	64.3388	150.986	0.0095	0.0158933			78	09:39:37	74.6445	24.996	399.762	401.116	21.6616
79	13:37:25	115.699	25.2838	399.993	402.989	24.0997	22.1066	73.8616	67.7529	149.122	0.0074	0.0201517		79	09:50:44	105.891	25.1408	399.655	401.554	20.9247	20.7619	64.8005	64.2963	151.021	0.0069	0.0218871		79	09:39:25	50.3055	25.0507	399.949	401.225	20.8472	20.6603	64.9242	64.3419	150.975	0.0095	0.0158921			79	09:40:38	49.1354	24.9947	400.123	401.033	21.6469
80	13:38:26	118.56	25.292	399.981	403.033	24.1026	22.1045	73.8301	67.7096	149.148	0.0074	0.0201552		80	09:51:45	99.9943	25.1491	399.823	401.616	20.9087	20.756	64.7159	64.2432	150.995	0.0069	0.0218833		80	09:40:26	54.7919	25.0489	399.806	401.192	20.8493	20.6542	64.9368	64.3292	150.957	0.0095	0.0158902			80	09:41:39	60.4375	24.9992	399.937	401.041	21.6413
81	13:39:27	111.426	25.2791	400.065	402.982	24.1088	22.1102	73.9077	67.7807	149.159	0.0074	0.0201566		81	09:52:46	89.3788	25.1414	399.964	401.579	20.9093	20.7441	64.7468	64.2353	150.974	0.0069	0.0218803		81	09:41:27	50.185	25.0493	399.956	401.23	20.8424	20.6489	64.9115	64.3088	151.028	0.0095	0.0158977			81	09:42:40	44.4513	24.9963	400.243	401.07	21.6317
82	13:40:28	114.508	25.2907	400.109	403.082	24.1098	22.1183	73.8564	67.7557	149.134	0.0074	0.0201532		82	09:53:47	76.3987	25.1422	400.138	401.525	20.9033	20.7462	64.7264	64.2398	150.998	0.0069	0.0218837		82	09:42:28	54.0015	25.0454	399.93	401.294	20.835	20.6453	64.9018	64.3108	151.019	0.0095	0.0158968			82	09:43:41	44.3639	25.0042	400.251	401.07	21.621
83	13:41:29	107.166	25.2851	400.176	403.011	24.1106	22.1198	73.8882	67.7871	149.135	0.0074	0.0201534		83	09:54:48	80.5972	25.1407	400.087	401.545	20.8963	20.7426	64.71	64.2342	150.967	0.0069	0.0218793		83	09:43:29	53.7294	25.0459	399.91	401.266	20.8231	20.6386	64.8632	64.2886	151.001	0.0095	0.0158949			83	09:44:42	60.1476	24.995	399.926	401.016	21.6139
84	13:42:30	122.285	25.2853	399.858	402.975	24.1196	22.1309	73.9141	67.8197	149.148	0.0074	0.0201551		84	09:55:49	104.397	25.1469	399.636	401.504	20.8835	20.7324	64.645	64.1773	150.994	0.0069	0.0218831		84	09:44:30	45.4044	25.0459	400.064	401.225	20.8219	20.6291	64.8575	64.257	150.973	0.0095	0.0158919			84	09:45:43	62.4737	24.9948	399.929	401.061	21.6119
85	13:43:31	109.56	25.2866	400.085	402.965	24.1277	22.1364	73.9307	67.8291	149.143	0.0074	0.0201544		85	09:56:50	85.8415	25.1454	399.854	401.399	20.8826	20.7375	64.6479	64.1987	151.013	0.0069	0.0218859		85	09:45:31	49.7881	25.0455	399.987	401.255	20.8205	20.62	64.8544	64.2298	151.022	0.0095	0.0158971			85	09:46:44	64.7916	24.9954	399.893	401.07	21.6129
86	13:44:32	125.401	25.2857	399.852	403.029	24.1306	22.1426	73.9437	67.8519	149.11	0.0074	0.0201499		86	09:57:51	86.6844	25.1415	400.047	401.605	20.8802	20.741	64.653	64.2222	150.955	0.0069	0.0218775		86	09:46:32	49.2152	25.0461	399.948	401.2	20.8165	20.6243	64.8377	64.239	150.978	0.0095	0.0158924			86	09:47:45	63.9393	24.996	399.783	400.941	21.5941
87	13:45:33	118.55	25.2896	399.933	402.988	24.1397	22.1326	73.9498	67.8014	149.132	0.0074	0.020153		87	09:58:52	101.658	25.144	399.786	401.605	20.8807	20.7362	64.6454	64.198	150.979	0.0069	0.0218811		87	09:47:33	51.3268	25.0482	399.908	401.209	20.8171	20.6249	64.8305	64.2321	151.02	0.0095	0.0158968			87	09:48:46	60.6457	24.997	399.941	401.036	21.5866
88	13:46:34	113.845	25.2888	400.042	403.007	24.1444	22.1398	73.969	67.8276	149.122	0.0074	0.0201516		88	09:59:53	88.3518	25.1425	399.858	401.448	20.8692	20.7223	64.6134	64.1587	150.975	0.0069	0.0218804		88	09:48:34	44.6716	25.0493	400.024	401.163	20.8133	20.6313	64.8148	64.2481	150.963	0.0095	0.0158908			88	09:49:47	58.8087	24.9937	399.943	401.003	21.5785
89	13:47:35	120.727	25.2832	400.036	403.123	24.1437	22.1599	73.9882	67.9086	149.121	0.0074	0.0201515		89	10:00:54	92.5733	25.147	399.853	401.512	20.8631	20.7229	64.58	64.1462	150.978	0.0069	0.0218809		89	09:49:35	49.3806	25.0419	399.945	401.2	20.8061	20.6154	64.8214	64.2272	150.991	0.0095	0.0158938			89	09:50:48	56.441	25.0015	399.948	400.961	21.57
90	13:48:36	138.794	25.2859	399.733	403.158	24.1423	22.1616	73.9755	67.9061	149.129	0.0074	0.0201525		90	10:01:55	74.7882	25.1412	400.133	401.488	20.86	20.7138	64.591	64.1384	150.944	0.0069	0.0218759		90	09:50:36	42.7691	25.0514	400.049	401.145	20.7929	20.6047	64.7442	64.1579	151.03	0.0095	0.0158979			90	09:51:49	41.4405	24.9973	400.116	400.875	21.5828
91	13:49:37	136.306	25.2835	399.625	403.008	24.1568	22.163	74.0339	67.9234	149.175	0.0074	0.0201588		91	10:02:56	94.0769	25.143	399.747	401.437	20.8612	20.7102	64.5883	64.1206	150.925	0.0069	0.0218732		91	09:51:37	49.4037	25.0422	400.085	401.342	20.7955	20.6006	64.7864	64.1792	150.959	0.0095	0.0158904			91	09:52:50	54.4859	24.9974	399.987	400.973	21.5791
92	13:50:38	118.448	25.2935	400.004	403.05	24.1566	22.1664	73.99	67.8941	149.152	0.0074	0.0201557		92	10:03:57	79.5167	25.1419	400.132	401.571	20.8663	20.7145	64.6045	64.1346	150.924	0.0069	0.021873		92	09:52:38	50.974	25.0441	400.041	401.334	20.7879	20.5947	64.7553	64.1535	150.984	0.0095	0.015893			92	09:53:51	60.3851	25.0034	399.949	401.035	21.5633
93	13:51:39	116.886	25.2848	400.008	403.022	24.1486	22.1655	74.0026	67.9256	149.1	0.0074	0.0201487		93	10:04:58	83.7535	25.1413	400.075	401.587	20.8589	20.7072	64.5841	64.1143	150.927	0.0069	0.0218735		93	09:53:39	49.3734	25.0454	400.038	401.292	20.7876	20.5957	64.7498	64.1519	151.008	0.0095	0.0158956			93	09:54:52	42.533	25.0348	400.188	400.96	21.5571
94	13:52:40	122.331	25.2844	399.971	403.091	24.1588	22.1668	74.0325	67.9282	149.102	0.0074	0.0201489		94	10:05:59	91.7814	25.1405	399.87	401.523	20.8607	20.7033	64.5926	64.1051	150.98	0.0069	0.0218811		94	09:54:40	47.3316	25.0456	400.003	401.206	20.7849	20.6011	64.7379	64.1657	151.012	0.0095	0.015896			94	09:55:53	63.7456	24.9974	399.902	401.039	21.5442
95	13:53:41	120.468	25.2872	400.028	403.107	24.1496	22.1734	73.9898	67.9352	149.104	0.0074	0.0201492		95	10:07:00	82.0739	25.1419	400.038	401.519	20.8423	20.6946	64.5288	64.0715	150.933	0.0069	0.0218743		95	09:55:41	42.1989	25.0882	400.217	401.3	20.7806	20.5915	64.5594	63.972	151.02	0.0095	0.0158968			95	09:56:54	58.3369	25.0022	399.985	401.031	21.5444
96	13:54:42	117.529	25.2875	399.92	402.945	24.1585	22.1786	74.0142	67.9483	149.099	0.0074	0.0201485		96	10:08:01	92.5847	25.1422	399.984	401.647	20.844	20.6972	64.5313	64.0768	150.964	0.0069	0.0218788		96	09:56:42	43.8447	25.0399	400.129	401.248	20.7681	20.5883	64.7054	64.1451	150.971	0.0095	0.0158917			96	09:57:55	56.0727	24.9994	400.077	401.085	21.5441
97	13:55:43	135.852	25.2899	399.674	403.039	24.1573	22.187	74.0005	67.9649	149.125	0.0074	0.020152		97	10:09:02	87.0481	25.1454	399.934	401.497	20.8381	20.6991	64.5022	64.0718	151.011	0.0069	0.0218857		97	09:57:43	48.1384	25.0509	400.038	401.257	20.7584	20.5807	64.6333	64.0799	151	0.0095	0.0158947			97	09:58:56	61.332	24.9957	400.06	401.158	21.5382
98	13:56:44	112.915	25.2955	400.105	403.04	24.1605	22.1906	73.9826	67.9505	149.08	0.0074	0.020146		98	10:10:03	79.3779	25.1484	400.182	401.61	20.8308	20.6964	64.4662	64.0503	151.004	0.0069	0.0218847		98	09:58:44	50.0741	25.0392	399.975	401.241	20.7525	20.5725	64.6599	64.099	151.056	0.0095	0.0159006			98	09:59:57	70.0223	24.9977	399.787	401.038	21.5342
99	13:57:45	117.702	25.3104	400.048	403.07	24.1687	22.2042	73.941	67.9309	149.115	0.0074	0.0201507		99	10:11:04	92.156	25.146	399.947	401.597	20.8257	20.6911	64.459	64.0425	151.004	0.0069	0.0218846		99	09:59:45	51.9871	25.0443	399.944	401.253	20.7508	20.579	64.6337	64.0985	150.996	0.0095	0.0158943			99	10:00:58	62.7055	24.9956	399.995	401.117	21.5203
100	13:58:46	125.858	25.2947	399.86	403.03	24.1626	22.2119	73.9876	68.0143	149.098	0.0074	0.0201484		100	10:12:05	81.1873	25.1475	400.106	401.568	20.8221	20.6844	64.4404	64.014	150.975	0.0069	0.0218804		100	10:00:46	47.5734	25.0441	399.983	401.188	20.7473	20.5742	64.6231	64.0838	150.97	0.0095	0.0158915			100	10:01:59	55.9349	24.9965	399.942	400.946	21.5131
101	13:59:47	115.009	25.29	399.866	402.831	24.1683	22.2153	74.0232	68.0415	149.145	0.0074	0.0201547		101	10:13:06	73.4222	25.1422	400.27	401.597	20.8229	20.6851	64.4651	64.0387	150.96	0.0069	0.0218782		101	10:01:47	57.3631	25.0446	399.882	401.322	20.7442	20.5654	64.6101	64.0531	151.019	0.0095	0.0158967			101	10:03:00	52.0431	24.9979	400.079	401.013	21.5054
102	14:00:48	117.017	25.2911	399.967	402.975	24.1666	22.2029	74.0131	67.9989	149.106	0.0074	0.0201495		102	10:14:07	78.5111	25.1432	400.139	401.553	20.8126	20.6789	64.4258	64.0121	150.966	0.0069	0.0218792		102	10:02:48	48.9473	25.0446	400.015	401.253	20.7349	20.5602	64.5793	64.035	150.997	0.0095	0.0158944			102	10:04:01	65.5402	24.997	399.921	401.093	21.515
103	14:01:49	103.238	25.2908	400.161	402.902	24.1734	22.2306	74.0337	68.0836	149.135	0.0074	0.0201534		103	10:15:08	90.0561	25.162	400.031	401.645	20.8159	20.6803	64.366	63.9467	150.972	0.0069	0.02188		103	10:03:49	47.3432	25.0435	400.022	401.222	20.7342	20.559	64.5814	64.0358	151.005	0.0095	0.0158952			103	10:05:02	56.0891	24.9964	400.104	401.111	21.5091
104	14:02:50	118.74	25.2902	399.964	402.999	24.1798	22.2279	74.0529	68.075	149.14	0.0074	0.0201541		104	10:16:09	84.5575	25.1703	400.154	401.671	20.8092	20.6793	64.3138	63.9124	150.963	0.0069	0.0218786		104	10:04:50	53.4957	25.0461	399.969	401.31	20.7336	20.5716	64.5691	64.0646	150.954	0.0095	0.0158899			104	10:06:03	70.7171	24.9935	399.893	401.156	21.5076
105	14:03:51	121.532	25.2898	399.93	403.015	24.1809	22.2372	74.0553	68.1028	149.144	0.0074	0.0201546		105	10:17:10	87.9603	25.1722	400.034	401.607	20.8176	20.6934	64.3311	63.9473	150.988	0.0069	0.0218823		105	10:05:51	55.3619	25.0459	399.908	401.292	20.7285	20.5688	64.5537	64.0563	151.019	0.0095	0.0158967			105	10:07:04	70.2967	24.9953	399.82	401.075	21.5017
106	14:04:52	123.266	25.2942	399.855	402.97	24.1805	22.2402	74.033	68.0924	149.168	0.0074	0.0201578		106	10:18:11	98.6357	25.1941	399.942	401.703	20.8173	20.6856	64.2456	63.8393	150.98	0.0069	0.0218812		106	10:06:52	55.7344	25.0485	399.84	401.237	20.7318	20.5625	64.5514	64.0243	150.995	0.0095	0.0158942			106	10:08:05	62.1597	24.9948	399.82	400.934	21.4988
107	14:05:53	107.062	25.294	400.093	402.91	24.1972	22.2415	74.0844	68.0966	149.178	0.0074	0.0201591		107	10:19:12	73.498	25.2264	400.328	401.657	20.8151	20.6755	64.115	63.6851	150.994	0.0069	0.0218832		107	10:07:53	51.0851	25.0844	400.018	401.307	20.7311	20.5549	64.4106	63.863	150.953	0.0095	0.0158897			107	10:09:06	53.2524	24.9969	399.951	400.906	21.4927
108	14:06:54	109.544	25.2941	400.143	403.008	24.2003	22.2456	74.0925	68.108	149.114	0.0074	0.0201506		108	10:20:13	80.4042	25.176	400.098	401.549	20.829	20.683	64.3514	63.9003	151.019	0.0069	0.0218868		108	10:08:54	53.5104	25.0547	399.927	401.272	20.723	20.5519	64.4993	63.9667	151.036	0.0095	0.0158986			108	10:10:07	45.7019	24.9992	400.086	400.912	21.4993
109	14:07:55	117.823	25.2939	400.057	403.076	24.2027	22.2495	74.1	68.1201	149.14	0.0074	0.020154		109	10:21:14	70.918	25.1467	400.287	401.574	20.823	20.6777	64.4433	63.9934	150.964	0.0069	0.0218788		109	10:09:55	49.0417	25.0431	399.994	401.234	20.7153	20.5413	64.5196	63.9778	150.977	0.0095	0.0158923			109	10:11:08	54.0634	24.9964	400.032	401.005	21.5059
110	14:08:56	110.094	25.3125	400.142	403.009	24.1999	22.2649	74.0079	68.0904	149.097	0.0074	0.0201483		110	10:22:15	93.857	25.1531	399.905	401.589	20.8243	20.6786	64.4232	63.9725	150.986	0.0069	0.021882		110	10:10:56	48.0019	25.0434	400.053	401.271	20.7117	20.5308	64.5057	63.9423	150.97	0.0095	0.0158915			110	10:12:09	58.35	24.9981	399.953	400.996	21.5027
111	14:09:57	108.258	25.2956	400.117	402.954	24.2034	22.2564	74.0884	68.1283	149.112	0.0074	0.0201502		111	10:23:16	-41.7856	25.1873	402.27	401.603	20.8123	20.6771	64.2543	63.837	150.976	0.0069	0.0218806		111	10:11:57	50.6764	25.0456	400.036	401.314	20.7153	20.5425	64.5081	63.9701	151.007	0.0095	0.0158954			111	10:13:10	60.6844	24.9993	399.97	401.057	21.505
112	14:10:58	119.011	25.29	399.904	402.943	24.205	22.2573	74.1174	68.1533	149.098	0.0074	0.0201484		112	10:24:17	98.1942	25.1721	400.014	401.765	20.7901	20.6653	64.2447	63.859	150.97	0.0069	0.0218797		112	10:12:58	50.374	25.0515	399.897	401.174	20.7239	20.5372	64.51	63.9286	150.961	0.0095	0.0158906			112	10:14:11	53.3669	24.9998	400.096	401.051	21.4985
113	14:11:59	110.182	25.2963	400.086	402.955	24.2098	22.2716	74.1026	68.1698	149.125	0.0074	0.020152		113	10:25:18	26.9079	25.1519	400.981	401.505	20.8074	20.6642	64.3762	63.9329	151.002	0.0069	0.0218843		113	10:13:59	53.0319	25.0466	399.929	401.263	20.7165	20.5443	64.5035	63.9672	150.961	0.0095	0.0158907			113	10:15:12	58.4452	24.9999	399.839	400.883	21.4948
114	14:13:00	123.963	25.3021	399.831	402.959	24.2029	22.2671	74.055	68.1319	149.129	0.0074	0.0201526		114	10:26:19	114.113	25.1488	399.733	401.769	20.8122	20.6639	64.4004	63.9416	150.972	0.0069	0.0218799		114	10:15:00	48.5826	25.0474	399.94	401.171	20.7219	20.5421	64.5162	63.9563	150.986	0.0095	0.0158932			114	10:16:13	59.0808	25.003	399.822	400.872	21.486
115	14:14:01	120.379	25.2963	399.95	403.013	24.2099	22.2671	74.1009	68.1544	149.13	0.0074	0.0201527		115	10:27:20	103.665	25.1492	399.811	401.669	20.8214	20.6658	64.4262	63.945	150.988	0.0069	0.0218824		115	10:16:01	49.7789	25.0444	399.976	401.232	20.7086	20.5376	64.4847	63.952	151.012	0.0095	0.0158959			115	10:17:14	54.3494	25.0028	399.997	400.968	21.4803
116	14:15:02	105.212	25.2939	400.236	403.007	24.2098	22.2832	74.1111	68.2132	149.139	0.0074	0.0201539		116	10:28:21	73.9162	25.1492	400.157	401.494	20.8108	20.6699	64.3969	63.9609	151.047	0.0069	0.0218909		116	10:17:02	41.4649	25.044	400.122	401.181	20.7072	20.5346	64.4814	63.944	151.007	0.0095	0.0158955			116	10:18:15	49.6047	24.9939	400.171	401.065	21.4907
117	14:16:03	87.3362	25.2977	400.749	403.05	23.869	22.2704	73.0504	68.1579	149.106	0.0074	0.0201495		117	10:29:22	79.1721	25.1522	399.997	401.431	20.8176	20.6615	64.4032	63.9203	150.981	0.0069	0.0218813		117	10:18:03	46.1415	25.0537	399.995	401.167	20.7065	20.5286	64.4413	63.8877	151.001	0.0095	0.0158948			117	10:19:16	58.3249	24.9933	399.967	401.015	21.4873
118	14:17:04	127.478	25.3036	399.976	403.023	23.7897	22.2073	72.7847	67.9431	149.152	0.0074	0.0201557		118	10:30:23	86.8039	25.1507	399.94	401.501	20.8037	20.6595	64.3646	63.9183	150.987	0.0069	0.0218822		118	10:19:04	51.0108	25.0485	399.9	401.189	20.7041	20.5244	64.4525	63.8932	150.987	0.0095	0.0158934			118	10:20:17	56.6092	24.9959	399.993	401.009	21.4798
119	14:18:05	112.261	25.3019	400.014	402.809	23.8365	22.1732	72.935	67.8455	149.097	0.0074	0.0201483		119	10:31:24	110.508	25.1472	399.52	401.492	20.8041	20.6596	64.3817	63.9345	150.991	0.0069	0.0218827		119	10:20:05	47.7772	25.047	399.929	401.141	20.706	20.5266	64.4621	63.9036	150.981	0.0095	0.0158927			119	10:21:18	53.6328	24.9963	399.984	400.946	21.47
Desiccation conditions
Replicate 1														Replicate 2														Replicate 3															Replicate 1
Minute since the start of the experiment	Hour of observation	Respiration rate	Air temp. ( C)	CO2 of Reference	CO2 of Sample	H2O of Reference	H2O of Sample	Relative humidity of reference	Relative humidity of sample	Flow rate	Insect Mass (5 insects)	fdg		Minute since the start of the experiment	Hour of observation	Respiration rate	Air temp. ( C)	CO2 of Reference	CO2 of Sample	H2O of Reference	H2O of Sample	Relative humidity of reference	Relative humidity of sample	Flow rate	Insect Mass (5 insects)	fdg		Minute since the start of the experiment	Hour of observation	Respiration rate	Air temp. ( C)	CO2 of Reference	CO2 of Sample	H2O of Reference	H2O of Sample	Relative humidity of reference	Relative humidity of sample	Flow rate	Insect Mass (5 insects)	fdg			Minute since the start of the experiment	Hour of observation	Respiration rate	Air temp. ( C)	CO2 of Reference	CO2 of Sample	H2O of Reference
244	16:47:05	42.8194	25.4324	400.404	400.862	4.06538	4.92664	12.3332	14.946	149.088	0.0074	0.0201471		250	13:05:06	64.2087	25.1086	399.946	400.785	3.85623	4.5335	11.9534	14.0528	150.957	0.0069	0.0218778		247	12:49:16	25.9458	25.0507	400.264	400.626	4.7068	5.34499	14.6233	16.606	150.988	0.0095	0.0158935			242	13:04:43	67.1047	24.9685	399.88	400.915	4.32245
245	16:48:06	67.6487	25.4313	399.962	400.89	4.06792	4.92225	12.3419	14.9339	149.028	0.0074	0.0201389		251	13:06:07	67.0624	25.1131	400.036	400.926	3.85581	4.52893	11.9488	14.0348	151.017	0.0069	0.0218866		248	12:50:17	34.7266	25.0526	400.142	400.714	4.70273	5.33554	14.6088	16.5746	150.956	0.0095	0.0158901			243	13:05:44	59.1704	24.9682	400.001	400.9	4.32247
246	16:49:07	58.1266	25.429	400.113	400.864	4.06464	4.91186	12.3336	14.9044	149.062	0.0074	0.0201436		252	13:07:08	67.1732	25.1105	399.942	400.838	3.85567	4.51866	11.9502	14.005	150.976	0.0069	0.0218805		249	12:51:18	33.511	25.0525	400.121	400.663	4.70191	5.33816	14.6059	16.5823	150.998	0.0095	0.0158945			244	13:06:45	59.6183	24.9695	399.918	400.828	4.3242
247	16:50:08	79.3256	25.4307	399.61	400.764	4.06825	4.90394	12.3436	14.8793	149.125	0.0074	0.020152		253	13:08:09	67.5083	25.1141	399.96	400.863	3.85448	4.51259	11.9436	13.9828	150.983	0.0069	0.0218817		250	12:52:19	49.5018	25.0577	399.943	400.868	4.70002	5.33086	14.5952	16.5542	151.004	0.0095	0.0158952			245	13:07:46	60.4032	24.9729	399.84	400.763	4.31791
248	16:51:09	54.5905	25.4322	400.131	400.825	4.07562	4.89859	12.3648	14.8616	149.098	0.0074	0.0201483		254	13:09:10	63.9623	25.1147	400.016	400.862	3.85313	4.50198	11.9392	13.9498	150.939	0.0069	0.0218752		251	12:53:20	53.7023	25.0578	399.836	400.864	4.70284	5.32666	14.6035	16.5406	151.009	0.0095	0.0158956			246	13:08:47	65.188	24.9752	399.843	400.852	4.32207
249	16:52:10	64.0946	25.4322	399.961	400.835	4.06941	4.89126	12.3462	14.8396	149.091	0.0074	0.0201474		255	13:10:11	75.6955	25.1192	399.797	400.846	3.84845	4.49621	11.9209	13.9274	150.928	0.0069	0.0218736		252	12:54:21	49.6953	25.059	399.857	400.794	4.70116	5.31199	14.5968	16.4934	151.001	0.0095	0.0158948			247	13:09:48	40.6147	24.9726	400.316	400.901	4.32011
250	16:53:11	60.5287	25.4341	400.091	400.901	4.0715	4.88567	12.3509	14.8206	149.02	0.0074	0.0201379		256	13:11:12	60.3742	25.1163	400.103	400.891	3.84982	4.48668	11.9267	13.8997	151.063	0.0069	0.0218932		253	12:55:22	25.091	25.0655	400.226	400.58	4.70092	5.30514	14.5902	16.4655	150.959	0.0095	0.0158904			248	13:10:49	61.5608	24.9732	400.01	400.961	4.32809
251	16:54:12	66.057	25.4309	399.881	400.797	4.07084	4.87885	12.352	14.8037	149.089	0.0074	0.0201472		257	13:12:13	55.106	25.1303	400.099	400.794	3.848	4.48932	11.911	13.8961	150.991	0.0069	0.0218828		254	12:56:23	45.9686	25.0595	400.016	400.87	4.70306	5.30175	14.6018	16.4606	150.993	0.0095	0.015894			249	13:11:50	70.7416	24.9682	399.762	400.873	4.3279
252	16:55:13	57.7452	25.4331	400.02	400.783	4.07447	4.87471	12.3603	14.7879	149.086	0.0074	0.0201468		258	13:13:14	70.02	25.1074	399.852	400.812	3.85126	4.47885	11.9371	13.8823	150.947	0.0069	0.0218764		255	12:57:24	42.7926	25.0605	400.048	400.823	4.69646	5.30384	14.5801	16.4657	150.974	0.0095	0.015892			250	13:12:51	49.6143	24.9651	400.088	400.836	4.32561
253	16:56:14	55.7706	25.4296	400.064	400.795	4.08146	4.86951	12.3845	14.7757	149.058	0.0074	0.0201429		259	13:14:15	57.9819	25.1247	400.041	400.793	3.84778	4.4726	11.914	13.8486	150.986	0.0069	0.021882		256	12:58:25	42.4052	25.0597	400.092	400.864	4.70446	5.29457	14.6052	16.4372	150.991	0.0095	0.0158937			251	13:13:52	66.1345	24.9679	400	401.035	4.32859
254	16:57:15	57.1465	25.4299	400.119	400.875	4.07702	4.86659	12.3708	14.7665	149.052	0.0074	0.0201421		260	13:15:16	60.3791	25.1154	399.999	400.795	3.8471	4.46524	11.9183	13.8333	151.002	0.0069	0.0218844		257	12:59:26	41.0574	25.0541	399.936	400.677	4.70062	5.29045	14.598	16.4297	151.001	0.0095	0.0158948			252	13:14:53	66.4023	24.9691	399.83	400.87	4.32632
255	16:58:16	65.4417	25.4266	399.996	400.912	4.07967	4.85844	12.3811	14.7446	149.097	0.0074	0.0201483		261	13:16:17	107.204	25.1131	398.764	400.732	4.73889	4.45948	14.6828	13.8171	150.966	0.0069	0.0218792		258	13:00:27	44.4327	25.0721	400.023	400.843	4.69768	5.29112	14.5729	16.4138	150.997	0.0095	0.0158944			253	13:15:54	51.2003	24.9708	400.053	400.832	4.32326
256	16:59:17	64.3598	25.4269	400.018	400.918	4.08144	4.85176	12.3867	14.7246	149.094	0.0074	0.0201478		262	13:17:18	31.7913	25.122	400.028	400.724	5.32851	4.96854	16.5006	15.3859	151.013	0.0069	0.0218859		259	13:01:28	46.2051	25.0574	399.828	400.699	4.7027	5.27156	14.601	16.3672	150.998	0.0095	0.0158945			254	13:16:55	44.4602	24.9744	400.127	400.79	4.32203
257	17:00:18	64.8509	25.4282	400.011	400.922	4.08166	4.84583	12.3859	14.7048	149.1	0.0074	0.0201486		263	13:18:19	69.8674	25.1401	399.793	401.054	5.35678	5.22936	16.5698	16.1756	151.002	0.0069	0.0218844		260	13:02:29	33.2329	25.0551	400.1	400.661	4.70133	5.27531	14.5986	16.3809	150.982	0.0095	0.0158929			255	13:17:56	51.5588	24.9715	400.112	400.898	4.32994
258	17:01:19	73.4961	25.4309	399.871	400.945	4.08177	4.84512	12.3841	14.7001	149.082	0.0074	0.0201463		264	13:19:20	59.2343	25.1293	400.021	401.047	5.38076	5.37856	16.6545	16.6477	151.008	0.0069	0.0218853		261	13:03:30	32.2865	25.0635	400.082	400.619	4.6924	5.26874	14.5633	16.3521	150.974	0.0095	0.015892			256	13:18:57	64.3058	24.9708	399.903	400.91	4.32837
259	17:02:20	72.5214	25.4338	399.791	400.848	4.08077	4.84205	12.3789	14.6882	149.061	0.0074	0.0201433		265	13:20:21	77.3391	25.1336	399.748	401.057	5.4021	5.47581	16.7158	16.9439	150.98	0.0069	0.0218811		262	13:04:31	35.8846	25.073	400.188	400.816	4.69712	5.26191	14.5696	16.3215	150.955	0.0095	0.01589			257	13:19:58	71.392	24.971	399.964	401.1	4.33424
260	17:03:21	68.64	25.431	399.855	400.843	4.08459	4.8358	12.3922	14.6713	149.106	0.0074	0.0201494		266	13:21:22	64.9429	25.1325	399.925	401.006	5.37482	5.4818	16.6326	16.9636	150.936	0.0069	0.0218748		263	13:05:32	43.7446	25.0604	399.985	400.802	4.69795	5.25582	14.5829	16.3146	150.999	0.0095	0.0158947			258	13:20:59	71.7026	24.9743	399.833	400.97	4.32513
261	17:04:22	66.5827	25.4297	399.958	400.91	4.09073	4.83239	12.4119	14.6622	149.115	0.0074	0.0201506		267	13:22:23	82.3276	25.1356	399.636	401.016	5.45871	5.56998	16.8889	17.2332	150.947	0.0069	0.0218764		264	13:06:33	46.8714	25.0451	399.887	400.783	4.69965	5.24814	14.6014	16.3055	150.976	0.0095	0.0158922			259	13:22:00	72.6585	24.9763	399.907	401.068	4.32481
262	17:05:23	58.9161	25.4315	400.108	400.916	4.08319	4.82509	12.3876	14.6384	149.072	0.0074	0.0201448		268	13:23:24	68.4975	25.1363	399.861	400.983	5.46785	5.62656	16.916	17.407	150.963	0.0069	0.0218786		265	13:07:34	48.0266	25.0814	399.868	400.786	4.69337	5.25597	14.5502	16.2944	150.97	0.0095	0.0158916			260	13:23:01	45.7206	24.9898	400.376	401.074	4.32683
263	17:06:24	77.2317	25.4316	399.829	400.988	4.09595	4.82184	12.4265	14.6287	149.1	0.0074	0.0201487		269	13:24:25	91.6761	25.138	399.434	400.94	5.46247	5.6617	16.8974	17.5137	150.952	0.0069	0.0218771		266	13:08:35	50.8036	25.0637	399.91	400.898	4.69346	5.24685	14.5655	16.2828	150.987	0.0095	0.0158933			261	13:24:02	62.2452	24.975	399.945	400.925	4.33145
264	17:07:25	55.9417	25.4333	400.236	400.994	4.09082	4.81873	12.4097	14.6178	149.079	0.0074	0.0201458		270	13:25:26	55.2827	25.1559	400.144	401.01	5.4614	5.68636	16.8762	17.5713	150.929	0.0069	0.0218737		267	13:09:36	42.8118	25.0596	400.09	400.891	4.69889	5.24161	14.5856	16.2703	150.978	0.0095	0.0158924			262	13:25:03	48.7267	24.9691	400.155	400.904	4.33454
265	17:08:26	74.4064	25.4344	399.838	400.946	4.09283	4.81474	12.4144	14.6041	149.083	0.0074	0.0201463		271	13:26:27	66.3545	25.1401	400.047	401.095	5.46769	5.7135	16.9108	17.671	151.056	0.0069	0.0218922		268	13:10:37	52.701	25.0619	399.827	400.865	4.69521	5.23697	14.5719	16.2533	150.956	0.0095	0.0158901			263	13:26:04	51.3647	24.9686	400.038	400.835	4.33434
266	17:09:27	76.7989	25.4316	399.707	400.861	4.09395	4.81191	12.4204	14.5986	149.129	0.0074	0.0201526		272	13:27:28	56.2614	25.1427	400.132	401.001	5.47006	5.73143	16.9157	17.7239	150.947	0.0069	0.0218764		269	13:11:38	55.8272	25.0712	399.821	400.934	4.69711	5.23542	14.5695	16.2392	150.983	0.0095	0.0158929			264	13:27:05	57.5555	24.9708	399.966	400.867	4.32662
267	17:10:28	67.3713	25.433	399.835	400.817	4.09704	4.80346	12.4277	14.5705	149.08	0.0074	0.020146		273	13:28:29	70.2399	25.1461	399.922	401.028	5.4672	5.73972	16.9027	17.7452	150.961	0.0069	0.0218784		270	13:12:39	28.8141	25.061	400.191	400.667	4.70198	5.22491	14.5933	16.2163	150.967	0.0095	0.0158913			265	13:28:06	56.9558	24.9703	399.95	400.845	4.32669
268	17:11:29	70.1829	25.4293	399.782	400.817	4.09564	4.80374	12.4256	14.5739	149.051	0.0074	0.0201421		274	13:29:30	58.0946	25.139	400.141	401.031	5.46399	5.74867	16.8997	17.7802	150.99	0.0069	0.0218826		271	13:13:40	47.1239	25.0628	399.817	400.726	4.69724	5.22865	14.5769	16.226	150.98	0.0095	0.0158926			266	13:29:07	53.93	24.9735	399.938	400.779	4.32064
269	17:12:30	65.2108	25.4267	399.927	400.869	4.09316	4.79936	12.42	14.5628	149.043	0.0074	0.020141		275	13:30:31	69.8198	25.1389	399.957	401.046	5.461	5.75741	16.8903	17.807	150.96	0.0069	0.0218783		272	13:14:41	53.1104	25.0813	399.728	400.782	4.69876	5.22284	14.5652	16.1897	151.046	0.0095	0.0158996			267	13:30:08	62.9422	24.9701	399.798	400.797	4.32641
270	17:13:31	45.2659	25.4249	400.277	400.848	4.09998	4.79448	12.4417	14.5492	149.093	0.0074	0.0201477		276	13:31:32	57.5505	25.1422	400.125	401	5.46164	5.76175	16.8885	17.8165	150.934	0.0069	0.0218745		273	13:15:42	45.7274	25.0577	400.132	401.014	4.70051	5.21604	14.5908	16.1911	150.981	0.0095	0.0158927			268	13:31:09	47.545	24.9715	400.241	400.976	4.32541
271	17:14:32	50.0413	25.4259	400.168	400.83	4.0971	4.78764	12.4323	14.5277	149.088	0.0074	0.020147		277	13:32:33	65.3132	25.1338	400.084	401.089	5.46076	5.77	16.8941	17.8508	150.984	0.0069	0.0218817		274	13:16:43	31.0215	25.0664	400.253	400.788	4.70365	5.21002	14.5925	16.1635	150.97	0.0095	0.0158916			269	13:32:10	71.501	24.9707	399.963	401.114	4.33032
272	17:15:33	110.802	25.4269	398.488	400.881	5.55733	4.78945	16.862	14.5321	149.081	0.0074	0.020146		278	13:33:34	72.9716	25.1756	400.064	401.201	5.46139	5.77232	16.8537	17.8131	151.056	0.0069	0.0218921		275	13:17:44	41.2756	25.0628	399.991	400.769	4.70186	5.21093	14.5898	16.1694	150.965	0.0095	0.015891			270	13:33:11	69.538	24.9699	399.934	401.051	4.3269
273	17:16:34	53.2771	25.4316	400.112	401.361	6.0818	5.47018	18.4486	16.5933	149.064	0.0074	0.0201437		279	13:34:35	61.5672	25.1376	400.147	401.082	5.46231	5.78583	16.8943	17.8949	150.922	0.0069	0.0218728		276	13:18:45	50.8493	25.0742	400.064	401.07	4.70305	5.21248	14.5833	16.163	151.011	0.0095	0.0158959			271	13:34:12	60.4367	24.9692	400.014	400.975	4.32304
274	17:17:35	70.8804	25.4295	399.933	401.381	6.0988	5.81174	18.5011	17.6303	149.1	0.0074	0.0201487		280	13:35:36	65.4822	25.1327	400.056	401.057	5.45677	5.78375	16.8821	17.8937	150.998	0.0069	0.0218838		277	13:19:46	41.6274	25.0612	400.006	400.795	4.70613	5.20798	14.6038	16.1611	151.005	0.0095	0.0158952			272	13:35:13	109.091	24.9707	398.901	400.871	4.738
275	17:18:36	61.0402	25.4279	400.327	401.3	5.56333	5.99573	16.8786	18.1904	149.04	0.0074	0.0201405		281	13:36:37	72.5934	25.1473	400.094	401.221	5.45414	5.77595	16.8589	17.8536	150.973	0.0069	0.0218801		278	13:20:47	46.6921	25.0671	399.898	400.808	4.70565	5.20699	14.5968	16.152	151.019	0.0095	0.0158967			273	13:36:14	73.6684	24.9764	399.954	401.37	5.19966
276	17:19:37	78.2669	25.4271	399.755	401.051	5.43934	5.87419	16.5027	17.822	149.061	0.0074	0.0201434		282	13:37:38	67.0303	25.1367	400.028	401.056	5.45638	5.78414	16.8764	17.8902	150.985	0.0069	0.0218818		279	13:21:48	57.3725	25.0873	399.895	401.055	4.69753	5.21116	14.5536	16.145	151.002	0.0095	0.0158949			274	13:37:15	49.7848	24.9759	400.203	401.147	5.22753
277	17:20:38	102.412	25.4277	399.487	401.278	5.62723	5.96045	17.0724	18.0833	149.073	0.0074	0.020145		283	13:38:39	65.5595	25.1669	400.111	401.112	5.45297	5.78564	16.8352	17.8623	150.978	0.0069	0.0218809		280	13:22:49	53.6662	25.079	399.935	401.015	4.69997	5.19203	14.5683	16.0935	151.028	0.0095	0.0158977			275	13:38:16	51.8916	24.9848	400.048	400.998	5.25446
278	17:21:39	70.8842	25.427	399.988	401.185	5.61055	5.94537	17.0219	18.0377	149.049	0.0074	0.0201417		284	13:39:40	66.8232	25.1383	400.049	401.071	5.4488	5.78342	16.8502	17.885	150.948	0.0069	0.0218765		281	13:23:50	49.1742	25.067	399.95	400.927	4.70241	5.18453	14.5861	16.0815	150.978	0.0095	0.0158924			276	13:39:17	62.7256	24.9754	399.841	400.963	5.27942
279	17:22:40	72.7429	25.4272	399.874	401.098	5.61589	5.95257	17.0383	18.0598	149.907	0.0074	0.0202577		285	13:40:41	63.0313	25.1392	400.072	401.027	5.44458	5.78355	16.8354	17.8836	150.994	0.0069	0.0218832		282	13:24:51	58.7885	25.0674	399.897	401.322	5.43037	5.37325	16.8433	16.6662	150.949	0.0095	0.0158894			277	13:40:18	42.3309	24.9769	400.284	401.039	5.29799
280	17:23:41	77.7852	25.4316	399.836	401.151	5.61567	5.96114	17.0333	18.0812	149.941	0.0074	0.0202623		286	13:41:42	72.2876	25.1391	399.983	401.098	5.45097	5.78866	16.8552	17.8994	150.976	0.0069	0.0218806		283	13:25:52	37.2736	25.0714	400.22	401.072	5.45105	5.5415	16.903	17.1835	151.005	0.0095	0.0158953			278	13:41:19	76.3391	24.9823	399.722	401.055	5.31149
281	17:24:42	66.9182	25.429	399.969	401.075	5.61319	5.97047	17.0277	18.1115	150.012	0.0074	0.0202718		287	13:42:43	69.5981	25.1411	399.951	401.016	5.44371	5.78903	16.8302	17.8978	150.952	0.0069	0.0218771		284	13:26:53	43.8538	25.0596	400.143	401.131	5.48726	5.6298	17.0271	17.4694	150.931	0.0095	0.0158875			279	13:42:20	58.7248	24.9854	400.027	401.044	5.31533
282	17:25:43	63.0758	25.4283	399.987	401.017	5.61388	5.97946	17.0307	18.1398	150.007	0.0074	0.0202712		288	13:43:44	68.2164	25.14	399.997	401.038	5.44021	5.78468	16.8201	17.8851	150.973	0.0069	0.0218801		285	13:27:54	67.7273	25.0663	399.822	401.205	4.98031	5.5523	15.4473	17.2215	150.947	0.0095	0.0158892			280	13:43:21	54.582	24.9833	400.163	401.099	5.31552
283	17:26:44	65.803	25.4261	399.989	401.069	5.61483	5.98458	17.0365	18.1584	150.006	0.0074	0.0202711		289	13:44:45	55.1932	25.1439	400.204	401.022	5.43862	5.7781	16.8107	17.86	151.007	0.0069	0.021885		286	13:28:55	-62.8059	25.0761	402.327	400.841	5.52203	5.49585	17.1174	17.0362	150.973	0.0095	0.0158919			281	13:44:22	65.0033	24.9793	399.901	401.012	5.31229
284	17:27:45	67.5415	25.4235	399.906	401.015	5.61359	5.99464	17.0352	18.1916	149.986	0.0074	0.0202684		290	13:45:46	53.365	25.1446	400.198	400.981	5.42985	5.77891	16.7823	17.8612	150.967	0.0069	0.0218793		287	13:29:56	60.4054	25.0949	400.002	401.407	5.58545	5.67294	17.2946	17.5655	150.953	0.0095	0.0158898			282	13:45:23	58.8749	24.9794	399.917	400.914	5.30376
285	17:28:46	72.0609	25.4231	399.919	401.108	5.61728	6.00704	17.0473	18.2301	149.975	0.0074	0.0202668		291	13:46:47	72.6162	25.1396	399.98	401.096	5.4304	5.77897	16.7891	17.8668	150.96	0.0069	0.0218782		288	13:30:57	62.5492	25.073	399.974	401.187	4.85676	5.54449	15.0575	17.1897	150.954	0.0095	0.0158899			283	13:46:24	54.126	24.9824	399.951	400.863	5.30358
286	17:29:47	75.034	25.4236	399.778	401.021	5.61488	6.00873	17.0396	18.2348	150.022	0.0074	0.0202732		292	13:47:48	67.1425	25.1383	399.977	400.999	5.42948	5.77807	16.7869	17.8647	150.941	0.0069	0.0218755		289	13:31:58	49.2955	25.1171	400.194	401.135	4.86081	5.44033	15.0303	16.8222	151	0.0095	0.0158947			284	13:47:25	58.6517	24.9783	399.932	400.921	5.30378
287	17:30:48	62.5445	25.4263	400.016	401.023	5.61587	6.01419	17.0398	18.2484	150.006	0.0074	0.0202711		293	13:48:49	64.0036	25.1375	399.962	400.929	5.43219	5.78035	16.7955	17.872	150.994	0.0069	0.0218832		290	13:32:59	44.8332	25.0748	400.106	400.956	4.85711	5.39707	15.0565	16.7303	150.963	0.0095	0.0158909			285	13:48:26	64.0564	24.9808	399.997	401.073	5.29009
288	17:31:49	72.8547	25.4245	399.842	401.044	5.62213	6.01674	17.0606	18.258	150.011	0.0074	0.0202717		294	13:49:50	65.8432	25.1405	399.928	400.929	5.43196	5.77458	16.7916	17.8508	151.004	0.0069	0.0218847		291	13:34:00	47.5618	25.0676	400.063	400.989	4.85111	5.36579	15.0441	16.6402	150.989	0.0095	0.0158936			286	13:49:27	70.3521	24.9782	399.81	400.991	5.2869
289	17:32:50	64.2737	25.4323	400.018	401.058	5.62251	6.02116	17.0536	18.2628	150.016	0.0074	0.0202725		295	13:50:51	76.206	25.1554	399.714	400.891	5.42194	5.77102	16.7456	17.8238	151.008	0.0069	0.0218853		292	13:35:01	63.9849	25.068	399.64	400.967	4.85321	5.3419	15.0502	16.5656	150.988	0.0095	0.0158935			287	13:50:28	54.7967	24.9753	400.017	400.928	5.28667
290	17:33:51	66.7301	25.4554	399.88	400.964	5.62701	6.02968	17.0442	18.2639	150.045	0.0074	0.0202763		296	13:51:52	52.8592	25.1371	400.165	400.94	5.42695	5.77281	16.7787	17.8481	150.977	0.0069	0.0218808		293	13:36:02	45.9392	25.0593	400.015	400.918	4.85447	5.33034	15.0617	16.5382	150.998	0.0095	0.0158945			288	13:51:29	60.2074	24.9743	399.968	400.971	5.28602
291	17:34:52	57.9557	25.4217	400.178	401.094	5.62455	6.03764	17.0715	18.3253	150.008	0.0074	0.0202714		297	13:52:53	74.4462	25.149	399.931	401.08	5.42055	5.76515	16.7467	17.8113	150.995	0.0069	0.0218833		294	13:37:03	46.2219	25.0629	399.941	400.855	4.85601	5.31976	15.0631	16.5016	150.985	0.0095	0.0158931			289	13:52:30	64.0422	24.977	399.846	400.919	5.29183
292	17:35:53	55.9854	25.4599	400.185	401.063	5.62543	6.04125	17.0354	18.2946	150.013	0.0074	0.0202721		298	13:53:54	64.3184	25.1445	400.082	401.052	5.41553	5.77003	16.7352	17.8307	151.021	0.0069	0.021887		295	13:38:04	51.0345	25.0647	399.931	400.963	4.85847	5.31622	15.0684	16.4882	150.967	0.0095	0.0158912			290	13:53:31	34.6594	24.9704	400.248	400.809	5.28006
293	17:36:54	82.8767	25.4137	399.656	401.041	5.62724	6.03383	17.0883	18.323	149.994	0.0074	0.0202695		299	13:54:55	72.5253	25.1401	399.913	401.025	5.41292	5.76896	16.7313	17.8318	150.933	0.0069	0.0218743		296	13:39:05	43.3323	25.0629	399.997	400.849	4.85721	5.30529	15.0658	16.4557	150.971	0.0095	0.0158917			291	13:54:32	52.5931	24.9696	400.183	401.053	5.27812
294	17:37:55	75.2073	25.431	399.795	401.035	5.62657	6.03582	17.0692	18.3107	149.98	0.0074	0.0202675		300	13:55:56	59.6443	25.1313	399.995	400.887	5.41329	5.7632	16.741	17.8231	150.965	0.0069	0.021879		297	13:40:06	30.8304	25.0709	400.31	400.861	4.8531	5.30714	15.0458	16.4535	150.988	0.0095	0.0158934			292	13:55:33	54.1257	24.9781	400.029	400.922	5.27178
295	17:38:56	79.939	25.4321	399.748	401.07	5.62006	6.04525	17.0486	18.3384	150.004	0.0074	0.0202708		301	13:56:57	67.8881	25.1302	399.928	400.961	5.40766	5.76006	16.7244	17.8142	150.957	0.0069	0.0218779		298	13:41:07	50.3729	25.0808	399.923	400.945	4.85699	5.29953	15.0484	16.4195	151.039	0.0095	0.0158988			293	13:56:34	38.2634	24.9868	400.192	400.81	5.27091
296	17:39:57	63.8145	25.4314	400.096	401.12	5.62564	6.04362	17.0667	18.3347	149.968	0.0074	0.0202659		302	13:57:58	56.8245	25.129	400.039	400.884	5.41059	5.75358	16.7339	17.7948	151.036	0.0069	0.0218893		299	13:42:08	39.9966	25.0774	400.057	400.83	4.84794	5.29416	15.0232	16.4059	150.981	0.0095	0.0158928			294	13:57:35	57.4748	24.9647	400.078	401.027	5.26749
297	17:40:58	69.9192	25.425	399.92	401.055	5.62533	6.04811	17.073	18.3561	150.029	0.0074	0.0202742		303	13:58:59	57.8413	25.1321	400.102	400.962	5.40163	5.75076	16.7026	17.7821	150.946	0.0069	0.0218762		300	13:43:09	41.5155	25.0682	399.988	400.8	4.84973	5.28911	15.0363	16.3986	150.957	0.0095	0.0158902			295	13:58:36	64.2522	24.9653	399.921	400.985	5.26264
298	17:41:59	47.7488	25.452	400.32	401.043	5.62583	6.04351	17.0478	18.3135	150.063	0.0074	0.0202788		304	14:00:00	65.7763	25.1381	400.031	401.03	5.40354	5.75174	16.7024	17.7787	150.94	0.0069	0.0218754		301	13:44:10	47.4888	25.075	399.915	400.872	4.84816	5.28248	15.0251	16.3712	150.968	0.0095	0.0158913			296	13:59:37	49.0155	24.9714	400.076	400.877	5.26051
299	17:43:00	71.2582	25.4208	399.82	400.981	5.62099	6.04213	17.0657	18.3443	150.013	0.0074	0.020272		305	14:01:01	58.9029	25.1614	400.22	401.097	5.40232	5.75535	16.6749	17.7646	150.982	0.0069	0.0218815		302	13:45:11	52.1835	25.0746	399.919	400.988	4.84878	5.28141	15.027	16.3678	151.008	0.0095	0.0158955			297	14:00:38	62.442	24.9764	399.993	401.026	5.25871
300	17:44:01	69.8593	25.4199	399.887	401.02	5.62165	6.04765	17.0694	18.3629	149.984	0.0074	0.0202681		306	14:02:02	79.6812	25.1247	399.838	401.078	5.40144	5.7467	16.7083	17.7763	150.974	0.0069	0.0218804		303	13:46:12	48.8244	25.0782	400.139	401.127	4.8466	5.28377	15.0167	16.3713	150.954	0.0095	0.0158899			298	14:01:39	56.1333	24.9864	400.131	401.054	5.25792
301	17:45:02	67.1117	25.4232	399.951	401.033	5.62234	6.04716	17.0696	18.3594	150.018	0.0074	0.0202727		307	14:03:03	67.3156	25.1248	399.937	400.96	5.39635	5.7476	16.6916	17.7781	150.975	0.0069	0.0218804		304	13:47:13	52.8963	25.0691	400.112	401.198	4.84351	5.27694	15.0151	16.3587	150.956	0.0095	0.0158901			299	14:02:40	57.8266	24.977	400.104	401.056	5.25356
302	17:46:03	71.054	25.428	399.816	400.971	5.61494	6.04573	17.0449	18.3526	149.946	0.0074	0.020263		308	14:04:04	68.2559	25.1269	399.916	400.955	5.39202	5.74478	16.6759	17.7669	150.976	0.0069	0.0218806		305	13:48:14	57.936	25.0863	399.912	401.12	4.84582	5.27512	15.0066	16.3361	151.001	0.0095	0.0158948			300	14:03:41	61.4915	24.973	400.01	401.025	5.25475
303	17:47:04	53.4582	25.4256	400.198	401.025	5.61689	6.04011	17.0535	18.3384	150.016	0.0074	0.0202724		309	14:05:05	72.7563	25.1288	399.845	400.965	5.39225	5.73855	16.6741	17.745	150.946	0.0069	0.0218763		306	13:49:15	52.4536	25.0818	400.003	401.081	4.84235	5.2701	14.9998	16.3249	150.986	0.0095	0.0158932			301	14:04:42	64.9877	24.9785	399.981	401.057	5.25261
[truncated: 188 more columns]
