# Supplementary material for: Gene expression differences consistent with water loss reduction underlie desiccation tolerance of natural Drosophila populations
Source: BMC Biol. 2023 Feb 16;21:35. doi: 10.1186/s12915-023-01530-4 (PMC9933328; doi:10.1186/s12915-023-01530-4)
Supplement: Supplementary file 13 — Additional file 13: Table S12. Results of the cuticular hydrocarbon analysis. [file 12915_2023_1530_MOESM13_ESM.xlsx]

## Sheet: S12
Additional file 13.Table S12. Results of the cuticular hydrocarbon analysis. Hydrocarbons identified and their peak area in the 10 most sensitive and 10 most tolerant strains.
		7-Tricosene (7-C23:1)			5-tricosene (5-C23:1)			Tricosane (n-C23)			2-Methyltetracosane (2-Me-C25)			9-pentacosene (9-C25:1)			7-pentacosene (7-C25:1)			5-Pentacosene (5-C25:1)			pentacosane (n-C25)			(Z,Z)-7,11-heptacosadiene (7,11-C27:2)			5,9-heptacosadiene (5,9-C27:2)			7-heptacosene (7-C27:1)			9,13-nonacosadiene (9,13-C29:2)			(Z,Z)-7,11-nonacosadiene (7,11-C29:2)
Sensitive/tolerant	Strain	Total amount	%	Average %	Total amount	%	Average %	Total amount	%	Average %	Total amount	%	Average %	Total amount	%	Average %	Total amount	%	Average %	Total amunt	%	Average %	Total amount	%	Average %	Total amount	%	Average %	Total amount	%	Average %	Total amount	%	Average %	Total amount	%	Average %	Total amount	%	Average %	Total amount	Total amount (average)	SUM of desaturated compounds	SUM of desaturated compounds (average)	SUM of saturated compounds	SUM of saturated compounds (average)	desaturated:saturated BR	SUM 23C (%)	SUM 23C (%)(average)
Sensitive strains	SE_LUN_15_7	205.75	18.32	20.008	15.64	1.39	9.037	304.74	27.13	39.508	0.05	0	0.039	28.39	2.53	1.232	59.86	5.33	3.874	57.76	5.14	1.752	75.6	6.73	4.109	117.87	10.49	3.803	28.74	2.56	2.093	130.44	11.61	10.758	98.49	8.77	3.768	0	0	0.018	1123.34	538.065	66.14	56.343	33.86	43.656	0.3228	46.84	68.551
	SE_LUN_15_7	198.26	29.15		70.52	10.37		258.79	38.05		0.36	0.05		17.35	2.55		37.78	5.55		0.5	0.07		0.27	0.04		0	0		33	4.85		63.05	9.27		0.2	0.03		0.11	0.02		680.2		61.86		38.14		0.2372	77.56
	SE_LUN_15_7	60.45	16.04		38.43	10.2		167.36	44.41		0.03	0.01		7.92	2.1		13.05	3.46		3.06	0.81		18	4.78		3.37	0.9		15.32	4.07		42.28	11.22		7.49	1.99		0.06	0.02		376.83		50.81		49.2		0.0160984	70.65
	SE_LUN_15_7	62.83	24.9		35.89	14.22		135.21	53.58		0.2	0.08		1.19	0.47		3.56	1.41		0.13	0.05		0.35	0.14		0	0		0.16	0.07		12.82	5.08		0	0		0	0		252.35		46.2		53.8		-0.076	92.7
	SE_LUN_15_7	107.29	18.33		57.7	9.86		246.36	42.08		0.19	0.03		3.28	0.56		26.15	4.47		1.75	0.3		17.51	2.99		0.97	0.17		6.27	1.07		74.71	12.76		43.26	7.39		0	0		585.43		54.91		45.1		0.0980902	70.26
	SE_LUN_15_7	57	13.65		30.4	7.28		141.84	33.98		0.13	0.03		3.48	0.83		17.56	4.21		18.63	4.46		28.53	6.84		34.42	8.24		8.15	1.95		49.27	11.8		28.04	6.72		0	0		417.45		59.14		40.85		0.182918	54.91
	SE_LUN_15_7	83.5	24.58		39.48	11.62		148.73	43.79		0.15	0.04		1.53	0.45		12.18	3.59		0.67	0.2		9.83	2.89		0.02	0		2.24	0.66		39.83	11.73		1.5	0.44		0	0		339.65		53.27		46.72		0.0655066	80
	SE_LUN_15_7	71.74	25.04		28.43	9.92		125.64	43.85		0.27	0.09		0.86	0.3		7.82	2.73		0.29	0.1		9.41	3.29		0	0		7.71	2.69		33.93	11.84		0.02	0.01		0.38	0.13		286.49		52.76		47.23		0.0553055	78.82
	SE_LUN_15_7	93.96	18.84		42.78	8.58		177.44	35.58		0.22	0.04		6.25	1.25		21.07	4.22		14.16	2.84		25.71	5.15		40.8	8.18		6.22	1.25		43.99	8.82		26.13	5.24		0.04	0.01		498.77		59.23		40.77		0.1846	62.99
	SE_LUN_15_7	92.1	11.23		56.8	6.93		267.61	32.63		0.12	0.02		10.54	1.28		30.93	3.77		29.13	3.55		67.57	8.24		82.43	10.05		14.45	1.76		110.33	13.45		58.14	7.09		0	0		820.14		59.11		40.89		0.1822	50.78
	ES_TOM_15_23	1088.34	18.08	17.8757	373.45	6.2	6.18571	1411.88	23.45	24.4829	0.35	0.01	0.00714286	142.1	2.36	2.34429	397.66	6.6	6.17714	355.08	5.9	5.59429	452.33	7.51	6.48857	1166.47	19.37	18.13	158.34	2.63	4.14286	112.53	1.87	3.49714	362.33	6.02	5.07857	0.13	0	0.00285714	6021	4448.62	69.03	69.0286	30.97	30.9786	0.3806	47.73	48.5429
	ES_TOM_15_23	558.49	16.13		206.1	5.95		879.84	25.41		0.33	0.01		77.87	2.25		215.67	6.23		200.28	5.78		260.97	7.54		689.33	19.91		91.38	2.64		70.04	2.02		212.69	6.14		0	0		3463		67.05		32.96		0.340866	47.49
	ES_TOM_15_23	806.96	18.87		295.32	6.91		1129.48	26.41		0.4	0.01		68.04	1.59		275.96	6.45		233.22	5.45		169	3.95		903.65	21.13		101.56	2.37		59.25	1.39		233.93	5.47		0.06	0		4276.82		69.63		30.37		0.3926	52.18
	ES_TOM_15_23	920.22	19.37		311.67	6.56		1188.41	25.02		0.02	0		104.29	2.2		328.44	6.91		284.79	6		340.8	7.17		838.88	17.66		124.51	2.62		56.47	1.19		250.91	5.28		0.95	0.02		4750.35		67.81		32.19		0.3562	50.95
	ES_TOM_15_23	667.77	14.54		252.43	5.5		1155.03	25.15		0.1	0		129.37	2.82		313.93	6.84		310.84	6.77		372.51	8.11		885.02	19.27		134.88	2.94		93.23	2.03		277.32	6.04		0	0		4592.43		66.75		33.26		0.334867	45.19
	ES_TOM_15_23	868.74	18.75		294.47	6.35		1123.04	24.23		0.44	0.01		86.45	1.87		302.23	6.52		252.87	5.46		339.92	7.34		875.03	18.88		125.89	2.72		62.83	1.36		302.02	6.52		0.06	0		4634		68.43		31.58		0.368463	49.34
	ES_TOM_15_23	659.69	19.39		198.22	5.83		738.61	21.71		0.27	0.01		113.03	3.32		125.4	3.69		129.14	3.8		129.14	3.8		363.75	10.69		445.04	13.08		497.65	14.62		2.81	0.08		0	0		3402.75		74.5		25.52		0.489702	46.92
	ES_GIM_15_4	465.6	7.63	7.771	251.76	4.12	2.065	1131.34	18.53	18.645	0.15	0	0.003	162.94	2.67	2.438	338.94	5.55	6.383	318.82	5.22	5.716	664.15	10.88	12.124	1330.97	21.8	18.112	827.49	13.55	15.537	245.59	4.02	5.173	357.76	5.86	6.003	10.54	0.17	0.034	6106.05	5272.28	70.59	69.232	29.41	30.772	0.4118	30.28	28.479
	ES_GIM_15_4	230.62	6.53		19.71	0.56		682.82	19.33		0.1	0		88.61	2.51		265.29	7.51		230.78	6.53		496.67	14.06		394.1	11.16		656.35	18.58		248.54	7.04		219.09	6.2		0	0		3532.68		66.62		33.39		0.332267	26.41
	ES_GIM_15_4	639.03	9.5		273.74	4.07		1174.4	17.46		0.14	0		145.84	2.17		383.99	5.71		337.05	5.01		856.58	12.73		1316.4	19.57		814.4	12.11		362.42	5.39		423.14	6.29		0	0		6727.12		69.82		30.19		0.39626	31.03
	ES_GIM_15_4	566.04	8.75		43.83	0.68		1219.69	18.86		0.52	0.01		198.17	3.06		375.29	5.8		327.04	5.06		663.42	10.26		1430.68	22.12		932.81	14.42		267.65	4.14		442.51	6.84		0.05	0		6467.69		70.87		29.13		0.4174	28.29
	ES_GIM_15_4	514.7	9.2		41.34	0.74		1306.85	23.35		0.11	0		137.18	2.45		359.58	6.43		352.55	6.3		630.81	11.27		1334.49	23.85		435.6	7.78		79.34	1.42		403.45	7.21		0	0		5596.01		65.38		34.62		0.3076	33.29
	ES_GIM_15_4	693.58	8.31		345.09	4.14		1298.03	15.55		0.39	0		243.01	2.91		426.94	5.12		384.79	4.61		922.03	11.05		2218.75	26.59		1182.36	14.17		295	3.53		334.08	4		1.47	0.02		8345.52		73.4		26.6		0.468	28
	ES_GIM_15_4	613.08	8.26		330.24	4.45		1389.9	18.71		0.77	0.01		172.52	2.32		346.05	4.66		302.82	4.08		716.27	9.64		1767.43	23.8		870.97	11.73		326	4.39		589.25	7.93		1.45	0.02		7426.77		71.64		28.36		0.4328	31.42
	ES_GIM_15_4	184.05	6.54		17.68	0.63		455.41	16.18		0.39	0.01		72.83	2.59		213.11	7.57		200.2	7.11		376.38	13.37		264.52	9.4		740.54	26.31		212.05	7.53		75.72	2.69		2.24	0.08		2815.14		70.45		29.56		0.408859	23.34
	ES_GIM_15_4	140.74	5.04		16.64	0.6		525.76	18.84		0	0		29.86	1.07		183.05	6.56		158	5.66		422.43	15.13		369.44	13.24		512.95	18.38		225.12	8.07		205.8	7.37		1.34	0.05		2791.13		66.04		33.97		0.320668	24.48
	ES_GIM_15_4	231.73	7.95		19.23	0.66		572.53	19.64		0.04	0		76.58	2.63		259.93	8.92		220.94	7.58		374.62	12.85		279.47	9.59		534.51	18.34		180.59	6.2		164.51	5.64		0	0		2914.68		67.51		32.49		0.3502	28.25
	FI_AKA_15_14	467.48	11.64	12.074	237.58	5.91	6.221	952.03	23.7	25.488	1.06	0.03	0.009	57.36	1.43	2.016	38.7	0.96	1.191	2.31	0.06	0.561	43.4	1.08	2.553	613.52	15.27	16.177	861.03	21.43	20.845	742.89	18.49	12.772	0.07	0	0.093	0	0	0.003	4017.44	4589.67	75.19	71.953	24.81	28.05	0.5038	41.25	43.784
	FI_AKA_15_14	527.21	13.51		280.45	7.19		1213.07	31.08		0.33	0.01		99.98	2.56		65.56	1.68		42.34	1.08		149.38	3.83		678.73	17.39		798.86	20.47		45.68	1.17		0.64	0.02		0.75	0.02		3902.97		65.09		34.92		0.30167	51.77
	FI_AKA_15_14	544.63	13.09		256.22	6.16		949.14	22.82		1.39	0.03		57.36	1.38		19.67	0.47		17.17	0.41		75.14	1.81		606.75	14.59		893.86	21.49		737.43	17.73		0.93	0.02		0	0		4159.71		75.34		24.66		0.5068	42.07
	FI_AKA_15_14	499.23	11.61		263.71	6.13		1103.42	25.67		0.17	0		85.99	2		55.43	1.29		14.51	0.34		125.72	2.92		645.39	15.01		787.42	18.32		717.39	16.69		0.27	0.01		0	0		4298.66		71.4		28.59		0.428143	43.42
	FI_AKA_15_14	512.51	11.66		256.96	5.84		990.89	22.54		0.19	0		72.4	1.65		8.09	0.18		14.55	0.33		78.61	1.79		699.16	15.9		965.09	21.95		797.93	18.15		0.11	0		0	0		4396.5		75.66		24.33		0.513351	40.04
	FI_AKA_15_14	753.54	12.14		374.06	6.03		1456.33	23.47		0.23	0		122.55	1.98		91.18	1.47		10.85	0.17		194.94	3.14		969.61	15.63		1181.25	19.04		1048.86	16.9		1.64	0.03		0	0		6205.02		73.39		26.61		0.4678	41.64
	FI_AKA_15_14	732.76	10.3		400.08	5.62		1703.5	23.94		0.36	0.01		144.57	2.03		93.64	1.32		41.01	0.58		202.31	2.84		1129.46	15.88		1401.21	19.7		1264.73	17.78		0.75	0.01		0	0		7114.39		73.22		26.79		0.464254	39.87
	FI_AKA_15_14	466.91	11.81		239.18	6.05		1105.56	27.96		0.19	0		134.35	3.4		81.79	2.07		63.98	1.62		178.75	4.52		744.97	18.84		853.09	21.58		54.92	1.39		30.24	0.76		0	0		3953.94		67.52		32.48		0.3504	45.82
	FI_AKA_15_14	503.05	12.4		258.75	6.38		1028.14	25.34		0.44	0.01		32.82	0.81		20.13	0.5		2.89	0.07		3.62	0.09		596.25	14.7		864.92	21.32		744.08	18.34		2	0.05		0	0		4057.09		74.57		25.44		0.491251	44.12
	FI_AKA_15_14	477.08	12.58		261.53	6.9		1075.06	28.36		0.06	0		110.51	2.92		74.56	1.97		36	0.95		132.98	3.51		703.55	18.56		877.52	23.15		40.93	1.08		0.99	0.03		0.22	0.01		3790.99		68.15		31.87		0.362727	47.84
	ES_TOM_15_8	88.35	5.96	14.356	69.39	4.68	4.059	269.83	18.19	25.759	0	0	0.009	14.75	0.99	1.684	29.58	1.99	4.631	4.72	0.32	3.024	78.74	5.31	6.136	302.73	20.41	15.487	409.9	27.63	10.105	67.09	4.52	4.852	135.93	9.16	9.794	12.29	0.83	0.099	1483.3	1512.63	76.49	68.091	23.5	31.904	0.529953	28.83	44.175
	ES_TOM_15_8	326.23	20.2		28.4	1.76		510.2	31.59		0.12	0.01		39.4	2.44		102.87	6.37		85.16	5.27		100.33	6.21		195.56	12.11		13.14	0.81		80.54	4.99		132.93	8.23		0	0		1614.88		62.18		37.81		0.243724	53.55
	ES_TOM_15_8	114.96	7.3		74.44	4.73		315.78	20.06		0.07	0		29.91	1.9		50.58	3.21		29.96	1.9		136.9	8.7		424.27	26.95		62.94	4		105.18	6.68		229.04	14.55		0	0		1574.02		71.22		28.76		0.424685	32.09
	ES_TOM_15_8	132.89	8.7		77.67	5.08		318.4	20.83		0.2	0.01		22.92	1.5		51.67	3.38		9.99	0.65		109.09	7.14		365.07	23.89		69.68	4.56		124.38	8.14		246.28	16.12		0	0		1528.23		72.02		27.98		0.4404	34.61
	ES_TOM_15_8	98.09	9.05		60.88	5.62		244.46	22.55		0.22	0.02		19.59	1.81		39.59	3.65		16.79	1.55		80.17	7.39		285.75	26.36		24.92	2.3		70.75	6.53		142.97	13.19		0	0		1084.2		70.06		29.96		0.40092	37.21
	ES_TOM_15_8	266.15	18.5		17.47	1.21		417.15	28.99		0.47	0.03		21.48	1.49		72.72	5.05		54.6	3.79		85.56	5.95		162.72	11.31		219.66	15.26		19.3	1.34		101.31	7.04		0.4	0.03		1439.02		65.02		34.97		0.30053	48.7
	ES_TOM_15_8	337.4	19.15		23.36	1.33		455.85	25.88		0.1	0.01		38.68	2.2		103.75	5.89		92.76	5.27		87.8	4.98		191.87	10.89		247.8	14.07		58.67	3.33		121.49	6.9		1.95	0.11		1761.48		69.14		30.87		0.382662	46.36
	ES_TOM_15_8	232.54	13.55		114.64	6.68		425.97	24.83		0	0		29.69	1.73		77.47	4.52		52.39	3.05		106.24	6.19		190.07	11.08		254.69	14.84		76.3	4.45		155.38	9.06		0.4	0.02		1715.77		68.98		31.02		0.3796	45.06
	ES_TOM_15_8	273.72	20.79		103.08	7.83		431.51	32.78		0.18	0.01		6.12	0.46		79.36	6.03		39.3	2.99		39.29	2.99		6.88	0.52		211.79	16.09		52.74	4.01		72.31	5.49		0	0		1316.27		64.21		35.78		0.284328	61.41
	ES_TOM_15_8	327.67	20.36		26.88	1.67		513.2	31.89		0.06	0		37.37	2.32		100.13	6.22		87.77	5.45		104.53	6.5		182.6	11.35		24.05	1.49		72.86	4.53		132	8.2		0	0		1609.11		61.59		38.39		0.232046	53.93
	ES_GIM_15_34	650.32	16.16	17.725	213.92	5.32	5.6575	991.09	24.63	25.27	0.08	0	0	114.05	2.83	2.795	177.39	4.41	4.5075	177.35	4.41	4.3275	315.65	7.84	8.2675	560.03	13.92	14.1575	491.03	12.2	9.35	145.76	3.62	3.765	187	4.65	4.175	0.08	0	0	4023.74	3789.32	67.52	66.46	32.47	33.5375	0.350535	46.11	48.6525
	ES_GIM_15_34	666.99	18.76		195.84	5.51		857.47	24.12		0	0		91.56	2.58		159.14	4.48		146.64	4.12		273.14	7.68		472.72	13.3		424.69	11.94		117.92	3.32		149.23	4.2		0.11	0		3555.44		68.21		31.8		0.364064	48.38
	ES_GIM_15_34	657.24	17.7		218.41	5.88		943.96	25.43		0.05	0		106.09	2.86		161.79	4.36		152.14	4.1		293.41	7.9		496.12	13.36		463	12.47		134.12	3.61		86.07	2.32		0	0		3712.4		66.66		33.33		0.333333	49.01
	ES_GIM_15_34	706.66	18.28		228.97	5.92		1039.95	26.9		0.16	0		112.45	2.91		184.66	4.78		180.87	4.68		373.14	9.65		620.47	16.05		30.58	0.79		174.19	4.51		213.59	5.53		0	0		3865.7		63.45		36.55		0.269	51.11
	ES_GUA_15_7	22.88	0.69	3.306	156.17	4.71	5.421	678.5	20.45	25.924	0.09	0	0.003	39.95	1.2	4.433	27.91	0.84	1.612	36.71	1.11	6.141	694.71	20.94	20.159	854.21	25.74	16.708	104.76	3.16	2.111	418.93	12.63	9.641	283.15	8.53	4.534	0.03	0	0.011	3318	3988.77	58.61	53.918	41.39	46.086	0.1722	25.85	34.65
	ES_GUA_15_7	175.72	4.35		260.65	6.46		1062.14	26.31		0.18	0		66.24	1.64		72.99	1.81		56.23	1.39		914.58	22.66		705.77	17.49		97.57	2.42		438.74	10.87		185.5	4.6		0	0		4036.32		51.03		48.97		0.0206	37.13
	ES_GUA_15_7	38.51	0.61		220.54	3.5		879.12	13.95		0.14	0		1049.45	16.66		31.5	0.5		1036.92	16.46		1036.85	16.46		1183.1	18.78		120.09	1.91		432.36	6.86		271.89	4.32		0	0		6300.48		69.6		30.41		0.391861	18.06
	ES_GUA_15_7	140.07	3.27		236.9	5.53		1104.19	25.76		0	0		48.17	1.12		81.59	1.9		75.67	1.77		903.41	21.08		761.77	17.77		118.94	2.78		533.5	12.45		281.73	6.57		0	0		4285.95		53.16		46.84		0.0632	34.56
	ES_GUA_15_7	126.89	3.13		276.52	6.81		1170.09	28.83		0.16	0		52.7	1.3		61.95	1.53		46.44	1.14		919.81	22.66		746.01	18.38		86.92	2.14		395.56	9.75		175.82	4.33		0	0		4058.87		48.51		51.49		-0.0298	38.77
	ES_GUA_15_7	136.56	3.54		250.64	6.5		980.66	25.43		0.35	0.01		39.6	1.03		52.85	1.37		700.69	18.17		700.71	18.17		506.5	13.13		64.08	1.66		310.3	8.05		113.29	2.94		0.24	0.01		3856.47		56.4		43.61		0.127887	35.47
	ES_GUA_15_7	203.21	5.17		294.34	7.49		1234.57	31.41		0.2	0.01		83.39	2.12		93.6	2.38		73.42	1.87		903.81	22.99		519.98	13.23		57.11	1.45		359.01	9.13		106.42	2.71		1.83	0.05		3930.87		45.6		54.41		-0.0880912	44.06
	ES_GUA_15_7	182.97	5.68		15.02	0.47		1022.23	31.72		0.12	0		77.27	2.4		81.9	2.54		70.71	2.19		659.75	20.47		560.56	17.39		66.41	2.06		321.96	9.99		164.14	5.09		0	0		3223.04		47.81		52.19		-0.0438	37.86
	ES_GUA_15_7	123.45	4.93		182.39	7.28		803.51	32.07		0.02	0		32.24	1.29		59.95	2.39		48.14	1.92		520.41	20.77		371.75	14.84		58.32	2.33		203.03	8.1		101.22	4.04		0.96	0.04		2505.39		47.16		52.84		-0.0568	44.28
	ES_GUA_15_7	73.95	1.69		238.72	5.46		1019.15	23.31		0.32	0.01		680.62	15.57		37.54	0.86		672.89	15.39		672.81	15.39		451.75	10.33		52.59	1.2		375.04	8.58		96.7	2.21		0.26	0.01		4372.34		61.3		38.71		0.225877	30.46
	ES_GIM_15_31	173.18	10.31	11.5378	115.54	6.88	7.71222	447.67	26.65	28.8644	0.31	0.02	0.0166667	41.45	2.47	2.72444	107.2	6.38	6.75444	86.33	5.14	5.37556	157.31	9.36	6.87778	170.21	10.13	10.7911	252.57	15.03	10.3744	124.9	7.43	5.17222	3.07	0.18	3.77444	0.17	0.01	0.0166667	1679.94	1263.52	63.96	64.2333	36.03	35.7589	0.279328	43.83	48.1144
	ES_GIM_15_31	205.58	11.6		125.8	7.1		533.11	30.08		0.07	0		59.79	3.37		120.37	6.79		113.42	6.4		132.65	7.48		238.64	13.46		34.39	1.94		102.32	5.77		106.24	5.99		0	0		1772.39		62.42		37.56		0.24865	48.78
	ES_GIM_15_31	186.77	11.59		111.42	6.91		422.7	26.22		0.68	0.04		46.47	2.88		105.54	6.55		93.23	5.78		96.62	5.99		159.97	9.92		262.3	16.27		71.92	4.46		53.91	3.34		0.48	0.03		1612.02		67.73		32.25		0.354871	44.72
	ES_GIM_15_31	112.48	10.65		70.43	6.67		294.52	27.89		0	0		30	2.84		62.64	5.93		50.31	4.76		71.24	6.75		101.53	9.61		155.72	14.74		60.66	5.74		46.57	4.41		0	0		1056.1		65.35		34.64		0.307131	45.21
	ES_GIM_15_31	158.25	11.08		96.47	6.76		438.77	30.73		0.32	0.02		52.11	3.65		112.62	7.89		106.28	7.44		98.27	6.88		199.19	13.95		15.09	1.06		72.42	5.07		78.08	5.47		0	0		1427.88		62.37		37.63		0.2474	48.57
	ES_GIM_15_31	118.85	8.78		186.6	13.79		390.07	28.83		0.33	0.02		44.67	3.3		88.35	6.53		83.65	6.18		122.6	9.06		179.65	13.28		17.56	1.3		46.34	3.42		72.94	5.39		1.45	0.11		1353.06		62.08		37.91		0.241724	51.4
	ES_GIM_15_31	88.73	9.37		61.31	6.47		264.62	27.95		0.21	0.02		16.49	1.74		56.82	6		45.71	4.83		50.16	5.3		113.36	11.97		154.73	16.34		53.4	5.64		41.37	4.37		0	0		946.92		66.73		33.27		0.3346	43.79
	ES_GIM_15_31	120.37	12.41		69.38	7.15		294.28	30.33		0.16	0.02		37.01	3.81		68.97	7.11		67.84	6.99		64.88	6.69		135.6	13.98		15.1	1.56		51.28	5.29		45.25	4.66		0	0		970.12		62.96		37.04		0.2592	49.89
	ES_GIM_15_31	99.86	18.05		42.51	7.68		172.1	31.1		0.06	0.01		2.53	0.46		42.08	7.61		4.74	0.86		24.31	4.39		4.53	0.82		139.04	25.13		20.64	3.73		0.87	0.16		0	0		553.28		64.5		35.5		0.29	56.84
	DE_MUN_15_13	321.8	20.27	25.0886	114.07	7.18	7.06286	399.12	25.14	24.4614	0.13	0.01	0.0214286	82.93	5.22	5.02429	85.81	5.4	5.12571	75.91	4.78	3.40714	76.37	4.81	3.79429	219.01	13.79	14.2143	135.16	8.51	7.85571	17.89	1.13	1.52571	59.52	3.75	2.41714	0	0	0.00142857	1587.71	1858.94	70.03	71.7229	29.96	28.2771	0.40074	52.59	56.6171
	DE_MUN_15_13	761.1	27.2		178.03	6.36		615.67	22		1.35	0.05		145.92	5.22		119.09	4.26		50.94	1.82		80.98	2.89		495.51	17.71		197.29	7.05		73.83	2.64		78.16	2.79		0	0		2797.88		75.05		24.94		0.50115	55.57
	DE_MUN_15_13	332.4	22.41		128.84	8.69		353.34	23.82		0.17	0.01		79.61	5.37		76.47	5.16		66.97	4.52		69.2	4.67		181.91	12.26		125.62	8.47		15.36	1.04		53.32	3.59		0.09	0.01		1483.3		71.52		28.5		0.430114	54.92
	DE_MUN_15_13	687.15	32.27		161.86	7.6		547.56	25.71		1.05	0.05		106.31	4.99		108.82	5.11		3.61	0.17		15.34	0.72		283.25	13.3		186.64	8.76		25.24	1.19		2.73	0.13		0	0		2129.56		73.52		26.48		0.4704	65.58
	DE_MUN_15_13	331.7	22.71		113.23	7.75		370.65	25.38		0.19	0.01		83.95	5.75		71.04	4.86		61.92	4.24		67.14	4.6		183.25	12.55		108.3	7.42		26.45	1.81		42.47	2.91		0	0		1460.3		70		29.99		0.40014	55.85
	DE_MUN_15_13	435.81	26.72		84.28	5.17		426.22	26.13		0.01	0		75.88	4.65		89.15	5.47		65.65	4.03		72.72	4.46		259.16	15.89		96.72	5.93		19.44	1.19		5.81	0.36		0	0		1630.84		69.41		30.59		0.3882	58.03
	DE_MUN_15_13	462.38	24.04		128.66	6.69		443.16	23.05		0.3	0.02		76.43	3.97		107.98	5.62		82.49	4.29		84.79	4.41		269.13	14		170.27	8.85		32.24	1.68		65.16	3.39		0	0		1922.99		72.53		27.48		0.450455	53.78
	DE_MUN_15_15	421.03	27.65	28.002	104.97	6.89	8.049	405.85	26.65	32.087	0	0	0.01	53.38	3.5	1.847	93.48	6.14	6.14	93.98	6.17	4.766	43.55	2.86	1.908	15.14	0.99	0.533	68.74	4.51	4.415	33.81	2.22	0.821	188.87	12.4	11.388	0.16	0.01	0.032	1522.97	1703.13	70.48	65.993	29.51	34.005	0.409741	61.19	68.139
	DE_MUN_15_15	542.72	29.24		155.9	8.4		585.24	31.54		0.06	0		54.08	2.91		124.17	6.69		35.07	1.89		20.84	1.12		12.04	0.65		93.63	5.05		13.91	0.75		218.15	11.75		0	0		1855.81		67.33		32.66		0.346735	69.18
	DE_MUN_15_15	835.69	29.65		225.84	8.01		795.79	28.24		0.25	0.01		15.86	0.56		171.42	6.08		127.22	4.51		127.21	4.51		0.01	0		161.67	5.74		13.99	0.5		343.24	12.18		0.23	0.01		2818.41		67.24		32.76		0.3448	65.9
	DE_MUN_15_15	498.83	27.38		118.33	6.49		496	27.22		0.03	0		70.72	3.88		126.99	6.97		116.94	6.42		33.33	1.83		0.11	0.01		96.39	5.29		29.28	1.61		234.86	12.89		0.26	0.01		1822.08		70.95		29.05		0.419	61.09
	DE_MUN_15_15	365.47	24.65		112.82	7.61		526.67	35.53		0.02	0		32.86	2.22		98.39	6.64		94.47	6.37		22.49	1.52		6.56	0.44		46.85	3.16		5.84	0.39		169.99	11.47		0.02	0		1482.45		62.95		37.05		0.259	67.79
	DE_MUN_15_15	924.58	35.71		237.2	9.16		812.19	31.36		0.61	0.02		17.88	0.69		142.76	5.51		85.02	3.28		85.04	3.28		0.11	0		1.59	0.06		2.53	0.1		279.14	10.78		0.84	0.03		2589.49		65.32		34.66		0.306661	76.23
	DE_MUN_15_15	296.42	27.51		98.04	9.1		374.05	34.72		0.54	0.05		14.52	1.35		58.17	5.4		45.18	4.19		5.78	0.54		1.97	0.18		57.37	5.32		2.75	0.25		121.92	11.32		0.77	0.07		1077.48		64.69		35.31		0.2938	71.33
	DE_MUN_15_15	323.57	27.36		104.06	8.8		444.59	37.59		0.01	0		7.38	0.62		69.05	5.84		62.03	5.25		10.42	0.88		5.06	0.43		52.38	4.43		6.18	0.52		96.59	8.17		1.25	0.11		1182.57		61.53		38.47		0.2306	73.76
	DE_MUN_15_15	239.4	22.95		82.54	7.91		373.62	35.82		0.08	0.01		11.55	1.11		59.26	5.68		51.58	4.95		17.21	1.65		25.3	2.43		58.81	5.64		9.24	0.89		114.36	10.97		0	0		1042.96		62.53		37.48		0.250475	66.69
	DE_MUN_15_15	457.06	27.92		132.88	8.12		527.05	32.2		0.12	0.01		26.69	1.63		105.63	6.45		75.82	4.63		14.55	0.89		3.28	0.2		81.04	4.95		16.08	0.98		195.56	11.95		1.27	0.08		1637.04		66.91		33.1		0.338066	68.23
Tolerant strains	DK_JUT_15_4	337.48	10.3	15.6711	26.11	0.8	1.50556	905.4	27.62	30.2767	0.14	0	0.00333333	79.27	2.42	2.17889	225.61	6.88	6.13667	201.13	6.14	5.66	401.68	12.25	11.3956	642.61	19.6	14.8433	102.02	3.11	1.71	260.53	7.95	6.63889	94.27	2.88	3.97333	1.63	0.05	0.00888889	3277.89	3265.08	60.13	58.3267	39.87	41.6756	0.2026	38.71	47.4511
	DK_JUT_15_4	396.14	9.84		33.08	0.82		1206.79	29.97		0.22	0.01		105.78	2.63		248.49	6.17		237.32	5.89		462.35	11.48		681.34	16.92		51.99	1.29		353.48	8.78		250.03	6.21		0.23	0.01		4027.27		58.56		41.46		0.170966	40.62
	DK_JUT_15_4	267.89	9.01		21.85	0.73		904.88	30.42		0.13	0		73.12	2.46		181.01	6.09		160.35	5.39		383.39	12.89		546.71	18.38		79.48	2.67		230.72	7.76		124.67	4.19		0	0		2974.19		56.68		43.31		0.133713	40.17
	DK_JUT_15_4	678.68	24.4		57.54	2.07		881.54	31.7		0.34	0.01		42.5	1.53		162.64	5.85		142.13	5.11		249.71	8.98		329.71	11.86		84.14	3.03		85.02	3.06		66.73	2.4		0.33	0.01		2781.03		59.32		40.69		0.186281	58.17
	DK_JUT_15_4	719.99	22.43		67.01	2.09		1003.77	31.27		0.23	0.01		59.64	1.86		185.68	5.78		170.37	5.31		291.16	9.07		388.91	12.12		28.97	0.9		163.46	5.09		130.57	4.07		0	0		3209.76		59.65		40.35		0.193	55.79
	DK_JUT_15_4	448.64	18.28		51.61	2.1		776.66	31.65		0	0		52.45	2.14		152.53	6.22		144.62	5.89		252.9	10.31		316.82	12.91		20.42	0.83		138.35	5.64		98.74	4.02		0.01	0		2453.76		58.03		41.96		0.160716	52.04
	DK_JUT_15_4	618.51	19.69		64.35	2.05		1002.21	31.9		0.08	0		64.62	2.06		184.36	5.87		177.5	5.65		306.71	9.76		386.35	12.3		29.21	0.93		180.8	5.75		127.33	4.05		0	0		3142.05		58.35		41.66		0.166883	53.63
	DK_JUT_15_4	377.62	12.18		44.59	1.44		885.68	28.58		0.05	0		71.71	2.31		179.18	5.78		174.58	5.63		447.34	14.43		466.78	15.06		46.56	1.5		267.82	8.64		137.48	4.44		0	0		3099.4		56.98		43.01		0.139714	42.2
	DK_JUT_15_4	658.89	14.91		64.05	1.45		1298.62	29.38		0.1	0		97.44	2.2		291.22	6.59		262.01	5.93		591.9	13.39		638.49	14.44		50.08	1.13		312.75	7.08		154.55	3.5		0.26	0.01		4420.37		57.24		42.77		0.144686	45.73
	ES_TOM_15_10	122.05	7.64	6.09889	66.95	4.19	5.18222	286.14	17.91	18.9778	0.06	0	0.0133333	24.13	1.51	5.76778	244	15.27	14.1544	225.78	14.13	12.9011	232.78	14.57	13.8867	250.5	15.68	13.4233	36.38	2.28	3.34444	57.33	3.59	3.39222	51.86	3.25	2.79	0	0	0.0711111	1597.98	1450.52	67.54	67.1256	32.48	32.8778	0.35053	29.73	30.2578
	ES_TOM_15_10	72.97	6.93		45.73	4.34		201.89	19.16		0.07	0.01		144.73	13.74		148.08	14.06		140.19	13.31		128.23	12.17		134.02	12.72		11.69	1.11		24.68	2.34		1.15	0.11		0	0		1053.42		68.66		31.34		0.3732	30.43
	ES_TOM_15_10	144.49	7.47		106.69	5.51		407.6	21.06		0.5	0.03		22.04	1.14		280.88	14.51		243.82	12.6		261.06	13.49		301.05	15.55		25.83	1.33		69.14	3.57		69.14	3.57		3.29	0.17		1935.54		65.42		34.58		0.3084	34.04
	ES_TOM_15_10	73.58	6.78		43.27	3.99		221.96	20.44		0.37	0.03		13.07	1.2		167.21	15.4		164.54	15.15		139.9	12.89		157.79	14.53		22.55	2.08		39.71	3.66		41.77	3.85		0	0		1085.74		66.64		33.36		0.3328	31.21
	ES_TOM_15_10	88.99	5.97		69.19	4.65		255.43	17.15		0.18	0.01		116.14	7.8		197.68	13.27		162.76	10.93		229.33	15.4		214.04	14.37		22.18	1.49		68.35	4.59		58.22	3.91		6.97	0.47		1489.46		67.45		32.56		0.348865	27.77
	ES_TOM_15_10	114.02	6.61		79.13	4.59		342.06	19.83		0.08	0		20.7	1.2		236.52	13.71		231.18	13.4		268.98	15.6		278.8	16.17		26.23	1.52		62.71	3.64		64.11	3.72		0.08	0		1724.61		64.56		35.43		0.291329	31.03
	ES_TOM_15_10	19.79	1.83		50.69	4.7		191.23	17.72		0.38	0.03		139.28	12.91		165.9	15.38		128.24	11.89		150.08	13.91		7.63	0.71		190.73	17.68		32.29	2.99		2.76	0.26		0	0		1078.99		68.35		31.66		0.366863	24.25
	ES_TOM_15_10	100.16	5.25		86.91	4.56		337.93	17.71		0.27	0.01		220.89	11.58		235.19	12.33		212.19	11.12		268.95	14.1		302.14	15.84		17.58	0.92		57.95	3.04		67.77	3.55		0	0		1907.92		68.19		31.82		0.363664	27.52
	ES_TOM_15_10	75.7	6.41		119.38	10.11		234.14	19.82		0.04	0		9.85	0.83		159.01	13.46		160.34	13.58		151.77	12.85		179.99	15.24		19.98	1.69		36.73	3.11		34.09	2.89		0	0		1181.02		67.32		32.67		0.346535	36.34
	DK_JUT_15_11	229.22	10.17	12.4437	117.37	5.21	5.61125	527.1	23.38	23.7188	0.17	0.01	0.0125	91.4	4.05	3.9	138	6.12	6.4225	135.92	6.03	5.89125	109.57	4.86	4.39125	381.15	16.9	15.7288	424.19	18.81	18.295	48.3	2.14	1.77375	51.59	2.29	1.79	0.85	0.04	0.02	2254.84	2194.11	71.76	71.8762	28.25	28.1225	0.435056	38.75	41.7725
	DK_JUT_15_11	408.94	14.73		165.01	5.94		674.52	24.3		0.2	0.01		98.67	3.55		195.97	7.06		177.34	6.39		130.71	4.71		403.33	14.53		453.26	16.33		26.12	0.94		42.12	1.52		0	0		2776.2		70.99		29.02		0.419658	44.97
	DK_JUT_15_11	334.33	13.08		138.49	5.42		609.71	23.85		0.05	0		120.06	4.7		179.42	7.02		168.53	6.59		112.8	4.41		366.6	14.34		434.58	17		47.68	1.86		44.08	1.72		0.47	0.02		2556.81		71.75		28.26		0.434857	42.34
	DK_JUT_15_11	235.25	12.93		109.99	6.05		421.7	23.19		0	0		64.98	3.57		114.3	6.28		92.19	5.07		58.56	3.22		286.28	15.74		385.2	21.18		28.81	1.58		21.48	1.18		0	0		1818.74		73.58		26.41		0.471747	42.17
	DK_JUT_15_11	295.3	11.52		132.54	5.17		532.85	20.79		0.07	0		102.61	4		161.29	6.29		145.9	5.69		108.67	4.24		433.05	16.89		509.41	19.87		56.01	2.18		85.81	3.35		0	0		2563.51		74.96		25.03		0.49935	37.48
	DK_JUT_15_11	127.47	10.9		64.64	5.53		277.69	23.74		0.15	0.01		47.53	4.06		66.84	5.71		68.23	5.83		51.54	4.41		191.96	16.41		219.97	18.81		25.35	2.17		27	2.31		1.17	0.1		1169.53		71.83		28.16		0.436744	40.17
	DK_JUT_15_11	254.47	10.95		119.1	5.13		583.58	25.11		0.33	0.01		101.01	4.35		148.13	6.37		141.17	6.08		128.79	5.54		372.11	16.01		388.93	16.74		41.92	1.8		44.29	1.91		0	0		2323.83		69.34		30.66		0.3868	41.19
	DK_JUT_15_11	319.07	15.27		134.6	6.44		530.56	25.39		1.23	0.06		61.04	2.92		136.34	6.53		113.91	5.45		78.16	3.74		313.62	15.01		368.23	17.62		31.79	1.52		0.88	0.04		0	0		2089.41		70.8		29.19		0.416142	47.11
	ES_TEN_15_6	275.85	6.79	4.328	24.44	0.6	5.03	1526.94	37.59	34.583	0.06	0	0.003	91.27	2.25	2.295	435.96	10.73	8.662	424.39	10.45	8.389	394.02	9.7	9.985	484.02	11.92	11.014	30.18	0.74	2.766	335.72	8.27	9.411	38.8	0.96	3.524	0	0	0.006	4061.65	3789.78	52.71	55.425	47.29	44.571	0.0542	44.99	43.942
	ES_TEN_15_6	152.62	3.41		368.61	8.25		1461.56	32.7		0.33	0.01		68.06	1.52		273.46	6.12		238.7	5.34		494.49	11.06		418.37	9.36		456.77	10.22		399.1	8.93		137.59	3.08		0.09	0		4469.75		56.23		43.77		0.1246	44.36
	ES_TEN_15_6	154.58	3.93		369.34	9.39		1513.05	38.48		0.38	0.01		58.29	1.48		264.83	6.73		242.38	6.16		440.94	11.21		309.23	7.86		24.96	0.63		379.44	9.65		175.03	4.45		0	0		3932.44		50.28		49.7		0.00580116	51.8
	ES_TEN_15_6	167.66	3.53		352.65	7.43		1604.81	33.79		0.02	0		124.49	2.62		397.51	8.37		396.7	8.35		471.77	9.93		520.72	10.96		54.6	1.15		462.37	9.74		195.06	4.11		0.72	0.02		4749.1		56.28		43.72		0.1256	44.75
	ES_TEN_15_6	226.86	4.88		22.85	0.49		1612.36	34.68		0.07	0		136.23	2.93		473.68	10.19		462.03	9.94		468.33	10.07		511.11	10.99		62.96	1.35		472.52	10.16		199.76	4.3		0	0		4648.76		55.23		44.75		0.104821	40.06
	ES_TEN_15_6	115.32	3.61		11.5	0.36		1001.7	31.34		0.16	0.01		81.28	2.54		287.01	8.98		294.48	9.21		391.64	12.25		454.31	14.21		46.81	1.46		374.78	11.73		136.9	4.28		0.2	0.01		3196.1		56.39		43.6		0.127913	35.31
	ES_TEN_15_6	118.35	3.83		230.03	7.45		954.97	30.91		0.13	0		65.11	2.11		274.97	8.9		265.92	8.61		308.36	9.98		381.23	12.34		41.39	1.34		325.59	10.54		123.15	3.99		0	0		3089.2		59.11		40.89		0.1822	42.19
	ES_TEN_15_6	107.66	4.04		12	0.45		988.52	37.06		0.03	0		77.25	2.9		245.92	9.22		247.38	9.28		257.59	9.66		321.93	12.07		33.95	1.27		259.89	9.74		114.82	4.31		0.14	0.01		2667.08		53.29		46.72		0.0656934	41.55
	ES_TEN_15_6	172.46	5.31		254.82	7.85		1193.74	36.78		0.01	0		65.9	2.03		271.01	8.35		268.74	8.28		233.02	7.18		251.01	7.73		272.03	8.38		193.25	5.95		69.51	2.14		0.49	0.02		3246		56.04		43.96		0.1208	49.94
	ES_TEN_15_6	151.51	3.95		308.04	8.03		1247.3	32.5		0.01	0		98.59	2.57		346.67	9.03		317.4	8.27		338.06	8.81		487.36	12.7		43.13	1.12		360.84	9.4		138.84	3.62		0.01	0		3837.77		58.69		41.31		0.1738	44.47
	ES_GIM_15_24	434.39	17.17	14.815	135.45	5.35	5.194	531.23	20.99	21.453	0.16	0.01	0.005	47.36	1.87	2.118	117.66	4.65	4.426	94.13	3.72	3.797	164.2	6.49	6.876	603.86	23.86	24.417	65.46	2.59	2.886	88.07	3.48	4.139	246.73	9.75	9.826	1.65	0.07	0.049	2530.34	2585.52	72.51	71.667	27.49	28.334	0.4502	43.51	41.462
	ES_GIM_15_24	633.85	15.55		215.54	5.29		825.54	20.25		0	0		93.82	2.3		190.52	4.67		157.27	3.86		290.36	7.12		979.97	24.04		123.36	3.03		178.79	4.39		387.86	9.51		0.14	0		4077		72.64		27.37		0.452655	41.08
	ES_GIM_15_24	408.18	15.26		137.32	5.13		526.87	19.7		0.39	0.01		49.67	1.86		117.35	4.39		83.94	3.14		186.14	6.96		642.9	24.03		87.46	3.27		124.99	4.67		301.35	11.27		8.49	0.32		2675.04		73.34		26.67		0.466653	40.09
	ES_GIM_15_24	305	11.67		124.49	4.76		572.72	21.91		0.12	0		65.29	2.5		110.38	4.22		108.95	4.17		204.78	7.84		650.27	24.88		74.44	2.85		124.33	4.76		271.37	10.38		1.33	0.05		2613.49		70.24		29.75		0.40494	38.35
	ES_GIM_15_24	273.97	12.89		100.22	4.71		458.07	21.55		0.23	0.01		53.16	2.5		97.05	4.57		93.36	4.39		150.2	7.07		524.56	24.68		64.43	3.03		93.68	4.41		216.76	10.2		0.02	0		2125.71		71.38		28.63		0.427457	39.15
	ES_GIM_15_24	278.24	15.13		105.3	5.72		405.39	22.04		0.07	0		32.05	1.74		69.1	3.76		62.48	3.4		131.29	7.14		434.88	23.64		48.75	2.65		84.77	4.61		187.14	10.17		0	0		1839.45		70.82		29.18		0.4164	42.89
	ES_GIM_15_24	258.85	15.37		94.42	5.61		404.25	24		0.12	0.01		29.26	1.74		69.47	4.12		53.41	3.17		107.25	6.37		416.45	24.73		43.35	2.57		62.06	3.68		145.45	8.64		0	0		1684.34		69.63		30.38		0.392461	44.97
	ES_GIM_15_24	384.5	15.49		125.96	5.07		494.17	19.91		0.25	0.01		51.49	2.07		111.21	4.48		85.88	3.46		150.62	6.07		671.47	27.05		67.67	2.73		87.79	3.54		250.99	10.11		0.48	0.02		2482.48		74.02		25.99		0.480252	40.47
	ES_GIM_15_24	390.27	15.51		127.57	5.07		540.1	21.47		0.08	0		59.75	2.37		125	4.97		119.5	4.75		171.21	6.8		573.02	22.77		76.07	3.02		99.39	3.95		233.58	9.28		0.65	0.03		2516.19		71.72		28.27		0.434543	42.05
	ES_GIM_15_24	467.25	14.11		173.31	5.23		752.01	22.71		0.09	0		73.89	2.23		146.8	4.43		129.53	3.91		228.63	6.9		810.75	24.49		103.47	3.12		129.17	3.9		296.23	8.95		0	0		3311.12		70.37		29.61		0.407682	42.06
	DE_MUN_15_9	1760.71	27	23.0289	129.49	1.99	2.33111	1343.93	20.61	21.7378	0.08	0	0.00333333	126.39	1.94	1.72444	353.2	5.42	5.10333	313.61	4.81	4.74333	462.82	7.1	9.31222	1109.82	17.02	17.0156	227.21	3.48	3.3	242.35	3.72	4.37889	450.59	6.91	7.31222	1.7	0.03	0.00555556	6521.91	5451.86	72.32	68.9433	27.71	31.0533	0.445966	49.59	47.0967
	DE_MUN_15_9	1541.57	26.13		116.97	1.98		1275.04	21.62		0	0		115.6	1.96		308.77	5.23		279.88	4.74		532.61	9.03		917.47	15.55		158.85	2.69		216.61	3.67		435.33	7.38		0	0		5898.72		69.33		30.65		0.386877	49.73
	DE_MUN_15_9	1270.21	22.94		120.77	2.18		1258.76	22.73		0.09	0		112.43	2.03		301.49	5.44		297.59	5.37		500.04	9.03		881.06	15.91		169.25	3.06		250.54	4.52		374.44	6.76		0.54	0.01		5537.2		68.22		31.76		0.364673	47.85
	DE_MUN_15_9	1098.84	19.39		101.11	1.78		1260.8	22.25		0.28	0		98.41	1.74		275.47	4.86		277.58	4.9		601.99	10.62		966.13	17.05		194.83	3.44		336.71	5.94		453.7	8.01		0	0		5665.84		67.11		32.87		0.342468	43.43
	DE_MUN_15_9	1581.11	26.07		124.69	2.06		1310.94	21.61		0.46	0.01		99.62	1.64		324.91	5.36		301.35	4.97		486.05	8.01		1002.94	16.54		200.92	3.31		223.23	3.68		409.11	6.75		0	0		6065.32		70.38		29.63		0.407459	49.74
	DE_MUN_15_9	918.23	20.68		82.58	1.86		1027.85	23.15		0.28	0.01		74.88	1.69		216.56	4.88		210.06	4.73		451	10.16		753.43	16.97		137.82	3.1		237.55	5.35		328.74	7.41		0.32	0.01		4439.3		66.68		33.32		0.3336	45.7
	DE_MUN_15_9	1636.74	27.45		133.91	2.25		1350.66	22.65		0.16	0		99.71	1.67		348.29	5.84		314.48	5.27		460.64	7.72		873.69	14.65		174.14	2.92		217.34	3.64		353.59	5.93		0	0		5963.35		69.62		30.37		0.392539	52.34
	DE_MUN_15_9	619.04	16.97		58.03	1.59		764.55	20.95		0.06	0		72.74	1.99		180.86	4.96		175.29	4.8		413.78	11.34		717.61	19.67		147.51	4.04		193.5	5.3		305.69	8.38		0	0		3648.66		67.7		32.29		0.354135	39.51
	DE_MUN_15_9	1098.63	20.63		281.6	5.29		1069.09	20.07		0.37	0.01		45.64	0.86		209.73	3.94		165.1	3.1		575.43	10.8		1053.76	19.78		194.85	3.66		191.36	3.59		440.85	8.28		0	0		5326.41		69.13		30.88		0.382462	45.98
	DK_JUT_15_6	174.81	12.01	10.2488	86.54	5.95	6.4375	342.74	23.56	21.4362	0.7	0.05	0.01875	72.02	4.95	4.05	102.93	7.07	6.77125	74.57	5.13	5.58375	42.29	2.91	3.4375	231.84	15.93	17.7087	309.79	21.29	22.3987	16.55	1.14	1.43875	0.22	0.01	0.47375	0	0	0	1454.99	2107.45	73.48	75.1112	26.52	24.8925	0.4696	41.52	38.1188
	DK_JUT_15_6	410	10.6		191.52	4.95		786.14	20.32		0.69	0.02		178.75	4.62		285.88	7.39		225.38	5.83		115.78	2.99		690.49	17.85		933	24.12		48.72	1.26		1.78	0.05		0	0		3868.13		76.67		23.33		0.5334	35.87
	DK_JUT_15_6	117.63	9.04		73	5.61		273.67	21.03		0	0		43.13	3.31		79.19	6.08		62.61	4.81		62.61	4.81		237.54	18.25		332.61	25.55		19.11	1.47		0.51	0.04		0	0		1301.61		74.16		25.84		0.4832	35.67
	DK_JUT_15_6	156.66	10.62		85.3	5.78		340.96	23.1		0.1	0.01		62.13	4.21		98.83	6.7		92.61	6.28		55.79	3.78		249.66	16.92		307.39	20.83		25.84	1.75		0.47	0.03		0	0		1475.75		73.12		26.89		0.462254	39.5
	DK_JUT_15_6	169.73	8.45		92.47	4.6		404.37	20.12		0.23	0.01		89.72	4.46		130.58	6.5		128.8	6.41		80.31	4		384.73	19.15		439.13	21.85		34.16	1.7		55.21	2.75		0	0		2009.44		75.87		24.13		0.5174	33.17
	DK_JUT_15_6	239.61	9.78		117.58	4.8		496.56	20.28		0.9	0.04		99.19	4.05		173.03	7.07		137.06	5.6		92.78	3.79		485.37	19.82		569.1	23.24		37.39	1.53		0.48	0.02		0	0		2449.06		75.91		24.11		0.517896	34.86
	DK_JUT_15_6	270.98	12.28		129.93	5.89		509.95	23.11		0.17	0.01		60.63	2.75		150.76	6.83		93.97	4.26		30.1	1.36		391.57	17.74		543.21	24.61		25.42	1.15		0.23	0.01		0	0		2206.92		75.52		24.48		0.5104	41.27
	DK_JUT_15_6	192.72	9.21		291.35	13.92		418.18	19.97		0.19	0.01		84.76	4.05		136.81	6.53		132.99	6.35		80.74	3.86		335.1	16.01		370.64	17.7		31.66	1.51		18.5	0.88		0	0		2093.67		76.16		23.84		0.5232	43.09
	ES_COR_15_23	444.86	14.89	13.748	37.69	1.26	3.486	743.46	24.88	20.819	0.3	0.01	0.007	96.32	3.22	3.072	295.58	9.89	10.028	282.23	9.45	9.288	211.11	7.07	6.593	607.12	20.32	19.481	45.63	1.53	6.733	107.06	3.58	3.403	115.57	3.87	3.288	0.79	0.03	0.056	2987.71	3718.35	68.04	72.583	31.96	27.419	0.3608	41.04	38.052
	ES_COR_15_23	484.47	13.6		49.35	1.39		779.86	21.9		0.03	0		156.96	4.41		345.69	9.71		346.71	9.73		283.69	7.97		707.96	19.88		58.54	1.64		167.24	4.7		180.96	5.08		0.15	0		3561.6		70.14		29.87		0.40266	36.88
	ES_COR_15_23	416.13	11.89		34.11	0.97		787.96	22.52		0.01	0		111.74	3.19		298.84	8.54		284.69	8.14		283.2	8.09		925.02	26.44		79.19	2.26		119.92	3.43		140.54	4.02		17.63	0.5		3498.98		69.38		30.61		0.387739	35.39
	ES_COR_15_23	464.32	14.74		30.68	0.97		560.57	17.8		0.19	0.01		86.1	2.73		292.56	9.29		255.61	8.11		154.98	4.92		525.87	16.69		604.15	19.18		83.47	2.65		90.88	2.89		0.68	0.02		3150.07		77.27		22.73		0.5454	33.51
	ES_COR_15_23	359.62	15.25		134.61	5.71		558.11	23.66		0.08	0		60.3	2.56		234.81	9.95		225.64	9.57		158.31	6.71		463.51	19.65		28.91	1.23		77.47	3.28		57.4	2.43		0.14	0.01		2358.91		69.64		30.37		0.392661	44.61
	ES_COR_15_23	561.85	10.58		249.57	4.7		1035.69	19.5		0.35	0.01		187.78	3.54		572.24	10.78		534.6	10.07		408.31	7.69		1250.37	23.54		90.55	1.71		218.46	4.11		200.88	3.78		0.08	0		5310.72		72.81		27.2		0.456054	34.78
	ES_COR_15_23	501.88	14.37		188.9	5.41		823.44	23.58		0.32	0.01		124.29	3.56		389.57	11.15		375.8	10.76		238.53	6.83		595.73	17.06		30.99	0.89		119.86	3.43		103.17	2.95		0	0		3492.49		69.58		30.42		0.3916	43.36
	ES_COR_15_23	495.55	13.42		170.27	4.61		666.62	18.05		0.03	0		86.6	2.34		360.51	9.76		326.91	8.85		200	5.41		566.12	15.33		634.83	17.19		102.69	2.78		83.48	2.26		0	0		3693.63		76.54		23.46		0.5308	36.07
	ES_COR_15_23	566.82	14.18		209.89	5.25		800.58	20.02		0.61	0.02		119.09	2.98		503.25	12.59		442.44	11.06		263.17	6.58		771.58	19.3		43.71	1.09		148.21	3.71		129.25	3.23		0	0		3998.61		73.39		26.62		0.467653	39.45
	ES_COR_15_23	747.28	14.56		235.4	4.59		835.14	16.28		0.48	0.01		112.6	2.19		442.06	8.62		366.4	7.14		239.14	4.66		851.96	16.6		1057.29	20.61		121.26	2.36		121.81	2.37		0	0		5130.83		79.04		20.95		0.580958	35.43
	ES_GIM_15_12	570.36	6.95	7.182	517.13	6.3	5.917	1957.55	23.86	25.055	0.64	0.01	0.008	134.52	1.64	2.096	549.62	6.7	6.896	443.87	5.41	6.318	580.23	7.07	8.136	2241.11	27.32	23.492	166.98	2.04	2.371	425.51	5.19	5.817	616.71	7.52	6.713	0	0	0.001	8204.24	6274.89	69.07	66.803	30.94	33.199	0.381262	37.12	38.153
	ES_GIM_15_12	125.73	3.21		213.22	5.44		928.07	23.7		0.09	0		47.08	1.2		141.49	3.61		141.16	3.6		462.02	11.8		1038.86	26.53		67.96	1.74		426.07	10.88		323.94	8.27		0.41	0.01		3916.11		64.49		35.5		0.289929	32.35
	ES_GIM_15_12	652.77	9.43		428.39	6.19		1736.87	25.1		1.11	0.02		166.23	2.4		546.29	7.89		476.65	6.89		489.56	7.07		1585.43	22.91		198.32	2.87		249.81	3.61		388.13	5.61		0	0		6919.58		67.8		32.19		0.356136	40.73
	ES_GIM_15_12	537.2	9.73		327.38	5.93		1426.6	25.84		0.27	0		161.55	2.93		502.76	9.1		475.35	8.61		478.93	8.67		1028.16	18.62		131.87	2.39		92.08	1.67		359.71	6.51		0	0		5521.86		65.49		34.51		0.3098	41.49
	ES_GIM_15_12	380.32	6.89		323.85	5.86		1482.62	26.85		0.98	0.02		108.09	1.96		425.38	7.7		425.44	7.7		463.34	8.39		1191.52	21.58		109.01	1.97		340.53	6.17		271.49	4.92		0	0		5522.58		64.75		35.26		0.294871	39.6
	ES_GIM_15_12	335.48	6.81		251.28	5.1		1250.2	25.36		0.05	0		139.53	2.83		358.1	7.26		364.92	7.4		345.03	7		1136.42	23.05		113.73	2.31		304.01	6.17		330.83	6.71		0	0		4929.58		67.64		32.36		0.3528	37.26
	ES_GIM_15_12	489.68	6.38		411.51	5.36		1755.87	22.87		0	0		173.61	2.26		476.63	6.21		450.91	5.87		578.08	7.53		1987.79	25.89		254.02	3.31		434.52	5.66		665.63	8.67		0	0		7678.25		69.61		30.4		0.392061	34.61
	ES_GIM_15_12	339.83	6.85		284.23	5.73		1274.65	25.69		0.21	0		106.18	2.14		333.25	6.72		315.95	6.37		393.58	7.93		1175.86	23.7		134.89	2.72		262.71	5.29		341.04	6.87		0	0		4962.39		66.39		33.62		0.327667	38.26
	ES_GIM_15_12	684.69	8.1		528.55	6.25		2092.12	24.76		1.21	0.01		164.24	1.94		592.89	7.02		533.04	6.31		659.65	7.81		1717.06	20.32		205.69	2.43		599.04	7.09		673.09	7.96		0	0		8451.27		67.42		32.58		0.3484	39.11
	ES_GIM_15_12	496.09	7.47		465.64	7.01		1761.68	26.52		1.04	0.02		110.15	1.66		448.45	6.75		333.59	5.02		537.4	8.09		1660.6	25		128.5	1.93		427.99	6.44		271.95	4.09		0	0		6643.07		65.37		34.63		0.3074	41
	FI_AKA_15_13	783.42	17.61	12.3175	60.9	1.37	1.8975	706.53	15.88	16.2462	0.06	0	0.00125	63.93	1.44	2.80375	764.18	17.18	14.0813	708.29	15.92	13.4462	203.03	4.56	5.45625	657.91	14.79	17.7312	133.96	3.01	3.77	101.05	2.27	4.1275	265.36	5.97	8.10125	0	0	0.01875	4448.63	3731.54	79.56	78.295	20.44	21.7038	0.5912	34.86	30.4625
	FI_AKA_15_13	219.45	8.71		98.79	3.92		382.29	15.18		0.03	0		258.48	10.26		280.92	11.15		250.15	9.93		144.78	5.75		518.62	20.59		109.85	4.36		47.99	1.9		207.84	8.25		0	0		2519.18		79.07		20.93		0.5814	27.81
	FI_AKA_15_13	344.21	8.88		26.46	0.68		551.88	14.24		0.06	0		84.08	2.17		460.95	11.9		431.48	11.14		250.79	6.47		811.36	20.94		191.85	4.95		251.36	6.49		466.19	12.03		4.21	0.11		3874.89		79.29		20.71		0.5858	23.81
	FI_AKA_15_13	262.98	10.21		106.48	4.13		407.42	15.81		0.08	0		25.42	0.99		310.12	12.04		273.86	10.63		147.42	5.72		539.8	20.95		123.37	4.79		130.06	5.05		249.33	9.68		0.28	0.01		2576.63		78.48		21.53		0.569443	30.15
	FI_AKA_15_13	342.64	8.04		29.48	0.69		685.11	16.08		0.35	0.01		89.36	2.1		513.85	12.06		523.63	12.29		287.76	6.75		892.99	20.95		196.49	4.61		246.84	5.79		451.58	10.6		1.44	0.03		4261.53		77.16		22.84		0.5432	24.81
	FI_AKA_15_13	532.54	15.22		48.61	1.39		618.87	17.69		0	0		55.07	1.57		558.79	15.97		536.66	15.34		160.3	4.58		526.52	15.05		99.66	2.85		141.15	4.04		219.78	6.28		0	0		3497.95		77.71		22.27		0.554511	34.31
	FI_AKA_15_13	523.41	13.85		56.52	1.5		659.2	17.44		0.05	0		74.6	1.97		589.28	15.59		609.54	16.13		198.39	5.25		558.34	14.77		109.5	2.9		147.32	3.9		253.43	6.71		0	0		3779.59		77.32		22.69		0.546245	32.78
	FI_AKA_15_13	783.84	16.02		73.53	1.5		863.97	17.65		0.21	0		94.36	1.93		820.36	16.76		792.46	16.19		223.66	4.57		676.06	13.81		131.64	2.69		175.17	3.58		258.65	5.29		0	0		4893.91		77.77		22.22		0.555556	35.17
[truncated: 14 more columns]
