# Supplementary material for: Gene expression differences consistent with water loss reduction underlie desiccation tolerance of natural Drosophila populations
Source: BMC Biol. 2023 Feb 16;21:35. doi: 10.1186/s12915-023-01530-4 (PMC9933328; doi:10.1186/s12915-023-01530-4)
Supplement: Supplementary file 14 — Additional file 14: Table S13. qRT-PCR results of the frost gene for the six strains used in the RNA-seq experiment. [file 12915_2023_1530_MOESM14_ESM.xlsx]

## Sheet: S13
Additional file 14. Table S13. qRT-PCR results of the frost gene for the six strains used in the RNA-seq experiment. At least three replicates were performed for each qPCR indicated with 1, 2, 3, 4 A) LUN15-07. B) TOM15-08. C) MUN15-013 D) COR15-023. E) GIM15-012. F) GIM15-024.
A) LUN15-07
	Ct Act5c	Ct frost	delta Ct (Act5c-frost)	2^deltaCt	Mean	SD	SEM
Control condition 1	23.781	29.993	-6.212	0.0134897	0.00826472	0.00455025	0.00262709
Control condition 2	22.3476	29.6971	-7.34956	0.00613145
Control condition 3	23.5304	31.1252	-7.59478	0.00517303
Desiccation treatment 1	24.6322	25.7314	-1.09919	0.466777	0.340946	0.109112	0.0629959
Desiccation treatment 2	23.8434	25.719	-1.87558	0.272518
Desiccation treatment 3	24.0805	25.8989	-1.81836	0.283544
					T.TEST		0.00309258
B) TOM15-08
TOM
	Ct Act5c	Ct frost	delta Ct (Act5c - frost)	2^deltaCt	Mean	SD	SEM
Control condition 1	24.8891	30.75	-5.86084	0.0172072	0.0292515	0.0119752	0.00691387
Control condition 2	24.3364	29.4249	-5.08848	0.0293911
Control condition 3	25.3875	29.9903	-4.60274	0.0411563
Control condition 4	23.5693	28.4197	-4.85042	0.034664
Desiccation treatment 1	27.3377	26.5282	0.809435	1.75253	1.56018	0.235536	0.135987
Desiccation treatment 2	28.7393	28.0339	0.70534	1.63053
Desiccation treatment 3	27.5935	27.2177	0.375718	1.29748
					T.TEST		2.05205e-05
C) MUN15-013
	Ct Act5c	Ct frost	delta Ct (Act5c - frost)	2^deltaCt	Mean	SD	SEM
Control condition 1	25.6469	32.75	-7.10313	0.00727355	0.0058692	0.00123882	0.000715236
Control condition 2	24.9832	32.6426	-7.65947	0.00494619
Control condition 3	25.1041	32.3604	-7.25634	0.00654069
Control condition 4	25.2563	32.9844	-7.72811	0.00471636
Desiccation treatment 1	25.5221	27.8524	-2.33029	0.198845	0.238524	0.0279551	0.0161399
Desiccation treatment 2	24.6479	26.6051	-1.95729	0.257512
Desiccation treatment 3	24.1457	26.096	-1.95035	0.258754
Desiccation treatment 4	25.0676	27.1326	-2.065	0.238986
					T.TEST		1.50889e-06
D) COR15-023
	Ct Act5c	Ct frost	delta Ct (Act5c - frost)	2^deltaCt	Mean	SD	SEM
Control condition 1	25.0205	29.8367	-4.81626	0.0354944	0.0397449	0.00924794	0.0053393
Control condition 2	24.333	29.2376	-4.9046	0.0333864
Control condition 3	24.8677	29.1794	-4.31175	0.0503539
Desiccation treatment 1	25.0378	24.7781	0.259634	1.19718	0.926116	0.364249	0.210299
Desiccation treatment 2	25.4341	25.3377	0.0964021	1.0691
Desiccation treatment 3	25.6211	26.5867	-0.965593	0.512068
					T.TEST		0.00677429
E) GIM15-012
	Ct Act5c	Ct frost	delta Ct (Act5c - frost)	2^deltaCt	Mean	SD	SEM
Control condition 1	28.7433	34.5174	-5.7741	0.0182735	0.031494	0.0183146	0.005
Control condition 2	27.8843	33.7028	-5.81851	0.0177196
Control condition 3	29.5797	33.7185	-4.13876	0.0567685
Control condition 4	29.664	34.576	-4.91205	0.0332143
Desiccation treatment 1	29.9077	29.578	0.329789	1.25683	1.0829	0.221594	0.058
Desiccation treatment 2	28.0413	28.4393	-0.397979	0.758921
Desiccation treatment 3	28.7594	28.5737	0.185754	1.13741
Desiccation treatment 4	29.8882	29.6513	0.236864	1.17843
					T.TEST		3.97748e-05
F) GIM15-24
	Ct Act5c	Ct frost	delta Ct (Act5c - frost)	2^deltaCt	Mean	SD	SEM
Control condition 1	25.3129	29.956	-4.64303	0.040023	0.0281035	0.00847648	0.0048939
Control condition 2	25.3719	30.6595	-5.28765	0.0256011
Control condition 3	25.2545	30.4773	-5.22287	0.0267769
Control condition 4	25.259	30.9019	-5.64292	0.020013
Desiccation treatment 1	25.34	26.4586	-1.11857	0.460551	0.449222	0.0997202	0.0575735
Desiccation treatment 2	25.6248	26.5169	-0.892091	0.538832
Desiccation treatment 3	24.8148	25.8446	-1.02974	0.489799
Desiccation treatment 4	26.6613	28.3616	-1.70039	0.307703
					T.TEST		1.24375e-06
